# Supplementary material for: Whole Genome Sequencing Demonstrates Limited Transmission within Identified Mycobacterium tuberculosis Clusters in New South Wales, Australia
Source: PLoS One. 2016 Oct 13;11(10):e0163612. doi: 10.1371/journal.pone.0163612 (PMC5063377; doi:10.1371/journal.pone.0163612)
Supplement: S1 File — (ZIP) [file pone.0163612.s005.zip]

Archive with 12 entries (9 files):
- S1 File/
- S1 File/lineage1-bwa-H37Rv-RRE-freebayes-no_AC0.vcf
- __MACOSX/
- __MACOSX/S1 File/
- __MACOSX/S1 File/._lineage1-bwa-H37Rv-RRE-freebayes-no_AC0.vcf
- S1 File/lineage1-bwa-H37Rv-RRE-freebayes-NS9-ODDS99-CIGAR1X-no_AC0-no_AC9.chromcorr.snpEff.vcf
- __MACOSX/S1 File/._lineage1-bwa-H37Rv-RRE-freebayes-NS9-ODDS99-CIGAR1X-no_AC0-no_AC9.chromcorr.snpEff.vcf
- S1 File/lineage2-bwa-H37Rv-RRE-freebayes-no_AC0.vcf
- __MACOSX/S1 File/._lineage2-bwa-H37Rv-RRE-freebayes-no_AC0.vcf
- S1 File/lineage2-bwa-H37Rv-RRE-freebayes-NS21-ODDS99-CIGAR1X-no_AC0-no_AC21.chromcorr.snpEff.vcf
- __MACOSX/S1 File/._lineage2-bwa-H37Rv-RRE-freebayes-NS21-ODDS99-CIGAR1X-no_AC0-no_AC21.chromcorr.snpEff.vcf
- __MACOSX/._S1 File
