# Supplementary material for: Whole Genome Sequencing Demonstrates Limited Transmission within Identified Mycobacterium tuberculosis Clusters in New South Wales, Australia
Source: PLoS One. 2016 Oct 13;11(10):e0163612. doi: 10.1371/journal.pone.0163612 (PMC5063377; doi:10.1371/journal.pone.0163612)
Supplement: S1 File — (ZIP) [file pone.0163612.s005.zip › S1 File/lineage1-bwa-H37Rv-RRE-freebayes-no_AC0.vcf]

##fileformat=VCFv4.1
##fileDate=20150816
##source=freeBayes v0.9.21-19-gc003c1e-dirty
##reference=../NC_000962.3.RRE.fna
##phasing=none
##commandline="freebayes -f ../NC_000962.3.RRE.fna -p 1 lineage1-EAI_4-EAI_5-LCC-PCC.bam --region gi|448814763|ref|NC_000962.3|"
##INFO=<ID=DP,Number=1,Type=Integer,Description="Total read depth at the locus">
##INFO=<ID=DPB,Number=1,Type=Float,Description="Total read depth per bp at the locus; bases in reads overlapping / bases in haplotype">
##INFO=<ID=RO,Number=1,Type=Integer,Description="Reference allele observation count, with partial observations recorded fractionally">
##INFO=<ID=AO,Number=A,Type=Integer,Description="Alternate allele observations, with partial observations recorded fractionally">
##INFO=<ID=PRO,Number=1,Type=Float,Description="Reference allele observation count, with partial observations recorded fractionally">
##INFO=<ID=PAO,Number=A,Type=Float,Description="Alternate allele observations, with partial observations recorded fractionally">
##INFO=<ID=QR,Number=1,Type=Integer,Description="Reference allele quality sum in phred">
##INFO=<ID=QA,Number=A,Type=Integer,Description="Alternate allele quality sum in phred">
##INFO=<ID=PQR,Number=1,Type=Float,Description="Reference allele quality sum in phred for partial observations">
##INFO=<ID=PQA,Number=A,Type=Float,Description="Alternate allele quality sum in phred for partial observations">
##INFO=<ID=SRF,Number=1,Type=Integer,Description="Number of reference observations on the forward strand">
##INFO=<ID=SRR,Number=1,Type=Integer,Description="Number of reference observations on the reverse strand">
##INFO=<ID=SAF,Number=A,Type=Integer,Description="Number of alternate observations on the forward strand">
##INFO=<ID=SAR,Number=A,Type=Integer,Description="Number of alternate observations on the reverse strand">
##INFO=<ID=SRP,Number=1,Type=Float,Description="Strand balance probability for the reference allele: Phred-scaled upper-bounds estimate of the probability of observing the deviation between SRF and SRR given E(SRF/SRR) ~ 0.5, derived using Hoeffding's inequality">
##INFO=<ID=SAP,Number=A,Type=Float,Description="Strand balance probability for the alternate allele: Phred-scaled upper-bounds estimate of the probability of observing the deviation between SAF and SAR given E(SAF/SAR) ~ 0.5, derived using Hoeffding's inequality">
##INFO=<ID=AB,Number=A,Type=Float,Description="Allele balance at heterozygous sites: a number between 0 and 1 representing the ratio of reads showing the reference allele to all reads, considering only reads from individuals called as heterozygous">
##INFO=<ID=ABP,Number=A,Type=Float,Description="Allele balance probability at heterozygous sites: Phred-scaled upper-bounds estimate of the probability of observing the deviation between ABR and ABA given E(ABR/ABA) ~ 0.5, derived using Hoeffding's inequality">
##INFO=<ID=RUN,Number=A,Type=Integer,Description="Run length: the number of consecutive repeats of the alternate allele in the reference genome">
##INFO=<ID=RPP,Number=A,Type=Float,Description="Read Placement Probability: Phred-scaled upper-bounds estimate of the probability of observing the deviation between RPL and RPR given E(RPL/RPR) ~ 0.5, derived using Hoeffding's inequality">
##INFO=<ID=RPPR,Number=1,Type=Float,Description="Read Placement Probability for reference observations: Phred-scaled upper-bounds estimate of the probability of observing the deviation between RPL and RPR given E(RPL/RPR) ~ 0.5, derived using Hoeffding's inequality">
##INFO=<ID=RPL,Number=A,Type=Float,Description="Reads Placed Left: number of reads supporting the alternate balanced to the left (5') of the alternate allele">
##INFO=<ID=RPR,Number=A,Type=Float,Description="Reads Placed Right: number of reads supporting the alternate balanced to the right (3') of the alternate allele">
##INFO=<ID=EPP,Number=A,Type=Float,Description="End Placement Probability: Phred-scaled upper-bounds estimate of the probability of observing the deviation between EL and ER given E(EL/ER) ~ 0.5, derived using Hoeffding's inequality">
##INFO=<ID=EPPR,Number=1,Type=Float,Description="End Placement Probability for reference observations: Phred-scaled upper-bounds estimate of the probability of observing the deviation between EL and ER given E(EL/ER) ~ 0.5, derived using Hoeffding's inequality">
##INFO=<ID=DPRA,Number=A,Type=Float,Description="Alternate allele depth ratio.  Ratio between depth in samples with each called alternate allele and those without.">
##INFO=<ID=ODDS,Number=1,Type=Float,Description="The log odds ratio of the best genotype combination to the second-best.">
##INFO=<ID=GTI,Number=1,Type=Integer,Description="Number of genotyping iterations required to reach convergence or bailout.">
##INFO=<ID=TYPE,Number=A,Type=String,Description="The type of allele, either snp, mnp, ins, del, or complex.">
##INFO=<ID=CIGAR,Number=A,Type=String,Description="The extended CIGAR representation of each alternate allele, with the exception that '=' is replaced by 'M' to ease VCF parsing.  Note that INDEL alleles do not have the first matched base (which is provided by default, per the spec) referred to by the CIGAR.">
##INFO=<ID=NUMALT,Number=1,Type=Integer,Description="Number of unique non-reference alleles in called genotypes at this position.">
##INFO=<ID=MEANALT,Number=A,Type=Float,Description="Mean number of unique non-reference allele observations per sample with the corresponding alternate alleles.">
##INFO=<ID=LEN,Number=A,Type=Integer,Description="allele length">
##INFO=<ID=MQM,Number=A,Type=Float,Description="Mean mapping quality of observed alternate alleles">
##INFO=<ID=MQMR,Number=1,Type=Float,Description="Mean mapping quality of observed reference alleles">
##INFO=<ID=PAIRED,Number=A,Type=Float,Description="Proportion of observed alternate alleles which are supported by properly paired read fragments">
##INFO=<ID=PAIREDR,Number=1,Type=Float,Description="Proportion of observed reference alleles which are supported by properly paired read fragments">
##FORMAT=<ID=GT,Number=1,Type=String,Description="Genotype">
##FORMAT=<ID=GQ,Number=1,Type=Float,Description="Genotype Quality, the Phred-scaled marginal (or unconditional) probability of the called genotype">
##FORMAT=<ID=GL,Number=G,Type=Float,Description="Genotype Likelihood, log10-scaled likelihoods of the data given the called genotype for each possible genotype generated from the reference and alternate alleles given the sample ploidy">
##FORMAT=<ID=DP,Number=1,Type=Integer,Description="Read Depth">
##FORMAT=<ID=RO,Number=1,Type=Integer,Description="Reference allele observation count">
##FORMAT=<ID=QR,Number=1,Type=Integer,Description="Sum of quality of the reference observations">
##FORMAT=<ID=AO,Number=A,Type=Integer,Description="Alternate allele observation count">
##FORMAT=<ID=QA,Number=A,Type=Integer,Description="Sum of quality of the alternate observations">
##INFO=<ID=AC,Number=A,Type=Integer,Description="Total number of alternate alleles in called genotypes">
##INFO=<ID=AF,Number=A,Type=Float,Description="Estimated allele frequency in the range (0,1]">
##INFO=<ID=NS,Number=1,Type=Integer,Description="Number of samples with data">
##INFO=<ID=AN,Number=1,Type=Integer,Description="Total number of alleles in called genotypes">
#CHROM	POS	ID	REF	ALT	QUAL	FILTER	INFO	FORMAT	Mtb_1625	Mtb_2096	Mtb_2703	Mtb_3547	Mtb_3642	Mtb_4199	Mtb_4499	Mtb_4627	Mtb_4745
gi|448814763|ref|NC_000962.3|	668	.	A	C	1390.01	.	AB=0;ABP=0;AC=1;AF=0.111111;AN=9;AO=55;CIGAR=1X;DP=1937;DPB=1937;DPRA=0.876727;EPP=3.99733;EPPR=10.7685;GTI=0;LEN=1;MEANALT=1;MQM=60;MQMR=60;NS=9;NUMALT=1;ODDS=129.198;PAIRED=0;PAIREDR=0;PAO=0;PQA=0;PQR=0;PRO=0;QA=1629;QR=46768;RO=1882;RPL=31;RPP=4.94488;RPPR=4.34411;RPR=24;RUN=1;SAF=31;SAP=4.94488;SAR=24;SRF=938;SRP=3.05184;SRR=944;TYPE=snp	GT:DP:RO:QR:AO:QA:GL	0:55:55:1576:0:0:0,-142.102	0:58:58:1485:0:0:0,-133.888	0:61:61:1623:0:0:0,-146.303	0:89:89:2343:0:0:0,-211.105	0:53:53:1454:0:0:0,-131.114	1:55:0:0:55:1629:-146.863,0	0:95:95:2615:0:0:0,-235.59	0:89:89:2437:0:0:0,-219.572	0:51:51:1291:0:0:0,-116.427
gi|448814763|ref|NC_000962.3|	1302	.	C	A	30135.3	.	AB=0;ABP=0;AC=9;AF=1;AN=9;AO=1282;CIGAR=1X;DP=2053;DPB=2053;DPRA=1.02703;EPP=14.3995;EPPR=8.99316;GTI=0;LEN=1;MEANALT=1.1;MQM=60;MQMR=60;NS=9;NUMALT=1;ODDS=63.1586;PAIRED=0;PAIREDR=0;PAO=0;PQA=0;PQR=0;PRO=0;QA=34951;QR=18398;RO=768;RPL=743;RPP=73.5002;RPPR=37.2223;RPR=539;RUN=1;SAF=693;SAP=21.3306;SAR=589;SRF=418;SRP=16.0844;SRR=350;TYPE=snp	GT:DP:RO:QR:AO:QA:GL	1:38:0:0:38:1157:-104.401,0	1:65:1:21:64:1814:-161.406,0	1:65:0:0:65:1975:-178.005,0	1:130:0:0:130:3848:-346.532,0	1:67:1:9:66:2018:-180.978,0	1:89:0:0:89:2696:-242.881,0	1:119:0:0:119:3478:-313.244,0	1:88:1:8:87:2617:-234.975,0	1:63:0:0:60:1812:-163.154,0
gi|448814763|ref|NC_000962.3|	1977	.	A	G	53707.1	.	AB=0;ABP=0;AC=9;AF=1;AN=9;AO=2365;CIGAR=1X;DP=2370;DPB=2370;DPRA=0;EPP=6.20645;EPPR=0;GTI=0;LEN=1;MEANALT=1.12903;MQM=59.9818;MQMR=0;NS=9;NUMALT=1;ODDS=258.227;PAIRED=0;PAIREDR=0;PAO=0;PQA=0;PQR=0;PRO=0;QA=59676;QR=0;RO=0;RPL=1235;RPP=13.1331;RPPR=0;RPR=1130;RUN=1;SAF=1189;SAP=3.16547;SAR=1176;SRF=0;SRP=0;SRR=0;TYPE=snp	GT:DP:RO:QR:AO:QA:GL	1:63:0:0:63:1647:-148.463,0	1:64:0:0:64:1790:-161.347,0	1:62:0:0:60:1740:-156.728,0	1:134:0:0:134:3673:-330.787,0	1:74:0:0:73:1996:-179.769,0	1:82:0:0:81:2270:-204.38,0	1:143:0:0:143:3933:-354.17,0	1:101:0:0:101:2780:-250.395,0	1:78:0:0:77:2191:-197.203,0
gi|448814763|ref|NC_000962.3|	2532	.	T	C	41787.8	.	AB=0;ABP=0;AC=9;AF=1;AN=9;AO=1815;CIGAR=1X;DP=1815;DPB=1815;DPRA=0;EPP=209.061;EPPR=0;GTI=0;LEN=1;MEANALT=1;MQM=59.989;MQMR=0;NS=9;NUMALT=1;ODDS=162.074;PAIRED=0;PAIREDR=0;PAO=0;PQA=0;PQR=0;PRO=0;QA=46855;QR=0;RO=0;RPL=1091;RPP=164.153;RPPR=0;RPR=724;RUN=1;SAF=992;SAP=37.1808;SAR=823;SRF=0;SRP=0;SRR=0;TYPE=snp	GT:DP:RO:QR:AO:QA:GL	1:40:0:0:40:1238:-111.692,0	1:47:0:0:47:1416:-127.712,0	1:45:0:0:45:1337:-120.601,0	1:112:0:0:112:3260:-293.622,0	1:55:0:0:55:1612:-145.341,0	1:71:0:0:71:2124:-191.398,0	1:106:0:0:106:3116:-280.671,0	1:67:0:0:67:1910:-172.14,0	1:57:0:0:57:1682:-151.634,0
gi|448814763|ref|NC_000962.3|	4013	.	T	C	41324.6	.	AB=0;ABP=0;AC=9;AF=1;AN=9;AO=1815;CIGAR=1X;DP=1816;DPB=1816;DPRA=0;EPP=3.0115;EPPR=5.18177;GTI=0;LEN=1;MEANALT=1;MQM=60;MQMR=60;NS=9;NUMALT=1;ODDS=171.086;PAIRED=0;PAIREDR=0;PAO=0;PQA=0;PQR=0;PRO=0;QA=45965;QR=36;RO=1;RPL=887;RPP=5.02145;RPPR=5.18177;RPR=928;RUN=1;SAF=995;SAP=39.6502;SAR=820;SRF=0;SRP=5.18177;SRR=1;TYPE=snp	GT:DP:RO:QR:AO:QA:GL	1:43:0:0:43:1125:-101.494,0	1:52:0:0:52:1440:-129.845,0	1:64:1:36:63:1794:-158.11,0	1:86:0:0:86:2441:-219.927,0	1:55:0:0:55:1474:-132.896,0	1:72:0:0:72:2043:-184.115,0	1:93:0:0:93:2685:-241.887,0	1:59:0:0:59:1636:-147.49,0	1:64:0:0:64:1855:-167.204,0
gi|448814763|ref|NC_000962.3|	6112	.	G	C	46867.6	.	AB=0;ABP=0;AC=9;AF=1;AN=9;AO=2104;CIGAR=1X;DP=2104;DPB=2104;DPRA=0;EPP=18.3716;EPPR=0;GTI=0;LEN=1;MEANALT=1;MQM=59.9862;MQMR=0;NS=9;NUMALT=1;ODDS=199.769;PAIRED=0;PAIREDR=0;PAO=0;PQA=0;PQR=0;PRO=0;QA=52080;QR=0;RO=0;RPL=1062;RPP=3.42313;RPPR=0;RPR=1042;RUN=1;SAF=1093;SAP=9.94993;SAR=1011;SRF=0;SRP=0;SRR=0;TYPE=snp	GT:DP:RO:QR:AO:QA:GL	1:49:0:0:49:1389:-125.252,0	1:54:0:0:54:1444:-130.196,0	1:63:0:0:63:1686:-151.974,0	1:108:0:0:108:2890:-260.309,0	1:78:0:0:78:2025:-182.453,0	1:69:0:0:69:1660:-149.617,0	1:130:0:0:130:3409:-306.998,0	1:79:0:0:79:2134:-192.287,0	1:68:0:0:68:1699:-153.126,0
gi|448814763|ref|NC_000962.3|	7362	.	G	C	27473.8	.	AB=0;ABP=0;AC=9;AF=1;AN=9;AO=1238;CIGAR=1X;DP=1239;DPB=1239;DPRA=0;EPP=4.19602;EPPR=5.18177;GTI=0;LEN=1;MEANALT=1;MQM=59.9968;MQMR=60;NS=9;NUMALT=1;ODDS=126.359;PAIRED=0;PAIREDR=0;PAO=0;PQA=0;PQR=0;PRO=0;QA=32450;QR=24;RO=1;RPL=539;RPP=47.9131;RPPR=5.18177;RPR=699;RUN=1;SAF=155;SAP=1513.54;SAR=1083;SRF=1;SRP=5.18177;SRR=0;TYPE=snp	GT:DP:RO:QR:AO:QA:GL	1:27:0:0:27:860:-77.6925,0	1:37:0:0:37:1145:-103.324,0	1:36:0:0:36:1151:-103.877,0	1:60:0:0:60:1872:-168.732,0	1:23:0:0:23:682:-61.6588,0	1:48:0:0:48:1510:-136.164,0	1:55:0:0:55:1812:-163.337,0	1:45:0:0:45:1408:-126.984,0	1:35:0:0:35:1082:-97.6602,0
gi|448814763|ref|NC_000962.3|	7585	.	G	C	34557	.	AB=0;ABP=0;AC=9;AF=1;AN=9;AO=1555;CIGAR=1X;DP=1556;DPB=1556;DPRA=0;EPP=203.597;EPPR=5.18177;GTI=0;LEN=1;MEANALT=1;MQM=59.9871;MQMR=60;NS=9;NUMALT=1;ODDS=135.117;PAIRED=0;PAIREDR=0;PAO=0;PQA=0;PQR=0;PRO=0;QA=38674;QR=24;RO=1;RPL=793;RPP=4.35228;RPPR=5.18177;RPR=762;RUN=1;SAF=680;SAP=56.1101;SAR=875;SRF=0;SRP=5.18177;SRR=1;TYPE=snp	GT:DP:RO:QR:AO:QA:GL	1:31:0:0:31:786:-70.9737,0	1:55:0:0:55:1441:-129.929,0	1:53:0:0:53:1404:-126.602,0	1:73:0:0:73:1925:-173.483,0	1:42:0:0:42:1261:-113.743,0	1:43:0:0:43:1117:-100.769,0	1:86:0:0:86:2211:-199.209,0	1:69:0:0:69:1866:-168.169,0	1:47:0:0:47:1319:-118.967,0
gi|448814763|ref|NC_000962.3|	8452	.	C	T	57282.9	.	AB=0;ABP=0;AC=9;AF=1;AN=9;AO=2498;CIGAR=1X;DP=2522;DPB=2522;DPRA=0;EPP=22.5692;EPPR=5.18177;GTI=0;LEN=1;MEANALT=1.29032;MQM=60;MQMR=60;NS=9;NUMALT=1;ODDS=236.779;PAIRED=0;PAIREDR=0;PAO=0;PQA=0;PQR=0;PRO=0;QA=63696;QR=33;RO=1;RPL=1286;RPP=7.7705;RPPR=5.18177;RPR=1212;RUN=1;SAF=1280;SAP=6.35183;SAR=1218;SRF=1;SRP=5.18177;SRR=0;TYPE=snp	GT:DP:RO:QR:AO:QA:GL	1:67:0:0:65:1884:-169.68,0	1:74:0:0:71:2010:-181.029,0	1:92:0:0:91:2476:-222.971,0	1:103:0:0:103:2906:-261.765,0	1:100:0:0:99:2909:-261.904,0	1:79:0:0:78:2250:-202.616,0	1:126:1:33:123:3466:-308.941,0	1:128:0:0:126:3638:-327.511,0	1:93:0:0:91:2533:-228.085,0
gi|448814763|ref|NC_000962.3|	9143	.	T	C	39227.6	.	AB=0;ABP=0;AC=9;AF=1;AN=9;AO=1749;CIGAR=1X;DP=1753;DPB=1753;DPRA=0;EPP=3.78627;EPPR=5.18177;GTI=0;LEN=1;MEANALT=1;MQM=60;MQMR=60;NS=9;NUMALT=1;ODDS=104.487;PAIRED=0;PAIREDR=0;PAO=0;PQA=0;PQR=0;PRO=0;QA=43666;QR=64;RO=4;RPL=774;RPP=53.1702;RPPR=11.6962;RPR=975;RUN=1;SAF=896;SAP=5.30593;SAR=853;SRF=3;SRP=5.18177;SRR=1;TYPE=snp	GT:DP:RO:QR:AO:QA:GL	1:38:1:14:37:997:-88.5805,0	1:41:1:13:40:1003:-89.2026,0	1:55:0:0:55:1464:-131.997,0	1:71:1:14:70:1992:-178.12,0	1:59:0:0:59:1634:-147.3,0	1:49:0:0:49:1346:-121.389,0	1:99:1:23:98:2620:-233.716,0	1:56:0:0:56:1572:-141.726,0	1:70:0:0:70:1878:-169.251,0
gi|448814763|ref|NC_000962.3|	9260	.	G	C	27144.8	.	AB=0;ABP=0;AC=9;AF=1;AN=9;AO=1192;CIGAR=1X;DP=1922;DPB=1922;DPRA=1.00685;EPP=5.11619;EPPR=6.44896;GTI=0;LEN=1;MEANALT=1;MQM=60;MQMR=60;NS=9;NUMALT=1;ODDS=9.55603;PAIRED=0;PAIREDR=0;PAO=0;PQA=0;PQR=0;PRO=0;QA=31485;QR=17520;RO=730;RPL=583;RPP=4.24177;RPPR=9.86382;RPR=609;RUN=1;SAF=586;SAP=3.73898;SAR=606;SRF=355;SRP=4.20015;SRR=375;TYPE=snp	GT:DP:RO:QR:AO:QA:GL	1:38:0:0:38:1099:-99.1779,0	1:36:0:0:36:997:-89.9904,0	1:65:0:0:65:1839:-165.758,0	1:90:0:0:90:2619:-235.949,0	1:51:0:0:51:1487:-134.096,0	1:58:0:0:58:1705:-153.709,0	1:97:0:0:97:2796:-251.87,0	1:71:0:0:71:2072:-186.728,0	1:77:0:0:77:2255:-203.185,0
gi|448814763|ref|NC_000962.3|	9304	.	G	A	43145.4	.	AB=0;ABP=0;AC=9;AF=1;AN=9;AO=1885;CIGAR=1X;DP=1887;DPB=1887;DPRA=0;EPP=4.58735;EPPR=5.18177;GTI=0;LEN=1;MEANALT=1.03226;MQM=60;MQMR=60;NS=9;NUMALT=1;ODDS=143.313;PAIRED=0;PAIREDR=0;PAO=0;PQA=0;PQR=0;PRO=0;QA=47943;QR=27;RO=1;RPL=958;RPP=4.11735;RPPR=5.18177;RPR=927;RUN=1;SAF=969;SAP=6.2462;SAR=916;SRF=0;SRP=5.18177;SRR=1;TYPE=snp	GT:DP:RO:QR:AO:QA:GL	1:39:0:0:39:1075:-97.0086,0	1:38:0:0:38:1074:-96.9186,0	1:70:0:0:70:1969:-177.448,0	1:90:0:0:89:2544:-229.086,0	1:48:0:0:48:1335:-120.401,0	1:54:1:27:53:1585:-140.216,0	1:102:0:0:102:2966:-267.172,0	1:69:0:0:69:2068:-186.365,0	1:71:0:0:71:1983:-178.711,0
gi|448814763|ref|NC_000962.3|	11878	.	GAG	GGG	31495.7	.	AB=0;ABP=0;AC=9;AF=1;AN=9;AO=1364;CIGAR=1M1X1M;DP=1445;DPB=1433.67;DPRA=0;EPP=100.924;EPPR=0;GTI=0;LEN=1;MEANALT=1.41935;MQM=60;MQMR=0;NS=9;NUMALT=1;ODDS=104.173;PAIRED=0;PAIREDR=0;PAO=12.6667;PQA=311.333;PQR=112.333;PRO=4.66667;QA=35126;QR=0;RO=0;RPL=698;RPP=4.6405;RPPR=0;RPR=666;RUN=1;SAF=708;SAP=7.31504;SAR=656;SRF=0;SRP=0;SRR=0;TYPE=snp	GT:DP:RO:QR:AO:QA:GL	1:33:0:0:30:884:-79.5414,0	1:30:0:0:27:833:-74.9949,0	1:33:0:0:27:875:-78.7725,0	1:45:0:0:40:1257:-113.124,0	1:49:0:0:42:1263:-113.643,0	1:58:0:0:54:1654:-148.802,0	1:68:0:0:62:1814:-163.257,0	1:53:0:0:44:1318:-118.644,0	1:49:0:0:44:1372:-123.463,0
gi|448814763|ref|NC_000962.3|	13175	.	A	G	25304.6	.	AB=0;ABP=0;AC=9;AF=1;AN=9;AO=1070;CIGAR=1X;DP=1725;DPB=1725;DPRA=1.00533;EPP=9.83725;EPPR=4.76405;GTI=0;LEN=1;MEANALT=1;MQM=59.9991;MQMR=60;NS=9;NUMALT=1;ODDS=53.8327;PAIRED=0;PAIREDR=0;PAO=0;PQA=0;PQR=0;PRO=0;QA=29333;QR=15720;RO=655;RPL=380;RPP=198.037;RPPR=51.5485;RPR=690;RUN=1;SAF=480;SAP=27.5662;SAR=590;SRF=259;SRP=65.2338;SRR=396;TYPE=snp	GT:DP:RO:QR:AO:QA:GL	1:43:0:0:43:1380:-124.484,0	1:57:0:0:57:1644:-148.215,0	1:48:0:0:48:1481:-133.563,0	1:56:0:0:56:1681:-151.552,0	1:64:0:0:64:2001:-180.353,0	1:57:0:0:57:1820:-164.069,0	1:105:0:0:105:3220:-290.023,0	1:52:0:0:52:1688:-152.199,0	1:48:0:0:48:1458:-131.492,0
gi|448814763|ref|NC_000962.3|	13298	.	G	C	47271.8	.	AB=0;ABP=0;AC=9;AF=1;AN=9;AO=2020;CIGAR=1X;DP=2020;DPB=2020;DPRA=0;EPP=4.11109;EPPR=0;GTI=0;LEN=1;MEANALT=1;MQM=60;MQMR=0;NS=9;NUMALT=1;ODDS=153.186;PAIRED=0;PAIREDR=0;PAO=0;PQA=0;PQR=0;PRO=0;QA=52547;QR=0;RO=0;RPL=989;RPP=4.90658;RPPR=0;RPR=1031;RUN=1;SAF=915;SAP=41.8173;SAR=1105;SRF=0;SRP=0;SRR=0;TYPE=snp	GT:DP:RO:QR:AO:QA:GL	1:49:0:0:49:1465:-132.117,0	1:65:0:0:65:1940:-174.849,0	1:65:0:0:65:2041:-183.941,0	1:88:0:0:88:2671:-240.635,0	1:70:0:0:70:2054:-185.108,0	1:73:0:0:73:2157:-194.38,0	1:133:0:0:133:3956:-356.253,0	1:59:0:0:59:1792:-161.536,0	1:63:0:0:63:1951:-175.852,0
gi|448814763|ref|NC_000962.3|	13460	.	A	G	49920.9	.	AB=0;ABP=0;AC=9;AF=1;AN=9;AO=2138;CIGAR=1X;DP=2139;DPB=2139;DPRA=0;EPP=3.80657;EPPR=0;GTI=0;LEN=1;MEANALT=1.03226;MQM=60;MQMR=0;NS=9;NUMALT=1;ODDS=172.42;PAIRED=0;PAIREDR=0;PAO=0;PQA=0;PQR=0;PRO=0;QA=55475;QR=0;RO=0;RPL=1005;RPP=19.6508;RPPR=0;RPR=1133;RUN=1;SAF=1024;SAP=11.2371;SAR=1114;SRF=0;SRP=0;SRR=0;TYPE=snp	GT:DP:RO:QR:AO:QA:GL	1:50:0:0:50:1450:-130.762,0	1:65:0:0:65:1882:-169.623,0	1:63:0:0:63:1764:-159.006,0	1:91:0:0:91:2851:-256.818,0	1:72:0:0:72:2197:-197.977,0	1:92:0:0:92:2722:-245.21,0	1:137:0:0:136:4145:-373.162,0	1:89:0:0:89:2594:-233.695,0	1:61:0:0:61:1814:-163.514,0
gi|448814763|ref|NC_000962.3|	14401	.	A	G	38555	.	AB=0;ABP=0;AC=9;AF=1;AN=9;AO=1685;CIGAR=1X;DP=1686;DPB=1686;DPRA=0;EPP=3.11469;EPPR=5.18177;GTI=0;LEN=1;MEANALT=1;MQM=60;MQMR=60;NS=9;NUMALT=1;ODDS=126.904;PAIRED=0;PAIREDR=0;PAO=0;PQA=0;PQR=0;PRO=0;QA=42856;QR=13;RO=1;RPL=817;RPP=6.36223;RPPR=5.18177;RPR=868;RUN=1;SAF=765;SAP=33.9715;SAR=920;SRF=0;SRP=5.18177;SRR=1;TYPE=snp	GT:DP:RO:QR:AO:QA:GL	1:39:1:13:38:1065:-94.8124,0	1:51:0:0:51:1472:-132.74,0	1:50:0:0:50:1386:-124.996,0	1:81:0:0:81:2375:-213.99,0	1:42:0:0:42:1204:-108.615,0	1:52:0:0:52:1440:-129.855,0	1:80:0:0:80:2256:-203.276,0	1:69:0:0:69:1990:-179.348,0	1:67:0:0:67:1948:-175.571,0
gi|448814763|ref|NC_000962.3|	14785	.	T	C	45842.4	.	AB=0;ABP=0;AC=9;AF=1;AN=9;AO=2011;CIGAR=1X;DP=2012;DPB=2012;DPRA=0;EPP=114.274;EPPR=5.18177;GTI=0;LEN=1;MEANALT=1;MQM=59.9975;MQMR=60;NS=9;NUMALT=1;ODDS=185.598;PAIRED=0;PAIREDR=0;PAO=0;PQA=0;PQR=0;PRO=0;QA=51329;QR=12;RO=1;RPL=902;RPP=49.2785;RPPR=5.18177;RPR=1109;RUN=1;SAF=784;SAP=214.919;SAR=1227;SRF=1;SRP=5.18177;SRR=0;TYPE=snp	GT:DP:RO:QR:AO:QA:GL	1:43:0:0:43:1170:-105.548,0	1:64:0:0:64:1951:-175.838,0	1:67:0:0:67:2011:-181.245,0	1:82:0:0:82:2430:-218.94,0	1:57:0:0:57:1668:-150.372,0	1:72:0:0:72:1999:-180.148,0	1:90:0:0:90:2622:-236.206,0	1:70:1:12:69:1926:-172.381,0	1:71:0:0:71:2048:-184.565,0
gi|448814763|ref|NC_000962.3|	15088	.	C	T	25737.3	.	AB=0;ABP=0;AC=9;AF=1;AN=9;AO=1115;CIGAR=1X;DP=1679;DPB=1679;DPRA=1.10197;EPP=91.3668;EPPR=37.03;GTI=0;LEN=1;MEANALT=1;MQM=60;MQMR=59.9238;NS=9;NUMALT=1;ODDS=91.9244;PAIRED=0;PAIREDR=0;PAO=0;PQA=0;PQR=0;PRO=0;QA=29112;QR=13545;RO=564;RPL=478;RPP=52.2453;RPPR=104.053;RPR=637;RUN=1;SAF=452;SAP=89.7153;SAR=663;SRF=192;SRP=127.754;SRR=372;TYPE=snp	GT:DP:RO:QR:AO:QA:GL	1:43:0:0:43:1336:-120.509,0	1:43:0:0:43:1280:-115.455,0	1:41:1:33:40:1196:-104.609,0	1:77:1:15:76:2167:-193.753,0	1:37:0:0:37:1016:-91.695,0	1:72:0:0:72:2061:-185.725,0	1:77:0:0:77:2187:-197.063,0	1:73:2:57:71:1952:-172.393,0	1:50:0:0:50:1373:-123.816,0
gi|448814763|ref|NC_000962.3|	15117	.	C	G	37819	.	AB=0;ABP=0;AC=9;AF=1;AN=9;AO=1708;CIGAR=1X;DP=1708;DPB=1708;DPRA=0;EPP=30.858;EPPR=0;GTI=0;LEN=1;MEANALT=1;MQM=59.9748;MQMR=0;NS=9;NUMALT=1;ODDS=142.172;PAIRED=0;PAIREDR=0;PAO=0;PQA=0;PQR=0;PRO=0;QA=42397;QR=0;RO=0;RPL=672;RPP=171.46;RPPR=0;RPR=1036;RUN=1;SAF=676;SAP=164.137;SAR=1032;SRF=0;SRP=0;SRR=0;TYPE=snp	GT:DP:RO:QR:AO:QA:GL	1:40:0:0:40:1100:-99.2542,0	1:48:0:0:48:1220:-110.037,0	1:42:0:0:42:1107:-99.8762,0	1:81:0:0:81:2143:-193.092,0	1:35:0:0:35:962:-86.8381,0	1:68:0:0:68:1781:-160.524,0	1:79:0:0:79:2111:-190.225,0	1:74:0:0:74:1993:-179.559,0	1:53:0:0:53:1468:-132.367,0
gi|448814763|ref|NC_000962.3|	16070	.	G	C	2381.45	.	AB=0;ABP=0;AC=1;AF=0.111111;AN=9;AO=98;CIGAR=1X;DP=1957;DPB=1957;DPRA=1.63254;EPP=3.80798;EPPR=15.4025;GTI=0;LEN=1;MEANALT=1;MQM=60;MQMR=60;NS=9;NUMALT=1;ODDS=113.86;PAIRED=0;PAIREDR=0;PAO=0;PQA=0;PQR=0;PRO=0;QA=2839;QR=47221;RO=1859;RPL=50;RPP=3.09893;RPPR=61.0981;RPR=48;RUN=1;SAF=36;SAP=17.989;SAR=62;SRF=947;SRP=4.44121;SRR=912;TYPE=snp	GT:DP:RO:QR:AO:QA:GL	0:31:31:931:0:0:0,-84.0698	0:62:62:1864:0:0:0,-168.017	0:58:58:1636:0:0:0,-147.487	1:101:3:47:98:2839:-251.358,0	0:45:45:1304:0:0:0,-117.62	0:71:71:2167:0:0:0,-195.286	0:118:118:3448:0:0:0,-310.536	0:64:64:1818:0:0:0,-163.866	0:67:67:1846:0:0:0,-166.376
gi|448814763|ref|NC_000962.3|	16526	.	C	T	26116	.	AB=0;ABP=0;AC=9;AF=1;AN=9;AO=1155;CIGAR=1X;DP=1801;DPB=1801;DPRA=1.03488;EPP=3.16259;EPPR=4.35486;GTI=0;LEN=1;MEANALT=1;MQM=59.961;MQMR=60;NS=9;NUMALT=1;ODDS=89.3102;PAIRED=0;PAIREDR=0;PAO=0;PQA=0;PQR=0;PRO=0;QA=29621;QR=15438;RO=646;RPL=540;RPP=13.5857;RPPR=3.49434;RPR=615;RUN=1;SAF=578;SAP=3.01218;SAR=577;SRF=340;SRP=6.89609;SRR=306;TYPE=snp	GT:DP:RO:QR:AO:QA:GL	1:50:0:0:50:1244:-112.172,0	1:42:0:0:42:1142:-103.035,0	1:50:0:0:50:1358:-122.471,0	1:90:0:0:90:2413:-217.394,0	1:70:2:27:68:1926:-171.018,0	1:73:1:13:72:1914:-171.195,0	1:106:1:12:105:2891:-259.204,0	1:78:1:12:77:2141:-191.724,0	1:59:1:14:58:1560:-139.244,0
gi|448814763|ref|NC_000962.3|	17803	.	GCG	GCCG,GCGG,CCG,TCG	1.21963	.	AB=0,0,0,0;ABP=0,0,0,0;AC=0,0,0,0;AF=0,0,0,0;AN=9;AO=4,6,2,12;CIGAR=1M1I2M,2M1I1M,1X2M,1X2M;DP=352;DPB=360.333;DPRA=1.35093,1.29881,0.344828,0.549303;EPP=3.0103,3.0103,3.0103,3.0103;EPPR=54.2782;GTI=0;LEN=1,1,1,1;MEANALT=2,1.66667,1,1;MQM=60,60,60,60;MQMR=60;NS=9;NUMALT=4;ODDS=1.1263;PAIRED=0,0,0,0;PAIREDR=0;PAO=4,4,0,0;PQA=106,106,0,0;PQR=106;PRO=4;QA=81,121,48,288;QR=7962;RO=328;RPL=4,5,2,12;RPP=11.6962,8.80089,7.35324,29.068;RPPR=606.812;RPR=0,1,0,0;RUN=1,1,1,1;SAF=2,2,1,6;SAP=3.0103,4.45795,3.0103,3.0103;SAR=2,4,1,6;SRF=119;SRP=56.6351;SRR=209;TYPE=ins,ins,snp,snp	GT:DP:RO:QR:AO:QA:GL	0:4:4:107:0,0,0,0:0,0,0,0:0,-9.89632,-9.89632,-9.89632,-9.89632	0:6:6:142:0,0,0,0:0,0,0,0:0,-13.015,-13.015,-13.015,-13.015	0:10:10:229:0,0,0,0:0,0,0,0:0,-20.8364,-20.8364,-19.8854,-19.8854	0:18:15:357:1,2,0,0:9,41,0,0:0,-31.3843,-28.4991,-31.2042,-31.2042	0:8:8:177:0,0,0,0:0,0,0,0:0,-16.1506,-16.1506,-14.2515,-14.2515	0:13:13:351:0,0,0,0:0,0,0,0:0,-31.8549,-31.8549,-30.9029,-30.9029	0:15:15:396:0,0,0,0:0,0,0,0:0,-35.8954,-35.8954,-35.8954,-35.8954	0:9:9:241:0,0,0,0:0,0,0,0:0,-21.9531,-21.9531,-21.9531,-21.9531	0:13:12:298:0,1,0,0:0,8,0,0:0,-26.9718,-26.2647,-26.9718,-26.9718
gi|448814763|ref|NC_000962.3|	17896	.	AGGGGGGGGT	AGGGGGGGGGT	154.11	.	AB=0;ABP=0;AC=2;AF=0.666667;AN=3;AO=12;CIGAR=1M1I9M;DP=31;DPB=39.2;DPRA=2.72727;EPP=9.52472;EPPR=18.4661;GTI=0;LEN=1;MEANALT=1.16667;MQM=60;MQMR=60;NS=3;NUMALT=1;ODDS=3.41169;PAIRED=0;PAIREDR=0;PAO=4.5;PQA=104;PQR=104;PRO=4.5;QA=286;QR=407;RO=17;RPL=6;RPP=3.0103;RPPR=3.13803;RPR=6;RUN=1;SAF=9;SAP=9.52472;SAR=3;SRF=9;SRP=3.13803;SRR=8;TYPE=ins	GT:DP:RO:QR:AO:QA:GL	.	.	1:1:0:0:1:21:-2.09995,0	0:1:1:23:0:0:0,-2.29991	.	.	1:2:0:0:1:25:-2.33487,0	.	.
gi|448814763|ref|NC_000962.3|	17930	.	CGG	CG	260.615	.	AB=0;ABP=0;AC=2;AF=0.285714;AN=7;AO=23;CIGAR=1M1D1M;DP=74;DPB=67.6667;DPRA=0.721569;EPP=30.2953;EPPR=4.07475;GTI=0;LEN=1;MEANALT=1;MQM=60;MQMR=60;NS=7;NUMALT=1;ODDS=1.32225;PAIRED=0;PAIREDR=0;PAO=2;PQA=0;PQR=0;PRO=2;QA=536;QR=1185;RO=51;RPL=0;RPP=52.9542;RPPR=49.3776;RPR=23;RUN=1;SAF=20;SAP=30.2953;SAR=3;SRF=29;SRP=5.09662;SRR=22;TYPE=del	GT:DP:RO:QR:AO:QA:GL	.	.	1:2:0:0:2:27:-2.56498,0	0:1:1:10:0:0:0,-0.999996	0:1:1:23:0:0:0,-2.29991	0:4:4:81:0:0:0,-7.49221	0:4:4:88:0:0:0,-8.13933	0:1:1:23:0:0:0,-2.29991	1:1:0:0:1:29:-2.89966,0
gi|448814763|ref|NC_000962.3|	19857	.	A	C	1855.88	.	AB=0;ABP=0;AC=1;AF=0.111111;AN=9;AO=94;CIGAR=1X;DP=1915;DPB=1915;DPRA=1.13485;EPP=4.48875;EPPR=10.0804;GTI=0;LEN=1;MEANALT=1;MQM=60;MQMR=60;NS=9;NUMALT=1;ODDS=61.8239;PAIRED=0;PAIREDR=0;PAO=0;PQA=0;PQR=0;PRO=0;QA=2229;QR=44175;RO=1821;RPL=42;RPP=5.32038;RPPR=18.2368;RPR=52;RUN=1;SAF=33;SAP=21.1213;SAR=61;SRF=920;SRP=3.44078;SRR=901;TYPE=snp	GT:DP:RO:QR:AO:QA:GL	0:50:50:1223:0:0:0,-110.3	0:54:54:1411:0:0:0,-127.235	0:51:51:1299:0:0:0,-117.149	0:97:97:2319:0:0:0,-208.919	0:50:50:1258:0:0:0,-113.454	0:64:64:1593:0:0:0,-143.597	1:93:0:0:93:2205:-198.665,0	0:80:80:2088:0:0:0,-188.146	0:54:54:1280:0:0:0,-115.423
gi|448814763|ref|NC_000962.3|	21795	.	G	A	2207.53	.	AB=0;ABP=0;AC=7;AF=1;AN=7;AO=104;CIGAR=1X;DP=105;DPB=105;DPRA=4.33333;EPP=4.34659;EPPR=5.18177;GTI=0;LEN=1;MEANALT=1;MQM=60;MQMR=60;NS=7;NUMALT=1;ODDS=6.0485;PAIRED=0;PAIREDR=0;PAO=0;PQA=0;PQR=0;PRO=0;QA=2642;QR=24;RO=1;RPL=59;RPP=7.10269;RPPR=5.18177;RPR=45;RUN=1;SAF=95;SAP=157.435;SAR=9;SRF=1;SRP=5.18177;SRR=0;TYPE=snp	GT:DP:RO:QR:AO:QA:GL	1:1:0:0:1:24:-2.39989,0	.	.	1:5:0:0:5:144:-13.2446,0	1:1:0:0:1:25:-2.49986,0	1:12:0:0:12:337:-30.6044,0	1:7:0:0:7:222:-20.2919,0	1:1:0:0:1:34:-3.39891,0	1:1:0:0:1:32:-3.19931,0
gi|448814763|ref|NC_000962.3|	21819	.	A	C	2312.38	.	AB=0;ABP=0;AC=7;AF=1;AN=7;AO=106;CIGAR=1X;DP=106;DPB=106;DPRA=0;EPP=12.9253;EPPR=0;GTI=0;LEN=1;MEANALT=1;MQM=60;MQMR=0;NS=7;NUMALT=1;ODDS=15.724;PAIRED=0;PAIREDR=0;PAO=0;PQA=0;PQR=0;PRO=0;QA=2735;QR=0;RO=0;RPL=61;RPP=8.25461;RPPR=0;RPR=45;RUN=1;SAF=95;SAP=147.557;SAR=11;SRF=0;SRP=0;SRR=0;TYPE=snp	GT:DP:RO:QR:AO:QA:GL	1:1:0:0:1:33:-3.29913,0	.	.	1:5:0:0:5:156:-14.3477,0	1:1:0:0:1:28:-2.79973,0	1:8:0:0:8:258:-23.5362,0	1:7:0:0:7:214:-19.5611,0	1:2:0:0:2:67:-6.36314,0	1:1:0:0:1:35:-3.49863,0
gi|448814763|ref|NC_000962.3|	21871	.	GGCC	CGGT	0.476056	.	AB=0;ABP=0;AC=1;AF=0.142857;AN=7;AO=2;CIGAR=1X1M2X;DP=94;DPB=98.5;DPRA=0.692308;EPP=7.35324;EPPR=10.2236;GTI=1;LEN=4;MEANALT=2;MQM=60;MQMR=60;NS=7;NUMALT=1;ODDS=2.15577;PAIRED=0;PAIREDR=0;PAO=0;PQA=0;PQR=170;PRO=10;QA=48;QR=2002;RO=87;RPL=2;RPP=7.35324;RPPR=6.03039;RPR=0;RUN=1;SAF=2;SAP=7.35324;SAR=0;SRF=84;SRP=166.769;SRR=3;TYPE=complex	GT:DP:RO:QR:AO:QA:GL	0:3:3:63:0:0:0,-5.87979	.	.	0:4:3:65:0:0:0,-8.49157	0:1:1:20:0:0:0,-1.99996	0:7:7:138:0:0:0,-14.5774	0:7:7:139:0:0:0,-12.7081	1:1:0:0:0:0:0,0	0:2:2:41:0:0:0,-3.89489
gi|448814763|ref|NC_000962.3|	22961	.	T	G	36922.8	.	AB=0;ABP=0;AC=9;AF=1;AN=9;AO=1610;CIGAR=1X;DP=1611;DPB=1611;DPRA=0;EPP=3.0103;EPPR=0;GTI=0;LEN=1;MEANALT=1.03226;MQM=60;MQMR=0;NS=9;NUMALT=1;ODDS=190.212;PAIRED=0;PAIREDR=0;PAO=0;PQA=0;PQR=0;PRO=0;QA=41071;QR=0;RO=0;RPL=854;RPP=15.9636;RPPR=0;RPR=756;RUN=1;SAF=901;SAP=52.7303;SAR=709;SRF=0;SRP=0;SRR=0;TYPE=snp	GT:DP:RO:QR:AO:QA:GL	1:32:0:0:32:972:-87.7597,0	1:44:0:0:44:1346:-121.412,0	1:42:0:0:42:1169:-105.466,0	1:64:0:0:63:1838:-165.445,0	1:46:0:0:46:1263:-113.915,0	1:40:0:0:40:1195:-107.825,0	1:95:0:0:95:2711:-244.219,0	1:59:0:0:59:1765:-159.11,0	1:50:0:0:50:1476:-133.101,0
gi|448814763|ref|NC_000962.3|	23174	.	C	A	36378.8	.	AB=0;ABP=0;AC=9;AF=1;AN=9;AO=1590;CIGAR=1X;DP=1591;DPB=1591;DPRA=0;EPP=10.4889;EPPR=5.18177;GTI=0;LEN=1;MEANALT=1;MQM=59.9396;MQMR=60;NS=9;NUMALT=1;ODDS=169.618;PAIRED=0;PAIREDR=0;PAO=0;PQA=0;PQR=0;PRO=0;QA=40458;QR=18;RO=1;RPL=734;RPP=23.3375;RPPR=5.18177;RPR=856;RUN=1;SAF=850;SAP=19.5353;SAR=740;SRF=0;SRP=5.18177;SRR=1;TYPE=snp	GT:DP:RO:QR:AO:QA:GL	1:39:0:0:39:1041:-93.9377,0	1:39:0:0:39:1207:-108.669,0	1:39:0:0:39:1132:-102.055,0	1:74:0:0:74:2075:-186.988,0	1:46:0:0:46:1393:-125.634,0	1:41:0:0:41:1104:-99.6103,0	1:94:1:18:93:2658:-237.647,0	1:65:0:0:65:1895:-170.797,0	1:45:0:0:45:1337:-120.582,0
gi|448814763|ref|NC_000962.3|	24264	.	C	T	1495.94	.	AB=0;ABP=0;AC=1;AF=0.111111;AN=9;AO=61;CIGAR=1X;DP=1793;DPB=1793;DPRA=1.07452;EPP=5.89373;EPPR=5.89891;GTI=0;LEN=1;MEANALT=1;MQM=60;MQMR=60;NS=9;NUMALT=1;ODDS=140.196;PAIRED=0;PAIREDR=0;PAO=0;PQA=0;PQR=0;PRO=0;QA=1759;QR=44787;RO=1732;RPL=31;RPP=3.0459;RPPR=8.14561;RPR=30;RUN=1;SAF=31;SAP=3.0459;SAR=30;SRF=810;SRP=18.7372;SRR=922;TYPE=snp	GT:DP:RO:QR:AO:QA:GL	0:41:41:1268:0:0:0,-114.39	0:45:45:1418:0:0:0,-127.882	0:52:52:1578:0:0:0,-142.273	0:70:70:2111:0:0:0,-190.236	0:44:44:1388:0:0:0,-125.186	0:64:64:1946:0:0:0,-175.386	0:99:99:3003:0:0:0,-270.493	0:58:58:1869:0:0:0,-168.472	1:62:1:14:61:1759:-157.164,0
gi|448814763|ref|NC_000962.3|	24554	.	GCC	GC	230.411	.	AB=0;ABP=0;AC=1;AF=0.111111;AN=9;AO=512;CIGAR=1M1D1M;DP=1268;DPB=1109.33;DPRA=1.92058;EPP=100.998;EPPR=21.4909;GTI=0;LEN=1;MEANALT=1.10714;MQM=60;MQMR=60;NS=9;NUMALT=1;ODDS=1.60571;PAIRED=0;PAIREDR=0;PAO=5.5;PQA=65;PQR=302;PRO=14.5;QA=12097;QR=19191;RO=752;RPL=339;RPP=119.88;RPPR=3.11425;RPR=173;RUN=1;SAF=9;SAP=1038.01;SAR=503;SRF=681;SRP=1077.48;SRR=71;TYPE=del	GT:DP:RO:QR:AO:QA:GL	0:31:18:524:13:309:0,-19.3936	1:31:13:373:17:425:-4.65092,0	0:45:26:793:18:458:0,-30.1833	0:47:24:706:22:491:0,-24.5355	0:35:20:559:15:385:0,-15.6781	0:43:27:777:16:327:0,-39.4969	0:67:36:1063:31:642:0,-37.9621	0:47:31:914:16:351:0,-50.7304	0:36:21:618:15:333:0,-25.7125
gi|448814763|ref|NC_000962.3|	24698	.	GCCGCGTTGCTCGGGGTAAC	GC	14335.2	.	AB=0;ABP=0;AC=9;AF=1;AN=9;AO=845;CIGAR=1M18D1M;DP=938;DPB=202.75;DPRA=0;EPP=12.5725;EPPR=3.47981;GTI=0;LEN=18;MEANALT=1.58065;MQM=60;MQMR=57.4865;NS=9;NUMALT=1;ODDS=44.7846;PAIRED=0;PAIREDR=0;PAO=15;PQA=283.5;PQR=1380.5;PRO=59;QA=18680;QR=1800;RO=74;RPL=379;RPP=22.461;RPPR=163.699;RPR=466;RUN=1;SAF=512;SAP=85.3489;SAR=333;SRF=39;SRP=3.47981;SRR=35;TYPE=del	GT:DP:RO:QR:AO:QA:GL	1:9:1:28:8:149:-5.38375,0	1:12:2:41:10:174:-11.9387,0	1:28:2:43:26:415:-26.5478,0	1:39:4:100:34:566:-43.797,0	1:24:2:46:20:296:-19.9371,0	1:26:0:0:25:430:-30.2194,0	1:45:6:176:36:567:-26.8306,0	1:34:4:93:30:504:-27.643,0	1:24:2:49:21:339:-27.0374,0
gi|448814763|ref|NC_000962.3|	26347	.	C	G	40356.9	.	AB=0;ABP=0;AC=9;AF=1;AN=9;AO=1838;CIGAR=1X;DP=1838;DPB=1838;DPRA=0;EPP=4.07359;EPPR=0;GTI=0;LEN=1;MEANALT=1;MQM=60;MQMR=0;NS=9;NUMALT=1;ODDS=171.703;PAIRED=0;PAIREDR=0;PAO=0;PQA=0;PQR=0;PRO=0;QA=44908;QR=0;RO=0;RPL=1027;RPP=58.1312;RPPR=0;RPR=811;RUN=1;SAF=847;SAP=27.5085;SAR=991;SRF=0;SRP=0;SRR=0;TYPE=snp	GT:DP:RO:QR:AO:QA:GL	1:42:0:0:42:1128:-101.772,0	1:53:0:0:53:1356:-122.269,0	1:62:0:0:62:1478:-133.242,0	1:80:0:0:80:2117:-190.761,0	1:49:0:0:49:1238:-111.654,0	1:42:0:0:42:1075:-96.9837,0	1:94:0:0:94:2413:-217.395,0	1:58:0:0:58:1494:-134.696,0	1:53:0:0:53:1289:-116.23,0
gi|448814763|ref|NC_000962.3|	26959	.	CCGAA	GCGAA	32221.3	.	AB=0;ABP=0;AC=9;AF=1;AN=9;AO=1422;CIGAR=1X4M;DP=1472;DPB=1484.4;DPRA=0;EPP=6.82794;EPPR=9.52472;GTI=0;LEN=1;MEANALT=1.3871;MQM=60;MQMR=60;NS=9;NUMALT=1;ODDS=128.793;PAIRED=0;PAIREDR=0;PAO=17.5;PQA=421;PQR=167.5;PRO=7;QA=35890;QR=41;RO=3;RPL=804;RPP=55.8403;RPPR=9.52472;RPR=618;RUN=1;SAF=748;SAP=11.3725;SAR=674;SRF=3;SRP=9.52472;SRR=0;TYPE=snp	GT:DP:RO:QR:AO:QA:GL	1:37:0:0:31:938:-84.3783,0	1:38:0:0:33:923:-83.1415,0	1:32:0:0:29:803:-72.3414,0	1:58:1:14:52:1486:-132.449,0	1:41:1:14:39:1112:-98.928,0	1:68:0:0:57:1591:-143.248,0	1:89:0:0:85:2401:-216.098,0	1:53:0:0:50:1408:-126.763,0	1:42:1:13:32:892:-79.1185,0
gi|448814763|ref|NC_000962.3|	27199	.	G	A	29715.6	.	AB=0;ABP=0;AC=9;AF=1;AN=9;AO=1232;CIGAR=1X;DP=1918;DPB=1918;DPRA=1.03156;EPP=3.07375;EPPR=4.41238;GTI=0;LEN=1;MEANALT=1.15;MQM=59.9756;MQMR=60;NS=9;NUMALT=1;ODDS=90.2136;PAIRED=0;PAIREDR=0;PAO=0;PQA=0;PQR=0;PRO=0;QA=33610;QR=16382;RO=683;RPL=523;RPP=63.9878;RPPR=95.9767;RPR=709;RUN=1;SAF=616;SAP=3.0103;SAR=616;SRF=347;SRP=3.395;SRR=336;TYPE=snp	GT:DP:RO:QR:AO:QA:GL	1:51:0:0:51:1589:-143.275,0	1:52:1:14:51:1592:-142.152,0	1:51:0:0:51:1573:-141.837,0	1:95:0:0:95:2883:-259.694,0	1:50:0:0:49:1512:-136.138,0	1:78:0:0:78:2434:-219.304,0	1:95:0:0:94:2810:-253.05,0	1:69:0:0:69:2117:-190.787,0	1:64:0:0:63:1956:-176.137,0
gi|448814763|ref|NC_000962.3|	27469	.	ATAGG	GTAGT,GTAGG	42945.9	.	AB=0,0;ABP=0,0;AC=9,0;AF=1,0;AN=9;AO=1179,709;CIGAR=1X3M1X,1X4M;DP=1890;DPB=1926;DPRA=0.958708,1.0814;EPP=12.2948,5.95358;EPPR=0;GTI=0;LEN=5,1;MEANALT=1.15,1.08333;MQM=59.9992,60;MQMR=0;NS=9;NUMALT=2;ODDS=115.543;PAIRED=0,0;PAIREDR=0;PAO=34.5,22;PQA=874.5,550.5;PQR=133;PRO=6.5;QA=31025,17016;QR=0;RO=0;RPL=631,418;RPP=15.6984,52.409;RPPR=0;RPR=548,291;RUN=1,1;SAF=589,351;SAP=3.01214,3.16037;SAR=590,358;SRF=0;SRP=0;SRR=0;TYPE=complex,snp	GT:DP:RO:QR:AO:QA:GL	1:46:0:0:45,0:1259,0:-118.647,0,-118.647	1:57:0:0:57,0:1646,0:-149.707,0,-150.875	1:58:0:0:58,0:1673,0:-150.768,0,-150.827	1:89:0:0:88,0:2485,0:-224.877,0,-224.937	1:49:0:0:49,0:1395,0:-125.751,0,-125.811	1:65:0:0:65,0:1957,0:-176.391,0,-176.391	1:91:0:0:91,0:2593,0:-238.465,0,-238.649	1:75:0:0:75,0:2067,0:-186.269,0,-186.269	1:61:0:0:61,0:1790,0:-161.183,0,-161.362
gi|448814763|ref|NC_000962.3|	27920	.	AGG	AG	588.08	.	AB=0;ABP=0;AC=1;AF=0.111111;AN=9;AO=720;CIGAR=1M1D1M;DP=1706;DPB=1479.67;DPRA=1.15139;EPP=3.20332;EPPR=25.5905;GTI=0;LEN=1;MEANALT=1.13333;MQM=60;MQMR=60;NS=9;NUMALT=1;ODDS=2.65282;PAIRED=0;PAIREDR=0;PAO=11.5;PQA=245.5;PQR=317.5;PRO=14.5;QA=16932;QR=24518;RO=981;RPL=337;RPP=9.39202;RPPR=23.8374;RPR=383;RUN=1;SAF=697;SAP=1373.08;SAR=23;SRF=44;SRP=1768.19;SRR=937;TYPE=del	GT:DP:RO:QR:AO:QA:GL	0:38:24:614:14:283:0,-29.836	0:48:29:757:17:372:0,-34.6828	0:51:34:943:17:324:0,-55.7839	0:71:40:1073:30:654:0,-37.749	0:48:28:777:20:503:0,-24.6789	1:53:22:550:31:728:-16.0057,0	0:83:45:1267:36:828:0,-39.5456	0:79:48:1323:31:671:0,-58.7226	0:57:37:1038:20:473:0,-50.8778
gi|448814763|ref|NC_000962.3|	27996	.	T	C	40958.5	.	AB=0;ABP=0;AC=9;AF=1;AN=9;AO=1776;CIGAR=1X;DP=1777;DPB=1777;DPRA=0;EPP=32.7653;EPPR=0;GTI=0;LEN=1;MEANALT=1.03226;MQM=60;MQMR=0;NS=9;NUMALT=1;ODDS=184.105;PAIRED=0;PAIREDR=0;PAO=0;PQA=0;PQR=0;PRO=0;QA=45536;QR=0;RO=0;RPL=837;RPP=15.731;RPPR=0;RPR=939;RUN=1;SAF=865;SAP=5.59748;SAR=911;SRF=0;SRP=0;SRR=0;TYPE=snp	GT:DP:RO:QR:AO:QA:GL	1:36:0:0:36:1051:-94.8574,0	1:43:0:0:43:1263:-113.93,0	1:59:0:0:59:1738:-156.67,0	1:75:0:0:75:2207:-198.868,0	1:57:0:0:57:1738:-156.684,0	1:51:0:0:50:1401:-126.211,0	1:81:0:0:81:2325:-209.489,0	1:82:0:0:82:2405:-216.687,0	1:65:0:0:65:1936:-174.49,0
gi|448814763|ref|NC_000962.3|	28084	.	GCC	GC	2022.27	.	AB=0;ABP=0;AC=3;AF=0.333333;AN=9;AO=840;CIGAR=1M1D1M;DP=1793;DPB=1537.33;DPRA=0;EPP=42.7586;EPPR=20.1686;GTI=3;LEN=1;MEANALT=1.41935;MQM=60;MQMR=60;NS=9;NUMALT=1;ODDS=1.2757;PAIRED=0;PAIREDR=0;PAO=17.5;PQA=318;PQR=553;PRO=27.5;QA=19912;QR=23212;RO=936;RPL=470;RPP=28.8612;RPPR=15.0369;RPR=370;RUN=1;SAF=768;SAP=1255.27;SAR=72;SRF=141;SRP=995.29;SRR=795;TYPE=del	GT:DP:RO:QR:AO:QA:GL	0:34:21:574:12:283:0,-26.2187	0:45:25:665:20:442:0,-20.1073	0:47:25:694:22:549:0,-14.6899	1:87:38:1039:49:1070:-2.74137,0	0:46:24:656:21:477:0,-16.1489	1:48:23:555:24:570:-1.34948,0	0:85:49:1354:32:760:0,-55.7305	1:80:37:950:42:953:-0.245704,0	0:66:34:885:30:696:0,-17.0294
gi|448814763|ref|NC_000962.3|	30980	.	CC	CCGATC	28793.2	.	AB=0;ABP=0;AC=9;AF=1;AN=9;AO=1363;CIGAR=1M4I1M;DP=1403;DPB=4180.5;DPRA=0;EPP=10.5953;EPPR=3.44459;GTI=0;LEN=4;MEANALT=1.51613;MQM=59.9516;MQMR=60;NS=9;NUMALT=1;ODDS=127.57;PAIRED=0;PAIREDR=0;PAO=7;PQA=137.5;PQR=137.5;PRO=7;QA=32757;QR=496;RO=20;RPL=852;RPP=188.264;RPPR=13.8677;RPR=511;RUN=1;SAF=789;SAP=76.654;SAR=574;SRF=6;SRP=9.95901;SRR=14;TYPE=ins	GT:DP:RO:QR:AO:QA:GL	1:43:2:63:38:902:-75.5262,0	1:39:4:103:33:810:-63.6408,0	1:25:0:0:24:601:-54.0177,0	1:69:3:63:64:1511:-130.382,0	1:34:0:0:33:801:-72.2411,0	1:50:0:0:47:1110:-99.9637,0	1:80:1:33:78:1918:-169.649,0	1:51:1:18:47:1125:-99.7364,0	1:53:1:24:50:1203:-106.133,0
gi|448814763|ref|NC_000962.3|	31140	.	GCC	GCT	26676.7	.	AB=0;ABP=0;AC=9;AF=1;AN=9;AO=1168;CIGAR=2M1X;DP=1875;DPB=1837.33;DPRA=1.00778;EPP=6.94423;EPPR=6.72575;GTI=0;LEN=1;MEANALT=1.1;MQM=59.9897;MQMR=60;NS=9;NUMALT=1;ODDS=58.1142;PAIRED=0;PAIREDR=0;PAO=19;PQA=508;PQR=196;PRO=10.5;QA=30676;QR=12624;RO=526;RPL=450;RPP=136.541;RPPR=34.9797;RPR=718;RUN=1;SAF=529;SAP=25.5059;SAR=639;SRF=281;SRP=8.36054;SRR=245;TYPE=snp	GT:DP:RO:QR:AO:QA:GL	1:36:0:0:36:1017:-91.7925,0	1:52:0:0:52:1548:-142.094,0	1:47:0:0:47:1415:-130.769,0	1:94:0:0:94:2715:-244.571,0	1:47:0:0:47:1318:-118.871,0	1:72:0:0:72:2111:-190.215,0	1:95:0:0:95:2658:-242.595,0	1:53:0:0:52:1507:-141.195,0	1:67:0:0:67:1843:-171.055,0
gi|448814763|ref|NC_000962.3|	32905	.	CGG	CG	69.0651	.	AB=0;ABP=0;AC=2;AF=0.222222;AN=9;AO=772;CIGAR=1M1D1M;DP=1836;DPB=1588.67;DPRA=0;EPP=16.0166;EPPR=18.1614;GTI=0;LEN=1;MEANALT=1.12903;MQM=59.9819;MQMR=59.9972;NS=9;NUMALT=1;ODDS=0.0711785;PAIRED=0;PAIREDR=0;PAO=7;PQA=108;PQR=224;PRO=12;QA=18683;QR=26582;RO=1060;RPL=352;RPP=16.0166;RPPR=107.642;RPR=420;RUN=1;SAF=772;SAP=1679.39;SAR=0;SRF=130;SRP=1314.09;SRR=930;TYPE=del	GT:DP:RO:QR:AO:QA:GL	0:51:28:807:22:535:0,-24.5161	0:55:31:873:22:501:0,-33.5223	1:52:22:586:30:777:-17.1822,0	0:84:49:1304:35:918:0,-34.7367	0:66:43:1201:23:569:0,-56.8982	1:61:27:794:34:872:-6.98693,0	0:92:52:1457:39:861:0,-53.7002	0:74:45:1171:29:709:0,-43.3859	0:59:40:1037:19:485:0,-49.6727
gi|448814763|ref|NC_000962.3|	33685	.	C	G	1646.48	.	AB=0;ABP=0;AC=1;AF=0.111111;AN=9;AO=76;CIGAR=1X;DP=1985;DPB=1985;DPRA=1.21069;EPP=4.83891;EPPR=12.8485;GTI=0;LEN=1;MEANALT=1;MQM=60;MQMR=60;NS=9;NUMALT=1;ODDS=170.015;PAIRED=0;PAIREDR=0;PAO=0;PQA=0;PQR=0;PRO=0;QA=1934;QR=45020;RO=1909;RPL=33;RPP=5.8675;RPPR=33.2323;RPR=43;RUN=1;SAF=39;SAP=3.12459;SAR=37;SRF=933;SRP=5.11352;SRR=976;TYPE=snp	GT:DP:RO:QR:AO:QA:GL	0:43:43:934:0:0:0,-84.2693	0:50:50:1104:0:0:0,-99.5665	0:67:67:1486:0:0:0,-133.947	0:81:81:1793:0:0:0,-161.572	0:78:78:1741:0:0:0,-156.899	0:69:69:1635:0:0:0,-147.365	0:105:105:2378:0:0:0,-214.22	0:91:91:2160:0:0:0,-194.606	1:77:1:13:76:1934:-172.985,0
gi|448814763|ref|NC_000962.3|	33959	.	G	A	2183.22	.	AB=0;ABP=0;AC=1;AF=0.111111;AN=9;AO=84;CIGAR=1X;DP=2297;DPB=2297;DPRA=1.1528;EPP=3.42391;EPPR=7.41905;GTI=0;LEN=1;MEANALT=2;MQM=60;MQMR=60;NS=9;NUMALT=1;ODDS=115.588;PAIRED=0;PAIREDR=0;PAO=0;PQA=0;PQR=0;PRO=0;QA=2519;QR=56450;RO=2211;RPL=35;RPP=8.07707;RPPR=3.12914;RPR=49;RUN=1;SAF=41;SAP=3.1137;SAR=43;SRF=1106;SRP=3.01128;SRR=1105;TYPE=snp	GT:DP:RO:QR:AO:QA:GL	0:56:56:1690:0:0:0,-152.37	0:68:68:1937:0:0:0,-174.58	0:90:90:2632:0:0:0,-237.116	1:85:0:0:84:2519:-226.703,0	0:62:62:1846:0:0:0,-166.403	0:79:79:2346:0:0:0,-211.384	0:113:112:3285:0:0:0,-295.668	0:101:101:2911:0:0:0,-262.223	0:87:87:2459:0:0:0,-221.553
gi|448814763|ref|NC_000962.3|	34044	.	T	C	50324.9	.	AB=0;ABP=0;AC=9;AF=1;AN=9;AO=2154;CIGAR=1X;DP=2158;DPB=2158;DPRA=0;EPP=9.46221;EPPR=5.18177;GTI=0;LEN=1;MEANALT=1.06452;MQM=60;MQMR=60;NS=9;NUMALT=1;ODDS=182.202;PAIRED=0;PAIREDR=0;PAO=0;PQA=0;PQR=0;PRO=0;QA=55967;QR=14;RO=1;RPL=1189;RPP=53.5933;RPPR=5.18177;RPR=965;RUN=1;SAF=1086;SAP=3.33693;SAR=1068;SRF=0;SRP=5.18177;SRR=1;TYPE=snp	GT:DP:RO:QR:AO:QA:GL	1:54:0:0:52:1527:-137.581,0	1:61:1:14:60:1787:-159.69,0	1:86:0:0:85:2566:-230.923,0	1:89:0:0:89:2702:-243.422,0	1:56:0:0:56:1749:-157.681,0	1:78:0:0:78:2302:-207.426,0	1:104:0:0:104:3212:-289.307,0	1:93:0:0:93:2812:-253.317,0	1:85:0:0:85:2462:-221.817,0
gi|448814763|ref|NC_000962.3|	34926	.	AGGCAAAGGA	AGGCAAAGGGGCAAAGGA	21753.8	.	AB=0;ABP=0;AC=9;AF=1;AN=9;AO=1223;CIGAR=1M8I9M;DP=2169;DPB=3340.2;DPRA=0.882113;EPP=3.01208;EPPR=3.30387;GTI=0;LEN=8;MEANALT=3.2;MQM=59.9657;MQMR=60;NS=9;NUMALT=1;ODDS=44.6055;PAIRED=0;PAIREDR=0;PAO=116.5;PQA=2880.5;PQR=2880.5;PRO=116.5;QA=25944;QR=21479;RO=895;RPL=646;RPP=11.4636;RPPR=12.0383;RPR=577;RUN=1;SAF=625;SAP=4.30466;SAR=598;SRF=482;SRP=14.5616;SRR=413;TYPE=ins	GT:DP:RO:QR:AO:QA:GL	1:52:0:0:48:804:-72.3786,0	1:57:0:0:51:1004:-90.4345,0	1:51:1:23:47:919:-80.7064,0	1:86:0:0:78:1317:-118.562,0	1:57:0:0:52:1055:-95.0369,0	1:87:0:0:82:1531:-137.842,0	1:114:0:0:111:2006:-180.585,0	1:92:0:0:85:1574:-141.722,0	1:69:0:0:67:1286:-115.838,0
gi|448814763|ref|NC_000962.3|	36538	.	T	C	34850.1	.	AB=0;ABP=0;AC=9;AF=1;AN=9;AO=1533;CIGAR=1X;DP=1533;DPB=1533;DPRA=0;EPP=4.20156;EPPR=0;GTI=0;LEN=1;MEANALT=1;MQM=60;MQMR=0;NS=9;NUMALT=1;ODDS=161.214;PAIRED=0;PAIREDR=0;PAO=0;PQA=0;PQR=0;PRO=0;QA=38769;QR=0;RO=0;RPL=662;RPP=64.8838;RPPR=0;RPR=871;RUN=1;SAF=789;SAP=5.87868;SAR=744;SRF=0;SRP=0;SRR=0;TYPE=snp	GT:DP:RO:QR:AO:QA:GL	1:35:0:0:35:1063:-95.9451,0	1:37:0:0:37:1048:-94.5808,0	1:38:0:0:38:1149:-103.685,0	1:71:0:0:71:2016:-181.681,0	1:31:0:0:31:866:-78.2027,0	1:57:0:0:57:1440:-129.83,0	1:64:0:0:64:1872:-168.726,0	1:49:0:0:49:1375:-124.004,0	1:52:0:0:52:1564:-141.022,0
gi|448814763|ref|NC_000962.3|	37031	.	C	G	49635.8	.	AB=0;ABP=0;AC=9;AF=1;AN=9;AO=2111;CIGAR=1X;DP=2111;DPB=2111;DPRA=0;EPP=3.18414;EPPR=0;GTI=0;LEN=1;MEANALT=1;MQM=59.9962;MQMR=0;NS=9;NUMALT=1;ODDS=220.134;PAIRED=0;PAIREDR=0;PAO=0;PQA=0;PQR=0;PRO=0;QA=55137;QR=0;RO=0;RPL=1092;RPP=8.49196;RPPR=0;RPR=1019;RUN=1;SAF=1079;SAP=5.28258;SAR=1032;SRF=0;SRP=0;SRR=0;TYPE=snp	GT:DP:RO:QR:AO:QA:GL	1:48:0:0:48:1421:-128.149,0	1:80:0:0:80:2472:-222.712,0	1:50:0:0:50:1511:-136.256,0	1:109:0:0:109:3315:-298.567,0	1:63:0:0:63:1969:-177.464,0	1:73:0:0:73:2251:-202.841,0	1:120:0:0:120:3644:-328.165,0	1:75:0:0:75:2262:-203.828,0	1:79:0:0:79:2356:-212.287,0
gi|448814763|ref|NC_000962.3|	39623	.	C	G	23347.2	.	AB=0;ABP=0;AC=9;AF=1;AN=9;AO=992;CIGAR=1X;DP=1535;DPB=1535;DPRA=1.01054;EPP=4.49005;EPPR=4.61286;GTI=0;LEN=1;MEANALT=1.05;MQM=60;MQMR=60;NS=9;NUMALT=1;ODDS=93.3904;PAIRED=0;PAIREDR=0;PAO=0;PQA=0;PQR=0;PRO=0;QA=26126;QR=13008;RO=542;RPL=537;RPP=17.729;RPPR=13.0263;RPR=455;RUN=1;SAF=496;SAP=3.0103;SAR=496;SRF=243;SRP=15.5744;SRR=299;TYPE=snp	GT:DP:RO:QR:AO:QA:GL	1:32:0:0:32:968:-87.398,0	1:44:0:0:44:1336:-120.508,0	1:44:0:0:44:1238:-111.669,0	1:63:0:0:62:1819:-163.687,0	1:48:1:24:47:1330:-117.551,0	1:55:0:0:55:1553:-140.012,0	1:80:0:0:80:2313:-208.408,0	1:48:0:0:48:1396:-125.898,0	1:55:0:0:55:1573:-141.822,0
gi|448814763|ref|NC_000962.3|	39758	.	A	G	33278.2	.	AB=0;ABP=0;AC=9;AF=1;AN=9;AO=1468;CIGAR=1X;DP=1468;DPB=1468;DPRA=0;EPP=11.1104;EPPR=0;GTI=0;LEN=1;MEANALT=1;MQM=59.998;MQMR=0;NS=9;NUMALT=1;ODDS=124.503;PAIRED=0;PAIREDR=0;PAO=0;PQA=0;PQR=0;PRO=0;QA=36964;QR=0;RO=0;RPL=724;RPP=3.60198;RPPR=0;RPR=744;RUN=1;SAF=705;SAP=7.98634;SAR=763;SRF=0;SRP=0;SRR=0;TYPE=snp	GT:DP:RO:QR:AO:QA:GL	1:28:0:0:28:840:-75.8844,0	1:47:0:0:47:1328:-119.776,0	1:38:0:0:38:1042:-94.0308,0	1:59:0:0:59:1718:-154.867,0	1:39:0:0:39:1100:-99.2616,0	1:46:0:0:46:1321:-119.142,0	1:72:0:0:72:1955:-176.18,0	1:49:0:0:49:1334:-120.31,0	1:43:0:0:43:1198:-108.08,0
gi|448814763|ref|NC_000962.3|	41151	.	C	A	21097.6	.	AB=0;ABP=0;AC=9;AF=1;AN=9;AO=900;CIGAR=1X;DP=1493;DPB=1493;DPRA=0.895687;EPP=17.6895;EPPR=22.5903;GTI=0;LEN=1;MEANALT=1.1;MQM=59.9678;MQMR=60;NS=9;NUMALT=1;ODDS=34.1639;PAIRED=0;PAIREDR=0;PAO=0;PQA=0;PQR=0;PRO=0;QA=24242;QR=14184;RO=591;RPL=388;RPP=40.1087;RPPR=23.6779;RPR=512;RUN=1;SAF=391;SAP=36.6054;SAR=509;SRF=250;SRP=33.4366;SRR=341;TYPE=snp	GT:DP:RO:QR:AO:QA:GL	1:33:0:0:33:976:-88.1078,0	1:31:0:0:31:946:-85.4216,0	1:40:0:0:40:1229:-110.886,0	1:73:0:0:73:2212:-199.287,0	1:32:0:0:31:971:-87.3191,0	1:47:0:0:46:1340:-120.779,0	1:77:0:0:77:2364:-213.005,0	1:56:0:0:56:1687:-152.091,0	1:36:0:0:36:1069:-96.4758,0
gi|448814763|ref|NC_000962.3|	42281	.	C	A	17445.6	.	AB=0;ABP=0;AC=9;AF=1;AN=9;AO=792;CIGAR=1X;DP=793;DPB=793;DPRA=0;EPP=14.2405;EPPR=5.18177;GTI=0;LEN=1;MEANALT=1;MQM=59.947;MQMR=60;NS=9;NUMALT=1;ODDS=68.9902;PAIRED=0;PAIREDR=0;PAO=0;PQA=0;PQR=0;PRO=0;QA=19885;QR=24;RO=1;RPL=214;RPP=366.282;RPPR=5.18177;RPR=578;RUN=1;SAF=480;SAP=80.3937;SAR=312;SRF=1;SRP=5.18177;SRR=0;TYPE=snp	GT:DP:RO:QR:AO:QA:GL	1:22:0:0:22:574:-51.9104,0	1:9:0:0:9:303:-27.5957,0	1:13:0:0:13:364:-33.0324,0	1:26:0:0:26:729:-65.8754,0	1:25:0:0:25:783:-70.763,0	1:44:0:0:44:1259:-113.537,0	1:39:0:0:39:1038:-93.67,0	1:18:0:0:18:473:-42.8247,0	1:15:0:0:15:418:-37.89,0
gi|448814763|ref|NC_000962.3|	42967	.	G	C	40325.6	.	AB=0;ABP=0;AC=9;AF=1;AN=9;AO=1741;CIGAR=1X;DP=1745;DPB=1745;DPRA=0;EPP=7.352;EPPR=11.6962;GTI=0;LEN=1;MEANALT=1;MQM=60;MQMR=60;NS=9;NUMALT=1;ODDS=138.748;PAIRED=0;PAIREDR=0;PAO=0;PQA=0;PQR=0;PRO=0;QA=44873;QR=68;RO=4;RPL=950;RPP=34.5422;RPPR=5.18177;RPR=791;RUN=1;SAF=897;SAP=6.51384;SAR=844;SRF=1;SRP=5.18177;SRR=3;TYPE=snp	GT:DP:RO:QR:AO:QA:GL	1:32:1:11:31:905:-80.6153,0	1:51:1:25:50:1553:-137.539,0	1:54:0:0:54:1664:-150.029,0	1:65:0:0:65:1905:-171.706,0	1:39:0:0:39:1183:-106.747,0	1:64:0:0:64:1880:-169.439,0	1:88:1:16:87:2607:-233.265,0	1:47:1:16:46:1336:-118.894,0	1:74:0:0:74:2296:-206.892,0
gi|448814763|ref|NC_000962.3|	43945	.	A	G	46007.4	.	AB=0;ABP=0;AC=9;AF=1;AN=9;AO=1986;CIGAR=1X;DP=1988;DPB=1988;DPRA=0;EPP=3.44766;EPPR=0;GTI=0;LEN=1;MEANALT=1.06452;MQM=59.997;MQMR=0;NS=9;NUMALT=1;ODDS=175.979;PAIRED=0;PAIREDR=0;PAO=0;PQA=0;PQR=0;PRO=0;QA=51130;QR=0;RO=0;RPL=924;RPP=23.8328;RPPR=0;RPR=1062;RUN=1;SAF=1031;SAP=9.32572;SAR=955;SRF=0;SRP=0;SRR=0;TYPE=snp	GT:DP:RO:QR:AO:QA:GL	1:47:0:0:47:1467:-132.302,0	1:60:0:0:60:1797:-161.987,0	1:67:0:0:66:1933:-174.076,0	1:92:0:0:92:2732:-246.116,0	1:65:0:0:65:1878:-169.269,0	1:65:0:0:65:1936:-174.493,0	1:116:0:0:115:3393:-305.391,0	1:70:0:0:70:1976:-178.087,0	1:61:0:0:61:1738:-156.67,0
gi|448814763|ref|NC_000962.3|	44490	.	GTT	GT	282.865	.	AB=0;ABP=0;AC=1;AF=0.111111;AN=9;AO=471;CIGAR=1M1D1M;DP=1506;DPB=1361.67;DPRA=1.32941;EPP=24.9602;EPPR=159.289;GTI=1;LEN=1;MEANALT=1.25926;MQM=60;MQMR=60;NS=9;NUMALT=1;ODDS=5.68809;PAIRED=0;PAIREDR=0;PAO=11.5;PQA=197.5;PQR=317.5;PRO=16.5;QA=11418;QR=25228;RO=1028;RPL=269;RPP=23.7061;RPPR=3.31448;RPR=202;RUN=1;SAF=470;SAP=1017.11;SAR=1;SRF=322;SRP=314.486;SRR=706;TYPE=del	GT:DP:RO:QR:AO:QA:GL	0:47:31:838:16:393:0,-40.0676	1:41:13:288:28:733:-40.0841,0	0:53:36:871:16:410:0,-41.4737	0:50:34:837:16:368:0,-42.2187	0:53:38:982:15:367:0,-55.3555	0:64:43:1184:20:494:0,-62.1162	0:87:52:1339:34:810:0,-47.6202	0:67:50:1261:15:374:0,-79.8281	0:71:41:1068:29:701:0,-33.0391
gi|448814763|ref|NC_000962.3|	46255	.	GAA	GA	1.87044e-06	.	AB=0;ABP=0;AC=1;AF=0.111111;AN=9;AO=639;CIGAR=1M1D1M;DP=1919;DPB=1713.67;DPRA=1.77916;EPP=3.28556;EPPR=57.304;GTI=1;LEN=1;MEANALT=1.5;MQM=60;MQMR=60;NS=9;NUMALT=1;ODDS=14.6579;PAIRED=0;PAIREDR=0;PAO=10;PQA=227.5;PQR=131.5;PRO=6;QA=14319;QR=31529;RO=1253;RPL=315;RPP=3.28556;RPPR=4.46777;RPR=324;RUN=1;SAF=2;SAP=1373.26;SAR=637;SRF=1103;SRP=1576.95;SRR=150;TYPE=del	GT:DP:RO:QR:AO:QA:GL	0:44:25:707:17:321:0,-34.8212	0:65:48:1301:15:286:0,-91.4114	0:70:43:1184:24:432:0,-67.7551	0:85:57:1567:27:520:0,-94.2928	0:60:41:1167:19:339:0,-74.6105	0:40:24:717:14:290:0,-38.5081	0:108:75:2082:28:544:0,-138.474	0:85:51:1451:29:510:0,-84.7677	1:72:29:713:37:781:-6.09459,0
gi|448814763|ref|NC_000962.3|	46735	.	G	A	29265	.	AB=0;ABP=0;AC=9;AF=1;AN=9;AO=1243;CIGAR=1X;DP=2035;DPB=2035;DPRA=0.934416;EPP=4.10215;EPPR=17.2957;GTI=0;LEN=1;MEANALT=1.15;MQM=59.9912;MQMR=60;NS=9;NUMALT=1;ODDS=118.212;PAIRED=0;PAIREDR=0;PAO=0;PQA=0;PQR=0;PRO=0;QA=33486;QR=18874;RO=788;RPL=673;RPP=21.5438;RPPR=6.58166;RPR=570;RUN=1;SAF=594;SAP=8.29486;SAR=649;SRF=362;SRP=14.2975;SRR=426;TYPE=snp	GT:DP:RO:QR:AO:QA:GL	1:50:1:15:49:1498:-133.591,0	1:60:0:0:60:1785:-160.909,0	1:54:1:18:53:1523:-135.522,0	1:89:1:13:88:2565:-229.785,0	1:67:1:12:66:1954:-174.912,0	1:79:0:0:79:2506:-225.787,0	1:133:0:0:131:3898:-350.896,0	1:68:0:0:66:1871:-168.547,0	1:60:0:0:60:1702:-153.427,0
gi|448814763|ref|NC_000962.3|	48806	.	C	T	1342.66	.	AB=0;ABP=0;AC=1;AF=0.111111;AN=9;AO=53;CIGAR=1X;DP=1790;DPB=1790;DPRA=1.38433;EPP=3.05127;EPPR=11.6224;GTI=0;LEN=1;MEANALT=1;MQM=60;MQMR=60;NS=9;NUMALT=1;ODDS=81.9478;PAIRED=0;PAIREDR=0;PAO=0;PQA=0;PQR=0;PRO=0;QA=1607;QR=44907;RO=1737;RPL=32;RPP=7.96781;RPPR=38.7152;RPR=21;RUN=1;SAF=23;SAP=5.01789;SAR=30;SRF=931;SRP=22.5436;SRR=806;TYPE=snp	GT:DP:RO:QR:AO:QA:GL	0:32:32:932:0:0:0,-84.1521	0:50:50:1512:0:0:0,-136.35	0:60:60:1802:0:0:0,-162.435	0:74:74:2296:0:0:0,-206.892	0:61:61:1830:0:0:0,-164.961	0:58:58:1747:0:0:0,-157.495	0:104:103:3150:1:29:0,-280.833	0:76:76:2286:0:0:0,-205.988	1:52:0:0:52:1578:-142.282,0
gi|448814763|ref|NC_000962.3|	49976	.	C	T	28162.4	.	AB=0;ABP=0;AC=9;AF=1;AN=9;AO=1181;CIGAR=1X;DP=1819;DPB=1819;DPRA=1.08206;EPP=41.6684;EPPR=32.4939;GTI=0;LEN=1;MEANALT=1.05;MQM=60;MQMR=60;NS=9;NUMALT=1;ODDS=92.5522;PAIRED=0;PAIREDR=0;PAO=0;PQA=0;PQR=0;PRO=0;QA=32160;QR=15276;RO=637;RPL=679;RPP=60.6141;RPPR=39.1754;RPR=502;RUN=1;SAF=672;SAP=51.862;SAR=509;SRF=359;SRP=25.3761;SRR=278;TYPE=snp	GT:DP:RO:QR:AO:QA:GL	1:36:0:0:36:1046:-94.3942,0	1:48:0:0:48:1500:-135.272,0	1:48:0:0:48:1405:-126.712,0	1:90:1:12:89:2654:-237.893,0	1:67:0:0:67:2036:-183.495,0	1:74:0:0:74:2240:-201.849,0	1:128:0:0:128:3875:-348.955,0	1:65:0:0:65:1992:-179.534,0	1:67:0:0:66:1972:-177.585,0
gi|448814763|ref|NC_000962.3|	51175	.	C	T	1092.37	.	AB=0;ABP=0;AC=1;AF=0.111111;AN=9;AO=56;CIGAR=1X;DP=1470;DPB=1470;DPRA=1.18812;EPP=15.5738;EPPR=152.501;GTI=0;LEN=1;MEANALT=1;MQM=60;MQMR=60;NS=9;NUMALT=1;ODDS=97.7834;PAIRED=0;PAIREDR=0;PAO=0;PQA=0;PQR=0;PRO=0;QA=1320;QR=36245;RO=1414;RPL=29;RPP=3.16541;RPPR=33.976;RPR=27;RUN=1;SAF=36;SAP=12.937;SAR=20;SRF=883;SRP=193.289;SRR=531;TYPE=snp	GT:DP:RO:QR:AO:QA:GL	0:27:27:826:0:0:0,-74.6258	0:34:34:987:0:0:0,-89.0998	1:56:0:0:56:1320:-119.014,0	0:69:69:2046:0:0:0,-184.386	0:40:40:1256:0:0:0,-113.32	0:43:43:1223:0:0:0,-110.329	0:73:73:2172:0:0:0,-195.723	0:70:70:2021:0:0:0,-182.133	0:58:58:1714:0:0:0,-154.517
gi|448814763|ref|NC_000962.3|	51916	.	A	G	1901.23	.	AB=0;ABP=0;AC=1;AF=0.111111;AN=9;AO=77;CIGAR=1X;DP=2064;DPB=2064;DPRA=0.966667;EPP=3.26411;EPPR=5.03096;GTI=0;LEN=1;MEANALT=1;MQM=60;MQMR=59.9698;NS=9;NUMALT=1;ODDS=118.136;PAIRED=0;PAIREDR=0;PAO=0;PQA=0;PQR=0;PRO=0;QA=2221;QR=48918;RO=1987;RPL=38;RPP=3.0385;RPPR=17.9702;RPR=39;RUN=1;SAF=38;SAP=3.0385;SAR=39;SRF=1061;SRP=22.9273;SRR=926;TYPE=snp	GT:DP:RO:QR:AO:QA:GL	0:46:46:1273:0:0:0,-114.821	0:53:52:1266:1:25:0,-111.66	0:65:65:1759:0:0:0,-158.533	1:76:0:0:76:2196:-197.885,0	0:64:64:1756:0:0:0,-158.276	0:55:55:1472:0:0:0,-132.719	0:104:104:2640:0:0:0,-237.718	0:72:72:1957:0:0:0,-176.356	0:78:78:1971:0:0:0,-177.607
gi|448814763|ref|NC_000962.3|	51949	.	A	G	44389	.	AB=0;ABP=0;AC=9;AF=1;AN=9;AO=1955;CIGAR=1X;DP=1960;DPB=1960;DPRA=0;EPP=4.69972;EPPR=0;GTI=0;LEN=1;MEANALT=1.12903;MQM=59.9887;MQMR=0;NS=9;NUMALT=1;ODDS=170.339;PAIRED=0;PAIREDR=0;PAO=0;PQA=0;PQR=0;PRO=0;QA=49324;QR=0;RO=0;RPL=1031;RPP=15.727;RPPR=0;RPR=924;RUN=1;SAF=1008;SAP=7.14332;SAR=947;SRF=0;SRP=0;SRR=0;TYPE=snp	GT:DP:RO:QR:AO:QA:GL	1:43:0:0:43:1177:-106.181,0	1:57:0:0:57:1571:-141.616,0	1:66:0:0:65:1854:-167.009,0	1:74:0:0:73:2058:-185.348,0	1:63:0:0:63:1782:-160.633,0	1:54:0:0:54:1546:-139.396,0	1:96:0:0:94:2666:-240.026,0	1:70:0:0:69:1943:-174.962,0	1:67:0:0:67:1847:-166.468,0
gi|448814763|ref|NC_000962.3|	52077	.	G	C	9399.91	.	AB=0;ABP=0;AC=6;AF=0.666667;AN=9;AO=368;CIGAR=1X;DP=1869;DPB=1869;DPRA=1.025;EPP=17.7622;EPPR=50.4051;GTI=0;LEN=1;MEANALT=1;MQM=60;MQMR=60;NS=9;NUMALT=1;ODDS=98.7042;PAIRED=0;PAIREDR=0;PAO=0;PQA=0;PQR=0;PRO=0;QA=10645;QR=36948;RO=1501;RPL=209;RPP=17.7622;RPPR=125.517;RPR=159;RUN=1;SAF=196;SAP=6.40913;SAR=172;SRF=790;SRP=12.0391;SRR=711;TYPE=snp	GT:DP:RO:QR:AO:QA:GL	1:41:0:0:41:1091:-98.4394,0	0:50:50:1424:0:0:0,-128.421	1:55:0:0:55:1585:-142.907,0	0:65:65:1849:0:0:0,-166.66	1:56:0:0:56:1622:-146.224,0	1:50:0:0:50:1464:-132.016,0	1:103:1:25:102:3072:-274.194,0	0:64:64:1946:0:0:0,-175.393	1:64:0:0:64:1811:-163.236,0
gi|448814763|ref|NC_000962.3|	53394	.	AGG	AG	0.0592191	.	AB=0;ABP=0;AC=2;AF=0.333333;AN=6;AO=4;CIGAR=1M1D1M;DP=87;DPB=87;DPRA=0.692308;EPP=5.18177;EPPR=4.29225;GTI=1;LEN=1;MEANALT=1;MQM=60;MQMR=60;NS=6;NUMALT=1;ODDS=4.30747;PAIRED=0;PAIREDR=0;PAO=1;PQA=26.5;PQR=26.5;PRO=1;QA=64;QR=2047;RO=83;RPL=3;RPP=5.18177;RPPR=82.1513;RPR=1;RUN=1;SAF=4;SAP=11.6962;SAR=0;SRF=47;SRP=6.17594;SRR=36;TYPE=del	GT:DP:RO:QR:AO:QA:GL	.	.	.	0:2:2:67:0:0:0,-6.36314	1:1:0:0:1:13:-1.29999,0	0:6:5:117:1:13:0,-9.46288	0:7:7:206:0:0:0,-18.8308	1:2:0:0:2:38:-3.60986,0	0:1:1:25:0:0:0,-2.49986
gi|448814763|ref|NC_000962.3|	53445	.	ACC	AC	11.0336	.	AB=0;ABP=0;AC=1;AF=0.25;AN=4;AO=3;CIGAR=1M1D1M;DP=45;DPB=48;DPRA=0.642857;EPP=3.73412;EPPR=3.21711;GTI=0;LEN=1;MEANALT=1;MQM=60;MQMR=60;NS=4;NUMALT=1;ODDS=1.80866;PAIRED=0;PAIREDR=0;PAO=1;PQA=0;PQR=120;PRO=6;QA=76;QR=1032;RO=42;RPL=2;RPP=3.73412;RPPR=13.1438;RPR=1;RUN=1;SAF=3;SAP=9.52472;SAR=0;SRF=18;SRP=4.87156;SRR=24;TYPE=del	GT:DP:RO:QR:AO:QA:GL	.	.	.	.	0:1:1:26:0:0:0,-2.59983	0:2:2:65:0:0:0,-6.17353	.	1:1:0:0:1:28:-2.79973,0	0:1:1:29:0:0:0,-2.89966
gi|448814763|ref|NC_000962.3|	54394	.	A	G	49803.1	.	AB=0;ABP=0;AC=9;AF=1;AN=9;AO=2206;CIGAR=1X;DP=2207;DPB=2207;DPRA=0;EPP=42.3842;EPPR=0;GTI=0;LEN=1;MEANALT=1.03226;MQM=60;MQMR=0;NS=9;NUMALT=1;ODDS=223.903;PAIRED=0;PAIREDR=0;PAO=0;PQA=0;PQR=0;PRO=0;QA=55438;QR=0;RO=0;RPL=1037;RPP=20.1616;RPPR=0;RPR=1169;RUN=1;SAF=988;SAP=55.0823;SAR=1218;SRF=0;SRP=0;SRR=0;TYPE=snp	GT:DP:RO:QR:AO:QA:GL	1:39:0:0:39:1034:-93.2952,0	1:50:0:0:50:1444:-130.21,0	1:63:0:0:63:1771:-159.634,0	1:86:0:0:86:2396:-215.852,0	1:62:0:0:62:1817:-163.778,0	1:61:0:0:61:1681:-151.53,0	1:125:0:0:125:3460:-311.605,0	1:89:0:0:89:2463:-221.886,0	1:69:0:0:68:1860:-167.489,0
gi|448814763|ref|NC_000962.3|	55540	.	GC	GCCGCCGCCTC	14151.7	.	AB=0;ABP=0;AC=8;AF=0.888889;AN=9;AO=800;CIGAR=1M9I1M;DP=1000;DPB=4637;DPRA=1.48182;EPP=5.45321;EPPR=6.00754;GTI=0;LEN=9;MEANALT=2.1;MQM=59.9025;MQMR=59.5211;NS=9;NUMALT=1;ODDS=48.3056;PAIRED=0;PAIREDR=0;PAO=5.5;PQA=124.5;PQR=124.5;PRO=5.5;QA=18560;QR=3474;RO=142;RPL=485;RPP=81.4547;RPPR=230.617;RPR=315;RUN=1;SAF=356;SAP=24.0302;SAR=444;SRF=70;SRP=3.07147;SRR=72;TYPE=ins	GT:DP:RO:QR:AO:QA:GL	1:29:4:67:23:451:-34.5846,0	0:22:22:579:0:0:0,-52.3656	1:25:3:71:19:395:-29.1329,0	1:43:8:178:33:701:-47.0536,0	1:29:2:55:23:485:-38.6927,0	1:30:5:136:24:486:-31.4306,0	1:51:10:251:40:841:-53.0761,0	1:25:5:139:18:388:-22.373,0	1:28:4:102:18:365:-23.6433,0
gi|448814763|ref|NC_000962.3|	55546	.	GC	GCCTC	144.307	.	AB=0;ABP=0;AC=1;AF=0.111111;AN=9;AO=21;CIGAR=1M3I1M;DP=1031;DPB=1091.5;DPRA=1.0687;EPP=3.94093;EPPR=3.18637;GTI=0;LEN=3;MEANALT=1.42857;MQM=60;MQMR=59.8458;NS=9;NUMALT=1;ODDS=33.2279;PAIRED=0;PAIREDR=0;PAO=2.66667;PQA=77.3333;PQR=77.3333;PRO=2.66667;QA=451;QR=25028;RO=999;RPL=19;RPP=32.8939;RPPR=129.258;RPR=2;RUN=1;SAF=7;SAP=8.07707;SAR=14;SRF=443;SRP=30.7656;SRR=556;TYPE=ins	GT:DP:RO:QR:AO:QA:GL	0:32:32:889:0:0:0,-80.2662	1:22:1:20:14:304:-25.5895,0	0:25:25:692:0:0:0,-62.5435	0:42:37:1067:2:27:0,-93.5056	0:31:31:836:0:0:0,-75.4981	0:30:29:810:0:0:0,-72.995	0:51:51:1441:0:0:0,-129.829	0:26:26:740:0:0:0,-66.8747	0:28:28:797:0:0:0,-72.0013
gi|448814763|ref|NC_000962.3|	55553	.	C	T	19457.7	.	AB=0;ABP=0;AC=9;AF=1;AN=9;AO=931;CIGAR=1X;DP=1024;DPB=1024;DPRA=0;EPP=3.19923;EPPR=3.22044;GTI=0;LEN=1;MEANALT=1;MQM=59.8765;MQMR=59.871;NS=9;NUMALT=1;ODDS=89.2911;PAIRED=0;PAIREDR=0;PAO=0;PQA=0;PQR=0;PRO=0;QA=23657;QR=2143;RO=93;RPL=557;RPP=81.1203;RPPR=179.74;RPR=374;RUN=1;SAF=408;SAP=33.8564;SAR=523;SRF=44;SRP=3.59403;SRR=49;TYPE=snp	GT:DP:RO:QR:AO:QA:GL	1:32:3:65:29:795:-65.7072,0	1:23:1:20:22:539:-46.7494,0	1:25:3:48:22:675:-56.5581,0	1:43:4:82:39:1158:-95.9686,0	1:31:2:46:29:859:-73.2206,0	1:29:3:76:26:772:-62.6692,0	1:51:4:82:47:1353:-114.433,0	1:26:5:123:21:634:-46.0354,0	1:28:2:17:26:792:-69.9518,0
gi|448814763|ref|NC_000962.3|	57690	.	C	T	1367.27	.	AB=0;ABP=0;AC=1;AF=0.111111;AN=9;AO=56;CIGAR=1X;DP=1919;DPB=1919;DPRA=0.901771;EPP=3.63072;EPPR=3.52432;GTI=0;LEN=1;MEANALT=1;MQM=60;MQMR=60;NS=9;NUMALT=1;ODDS=147.603;PAIRED=0;PAIREDR=0;PAO=0;PQA=0;PQR=0;PRO=0;QA=1633;QR=47203;RO=1863;RPL=42;RPP=33.4109;RPPR=31.7406;RPR=14;RUN=1;SAF=28;SAP=3.0103;SAR=28;SRF=952;SRP=4.96964;SRR=911;TYPE=snp	GT:DP:RO:QR:AO:QA:GL	0:30:30:850:0:0:0,-76.7672	0:54:54:1480:0:0:0,-133.451	0:60:60:1710:0:0:0,-154.157	0:90:90:2573:0:0:0,-231.806	0:55:55:1609:0:0:0,-145.073	0:62:62:1847:0:0:0,-166.491	0:106:106:3056:0:0:0,-275.27	0:74:74:2110:0:0:0,-190.137	1:56:0:0:56:1633:-147.228,0
gi|448814763|ref|NC_000962.3|	57893	.	C	G	2464.67	.	AB=0;ABP=0;AC=1;AF=0.111111;AN=9;AO=101;CIGAR=1X;DP=1901;DPB=1901;DPRA=1.68333;EPP=3.2038;EPPR=3.59418;GTI=0;LEN=1;MEANALT=1;MQM=59.9901;MQMR=60;NS=9;NUMALT=1;ODDS=81.0383;PAIRED=0;PAIREDR=0;PAO=0;PQA=0;PQR=0;PRO=0;QA=2886;QR=44596;RO=1800;RPL=40;RPP=12.4917;RPPR=59.2949;RPR=61;RUN=1;SAF=50;SAP=3.0318;SAR=51;SRF=853;SRP=13.6698;SRR=947;TYPE=snp	GT:DP:RO:QR:AO:QA:GL	0:54:54:1504:0:0:0,-135.612	0:69:69:1825:0:0:0,-164.488	0:45:45:1163:0:0:0,-104.914	0:80:80:2076:0:0:0,-187.069	0:56:56:1434:0:0:0,-129.297	0:66:66:1906:0:0:0,-171.794	1:101:0:0:101:2886:-259.969,0	0:95:95:2509:0:0:0,-226.04	0:51:51:1363:0:0:0,-122.918
gi|448814763|ref|NC_000962.3|	59896	.	ATG	AG	25849.4	.	AB=0;ABP=0;AC=9;AF=1;AN=9;AO=1217;CIGAR=1M1D1M;DP=1950;DPB=1556.67;DPRA=0.988737;EPP=55.1845;EPPR=13.8376;GTI=0;LEN=1;MEANALT=1.45;MQM=59.9482;MQMR=60;NS=9;NUMALT=1;ODDS=111.125;PAIRED=0;PAIREDR=0;PAO=16.5;PQA=345;PQR=207;PRO=11.5;QA=29367;QR=17328;RO=722;RPL=658;RPP=20.4981;RPPR=16.9173;RPR=559;RUN=1;SAF=603;SAP=3.2262;SAR=614;SRF=356;SRP=3.31106;SRR=366;TYPE=del	GT:DP:RO:QR:AO:QA:GL	1:52:0:0:50:1196:-107.694,0	1:65:0:0:65:1548:-139.434,0	1:69:0:0:69:1688:-153.496,0	1:76:0:0:75:1867:-174.164,0	1:55:0:0:55:1370:-123.533,0	1:66:0:0:64:1612:-145.214,0	1:104:0:0:102:2430:-221.61,0	1:81:0:0:79:1996:-179.763,0	1:72:0:0:70:1548:-139.289,0
gi|448814763|ref|NC_000962.3|	62049	.	A	G	32549.9	.	AB=0;ABP=0;AC=9;AF=1;AN=9;AO=1519;CIGAR=1X;DP=1524;DPB=1524;DPRA=0;EPP=55.1614;EPPR=0;GTI=0;LEN=1;MEANALT=1.16129;MQM=59.9928;MQMR=0;NS=9;NUMALT=1;ODDS=193.896;PAIRED=0;PAIREDR=0;PAO=0;PQA=0;PQR=0;PRO=0;QA=36488;QR=0;RO=0;RPL=585;RPP=177.13;RPPR=0;RPR=934;RUN=1;SAF=873;SAP=76.6731;SAR=646;SRF=0;SRP=0;SRR=0;TYPE=snp	GT:DP:RO:QR:AO:QA:GL	1:35:0:0:35:806:-72.7573,0	1:55:0:0:55:1321:-119.108,0	1:48:0:0:47:1130:-101.714,0	1:62:0:0:61:1491:-134.19,0	1:40:0:0:39:863:-77.7435,0	1:41:0:0:41:1003:-90.499,0	1:90:0:0:89:2291:-206.271,0	1:51:0:0:51:1143:-103.076,0	1:44:0:0:43:1048:-94.4088,0
gi|448814763|ref|NC_000962.3|	63752	.	C	T	20470.3	.	AB=0;ABP=0;AC=9;AF=1;AN=9;AO=927;CIGAR=1X;DP=1625;DPB=1625;DPRA=0.942525;EPP=132.373;EPPR=82.6517;GTI=0;LEN=1;MEANALT=1;MQM=59.9795;MQMR=60;NS=9;NUMALT=1;ODDS=61.3913;PAIRED=0;PAIREDR=0;PAO=0;PQA=0;PQR=0;PRO=0;QA=24220;QR=16752;RO=698;RPL=544;RPP=63.7295;RPPR=3.0103;RPR=383;RUN=1;SAF=495;SAP=12.3076;SAR=432;SRF=368;SRP=7.50257;SRR=330;TYPE=snp	GT:DP:RO:QR:AO:QA:GL	1:37:0:0:37:1030:-92.965,0	1:33:0:0:33:870:-78.5521,0	1:48:0:0:48:1304:-117.613,0	1:70:0:0:70:1855:-167.183,0	1:55:0:0:55:1526:-137.587,0	1:57:0:0:57:1672:-150.741,0	1:79:0:0:79:2227:-200.673,0	1:67:0:0:67:1908:-171.973,0	1:66:0:0:66:1868:-168.375,0
gi|448814763|ref|NC_000962.3|	64028	.	C	T	54373.7	.	AB=0;ABP=0;AC=9;AF=1;AN=9;AO=2321;CIGAR=1X;DP=2322;DPB=2322;DPRA=0;EPP=27.2614;EPPR=5.18177;GTI=0;LEN=1;MEANALT=1;MQM=59.9966;MQMR=60;NS=9;NUMALT=1;ODDS=162.2;PAIRED=0;PAIREDR=0;PAO=0;PQA=0;PQR=0;PRO=0;QA=60498;QR=34;RO=1;RPL=1057;RPP=43.0988;RPPR=5.18177;RPR=1264;RUN=1;SAF=1126;SAP=7.46458;SAR=1195;SRF=0;SRP=5.18177;SRR=1;TYPE=snp	GT:DP:RO:QR:AO:QA:GL	1:49:0:0:49:1566:-141.213,0	1:71:0:0:71:2181:-196.534,0	1:81:1:34:80:2315:-205.194,0	1:111:0:0:111:3329:-299.825,0	1:68:0:0:68:2038:-183.676,0	1:93:0:0:93:2829:-254.838,0	1:119:0:0:119:3611:-325.204,0	1:106:0:0:106:3229:-290.84,0	1:79:0:0:79:2320:-209.04,0
gi|448814763|ref|NC_000962.3|	64659	.	GTT	GT	1727.28	.	AB=0;ABP=0;AC=4;AF=0.444444;AN=9;AO=1170;CIGAR=1M1D1M;DP=2293;DPB=1929;DPRA=0;EPP=37.3381;EPPR=50.8428;GTI=4;LEN=1;MEANALT=1.12903;MQM=59.994;MQMR=60;NS=9;NUMALT=1;ODDS=1.07902;PAIRED=0;PAIREDR=0;PAO=28;PQA=618.5;PQR=764.5;PRO=33;QA=28396;QR=28193;RO=1119;RPL=640;RPP=25.4674;RPPR=46.0924;RPR=530;RUN=1;SAF=1155;SAP=2415.02;SAR=15;SRF=90;SRP=1714.03;SRR=1029;TYPE=del	GT:DP:RO:QR:AO:QA:GL	1:52:20:555:31:790:-21.1348,0	0:62:38:1083:24:637:0,-43.2112	1:68:29:800:39:925:-11.2158,0	0:107:61:1768:46:1132:0,-57.2657	1:87:40:1038:45:1093:-4.94337,0	0:61:32:880:28:740:0,-12.6109	0:127:65:1807:62:1635:0,-18.0897	0:94:45:1272:49:1161:0,-13.1724	1:89:42:1062:47:1107:-1.87638,0
gi|448814763|ref|NC_000962.3|	65159	.	G	A	46870	.	AB=0;ABP=0;AC=9;AF=1;AN=9;AO=2060;CIGAR=1X;DP=2060;DPB=2060;DPRA=0;EPP=23.0848;EPPR=0;GTI=0;LEN=1;MEANALT=1;MQM=60;MQMR=0;NS=9;NUMALT=1;ODDS=247.413;PAIRED=0;PAIREDR=0;PAO=0;PQA=0;PQR=0;PRO=0;QA=52078;QR=0;RO=0;RPL=1040;RPP=3.43195;RPPR=0;RPR=1020;RUN=1;SAF=1019;SAP=3.52049;SAR=1041;SRF=0;SRP=0;SRR=0;TYPE=snp	GT:DP:RO:QR:AO:QA:GL	1:39:0:0:39:1073:-96.8265,0	1:47:0:0:47:1344:-121.219,0	1:68:0:0:68:1928:-173.765,0	1:96:0:0:96:2660:-239.629,0	1:58:0:0:58:1641:-147.941,0	1:45:0:0:45:1214:-109.512,0	1:111:0:0:111:3128:-281.747,0	1:83:0:0:83:2474:-222.901,0	1:69:0:0:69:1960:-176.647,0
gi|448814763|ref|NC_000962.3|	65663	.	C	G	41301.6	.	AB=0;ABP=0;AC=9;AF=1;AN=9;AO=1849;CIGAR=1X;DP=1851;DPB=1851;DPRA=0;EPP=64.5972;EPPR=0;GTI=0;LEN=1;MEANALT=1.03226;MQM=59.9913;MQMR=0;NS=9;NUMALT=1;ODDS=197.008;PAIRED=0;PAIREDR=0;PAO=0;PQA=0;PQR=0;PRO=0;QA=46136;QR=0;RO=0;RPL=1103;RPP=152.687;RPPR=0;RPR=746;RUN=1;SAF=1001;SAP=30.5019;SAR=848;SRF=0;SRP=0;SRR=0;TYPE=snp	GT:DP:RO:QR:AO:QA:GL	1:48:0:0:48:1325:-119.496,0	1:44:0:0:44:1192:-107.529,0	1:55:0:0:55:1445:-130.289,0	1:91:0:0:91:2450:-220.725,0	1:72:0:0:72:1989:-179.252,0	1:56:0:0:54:1387:-124.873,0	1:90:0:0:90:2493:-224.596,0	1:56:0:0:56:1467:-132.259,0	1:64:0:0:64:1788:-161.158,0
gi|448814763|ref|NC_000962.3|	66892	.	C	G	27735	.	AB=0;ABP=0;AC=9;AF=1;AN=9;AO=1246;CIGAR=1X;DP=1246;DPB=1246;DPRA=0;EPP=7.02561;EPPR=0;GTI=0;LEN=1;MEANALT=1;MQM=59.9992;MQMR=0;NS=9;NUMALT=1;ODDS=134.305;PAIRED=0;PAIREDR=0;PAO=0;PQA=0;PQR=0;PRO=0;QA=30906;QR=0;RO=0;RPL=697;RPP=41.1836;RPPR=0;RPR=549;RUN=1;SAF=718;SAP=65.9237;SAR=528;SRF=0;SRP=0;SRR=0;TYPE=snp	GT:DP:RO:QR:AO:QA:GL	1:24:0:0:24:609:-55.0553,0	1:22:0:0:22:556:-50.2859,0	1:27:0:0:27:795:-71.8292,0	1:30:0:0:30:854:-77.1302,0	1:24:0:0:24:615:-55.5985,0	1:56:0:0:56:1470:-132.543,0	1:82:0:0:82:2303:-207.516,0	1:45:0:0:45:1179:-106.336,0	1:48:0:0:48:1213:-109.407,0
gi|448814763|ref|NC_000962.3|	67509	.	CGG	CG,CCG	3722.78	.	AB=0,0;ABP=0,0;AC=2,0;AF=0.222222,0;AN=9;AO=252,4;CIGAR=1M1D1M,1M1X1M;DP=431;DPB=351.333;DPRA=1.03704,0.495283;EPP=26.3105,5.18177;EPPR=19.5646;GTI=1;LEN=1,1;MEANALT=1.08,2;MQM=60,60;MQMR=60;NS=9;NUMALT=2;ODDS=2.73453;PAIRED=0,0;PAIREDR=0;PAO=2.33333,0.833333;PQA=44,8;PQR=60;PRO=3;QA=5840,96;QR=4110;RO=170;RPL=34,0;RPP=294.746,11.6962;RPPR=260.572;RPR=218,4;RUN=1,1;SAF=180,3;SAP=103.518,5.18177;SAR=72,1;SRF=67;SRP=19.5646;SRR=103;TYPE=del,snp	GT:DP:RO:QR:AO:QA:GL	0:8:4:95:4,0:65,0:0,-2.77433,-8.58669	1:12:6:132:6,0:140,0:-0.731767,0,-12.6041	0:9:6:153:3,0:74,0:0,-7.11694,-13.7738	0:14:9:250:5,0:99,0:0,-13.6675,-22.5487	0:9:5:114:4,0:86,0:0,-2.53262,-10.2664	0:16:8:220:8,0:131,0:0,-8.11893,-19.853	0:32:23:544:8,0:146,0:0,-35.8719,-48.9991	0:17:12:287:4,0:92,0:0,-17.5646,-25.8438	1:13:6:131:7,0:135,0:-0.335348,0,-12.1359
gi|448814763|ref|NC_000962.3|	68174	.	T	C	47461.4	.	AB=0;ABP=0;AC=9;AF=1;AN=9;AO=2111;CIGAR=1X;DP=2111;DPB=2111;DPRA=0;EPP=36.7098;EPPR=0;GTI=0;LEN=1;MEANALT=1;MQM=59.9995;MQMR=0;NS=9;NUMALT=1;ODDS=206.086;PAIRED=0;PAIREDR=0;PAO=0;PQA=0;PQR=0;PRO=0;QA=52782;QR=0;RO=0;RPL=974;RPP=30.3404;RPPR=0;RPR=1137;RUN=1;SAF=1075;SAP=4.57487;SAR=1036;SRF=0;SRP=0;SRR=0;TYPE=snp	GT:DP:RO:QR:AO:QA:GL	1:40:0:0:40:1048:-94.5659,0	1:55:0:0:55:1513:-136.419,0	1:73:0:0:73:2058:-185.462,0	1:97:0:0:97:2705:-243.69,0	1:58:0:0:58:1544:-139.2,0	1:69:0:0:69:1944:-175.202,0	1:89:0:0:89:2422:-218.215,0	1:86:0:0:86:2265:-204.081,0	1:73:0:0:73:1979:-178.354,0
gi|448814763|ref|NC_000962.3|	69989	.	GTGCC	ATGCC	29082	.	AB=0;ABP=0;AC=9;AF=1;AN=9;AO=1302;CIGAR=1X4M;DP=1706;DPB=1647.2;DPRA=0;EPP=86.6937;EPPR=0;GTI=0;LEN=1;MEANALT=2.29032;MQM=60;MQMR=0;NS=9;NUMALT=1;ODDS=52.3342;PAIRED=0;PAIREDR=0;PAO=19.3333;PQA=313;PQR=87.5;PRO=9.83333;QA=33217;QR=0;RO=0;RPL=680;RPP=8.62077;RPPR=0;RPR=622;RUN=1;SAF=961;SAP=644.112;SAR=341;SRF=0;SRP=0;SRR=0;TYPE=snp	GT:DP:RO:QR:AO:QA:GL	1:42:0:0:33:896:-80.6331,0	1:48:0:0:39:1158:-104.223,0	1:39:0:0:32:931:-83.8137,0	1:71:0:0:57:1707:-153.551,0	1:42:0:0:38:1124:-101.034,0	1:54:0:0:43:1192:-107.263,0	1:80:0:0:59:1704:-153.375,0	1:71:0:0:54:1587:-142.754,0	1:54:0:0:45:1270:-114.304,0
gi|448814763|ref|NC_000962.3|	70267	.	G	T	35636.5	.	AB=0;ABP=0;AC=9;AF=1;AN=9;AO=1586;CIGAR=1X;DP=1589;DPB=1589;DPRA=0;EPP=10.9185;EPPR=9.52472;GTI=0;LEN=1;MEANALT=1;MQM=60;MQMR=60;NS=9;NUMALT=1;ODDS=149.638;PAIRED=0;PAIREDR=0;PAO=0;PQA=0;PQR=0;PRO=0;QA=39752;QR=79;RO=3;RPL=697;RPP=53.4827;RPPR=9.52472;RPR=889;RUN=1;SAF=692;SAP=58.8771;SAR=894;SRF=0;SRP=9.52472;SRR=3;TYPE=snp	GT:DP:RO:QR:AO:QA:GL	1:35:0:0:35:926:-83.5924,0	1:45:0:0:45:1187:-107.079,0	1:47:1:23:46:1281:-113.234,0	1:67:0:0:67:1894:-170.699,0	1:30:0:0:30:869:-78.4865,0	1:55:0:0:55:1556:-140.297,0	1:75:0:0:75:1962:-176.815,0	1:74:0:0:74:2007:-180.871,0	1:62:2:56:60:1694:-147.396,0
gi|448814763|ref|NC_000962.3|	70816	.	A	G	49881.2	.	AB=0;ABP=0;AC=9;AF=1;AN=9;AO=2166;CIGAR=1X;DP=2168;DPB=2168;DPRA=0;EPP=5.13165;EPPR=3.0103;GTI=0;LEN=1;MEANALT=1;MQM=60;MQMR=60;NS=9;NUMALT=1;ODDS=211.173;PAIRED=0;PAIREDR=0;PAO=0;PQA=0;PQR=0;PRO=0;QA=55468;QR=24;RO=2;RPL=980;RPP=45.5535;RPPR=3.0103;RPR=1186;RUN=1;SAF=1120;SAP=8.50014;SAR=1046;SRF=0;SRP=7.35324;SRR=2;TYPE=snp	GT:DP:RO:QR:AO:QA:GL	1:49:0:0:49:1437:-129.592,0	1:41:0:0:41:1206:-108.807,0	1:51:0:0:51:1441:-129.946,0	1:85:0:0:85:2568:-231.358,0	1:63:0:0:63:1865:-168.104,0	1:75:0:0:75:2271:-204.639,0	1:96:0:0:96:2925:-263.482,0	1:69:2:24:67:2081:-185.269,0	1:62:0:0:62:1826:-164.594,0
gi|448814763|ref|NC_000962.3|	71336	.	G	C	4617.48	.	AB=0;ABP=0;AC=9;AF=1;AN=9;AO=221;CIGAR=1X;DP=221;DPB=221;DPRA=0;EPP=28.5669;EPPR=0;GTI=0;LEN=1;MEANALT=1;MQM=60;MQMR=0;NS=9;NUMALT=1;ODDS=26.2367;PAIRED=0;PAIREDR=0;PAO=0;PQA=0;PQR=0;PRO=0;QA=5707;QR=0;RO=0;RPL=212;RPP=407.916;RPPR=0;RPR=9;RUN=1;SAF=80;SAP=39.5716;SAR=141;SRF=0;SRP=0;SRR=0;TYPE=snp	GT:DP:RO:QR:AO:QA:GL	1:3:0:0:3:99:-9.23724,0	1:8:0:0:8:241:-21.9825,0	1:5:0:0:5:153:-14.0714,0	1:9:0:0:9:263:-23.9558,0	1:5:0:0:5:158:-14.5309,0	1:7:0:0:7:248:-22.6605,0	1:8:0:0:8:208:-18.9755,0	1:8:0:0:8:236:-21.5283,0	1:9:0:0:9:285:-25.9569,0
gi|448814763|ref|NC_000962.3|	71584	.	CC	CCGAGCGCTGTTCTGGCGCTAATCTGACGCTAGAATAGC	12886.4	.	AB=0;ABP=0;AC=9;AF=1;AN=9;AO=693;CIGAR=1M37I1M;DP=769;DPB=13771;DPRA=0;EPP=43.0212;EPPR=45.6501;GTI=0;LEN=37;MEANALT=1.32258;MQM=59.9798;MQMR=59.9394;NS=9;NUMALT=1;ODDS=47.0043;PAIRED=0;PAIREDR=0;PAO=9.5;PQA=20.5;PQR=20.5;PRO=9.5;QA=15868;QR=1586;RO=66;RPL=234;RPP=161.641;RPPR=129.482;RPR=459;RUN=1;SAF=352;SAP=3.38945;SAR=341;SRF=51;SRP=45.6501;SRR=15;TYPE=ins	GT:DP:RO:QR:AO:QA:GL	1:22:1:22:19:400:-34.0903,0	1:21:3:80:18:361:-25.2238,0	1:18:2:36:15:295:-23.3301,0	1:33:3:62:29:541:-43.1078,0	1:8:0:0:8:140:-12.7747,0	1:21:1:33:19:375:-30.7662,0	1:46:2:58:41:848:-71.1023,0	1:24:1:20:23:469:-40.4116,0	1:24:5:123:19:391:-24.0789,0
gi|448814763|ref|NC_000962.3|	73429	.	C	A	2297.5	.	AB=0;ABP=0;AC=1;AF=0.111111;AN=9;AO=95;CIGAR=1X;DP=2230;DPB=2230;DPRA=1.34958;EPP=8.15326;EPPR=4.9803;GTI=0;LEN=1;MEANALT=1;MQM=60;MQMR=60;NS=9;NUMALT=1;ODDS=110.174;PAIRED=0;PAIREDR=0;PAO=0;PQA=0;PQR=0;PRO=0;QA=2700;QR=51811;RO=2134;RPL=38;RPP=11.2619;RPPR=30.3786;RPR=57;RUN=1;SAF=55;SAP=8.15326;SAR=40;SRF=1066;SRP=3.01437;SRR=1068;TYPE=snp	GT:DP:RO:QR:AO:QA:GL	0:69:68:1837:0:0:0,-165.215	0:56:56:1352:0:0:0,-121.897	0:66:66:1583:0:0:0,-142.687	1:96:1:25:95:2700:-240.717,0	0:66:66:1616:0:0:0,-145.665	0:85:85:2112:0:0:0,-190.294	0:105:105:2614:0:0:0,-235.463	0:94:94:2524:0:0:0,-227.376	0:67:67:1524:0:0:0,-137.369
gi|448814763|ref|NC_000962.3|	74737	.	T	G	41408	.	AB=0;ABP=0;AC=9;AF=1;AN=9;AO=1783;CIGAR=1X;DP=1783;DPB=1783;DPRA=0;EPP=9.86085;EPPR=0;GTI=0;LEN=1;MEANALT=1;MQM=59.9921;MQMR=0;NS=9;NUMALT=1;ODDS=170.251;PAIRED=0;PAIREDR=0;PAO=0;PQA=0;PQR=0;PRO=0;QA=46013;QR=0;RO=0;RPL=954;RPP=22.0396;RPPR=0;RPR=829;RUN=1;SAF=885;SAP=3.21612;SAR=898;SRF=0;SRP=0;SRR=0;TYPE=snp	GT:DP:RO:QR:AO:QA:GL	1:31:0:0:31:936:-84.5167,0	1:49:0:0:49:1396:-125.893,0	1:60:0:0:60:1815:-163.609,0	1:79:0:0:79:2280:-205.439,0	1:46:0:0:46:1360:-122.669,0	1:79:0:0:79:2371:-213.633,0	1:104:0:0:104:3052:-274.903,0	1:85:0:0:85:2505:-225.69,0	1:71:0:0:71:2002:-180.423,0
gi|448814763|ref|NC_000962.3|	75233	.	C	A	25216.1	.	AB=0;ABP=0;AC=9;AF=1;AN=9;AO=1102;CIGAR=1X;DP=1782;DPB=1782;DPRA=1.02837;EPP=3.64874;EPPR=4.70706;GTI=0;LEN=1;MEANALT=1.14286;MQM=59.9855;MQMR=60;NS=9;NUMALT=1;ODDS=52.6969;PAIRED=0;PAIREDR=0;PAO=0;PQA=0;PQR=0;PRO=0;QA=29365;QR=16248;RO=677;RPL=576;RPP=7.93651;RPPR=34.4469;RPR=526;RUN=1;SAF=574;SAP=7.17984;SAR=528;SRF=329;SRP=4.1682;SRR=348;TYPE=snp	GT:DP:RO:QR:AO:QA:GL	1:46:0:0:46:1314:-118.519,0	1:35:0:0:35:1014:-91.5273,0	1:62:0:0:61:1700:-153.008,0	1:98:0:0:97:2828:-254.518,0	1:54:0:0:54:1605:-144.715,0	1:61:0:0:61:1880:-169.467,0	1:101:0:0:100:2933:-264.012,0	1:68:0:0:68:1937:-174.554,0	1:49:0:0:49:1410:-127.163,0
gi|448814763|ref|NC_000962.3|	75940	.	G	C	43580.7	.	AB=0;ABP=0;AC=9;AF=1;AN=9;AO=1885;CIGAR=1X;DP=1886;DPB=1886;DPRA=0;EPP=9.14917;EPPR=5.18177;GTI=0;LEN=1;MEANALT=1;MQM=60;MQMR=60;NS=9;NUMALT=1;ODDS=256.923;PAIRED=0;PAIREDR=0;PAO=0;PQA=0;PQR=0;PRO=0;QA=48418;QR=13;RO=1;RPL=909;RPP=8.18151;RPPR=5.18177;RPR=976;RUN=1;SAF=923;SAP=4.76245;SAR=962;SRF=0;SRP=5.18177;SRR=1;TYPE=snp	GT:DP:RO:QR:AO:QA:GL	1:48:0:0:48:1367:-123.288,0	1:83:0:0:83:2370:-213.531,0	1:60:0:0:60:1839:-165.758,0	1:99:0:0:99:2879:-259.334,0	1:46:0:0:46:1361:-122.751,0	1:60:1:13:59:1743:-155.823,0	1:88:0:0:88:2623:-236.308,0	1:71:0:0:71:2085:-187.893,0	1:49:0:0:49:1383:-124.722,0
gi|448814763|ref|NC_000962.3|	79281	.	CCCACATC	CCCACATCCACATC	31512.6	.	AB=0;ABP=0;AC=9;AF=1;AN=9;AO=1536;CIGAR=1M6I7M;DP=1618;DPB=2813.5;DPRA=0;EPP=11.6114;EPPR=12.9715;GTI=0;LEN=6;MEANALT=1.51613;MQM=59.9857;MQMR=60;NS=9;NUMALT=1;ODDS=151.879;PAIRED=0;PAIREDR=0;PAO=33.5;PQA=757;PQR=757;PRO=33.5;QA=36463;QR=1628;RO=63;RPL=824;RPP=20.744;RPPR=139.813;RPR=712;RUN=1;SAF=767;SAP=3.01595;SAR=769;SRF=23;SRP=12.9715;SRR=40;TYPE=ins	GT:DP:RO:QR:AO:QA:GL	1:30:2:53:24:544:-44.2338,0	1:38:0:0:37:853:-76.9096,0	1:50:2:65:46:1020:-85.9542,0	1:68:2:53:61:1457:-126.435,0	1:38:2:61:35:798:-66.2915,0	1:52:2:63:49:1165:-99.1744,0	1:84:5:153:76:1872:-154.691,0	1:58:2:61:56:1263:-108.092,0	1:49:3:87:46:947:-77.3116,0
gi|448814763|ref|NC_000962.3|	79479	.	T	C	29181.5	.	AB=0;ABP=0;AC=9;AF=1;AN=9;AO=1291;CIGAR=1X;DP=1295;DPB=1295;DPRA=0;EPP=7.0488;EPPR=9.52472;GTI=0;LEN=1;MEANALT=1.03226;MQM=59.9055;MQMR=60;NS=9;NUMALT=1;ODDS=138.728;PAIRED=0;PAIREDR=0;PAO=0;PQA=0;PQR=0;PRO=0;QA=32541;QR=37;RO=3;RPL=740;RPP=63.0933;RPPR=3.73412;RPR=551;RUN=1;SAF=713;SAP=33.6649;SAR=578;SRF=1;SRP=3.73412;SRR=2;TYPE=snp	GT:DP:RO:QR:AO:QA:GL	1:22:0:0:22:558:-50.4637,0	1:26:0:0:26:775:-70.0313,0	1:40:1:23:39:1048:-92.2684,0	1:63:0:0:63:1752:-157.009,0	1:45:1:7:44:1240:-111.158,0	1:38:0:0:38:1061:-95.7501,0	1:67:0:0:67:1850:-166.741,0	1:57:0:0:57:1665:-150.11,0	1:42:1:7:41:1136:-101.792,0
gi|448814763|ref|NC_000962.3|	79504	.	TCGGTGGACCCGGTGGACCCGGTGGACCCGGTGGACCCGGTGGACCC	TCGGTGGACCCGGTGGACCCGGTGGACCCGGTGGACCCGGTGGACCCGGTGGACCCGGTGGACCC,TCGGTGGACCCGGTGGACCCGGTGGACCCGGTGGACCCGGTGGACCCGGTGGACCC	6867.9	.	AB=0,0;ABP=0,0;AC=9,0;AF=1,0;AN=9;AO=546,33;CIGAR=1M18I46M,1M9I46M;DP=922;DPB=1371.45;DPRA=1.28967,0.971464;EPP=19.3003,3.60252;EPPR=36.8644;GTI=0;LEN=18,9;MEANALT=3.18519,2;MQM=60,60;MQMR=59.4576;NS=9;NUMALT=2;ODDS=11.6763;PAIRED=0,0;PAIREDR=0;PAO=115.75,115.75;PQA=2816.75,2816.75;PQR=2816.75;PRO=115.75;QA=12063,792;QR=6697;RO=271;RPL=228,24;RPP=35.2245,17.8158;RPPR=491.864;RPR=318,9;RUN=1,1;SAF=301,21;SAP=15.4823,8.34028;SAR=245,12;SRF=170;SRP=41.1593;SRR=101;TYPE=ins,ins	GT:DP:RO:QR:AO:QA:GL	1:15:3:74:8,0:170,0:-8.65178,0,-15.3258	1:22:6:160:14,0:276,0:-10.8321,0,-24.8222	1:29:9:246:14,0:253,0:-0.57842,0,-22.7465	1:40:7:188:24,0:453,0:-26.1064,0,-40.786	1:33:8:219:19,0:370,0:-13.557,0,-33.2874	1:30:8:211:15,0:269,0:-5.1861,0,-24.2028	1:53:11:316:38,0:612,0:-26.9869,0,-55.0207	1:37:8:189:24,0:430,0:-21.6666,0,-38.6901	1:35:10:270:20,0:350,0:-7.14409,0,-31.4707
gi|448814763|ref|NC_000962.3|	80616	.	C	G	33674.4	.	AB=0;ABP=0;AC=9;AF=1;AN=9;AO=1487;CIGAR=1X;DP=1491;DPB=1491;DPRA=0;EPP=174.814;EPPR=5.18177;GTI=0;LEN=1;MEANALT=1.09677;MQM=60;MQMR=60;NS=9;NUMALT=1;ODDS=128.778;PAIRED=0;PAIREDR=0;PAO=0;PQA=0;PQR=0;PRO=0;QA=38078;QR=26;RO=1;RPL=502;RPP=343.683;RPPR=5.18177;RPR=985;RUN=1;SAF=627;SAP=82.2888;SAR=860;SRF=0;SRP=5.18177;SRR=1;TYPE=snp	GT:DP:RO:QR:AO:QA:GL	1:47:0:0:47:1435:-129.422,0	1:35:0:0:35:1056:-95.3146,0	1:47:0:0:47:1286:-115.992,0	1:69:0:0:68:1990:-179.219,0	1:42:0:0:42:1227:-110.697,0	1:49:0:0:48:1404:-126.49,0	1:74:0:0:73:2108:-189.828,0	1:52:1:26:51:1489:-131.663,0	1:46:0:0:46:1363:-122.931,0
gi|448814763|ref|NC_000962.3|	80881	.	C	T	1253.51	.	AB=0;ABP=0;AC=1;AF=0.111111;AN=9;AO=57;CIGAR=1X;DP=1870;DPB=1870;DPRA=0.960265;EPP=3.35316;EPPR=33.2899;GTI=0;LEN=1;MEANALT=1;MQM=60;MQMR=60;NS=9;NUMALT=1;ODDS=139.93;PAIRED=0;PAIREDR=0;PAO=0;PQA=0;PQR=0;PRO=0;QA=1493;QR=46509;RO=1813;RPL=29;RPP=3.0484;RPPR=7.76406;RPR=28;RUN=1;SAF=34;SAP=7.61992;SAR=23;SRF=1026;SRP=71.4255;SRR=787;TYPE=snp	GT:DP:RO:QR:AO:QA:GL	0:52:52:1536:0:0:0,-138.5	1:58:1:14:57:1493:-133.206,0	0:66:66:1946:0:0:0,-175.389	0:77:77:2273:0:0:0,-204.805	0:58:58:1673:0:0:0,-150.819	0:72:72:2092:0:0:0,-188.525	0:96:96:2805:0:0:0,-252.681	0:85:85:2532:0:0:0,-228.119	0:60:60:1734:0:0:0,-156.31
gi|448814763|ref|NC_000962.3|	82843	.	TCC	TC	40650.2	.	AB=0;ABP=0;AC=9;AF=1;AN=9;AO=1846;CIGAR=1M1D1M;DP=1866;DPB=1259;DPRA=0;EPP=10.9198;EPPR=3.55317;GTI=0;LEN=1;MEANALT=1.06452;MQM=59.9832;MQMR=60;NS=9;NUMALT=1;ODDS=211.262;PAIRED=0;PAIREDR=0;PAO=12;PQA=103;PQR=66;PRO=10;QA=45539;QR=386;RO=16;RPL=981;RPP=18.8388;RPPR=11.6962;RPR=865;RUN=1;SAF=987;SAP=22.283;SAR=859;SRF=7;SRP=3.55317;SRR=9;TYPE=del	GT:DP:RO:QR:AO:QA:GL	1:48:0:0:48:1258:-113.468,0	1:46:1:17:42:975:-86.3035,0	1:52:0:0:52:1278:-115.253,0	1:88:1:11:87:2258:-202.354,0	1:58:0:0:58:1609:-146.232,0	1:75:2:57:72:1862:-162.46,0	1:102:2:52:100:2644:-233.256,0	1:58:1:29:57:1505:-132.798,0	1:85:2:52:83:2222:-195.282,0
gi|448814763|ref|NC_000962.3|	83343	.	C	T	22973.7	.	AB=0;ABP=0;AC=9;AF=1;AN=9;AO=937;CIGAR=1X;DP=1455;DPB=1455;DPRA=0.997872;EPP=3.03116;EPPR=3.0103;GTI=0;LEN=1;MEANALT=1;MQM=59.9616;MQMR=60;NS=9;NUMALT=1;ODDS=87.8843;PAIRED=0;PAIREDR=0;PAO=0;PQA=0;PQR=0;PRO=0;QA=25698;QR=12435;RO=518;RPL=448;RPP=6.90597;RPPR=8.44317;RPR=489;RUN=1;SAF=466;SAP=3.06824;SAR=471;SRF=306;SRP=40.0511;SRR=212;TYPE=snp	GT:DP:RO:QR:AO:QA:GL	1:38:0:0:38:1134:-102.328,0	1:50:0:0:50:1559:-140.581,0	1:39:0:0:39:1266:-114.222,0	1:64:1:27:63:1918:-170.178,0	1:35:0:0:35:1086:-98.021,0	1:57:0:0:57:1737:-156.585,0	1:96:0:0:96:2863:-257.865,0	1:57:0:0:57:1831:-165.044,0	1:46:0:0:46:1360:-122.659,0
gi|448814763|ref|NC_000962.3|	88587	.	C	G	1125.22	.	AB=0;ABP=0;AC=1;AF=0.111111;AN=9;AO=49;CIGAR=1X;DP=1423;DPB=1423;DPRA=1.06987;EPP=26.4533;EPPR=3.11145;GTI=0;LEN=1;MEANALT=1;MQM=60;MQMR=60;NS=9;NUMALT=1;ODDS=125.582;PAIRED=0;PAIREDR=0;PAO=0;PQA=0;PQR=0;PRO=0;QA=1357;QR=34340;RO=1374;RPL=20;RPP=6.59988;RPPR=91.0324;RPR=29;RUN=1;SAF=25;SAP=3.05462;SAR=24;SRF=648;SRP=12.6255;SRR=726;TYPE=snp	GT:DP:RO:QR:AO:QA:GL	0:42:42:1134:0:0:0,-102.308	0:38:38:1049:0:0:0,-94.666	0:50:50:1342:0:0:0,-121.019	0:65:65:1856:0:0:0,-167.287	1:49:0:0:49:1357:-122.385,0	0:53:53:1367:0:0:0,-123.255	0:64:64:1862:0:0:0,-167.832	0:49:49:1319:0:0:0,-118.957	0:41:41:1083:0:0:0,-97.7126
gi|448814763|ref|NC_000962.3|	89200	.	G	T	31951.7	.	AB=0;ABP=0;AC=9;AF=1;AN=9;AO=1422;CIGAR=1X;DP=1429;DPB=1429;DPRA=0;EPP=95.4216;EPPR=10.7656;GTI=0;LEN=1;MEANALT=1;MQM=60;MQMR=60;NS=9;NUMALT=1;ODDS=142.41;PAIRED=0;PAIREDR=0;PAO=0;PQA=0;PQR=0;PRO=0;QA=35667;QR=75;RO=7;RPL=649;RPP=26.4903;RPPR=10.7656;RPR=773;RUN=1;SAF=661;SAP=18.2809;SAR=761;SRF=2;SRP=5.80219;SRR=5;TYPE=snp	GT:DP:RO:QR:AO:QA:GL	1:32:1:13:31:938:-83.4012,0	1:31:0:0:31:759:-68.5407,0	1:35:1:14:34:862:-76.4139,0	1:51:1:8:50:1450:-129.958,0	1:41:0:0:41:1161:-104.749,0	1:41:1:12:40:1137:-101.391,0	1:69:0:0:69:1945:-175.286,0	1:52:1:12:51:1428:-127.567,0	1:45:2:16:43:1219:-108.438,0
gi|448814763|ref|NC_000962.3|	89871	.	C	T	41155.5	.	AB=0;ABP=0;AC=9;AF=1;AN=9;AO=1782;CIGAR=1X;DP=1784;DPB=1784;DPRA=0;EPP=34.9902;EPPR=3.0103;GTI=0;LEN=1;MEANALT=1;MQM=60;MQMR=60;NS=9;NUMALT=1;ODDS=149.739;PAIRED=0;PAIREDR=0;PAO=0;PQA=0;PQR=0;PRO=0;QA=45954;QR=42;RO=2;RPL=1061;RPP=143.876;RPPR=3.0103;RPR=721;RUN=1;SAF=959;SAP=25.5488;SAR=823;SRF=0;SRP=7.35324;SRR=2;TYPE=snp	GT:DP:RO:QR:AO:QA:GL	1:43:0:0:43:1322:-119.241,0	1:47:0:0:47:1455:-131.224,0	1:40:0:0:40:1207:-108.898,0	1:75:1:21:74:2277:-203.078,0	1:39:0:0:39:1150:-103.769,0	1:53:0:0:53:1592:-143.543,0	1:84:0:0:84:2583:-232.711,0	1:74:1:21:73:2176:-193.984,0	1:51:0:0:51:1520:-137.053,0
gi|448814763|ref|NC_000962.3|	90355	.	GAC	GC	172.945	.	AB=0;ABP=0;AC=2;AF=0.222222;AN=9;AO=95;CIGAR=1M1D1M;DP=568;DPB=542.667;DPRA=1.52778;EPP=9.61615;EPPR=39.5288;GTI=1;LEN=1;MEANALT=1.125;MQM=60;MQMR=60;NS=9;NUMALT=1;ODDS=1.84229;PAIRED=0;PAIREDR=0;PAO=3.5;PQA=25;PQR=178;PRO=9.5;QA=2308;QR=11415;RO=471;RPL=42;RPP=5.77607;RPPR=23.7061;RPR=53;RUN=1;SAF=7;SAP=152.979;SAR=88;SRF=212;SRP=13.1946;SRR=259;TYPE=del	GT:DP:RO:QR:AO:QA:GL	1:10:5:116:5:141:-2.29813,0	0:8:8:181:0:0:0,-16.5145	0:11:11:278:0:0:0,-25.2685	0:13:10:274:3:59:0,-19.4235	0:19:9:215:10:213:0,-0.204146	1:19:9:205:10:263:-5.25477,0	0:25:20:490:4:96:0,-35.4764	0:21:15:397:6:158:0,-24.4816	0:19:16:427:3:82:0,-31.0399
gi|448814763|ref|NC_000962.3|	91288	.	GCC	GC	0.78421	.	AB=0;ABP=0;AC=1;AF=0.111111;AN=9;AO=524;CIGAR=1M1D1M;DP=1818;DPB=1669.67;DPRA=1.38254;EPP=81.9292;EPPR=46.5422;GTI=0;LEN=1;MEANALT=1.03846;MQM=60;MQMR=60;NS=9;NUMALT=1;ODDS=1.61999;PAIRED=0;PAIREDR=0;PAO=28.5;PQA=464.5;PQR=591.5;PRO=32.5;QA=12273;QR=30879;RO=1293;RPL=195;RPP=77.4205;RPPR=11.4762;RPR=329;RUN=1;SAF=6;SAP=1089.34;SAR=518;SRF=899;SRP=431.301;SRR=394;TYPE=del	GT:DP:RO:QR:AO:QA:GL	1:31:12:301:19:435:-12.0385,0	0:43:26:648:17:366:0,-25.4092	0:49:38:925:11:226:0,-62.9401	0:75:60:1349:15:317:0,-95.8546	0:52:35:854:17:383:0,-42.4048	0:46:28:655:18:415:0,-21.6032	0:88:62:1420:26:570:0,-75.4258	0:65:49:1083:16:354:0,-68.6656	0:57:42:1060:15:327:0,-65.9934
gi|448814763|ref|NC_000962.3|	91750	.	GCC	GC	10.6544	.	AB=0;ABP=0;AC=1;AF=0.142857;AN=7;AO=5;CIGAR=1M1D1M;DP=69;DPB=70.6667;DPRA=0.634921;EPP=6.91895;EPPR=24.5527;GTI=1;LEN=1;MEANALT=1;MQM=60;MQMR=60;NS=7;NUMALT=1;ODDS=2.25958;PAIRED=0;PAIREDR=0;PAO=4;PQA=91;PQR=91;PRO=4;QA=107;QR=1553;RO=63;RPL=5;RPP=13.8677;RPPR=92.6611;RPR=0;RUN=1;SAF=4;SAP=6.91895;SAR=1;SRF=17;SRP=31.9977;SRR=46;TYPE=del	GT:DP:RO:QR:AO:QA:GL	1:1:0:0:1:12:-1.19999,0	.	0:1:1:29:0:0:0,-2.89966	0:1:1:32:0:0:0,-3.19931	0:2:1:32:1:23:0,-0.899399	0:8:8:208:0:0:0,-18.9761	.	0:1:1:20:0:0:0,-1.99996	0:1:1:32:0:0:0,-3.19931
gi|448814763|ref|NC_000962.3|	92199	.	T	G	26266.1	.	AB=0;ABP=0;AC=9;AF=1;AN=9;AO=1212;CIGAR=1X;DP=1214;DPB=1214;DPRA=0;EPP=71.8381;EPPR=0;GTI=0;LEN=1;MEANALT=1.06452;MQM=60;MQMR=0;NS=9;NUMALT=1;ODDS=102.139;PAIRED=0;PAIREDR=0;PAO=0;PQA=0;PQR=0;PRO=0;QA=29497;QR=0;RO=0;RPL=434;RPP=215.026;RPPR=0;RPR=778;RUN=1;SAF=656;SAP=20.9267;SAR=556;SRF=0;SRP=0;SRR=0;TYPE=snp	GT:DP:RO:QR:AO:QA:GL	1:32:0:0:32:816:-73.6819,0	1:24:0:0:24:620:-56.0491,0	1:21:0:0:21:525:-47.4918,0	1:42:0:0:42:1060:-95.6298,0	1:36:0:0:35:887:-79.8158,0	1:36:0:0:36:889:-80.2418,0	1:55:0:0:54:1382:-124.525,0	1:37:0:0:37:1061:-95.742,0	1:35:0:0:35:753:-67.9758,0
gi|448814763|ref|NC_000962.3|	97148	.	ACC	AC	1171.37	.	AB=0;ABP=0;AC=3;AF=0.333333;AN=9;AO=885;CIGAR=1M1D1M;DP=1828;DPB=1554;DPRA=0;EPP=27.0584;EPPR=29.4303;GTI=1;LEN=1;MEANALT=1.06452;MQM=60;MQMR=60;NS=9;NUMALT=1;ODDS=0.751675;PAIRED=0;PAIREDR=0;PAO=10;PQA=121.5;PQR=563.5;PRO=28;QA=20150;QR=22907;RO=941;RPL=471;RPP=10.9822;RPPR=3.03107;RPR=414;RUN=1;SAF=860;SAP=1713.75;SAR=25;SRF=244;SRP=476.555;SRR=697;TYPE=del	GT:DP:RO:QR:AO:QA:GL	1:38:16:371:22:496:-11.2437,0	0:44:27:712:16:304:0,-39.1258	1:48:21:509:27:577:-6.09388,0	0:63:37:875:26:548:0,-29.4507	0:42:25:643:17:350:0,-29.7472	0:65:32:756:33:669:0,-9.74741	0:97:53:1387:44:889:0,-44.8667	0:67:28:750:39:649:0,-10.1691	1:73:28:728:45:884:-10.8294,0
gi|448814763|ref|NC_000962.3|	97696	.	T	C	39722.5	.	AB=0;ABP=0;AC=9;AF=1;AN=9;AO=1741;CIGAR=1X;DP=1742;DPB=1742;DPRA=0;EPP=3.04148;EPPR=5.18177;GTI=0;LEN=1;MEANALT=1;MQM=60;MQMR=60;NS=9;NUMALT=1;ODDS=148.673;PAIRED=0;PAIREDR=0;PAO=0;PQA=0;PQR=0;PRO=0;QA=44130;QR=25;RO=1;RPL=867;RPP=3.07142;RPPR=5.18177;RPR=874;RUN=1;SAF=886;SAP=4.20891;SAR=855;SRF=0;SRP=5.18177;SRR=1;TYPE=snp	GT:DP:RO:QR:AO:QA:GL	1:37:0:0:37:1107:-99.9069,0	1:40:0:0:40:1097:-98.9835,0	1:51:1:25:50:1414:-125.015,0	1:76:0:0:76:2243:-202.117,0	1:46:0:0:46:1290:-116.358,0	1:58:0:0:58:1631:-147.042,0	1:95:0:0:95:2673:-240.803,0	1:63:0:0:63:1813:-163.418,0	1:64:0:0:64:1774:-159.909,0
gi|448814763|ref|NC_000962.3|	98761	.	GTT	GT	1863.04	.	AB=0;ABP=0;AC=5;AF=0.555556;AN=9;AO=773;CIGAR=1M1D1M;DP=1494;DPB=1245.33;DPRA=0;EPP=8.69883;EPPR=193.458;GTI=5;LEN=1;MEANALT=1.54839;MQM=59.9728;MQMR=60;NS=9;NUMALT=1;ODDS=1.00424;PAIRED=0;PAIREDR=0;PAO=10;PQA=191.5;PQR=215.5;PRO=11;QA=18064;QR=17191;RO=690;RPL=413;RPP=10.9012;RPPR=121.453;RPR=360;RUN=1;SAF=761;SAP=1578.95;SAR=12;SRF=108;SRP=710.079;SRR=582;TYPE=del	GT:DP:RO:QR:AO:QA:GL	1:29:11:240:15:336:-8.64953,0	1:35:10:303:24:552:-22.3545,0	0:56:26:668:29:613:0,-4.99059	1:64:23:602:34:784:-16.3632,0	0:37:17:454:18:443:0,-1.00432	1:48:19:530:27:560:-2.64198,0	0:86:48:1303:33:674:0,-56.6622	1:75:31:881:42:985:-9.3228,0	0:47:22:618:24:469:0,-13.4843
gi|448814763|ref|NC_000962.3|	98966	.	G	C	42465.4	.	AB=0;ABP=0;AC=9;AF=1;AN=9;AO=1804;CIGAR=1X;DP=1804;DPB=1804;DPRA=0;EPP=4.40178;EPPR=0;GTI=0;LEN=1;MEANALT=1;MQM=60;MQMR=0;NS=9;NUMALT=1;ODDS=140.771;PAIRED=0;PAIREDR=0;PAO=0;PQA=0;PQR=0;PRO=0;QA=47162;QR=0;RO=0;RPL=912;RPP=3.49178;RPPR=0;RPR=892;RUN=1;SAF=891;SAP=3.59289;SAR=913;SRF=0;SRP=0;SRR=0;TYPE=snp	GT:DP:RO:QR:AO:QA:GL	1:37:0:0:37:1164:-105.029,0	1:52:0:0:52:1622:-146.239,0	1:64:0:0:64:1853:-167.003,0	1:70:0:0:70:2181:-196.537,0	1:50:0:0:50:1607:-144.882,0	1:60:0:0:60:1860:-167.642,0	1:79:0:0:79:2556:-230.267,0	1:74:0:0:74:2378:-214.258,0	1:49:0:0:49:1485:-133.91,0
gi|448814763|ref|NC_000962.3|	101190	.	A	G	1561.88	.	AB=0;ABP=0;AC=1;AF=0.111111;AN=9;AO=66;CIGAR=1X;DP=1926;DPB=1926;DPRA=1.06452;EPP=3.1419;EPPR=115.203;GTI=0;LEN=1;MEANALT=1;MQM=60;MQMR=59.9871;NS=9;NUMALT=1;ODDS=128.811;PAIRED=0;PAIREDR=0;PAO=0;PQA=0;PQR=0;PRO=0;QA=1827;QR=46911;RO=1860;RPL=42;RPP=13.6703;RPPR=130.147;RPR=24;RUN=1;SAF=34;SAP=3.1419;SAR=32;SRF=1082;SRP=110.902;SRR=778;TYPE=snp	GT:DP:RO:QR:AO:QA:GL	0:39:39:1104:0:0:0,-99.6239	0:48:48:1314:0:0:0,-118.513	0:55:55:1518:0:0:0,-136.866	0:95:95:2661:0:0:0,-239.717	0:45:45:1319:0:0:0,-118.976	0:55:55:1572:0:0:0,-141.735	0:102:102:2963:0:0:0,-266.893	0:70:70:2036:0:0:0,-183.487	1:66:0:0:66:1827:-164.661,0
gi|448814763|ref|NC_000962.3|	103181	.	ACC	AC	9474.15	.	AB=0;ABP=0;AC=1;AF=0.111111;AN=9;AO=938;CIGAR=1M1D1M;DP=1402;DPB=1117;DPRA=0;EPP=4.82526;EPPR=185.814;GTI=3;LEN=1;MEANALT=1.09677;MQM=59.9595;MQMR=60;NS=9;NUMALT=1;ODDS=5.17874;PAIRED=0;PAIREDR=0;PAO=25;PQA=472.5;PQR=628.5;PRO=31;QA=20557;QR=11028;RO=461;RPL=559;RPP=78.0164;RPPR=189.545;RPR=379;RUN=1;SAF=452;SAP=5.68644;SAR=486;SRF=183;SRP=45.5212;SRR=278;TYPE=del	GT:DP:RO:QR:AO:QA:GL	1:20:5:140:15:248:-9.60679,0	0:40:21:482:19:329:0,-13.8224	0:45:19:455:26:410:0,-4.12589	0:75:31:779:44:668:0,-10.0833	0:40:18:408:22:401:0,-0.673203	0:37:18:447:19:290:0,-14.2221	0:64:31:747:32:456:0,-29.5223	0:59:23:570:35:568:0,-0.256286	0:55:27:568:27:411:0,-14.1837
gi|448814763|ref|NC_000962.3|	103600	.	A	G	30347.7	.	AB=0;ABP=0;AC=9;AF=1;AN=9;AO=1407;CIGAR=1X;DP=1408;DPB=1408;DPRA=0;EPP=210.881;EPPR=0;GTI=0;LEN=1;MEANALT=1.03226;MQM=60;MQMR=0;NS=9;NUMALT=1;ODDS=151.06;PAIRED=0;PAIREDR=0;PAO=0;PQA=0;PQR=0;PRO=0;QA=34822;QR=0;RO=0;RPL=1052;RPP=752.776;RPPR=0;RPR=355;RUN=1;SAF=761;SAP=23.4209;SAR=646;SRF=0;SRP=0;SRR=0;TYPE=snp	GT:DP:RO:QR:AO:QA:GL	1:27:0:0:27:652:-58.9138,0	1:31:0:0:31:857:-77.391,0	1:49:0:0:48:1231:-110.867,0	1:66:0:0:66:1711:-154.221,0	1:39:0:0:39:983:-88.708,0	1:41:0:0:41:1142:-103.038,0	1:94:0:0:94:2664:-239.991,0	1:45:0:0:45:1158:-104.459,0	1:37:0:0:37:928:-83.7585,0
gi|448814763|ref|NC_000962.3|	103836	.	GTTGT	TTTGC	3251.36	.	AB=0;ABP=0;AC=9;AF=1;AN=9;AO=226;CIGAR=1X3M1X;DP=228;DPB=229;DPRA=0;EPP=300.637;EPPR=0;GTI=0;LEN=5;MEANALT=1.06667;MQM=56.0885;MQMR=0;NS=9;NUMALT=1;ODDS=24.375;PAIRED=0;PAIREDR=0;PAO=1;PQA=24;PQR=0;PRO=0;QA=5192;QR=0;RO=0;RPL=201;RPP=300.637;RPPR=0;RPR=25;RUN=1;SAF=226;SAP=493.763;SAR=0;SRF=0;SRP=0;SRR=0;TYPE=complex	GT:DP:RO:QR:AO:QA:GL	1:6:0:0:6:128:-11.7327,0	1:4:0:0:4:69:-6.38231,0	1:9:0:0:9:205:-18.6764,0	1:7:0:0:7:130:-11.8853,0	1:6:0:0:6:113:-10.3549,0	1:9:0:0:8:166:-13.3797,0	1:16:0:0:15:313:-27.304,0	1:6:0:0:6:108:-9.89972,0	1:6:0:0:6:144:-13.199,0
gi|448814763|ref|NC_000962.3|	103869	.	GTT	GTTT	31.5797	.	AB=0;ABP=0;AC=5;AF=0.555556;AN=9;AO=24;CIGAR=1M1I2M;DP=138;DPB=149.333;DPRA=0.787879;EPP=55.1256;EPPR=214.873;GTI=3;LEN=1;MEANALT=1.1;MQM=53.9583;MQMR=55.469;NS=9;NUMALT=1;ODDS=1.28008;PAIRED=0;PAIREDR=0;PAO=2;PQA=48;PQR=48;PRO=2;QA=378;QR=2611;RO=113;RPL=24;RPP=55.1256;RPPR=214.873;RPR=0;RUN=1;SAF=24;SAP=55.1256;SAR=0;SRF=113;SRP=248.387;SRR=0;TYPE=ins	GT:DP:RO:QR:AO:QA:GL	1:3:1:10:2:39:-2.70491,0	0:2:1:16:1:9:0,-0.699986	1:3:1:9:2:24:-1.37998,0	0:3:2:37:1:12:0,-2.31434	0:4:3:70:1:17:0,-4.83494	1:5:2:36:3:45:-0.232729,0	1:9:1:10:8:121:-10.0363,0	1:3:1:17:2:27:-0.865003,0	0:4:2:30:1:12:0,-1.64663
gi|448814763|ref|NC_000962.3|	103968	.	GTCACAG	ATCGCAA	547.68	.	AB=0;ABP=0;AC=8;AF=1;AN=8;AO=41;CIGAR=1X2M1X2M1X;DP=42;DPB=43.1429;DPRA=1.95238;EPP=92.0407;EPPR=0;GTI=0;LEN=7;MEANALT=1;MQM=47.4878;MQMR=0;NS=8;NUMALT=1;ODDS=8.17072;PAIRED=0;PAIREDR=0;PAO=3;PQA=72;PQR=0;PRO=0;QA=966;QR=0;RO=0;RPL=41;RPP=92.0407;RPPR=0;RPR=0;RUN=1;SAF=41;SAP=92.0407;SAR=0;SRF=0;SRP=0;SRR=0;TYPE=complex	GT:DP:RO:QR:AO:QA:GL	.	1:2:0:0:2:53:-5.03463,0	1:1:0:0:0:0:0,0	1:2:0:0:2:32:-3.03997,0	1:2:0:0:2:35:-3.32337,0	1:3:0:0:3:82:-5.27035,0	1:2:0:0:2:48:-4.54961,0	1:1:0:0:1:27:-2.69978,0	1:1:0:0:1:17:-1.69998,0
gi|448814763|ref|NC_000962.3|	104472	.	TAGCCGT	TAGCCGC,CAGGCGC	2448.05	.	AB=0,0;ABP=0,0;AC=8,0;AF=1,0;AN=8;AO=113,32;CIGAR=6M1X,1X2M1X2M1X;DP=175;DPB=191.857;DPRA=1.12745,1.14015;EPP=15.0207,3.28173;EPPR=15.6647;GTI=0;LEN=1,7;MEANALT=1.05882,1;MQM=37.177,41.8438;MQMR=28.5862;NS=8;NUMALT=2;ODDS=3.91351;PAIRED=0,0;PAIREDR=0;PAO=20,4;PQA=515,102;PQR=144;PRO=6;QA=3082,768;QR=699;RO=29;RPL=0,0;RPP=248.387,72.4974;RPPR=65.983;RPR=113,32;RUN=1,1;SAF=44,15;SAP=15.0207,3.28173;SAR=69,17;SRF=8;SRP=15.6647;SRR=21;TYPE=snp,complex	GT:DP:RO:QR:AO:QA:GL	1:3:0:0:3,0:96,0:-12.1683,0,-12.1683	1:4:0:0:4,0:130,0:-13.5324,0,-13.5324	1:8:0:0:8,0:254,0:-18.3071,0,-18.3071	1:15:0:0:15,0:444,0:-30.1017,0,-30.6292	1:7:0:0:7,0:183,0:-18.1426,0,-18.1426	1:9:1:27:7,0:221,0:-16.863,0,-18.1767	1:8:0:0:8,0:251,0:-18.9243,0,-18.9783	1:10:0:0:10,0:279,0:-29.1483,0,-29.1483	.
gi|448814763|ref|NC_000962.3|	104712	.	C	T	28035.4	.	AB=0;ABP=0;AC=8;AF=1;AN=8;AO=1262;CIGAR=1X;DP=1262;DPB=1262;DPRA=0;EPP=74.6173;EPPR=0;GTI=0;LEN=1;MEANALT=1;MQM=55.4263;MQMR=0;NS=8;NUMALT=1;ODDS=114.275;PAIRED=0;PAIREDR=0;PAO=0;PQA=0;PQR=0;PRO=0;QA=32702;QR=0;RO=0;RPL=497;RPP=126.595;RPPR=0;RPR=765;RUN=1;SAF=700;SAP=35.7785;SAR=562;SRF=0;SRP=0;SRR=0;TYPE=snp	GT:DP:RO:QR:AO:QA:GL	1:33:0:0:33:1017:-88.3711,0	1:38:0:0:38:1120:-97.9031,0	1:34:0:0:34:959:-82.4172,0	1:59:0:0:59:1789:-150.697,0	1:39:0:0:39:1204:-108.172,0	1:47:0:0:47:1475:-129.665,0	1:67:0:0:67:2045:-177.663,0	1:66:0:0:66:1997:-178.111,0	.
gi|448814763|ref|NC_000962.3|	104824	.	C	A	42433.5	.	AB=0;ABP=0;AC=9;AF=1;AN=9;AO=1846;CIGAR=1X;DP=1849;DPB=1849;DPRA=0;EPP=74.196;EPPR=0;GTI=0;LEN=1;MEANALT=1.09677;MQM=59.091;MQMR=0;NS=9;NUMALT=1;ODDS=98.4621;PAIRED=0;PAIREDR=0;PAO=0;PQA=0;PQR=0;PRO=0;QA=47428;QR=0;RO=0;RPL=856;RPP=24.1322;RPPR=0;RPR=990;RUN=1;SAF=908;SAP=4.06898;SAR=938;SRF=0;SRP=0;SRR=0;TYPE=snp	GT:DP:RO:QR:AO:QA:GL	1:36:0:0:36:1034:-93.3293,0	1:60:0:0:60:1794:-161.707,0	1:49:0:0:48:1445:-130.182,0	1:75:0:0:74:2240:-201.718,0	1:53:0:0:53:1609:-145.075,0	1:54:0:0:53:1554:-139.878,0	1:92:0:0:92:2797:-251.966,0	1:83:0:0:83:2525:-227.488,0	1:20:0:0:20:582:-50.4177,0
gi|448814763|ref|NC_000962.3|	104830	.	CGGC	AGGG	263.145	.	AB=0;ABP=0;AC=1;AF=0.111111;AN=9;AO=86;CIGAR=1X2M1X;DP=1862;DPB=1886.25;DPRA=0.834106;EPP=17.5541;EPPR=60.6823;GTI=1;LEN=4;MEANALT=1;MQM=40.4302;MQMR=59.9831;NS=9;NUMALT=1;ODDS=3.65037;PAIRED=0;PAIREDR=0;PAO=3;PQA=76;PQR=825;PRO=46;QA=2082;QR=44962;RO=1773;RPL=2;RPP=172.789;RPPR=4.68698;RPR=84;RUN=1;SAF=29;SAP=22.806;SAR=57;SRF=888;SRP=3.02132;SRR=885;TYPE=complex	GT:DP:RO:QR:AO:QA:GL	0:37:37:1042:0:0:0,-94.032	0:59:59:1727:0:0:0,-158.126	0:50:50:1464:0:0:0,-137.963	0:76:76:2186:0:0:0,-202.661	0:53:53:1489:0:0:0,-134.266	0:55:55:1610:0:0:0,-147.41	0:91:91:2563:0:0:0,-239.187	0:84:82:2401:0:0:0,-216.042	1:20:0:0:20:498:-45.6008,0
gi|448814763|ref|NC_000962.3|	104838	.	T	G	355.715	.	AB=0;ABP=0;AC=1;AF=0.111111;AN=9;AO=25;CIGAR=1X;DP=1938;DPB=1938;DPRA=0.627019;EPP=3.79203;EPPR=52.1455;GTI=0;LEN=1;MEANALT=1;MQM=51.04;MQMR=59.0758;NS=9;NUMALT=1;ODDS=81.9063;PAIRED=0;PAIREDR=0;PAO=0;PQA=0;PQR=0;PRO=0;QA=674;QR=47607;RO=1912;RPL=0;RPP=57.2971;RPPR=38.9941;RPR=25;RUN=1;SAF=11;SAP=3.79203;SAR=14;SRF=941;SRP=4.03244;SRR=971;TYPE=snp	GT:DP:RO:QR:AO:QA:GL	0:37:37:1009:0:0:0,-91.0609	0:60:59:1625:0:0:0,-146.396	0:56:56:1503:0:0:0,-135.513	0:77:77:2172:0:0:0,-195.712	0:53:53:1529:0:0:0,-137.867	0:60:60:1593:0:0:0,-143.606	0:90:90:2436:0:0:0,-219.463	0:82:82:2188:0:0:0,-197.153	1:23:0:0:23:626:-55.6305,0
gi|448814763|ref|NC_000962.3|	105045	.	G	C	51793.1	.	AB=0;ABP=0;AC=9;AF=1;AN=9;AO=2230;CIGAR=1X;DP=2230;DPB=2230;DPRA=0;EPP=3.4816;EPPR=0;GTI=0;LEN=1;MEANALT=1;MQM=58.7422;MQMR=0;NS=9;NUMALT=1;ODDS=199.17;PAIRED=0;PAIREDR=0;PAO=0;PQA=0;PQR=0;PRO=0;QA=57991;QR=0;RO=0;RPL=1012;RPP=44.3325;RPPR=0;RPR=1218;RUN=1;SAF=1076;SAP=8.93462;SAR=1154;SRF=0;SRP=0;SRR=0;TYPE=snp	GT:DP:RO:QR:AO:QA:GL	1:39:0:0:39:1187:-107.106,0	1:75:0:0:75:2336:-210.471,0	1:71:0:0:71:2171:-195.644,0	1:90:0:0:90:2765:-249.062,0	1:46:0:0:46:1459:-130.99,0	1:94:0:0:94:2929:-263.518,0	1:85:0:0:85:2635:-237.382,0	1:91:0:0:91:2812:-253.261,0	1:65:0:0:65:1921:-169.612,0
gi|448814763|ref|NC_000962.3|	110336	.	C	T	1372.34	.	AB=0;ABP=0;AC=1;AF=0.111111;AN=9;AO=58;CIGAR=1X;DP=1769;DPB=1769;DPRA=1.01695;EPP=6.75422;EPPR=75.504;GTI=0;LEN=1;MEANALT=1;MQM=60;MQMR=59.9977;NS=9;NUMALT=1;ODDS=125.32;PAIRED=0;PAIREDR=0;PAO=0;PQA=0;PQR=0;PRO=0;QA=1613;QR=43516;RO=1711;RPL=27;RPP=3.60933;RPPR=3.01157;RPR=31;RUN=1;SAF=23;SAP=8.40154;SAR=35;SRF=896;SRP=11.337;SRR=815;TYPE=snp	GT:DP:RO:QR:AO:QA:GL	0:37:37:1114:0:0:0,-100.537	1:58:0:0:58:1613:-145.419,0	0:54:54:1564:0:0:0,-141.011	0:92:92:2708:0:0:0,-243.959	0:49:49:1442:0:0:0,-130.046	0:44:44:1284:0:0:0,-115.827	0:81:81:2280:0:0:0,-205.44	0:67:67:1965:0:0:0,-177.101	0:52:52:1519:0:0:0,-136.974
gi|448814763|ref|NC_000962.3|	111436	.	G	A	1223.51	.	AB=0;ABP=0;AC=1;AF=0.111111;AN=9;AO=56;CIGAR=1X;DP=1862;DPB=1862;DPRA=1.15159;EPP=4.40625;EPPR=20.0464;GTI=0;LEN=1;MEANALT=1;MQM=60;MQMR=60;NS=9;NUMALT=1;ODDS=142.594;PAIRED=0;PAIREDR=0;PAO=0;PQA=0;PQR=0;PRO=0;QA=1518;QR=44959;RO=1805;RPL=21;RPP=10.6105;RPPR=51.614;RPR=35;RUN=1;SAF=34;SAP=8.59409;SAR=22;SRF=868;SRP=8.73793;SRR=937;TYPE=snp	GT:DP:RO:QR:AO:QA:GL	0:42:42:1131:0:0:0,-102.04	1:56:1:29:55:1487:-131.173,0	0:53:53:1481:0:0:0,-133.543	0:95:94:2511:0:0:0,-226.044	0:69:69:1857:0:0:0,-167.367	0:53:53:1453:0:0:0,-131.017	0:81:80:2198:1:31:0,-194.958	0:99:99:2610:0:0:0,-235.127	0:67:67:1761:0:0:0,-158.728
gi|448814763|ref|NC_000962.3|	111707	.	G	T	2105.2	.	AB=0;ABP=0;AC=1;AF=0.111111;AN=9;AO=89;CIGAR=1X;DP=1931;DPB=1931;DPRA=1.44951;EPP=3.0347;EPPR=46.468;GTI=0;LEN=1;MEANALT=1;MQM=60;MQMR=60;NS=9;NUMALT=1;ODDS=115.438;PAIRED=0;PAIREDR=0;PAO=0;PQA=0;PQR=0;PRO=0;QA=2456;QR=46899;RO=1842;RPL=54;RPP=11.8182;RPPR=73.1953;RPR=35;RUN=1;SAF=44;SAP=3.0347;SAR=45;SRF=994;SRP=28.139;SRR=848;TYPE=snp	GT:DP:RO:QR:AO:QA:GL	0:33:33:932:0:0:0,-84.143	0:64:64:1844:0:0:0,-166.209	0:49:49:1405:0:0:0,-126.71	1:89:0:0:89:2456:-221.264,0	0:61:61:1735:0:0:0,-156.402	0:70:70:2039:0:0:0,-183.76	0:88:88:2636:0:0:0,-237.475	0:85:85:2502:0:0:0,-225.424	0:75:75:2198:0:0:0,-198.064
gi|448814763|ref|NC_000962.3|	115479	.	GTC	GC	1773.85	.	AB=0;ABP=0;AC=6;AF=0.666667;AN=9;AO=327;CIGAR=1M1D1M;DP=868;DPB=765.333;DPRA=1.28991;EPP=70.7509;EPPR=89.7448;GTI=3;LEN=1;MEANALT=1;MQM=60;MQMR=60;NS=9;NUMALT=1;ODDS=1.65991;PAIRED=0;PAIREDR=0;PAO=8.5;PQA=163.5;PQR=167.5;PRO=8.5;QA=8114;QR=12518;RO=541;RPL=220;RPP=87.804;RPPR=3.33542;RPR=107;RUN=1;SAF=321;SAP=661.923;SAR=6;SRF=461;SRP=585.659;SRR=80;TYPE=del	GT:DP:RO:QR:AO:QA:GL	1:20:9:205:11:304:-8.95529,0	1:23:10:202:13:338:-12.2947,0	0:18:11:221:7:160:0,-3.66587	1:37:20:393:17:430:-3.38219,0	0:18:11:233:7:176:0,-5.09004	1:22:10:247:12:312:-5.86272,0	0:42:25:486:17:401:0,-7.60904	1:37:20:393:17:501:-9.80953,0	1:20:9:154:11:332:-16.1447,0
gi|448814763|ref|NC_000962.3|	115499	.	T	G	15783.8	.	AB=0;ABP=0;AC=9;AF=1;AN=9;AO=789;CIGAR=1X;DP=790;DPB=790;DPRA=0;EPP=11.9521;EPPR=0;GTI=0;LEN=1;MEANALT=1.03226;MQM=60;MQMR=0;NS=9;NUMALT=1;ODDS=96.5375;PAIRED=0;PAIREDR=0;PAO=0;PQA=0;PQR=0;PRO=0;QA=19610;QR=0;RO=0;RPL=425;RPP=13.2512;RPPR=0;RPR=364;RUN=1;SAF=763;SAP=1497.91;SAR=26;SRF=0;SRP=0;SRR=0;TYPE=snp	GT:DP:RO:QR:AO:QA:GL	1:18:0:0:17:482:-43.5191,0	1:18:0:0:18:500:-45.2722,0	1:17:0:0:17:413:-37.408,0	1:28:0:0:28:782:-70.6489,0	1:17:0:0:17:482:-43.6566,0	1:18:0:0:18:496:-44.9088,0	1:32:0:0:32:886:-80.005,0	1:36:0:0:36:985:-88.9118,0	1:19:0:0:19:496:-44.8962,0
gi|448814763|ref|NC_000962.3|	116000	.	T	G	44064.1	.	AB=0;ABP=0;AC=9;AF=1;AN=9;AO=1917;CIGAR=1X;DP=1921;DPB=1921;DPRA=0;EPP=17.4743;EPPR=7.35324;GTI=0;LEN=1;MEANALT=1.06452;MQM=59.9969;MQMR=60;NS=9;NUMALT=1;ODDS=170.118;PAIRED=0;PAIREDR=0;PAO=0;PQA=0;PQR=0;PRO=0;QA=49152;QR=24;RO=2;RPL=1135;RPP=144.161;RPPR=7.35324;RPR=782;RUN=1;SAF=1039;SAP=32.3722;SAR=878;SRF=0;SRP=7.35324;SRR=2;TYPE=snp	GT:DP:RO:QR:AO:QA:GL	1:50:0:0:50:1417:-127.786,0	1:63:0:0:63:1781:-160.539,0	1:63:0:0:63:1851:-166.846,0	1:91:1:12:90:2572:-230.51,0	1:55:0:0:54:1659:-149.43,0	1:63:0:0:62:1842:-165.904,0	1:104:0:0:104:3077:-277.155,0	1:70:1:12:69:1928:-172.565,0	1:64:0:0:64:1873:-168.826,0
gi|448814763|ref|NC_000962.3|	120151	.	CGG	CG	463.313	.	AB=0;ABP=0;AC=1;AF=0.111111;AN=9;AO=893;CIGAR=1M1D1M;DP=2073;DPB=1791.67;DPRA=0;EPP=30.8504;EPPR=6.11689;GTI=1;LEN=1;MEANALT=1.12903;MQM=60;MQMR=60;NS=9;NUMALT=1;ODDS=3.03905;PAIRED=0;PAIREDR=0;PAO=13;PQA=287.5;PQR=331.5;PRO=15;QA=20712;QR=30119;RO=1175;RPL=499;RPP=29.8194;RPPR=22.6164;RPR=394;RUN=1;SAF=892;SAP=1933.46;SAR=1;SRF=94;SRP=1803.33;SRR=1081;TYPE=del	GT:DP:RO:QR:AO:QA:GL	0:40:19:564:20:429:0,-12.2223	0:67:35:1006:30:680:0,-29.3876	0:60:38:1057:22:475:0,-52.4289	0:94:56:1652:37:713:0,-84.5865	1:50:19:539:31:722:-16.4225,0	0:81:39:1125:42:930:0,-17.6079	0:133:79:2311:54:1090:0,-111.745	0:102:59:1698:42:957:0,-66.7317	0:69:44:1279:25:556:0,-65.1215
gi|448814763|ref|NC_000962.3|	120713	.	G	A	1676.34	.	AB=0;ABP=0;AC=1;AF=0.111111;AN=9;AO=67;CIGAR=1X;DP=1925;DPB=1925;DPRA=1.08181;EPP=5.63551;EPPR=9.41018;GTI=0;LEN=1;MEANALT=1;MQM=60;MQMR=59.9898;NS=9;NUMALT=1;ODDS=161.343;PAIRED=0;PAIREDR=0;PAO=0;PQA=0;PQR=0;PRO=0;QA=1949;QR=46069;RO=1858;RPL=38;RPP=5.63551;RPPR=99.9482;RPR=29;RUN=1;SAF=31;SAP=3.82055;SAR=36;SRF=883;SRP=12.9023;SRR=975;TYPE=snp	GT:DP:RO:QR:AO:QA:GL	0:36:36:867:0:0:0,-78.2571	0:47:47:1302:0:0:0,-117.432	0:62:62:1659:0:0:0,-149.547	0:63:63:1661:0:0:0,-149.729	0:61:61:1715:0:0:0,-154.58	0:80:80:2076:0:0:0,-187.053	0:110:110:3005:0:0:0,-270.672	0:79:79:2104:0:0:0,-189.594	1:67:0:0:67:1949:-175.66,0
gi|448814763|ref|NC_000962.3|	122109	.	A	G	43983	.	AB=0;ABP=0;AC=9;AF=1;AN=9;AO=1919;CIGAR=1X;DP=1922;DPB=1922;DPRA=0;EPP=3.02048;EPPR=3.73412;GTI=0;LEN=1;MEANALT=1;MQM=60;MQMR=59.3333;NS=9;NUMALT=1;ODDS=208.526;PAIRED=0;PAIREDR=0;PAO=0;PQA=0;PQR=0;PRO=0;QA=48911;QR=65;RO=3;RPL=982;RPP=5.30172;RPPR=3.73412;RPR=937;RUN=1;SAF=998;SAP=9.71935;SAR=921;SRF=2;SRP=3.73412;SRR=1;TYPE=snp	GT:DP:RO:QR:AO:QA:GL	1:42:0:0:42:1202:-108.444,0	1:58:1:20:57:1628:-144.778,0	1:53:0:0:53:1551:-139.849,0	1:92:0:0:92:2644:-238.197,0	1:50:0:0:50:1486:-134.003,0	1:68:2:45:66:1888:-165.897,0	1:86:0:0:86:2523:-227.312,0	1:73:0:0:73:2066:-186.187,0	1:71:0:0:71:2027:-182.681,0
gi|448814763|ref|NC_000962.3|	122760	.	CGG	CG	345.107	.	AB=0;ABP=0;AC=1;AF=0.111111;AN=9;AO=864;CIGAR=1M1D1M;DP=1845;DPB=1568.33;DPRA=0;EPP=3.26163;EPPR=3.90208;GTI=1;LEN=1;MEANALT=1.22581;MQM=60;MQMR=60;NS=9;NUMALT=1;ODDS=1.89181;PAIRED=0;PAIREDR=0;PAO=7.5;PQA=146.5;PQR=271.5;PRO=12.5;QA=18495;QR=24192;RO=974;RPL=436;RPP=3.17115;RPPR=4.75818;RPR=428;RUN=1;SAF=859;SAP=1835.98;SAR=5;SRF=52;SRP=1690.47;SRR=922;TYPE=del	GT:DP:RO:QR:AO:QA:GL	0:42:20:555:22:301:0,-22.9944	1:39:16:388:23:422:-3.00263,0	0:65:41:1189:22:355:0,-75.1634	0:94:40:1068:54:904:0,-14.8472	0:51:22:556:29:466:0,-8.18695	0:75:36:1004:39:569:0,-39.2712	0:97:63:1621:33:525:0,-98.7199	0:90:47:1227:41:700:0,-47.504	0:48:27:696:20:309:0,-37.533
gi|448814763|ref|NC_000962.3|	123520	.	T	C	45264.7	.	AB=0;ABP=0;AC=9;AF=1;AN=9;AO=2006;CIGAR=1X;DP=2006;DPB=2006;DPRA=0;EPP=3.22247;EPPR=0;GTI=0;LEN=1;MEANALT=1;MQM=60;MQMR=0;NS=9;NUMALT=1;ODDS=162.339;PAIRED=0;PAIREDR=0;PAO=0;PQA=0;PQR=0;PRO=0;QA=50275;QR=0;RO=0;RPL=980;RPP=5.30085;RPPR=0;RPR=1026;RUN=1;SAF=1004;SAP=3.01463;SAR=1002;SRF=0;SRP=0;SRR=0;TYPE=snp	GT:DP:RO:QR:AO:QA:GL	1:57:0:0:57:1520:-137.039,0	1:50:0:0:50:1330:-119.944,0	1:74:0:0:74:1895:-170.773,0	1:81:0:0:81:2276:-205.064,0	1:65:0:0:65:1755:-158.182,0	1:83:0:0:83:2381:-214.523,0	1:81:0:0:81:2256:-203.27,0	1:92:0:0:92:2562:-230.792,0	1:63:0:0:63:1660:-149.63,0
gi|448814763|ref|NC_000962.3|	123740	.	TGC	TC	46165	.	AB=0;ABP=0;AC=9;AF=1;AN=9;AO=2041;CIGAR=1M1D1M;DP=2052;DPB=1378;DPRA=0;EPP=3.24968;EPPR=0;GTI=0;LEN=1;MEANALT=1.29032;MQM=59.9878;MQMR=0;NS=9;NUMALT=1;ODDS=207.989;PAIRED=0;PAIREDR=0;PAO=9.5;PQA=202.5;PQR=130.5;PRO=6.5;QA=51282;QR=0;RO=0;RPL=1141;RPP=64.8042;RPPR=0;RPR=900;RUN=1;SAF=1000;SAP=4.79876;SAR=1041;SRF=0;SRP=0;SRR=0;TYPE=del	GT:DP:RO:QR:AO:QA:GL	1:49:0:0:48:1232:-110.907,0	1:65:0:0:64:1790:-161.18,0	1:62:0:0:60:1692:-152.423,0	1:90:0:0:89:2484:-223.622,0	1:66:0:0:66:1856:-167.287,0	1:71:0:0:70:2006:-180.708,0	1:72:0:0:70:1875:-168.821,0	1:89:0:0:86:2417:-217.642,0	1:69:0:0:69:1874:-168.903,0
gi|448814763|ref|NC_000962.3|	125830	.	GAAA	GAAAA	21641.4	.	AB=0;ABP=0;AC=9;AF=1;AN=9;AO=1151;CIGAR=1M1I3M;DP=1234;DPB=1550.75;DPRA=0;EPP=192.592;EPPR=3.34437;GTI=0;LEN=1;MEANALT=1.6129;MQM=60;MQMR=60;NS=9;NUMALT=1;ODDS=78.7169;PAIRED=0;PAIREDR=0;PAO=6;PQA=136;PQR=136;PRO=6;QA=25444;QR=502;RO=26;RPL=468;RPP=90.2182;RPPR=4.34659;RPR=683;RUN=1;SAF=308;SAP=543.001;SAR=843;SRF=5;SRP=24.391;SRR=21;TYPE=ins	GT:DP:RO:QR:AO:QA:GL	1:23:1:15:16:261:-22.1663,0	1:30:3:63:25:439:-33.8391,0	1:34:1:16:33:599:-52.4866,0	1:63:3:70:52:988:-82.6531,0	1:39:2:31:32:586:-49.9944,0	1:41:1:19:32:569:-49.5443,0	1:81:5:75:72:1283:-108.76,0	1:60:2:38:51:798:-68.4048,0	1:35:4:79:27:457:-34.0208,0
gi|448814763|ref|NC_000962.3|	126271	.	GCC	GC	2350.19	.	AB=0;ABP=0;AC=1;AF=0.111111;AN=9;AO=604;CIGAR=1M1D1M;DP=1211;DPB=1051;DPRA=1.05965;EPP=119.493;EPPR=60.2766;GTI=2;LEN=1;MEANALT=1.13793;MQM=60;MQMR=60;NS=9;NUMALT=1;ODDS=1.29721;PAIRED=0;PAIREDR=0;PAO=41.5;PQA=840;PQR=888;PRO=42.5;QA=13173;QR=13894;RO=602;RPL=340;RPP=23.7759;RPPR=49.8881;RPR=264;RUN=1;SAF=180;SAP=217.051;SAR=424;SRF=298;SRP=3.14016;SRR=304;TYPE=del	GT:DP:RO:QR:AO:QA:GL	0:27:14:321:13:194:0,-11.5063	0:25:13:259:12:176:0,-7.52128	0:26:17:375:9:133:0,-21.8503	1:54:20:393:32:505:-10.0452,0	0:32:21:463:11:193:0,-24.3408	0:34:19:418:15:211:0,-18.7061	0:65:36:770:29:470:0,-24.8922	0:35:17:357:18:253:0,-9.42874	0:39:22:386:17:286:0,-9.00738
gi|448814763|ref|NC_000962.3|	126488	.	CGG	CG	3033.17	.	AB=0;ABP=0;AC=1;AF=0.111111;AN=9;AO=430;CIGAR=1M1D1M;DP=927;DPB=794.333;DPRA=1.39492;EPP=61.9128;EPPR=201.524;GTI=0;LEN=1;MEANALT=1.25926;MQM=60;MQMR=59.9979;NS=9;NUMALT=1;ODDS=0.104354;PAIRED=0;PAIREDR=0;PAO=11;PQA=129;PQR=173;PRO=13;QA=10254;QR=11949;RO=487;RPL=186;RPP=19.9983;RPPR=21.849;RPR=244;RUN=1;SAF=377;SAP=533.132;SAR=53;SRF=129;SRP=236.838;SRR=358;TYPE=del	GT:DP:RO:QR:AO:QA:GL	1:18:7:188:11:249:-5.44853,0	0:8:6:158:2:58:0,-8.97222	0:18:14:333:4:94:0,-21.51	0:31:18:464:13:263:0,-18.1414	0:23:17:471:6:156:0,-30.1564	0:52:32:828:19:473:0,-31.9571	0:45:31:754:14:348:0,-36.5288	0:22:16:450:6:130:0,-28.857	0:26:17:407:8:155:0,-22.7246
gi|448814763|ref|NC_000962.3|	126803	.	A	G	37490.2	.	AB=0;ABP=0;AC=9;AF=1;AN=9;AO=1649;CIGAR=1X;DP=1649;DPB=1649;DPRA=0;EPP=4.81306;EPPR=0;GTI=0;LEN=1;MEANALT=1;MQM=60;MQMR=0;NS=9;NUMALT=1;ODDS=180.515;PAIRED=0;PAIREDR=0;PAO=0;PQA=0;PQR=0;PRO=0;QA=41790;QR=0;RO=0;RPL=684;RPP=106.989;RPPR=0;RPR=965;RUN=1;SAF=741;SAP=39.7357;SAR=908;SRF=0;SRP=0;SRR=0;TYPE=snp	GT:DP:RO:QR:AO:QA:GL	1:24:0:0:24:694:-62.7292,0	1:44:0:0:44:1221:-110.142,0	1:45:0:0:45:1153:-104,0	1:81:0:0:81:2310:-208.125,0	1:38:0:0:38:1122:-101.248,0	1:66:0:0:66:1815:-163.589,0	1:93:0:0:93:2831:-255.015,0	1:66:0:0:66:1728:-155.741,0	1:65:0:0:65:1868:-168.358,0
gi|448814763|ref|NC_000962.3|	126853	.	G	A	25577.1	.	AB=0;ABP=0;AC=9;AF=1;AN=9;AO=1101;CIGAR=1X;DP=1690;DPB=1690;DPRA=1.06934;EPP=7.00415;EPPR=26.0191;GTI=0;LEN=1;MEANALT=1;MQM=60;MQMR=60;NS=9;NUMALT=1;ODDS=92.8946;PAIRED=0;PAIREDR=0;PAO=0;PQA=0;PQR=0;PRO=0;QA=28930;QR=14136;RO=589;RPL=543;RPP=3.45406;RPPR=3.45639;RPR=558;RUN=1;SAF=540;SAP=3.88007;SAR=561;SRF=298;SRP=3.19095;SRR=291;TYPE=snp	GT:DP:RO:QR:AO:QA:GL	1:26:0:0:26:728:-65.7859,0	1:47:0:0:47:1280:-115.446,0	1:44:0:0:44:1164:-105.006,0	1:82:0:0:82:2284:-205.787,0	1:45:0:0:45:1331:-120.052,0	1:69:0:0:69:1941:-174.937,0	1:90:0:0:90:2705:-243.689,0	1:70:0:0:70:1998:-180.06,0	1:71:0:0:71:2131:-192.039,0
gi|448814763|ref|NC_000962.3|	129988	.	G	A	915.089	.	AB=0;ABP=0;AC=1;AF=0.111111;AN=9;AO=40;CIGAR=1X;DP=1578;DPB=1578;DPRA=0.780234;EPP=3.87889;EPPR=56.1478;GTI=0;LEN=1;MEANALT=1;MQM=60;MQMR=60;NS=9;NUMALT=1;ODDS=113.203;PAIRED=0;PAIREDR=0;PAO=0;PQA=0;PQR=0;PRO=0;QA=1128;QR=39627;RO=1538;RPL=9;RPP=29.2851;RPPR=314.895;RPR=31;RUN=1;SAF=21;SAP=3.22745;SAR=19;SRF=630;SRP=112.126;SRR=908;TYPE=snp	GT:DP:RO:QR:AO:QA:GL	0:29:29:859:0:0:0,-77.5871	0:39:39:1172:0:0:0,-105.753	0:45:45:1404:0:0:0,-126.627	0:74:74:2220:0:0:0,-200.044	0:37:37:1126:0:0:0,-101.618	0:44:44:1336:0:0:0,-120.508	0:87:87:2744:0:0:0,-247.197	0:59:59:1790:0:0:0,-161.357	1:40:0:0:40:1128:-101.783,0
gi|448814763|ref|NC_000962.3|	131174	.	TGG	TGGG	40410.9	.	AB=0;ABP=0;AC=9;AF=1;AN=9;AO=1870;CIGAR=1M1I2M;DP=1913;DPB=2550.33;DPRA=0;EPP=22.6348;EPPR=3.56868;GTI=0;LEN=1;MEANALT=1.25806;MQM=59.9914;MQMR=60;NS=9;NUMALT=1;ODDS=161.819;PAIRED=0;PAIREDR=0;PAO=8.5;PQA=215;PQR=215;PRO=8.5;QA=45734;QR=749;RO=35;RPL=995;RPP=19.7318;RPPR=13.4954;RPR=875;RUN=1;SAF=1063;SAP=79.1117;SAR=807;SRF=8;SRP=25.4075;SRR=27;TYPE=ins	GT:DP:RO:QR:AO:QA:GL	1:39:2:38:36:985:-85.3273,0	1:57:1:33:56:1417:-124.464,0	1:49:3:69:46:1143:-96.6629,0	1:77:3:61:73:1896:-165.206,0	1:43:0:0:42:1135:-102.318,0	1:67:2:42:65:1591:-139.415,0	1:105:6:90:98:2463:-213.628,0	1:92:3:82:86:2162:-187.232,0	1:61:4:70:57:1478:-126.785,0
gi|448814763|ref|NC_000962.3|	133839	.	C	T	47606	.	AB=0;ABP=0;AC=9;AF=1;AN=9;AO=2082;CIGAR=1X;DP=2083;DPB=2083;DPRA=0;EPP=9.03452;EPPR=0;GTI=0;LEN=1;MEANALT=1.03226;MQM=59.9952;MQMR=0;NS=9;NUMALT=1;ODDS=188.779;PAIRED=0;PAIREDR=0;PAO=0;PQA=0;PQR=0;PRO=0;QA=52924;QR=0;RO=0;RPL=1007;RPP=7.83301;RPPR=0;RPR=1075;RUN=1;SAF=1132;SAP=37.5578;SAR=950;SRF=0;SRP=0;SRR=0;TYPE=snp	GT:DP:RO:QR:AO:QA:GL	1:55:0:0:55:1475:-132.996,0	1:55:0:0:54:1525:-137.422,0	1:53:0:0:53:1492:-134.535,0	1:107:0:0:107:3068:-276.349,0	1:56:0:0:56:1644:-148.224,0	1:62:0:0:62:1744:-157.202,0	1:120:0:0:120:3467:-312.249,0	1:95:0:0:95:2698:-243.054,0	1:63:0:0:63:1803:-162.524,0
gi|448814763|ref|NC_000962.3|	135502	.	A	G	6755.45	.	AB=0;ABP=0;AC=5;AF=0.555556;AN=9;AO=263;CIGAR=1X;DP=1626;DPB=1626;DPRA=0.90824;EPP=13.1246;EPPR=18.6248;GTI=0;LEN=1;MEANALT=1;MQM=60;MQMR=60;NS=9;NUMALT=1;ODDS=92.4137;PAIRED=0;PAIREDR=0;PAO=0;PQA=0;PQR=0;PRO=0;QA=7826;QR=33862;RO=1363;RPL=90;RPP=59.8897;RPPR=57.5361;RPR=173;RUN=1;SAF=171;SAP=54.5394;SAR=92;SRF=826;SRP=136.072;SRR=537;TYPE=snp	GT:DP:RO:QR:AO:QA:GL	1:39:0:0:39:1128:-101.771,0	0:37:37:1054:0:0:0,-95.1153	1:44:1:31:43:1329:-116.778,0	0:76:76:2265:0:0:0,-204.093	1:44:0:0:44:1228:-110.766,0	1:65:0:0:65:1954:-176.108,0	1:71:0:0:71:2163:-194.908,0	0:44:44:1257:0:0:0,-113.389	0:50:50:1535:0:0:0,-138.415
gi|448814763|ref|NC_000962.3|	136412	.	C	T	2352.27	.	AB=0;ABP=0;AC=1;AF=0.111111;AN=9;AO=92;CIGAR=1X;DP=2147;DPB=2147;DPRA=1.34307;EPP=3.38795;EPPR=33.9086;GTI=0;LEN=1;MEANALT=1;MQM=60;MQMR=59.983;NS=9;NUMALT=1;ODDS=100.115;PAIRED=0;PAIREDR=0;PAO=0;PQA=0;PQR=0;PRO=0;QA=2714;QR=51938;RO=2055;RPL=45;RPP=3.10471;RPPR=37.6281;RPR=47;RUN=1;SAF=43;SAP=3.86001;SAR=49;SRF=1003;SRP=5.54738;SRR=1052;TYPE=snp	GT:DP:RO:QR:AO:QA:GL	0:54:54:1550:0:0:0,-139.76	0:62:62:1720:0:0:0,-155.044	0:67:67:1931:0:0:0,-174.036	1:92:0:0:92:2714:-244.496,0	0:66:66:1834:0:0:0,-165.239	0:75:75:2140:0:0:0,-192.847	0:99:99:2927:0:0:0,-263.662	0:103:103:2923:0:0:0,-263.299	0:68:68:1849:0:0:0,-166.649
gi|448814763|ref|NC_000962.3|	137233	.	C	T	49945	.	AB=0;ABP=0;AC=9;AF=1;AN=9;AO=2131;CIGAR=1X;DP=2132;DPB=2132;DPRA=0;EPP=82.3297;EPPR=5.18177;GTI=0;LEN=1;MEANALT=1;MQM=59.9995;MQMR=60;NS=9;NUMALT=1;ODDS=220.233;PAIRED=0;PAIREDR=0;PAO=0;PQA=0;PQR=0;PRO=0;QA=55577;QR=18;RO=1;RPL=1075;RPP=3.37816;RPPR=5.18177;RPR=1056;RUN=1;SAF=1104;SAP=9.0519;SAR=1027;SRF=0;SRP=5.18177;SRR=1;TYPE=snp	GT:DP:RO:QR:AO:QA:GL	1:63:0:0:63:1963:-176.929,0	1:61:0:0:61:1826:-164.594,0	1:54:0:0:54:1656:-149.305,0	1:79:0:0:79:2336:-210.478,0	1:63:0:0:63:1980:-178.46,0	1:70:0:0:70:2141:-192.945,0	1:130:1:18:129:3950:-353.902,0	1:108:0:0:108:3239:-291.734,0	1:64:0:0:64:1926:-173.593,0
gi|448814763|ref|NC_000962.3|	137673	.	G	A	34099.4	.	AB=0;ABP=0;AC=9;AF=1;AN=9;AO=1543;CIGAR=1X;DP=2495;DPB=2495;DPRA=0.993588;EPP=4.03623;EPPR=4.11428;GTI=0;LEN=1;MEANALT=1;MQM=59.9987;MQMR=60;NS=9;NUMALT=1;ODDS=54.5978;PAIRED=0;PAIREDR=0;PAO=0;PQA=0;PQR=0;PRO=0;QA=39556;QR=22848;RO=952;RPL=769;RPP=3.04548;RPPR=8.26563;RPR=774;RUN=1;SAF=737;SAP=9.71048;SAR=806;SRF=481;SRP=3.2384;SRR=471;TYPE=snp	GT:DP:RO:QR:AO:QA:GL	1:65:0:0:65:1829:-164.859,0	1:95:0:0:95:2596:-233.871,0	1:89:0:0:89:2298:-207.049,0	1:98:0:0:98:2583:-232.698,0	1:69:0:0:69:1814:-163.497,0	1:88:0:0:88:2355:-212.185,0	1:142:0:0:142:3925:-353.462,0	1:130:0:0:130:3480:-313.411,0	1:80:0:0:80:2188:-197.155,0
gi|448814763|ref|NC_000962.3|	137739	.	G	C	2698.88	.	AB=0;ABP=0;AC=1;AF=0.111111;AN=9;AO=106;CIGAR=1X;DP=2471;DPB=2471;DPRA=1.34461;EPP=3.33807;EPPR=11.6494;GTI=0;LEN=1;MEANALT=1;MQM=60;MQMR=59.9915;NS=9;NUMALT=1;ODDS=110.726;PAIRED=0;PAIREDR=0;PAO=0;PQA=0;PQR=0;PRO=0;QA=3106;QR=60298;RO=2365;RPL=58;RPP=5.05886;RPPR=3.03325;RPR=48;RUN=1;SAF=57;SAP=4.32138;SAR=49;SRF=1200;SRP=4.13506;SRR=1165;TYPE=snp	GT:DP:RO:QR:AO:QA:GL	0:67:67:1933:0:0:0,-174.219	0:97:97:2728:0:0:0,-245.744	0:78:78:2311:0:0:0,-208.234	1:106:0:0:106:3106:-279.759,0	0:70:70:1888:0:0:0,-170.158	0:88:88:2523:0:0:0,-227.304	0:136:136:3965:0:0:0,-357.054	0:129:129:3789:0:0:0,-341.228	0:67:67:1969:0:0:0,-177.454
gi|448814763|ref|NC_000962.3|	139556	.	ACC	ACCC	39914.7	.	AB=0;ABP=0;AC=9;AF=1;AN=9;AO=1974;CIGAR=1M1I2M;DP=2103;DPB=2779.33;DPRA=0;EPP=11.9206;EPPR=61.1404;GTI=0;LEN=1;MEANALT=1.45161;MQM=59.997;MQMR=60;NS=9;NUMALT=1;ODDS=159.805;PAIRED=0;PAIREDR=0;PAO=17;PQA=286.5;PQR=286.5;PRO=17;QA=46646;QR=2384;RO=113;RPL=1003;RPP=4.13674;RPPR=69.9032;RPR=971;RUN=1;SAF=883;SAP=50.6023;SAR=1091;SRF=65;SRP=8.56389;SRR=48;TYPE=ins	GT:DP:RO:QR:AO:QA:GL	1:59:3:59:56:1243:-106.574,0	1:65:10:177:53:1295:-100.673,0	1:61:8:134:53:1201:-96.0789,0	1:88:9:170:79:1885:-154.378,0	1:60:3:49:57:1218:-105.252,0	1:85:5:117:79:1705:-142.905,0	1:99:11:240:87:2068:-164.519,0	1:86:8:138:75:1731:-143.4,0	1:70:12:244:57:1228:-88.5672,0
gi|448814763|ref|NC_000962.3|	139756	.	T	C	46930.8	.	AB=0;ABP=0;AC=9;AF=1;AN=9;AO=2058;CIGAR=1X;DP=2058;DPB=2058;DPRA=0;EPP=10.105;EPPR=0;GTI=0;LEN=1;MEANALT=1;MQM=60;MQMR=0;NS=9;NUMALT=1;ODDS=148.873;PAIRED=0;PAIREDR=0;PAO=0;PQA=0;PQR=0;PRO=0;QA=52178;QR=0;RO=0;RPL=930;RPP=44.3759;RPPR=0;RPR=1128;RUN=1;SAF=1014;SAP=3.95992;SAR=1044;SRF=0;SRP=0;SRR=0;TYPE=snp	GT:DP:RO:QR:AO:QA:GL	1:50:0:0:50:1478:-133.263,0	1:65:0:0:65:1748:-157.55,0	1:56:0:0:56:1566:-141.19,0	1:90:0:0:90:2581:-232.519,0	1:57:0:0:57:1608:-144.97,0	1:72:0:0:72:2108:-189.961,0	1:92:0:0:92:2503:-225.494,0	1:100:0:0:100:2922:-263.193,0	1:67:0:0:67:1848:-166.565,0
gi|448814763|ref|NC_000962.3|	139954	.	A	C	52261	.	AB=0;ABP=0;AC=9;AF=1;AN=9;AO=2257;CIGAR=1X;DP=2259;DPB=2259;DPRA=0;EPP=13.2173;EPPR=3.0103;GTI=0;LEN=1;MEANALT=1;MQM=59.9965;MQMR=60;NS=9;NUMALT=1;ODDS=209.811;PAIRED=0;PAIREDR=0;PAO=0;PQA=0;PQR=0;PRO=0;QA=58090;QR=41;RO=2;RPL=1133;RPP=3.08823;RPPR=7.35324;RPR=1124;RUN=1;SAF=1119;SAP=3.35762;SAR=1138;SRF=1;SRP=3.0103;SRR=1;TYPE=snp	GT:DP:RO:QR:AO:QA:GL	1:47:0:0:47:1432:-129.15,0	1:67:0:0:67:1915:-172.6,0	1:59:0:0:59:1706:-153.792,0	1:121:0:0:121:3633:-327.187,0	1:65:1:21:64:1850:-164.654,0	1:61:0:0:61:1760:-158.65,0	1:125:0:0:125:3831:-344.988,0	1:95:1:20:94:2761:-246.719,0	1:81:0:0:81:2290:-206.336,0
gi|448814763|ref|NC_000962.3|	143207	.	T	C	38183.9	.	AB=0;ABP=0;AC=9;AF=1;AN=9;AO=1682;CIGAR=1X;DP=1683;DPB=1683;DPRA=0;EPP=43.9145;EPPR=0;GTI=0;LEN=1;MEANALT=1.03226;MQM=59.9845;MQMR=0;NS=9;NUMALT=1;ODDS=180.638;PAIRED=0;PAIREDR=0;PAO=0;PQA=0;PQR=0;PRO=0;QA=42583;QR=0;RO=0;RPL=838;RPP=3.05678;RPPR=0;RPR=844;RUN=1;SAF=688;SAP=123.895;SAR=994;SRF=0;SRP=0;SRR=0;TYPE=snp	GT:DP:RO:QR:AO:QA:GL	1:26:0:0:26:781:-70.5725,0	1:53:0:0:52:1532:-137.983,0	1:52:0:0:52:1393:-125.615,0	1:69:0:0:69:1984:-178.806,0	1:31:0:0:31:868:-78.3841,0	1:48:0:0:48:1384:-124.821,0	1:81:0:0:81:2325:-209.489,0	1:63:0:0:63:1665:-150.081,0	1:60:0:0:60:1851:-166.855,0
gi|448814763|ref|NC_000962.3|	144433	.	CC	GT	18970	.	AB=0;ABP=0;AC=9;AF=1;AN=9;AO=839;CIGAR=2X;DP=1369;DPB=1376;DPRA=0.873346;EPP=4.6279;EPPR=3.11292;GTI=0;LEN=2;MEANALT=1.05;MQM=60;MQMR=60;NS=9;NUMALT=1;ODDS=86.9948;PAIRED=0;PAIREDR=0;PAO=9;PQA=242;PQR=0;PRO=5;QA=20997;QR=12696;RO=529;RPL=403;RPP=5.82881;RPPR=32.6679;RPR=436;RUN=1;SAF=439;SAP=6.9469;SAR=400;SRF=272;SRP=3.93389;SRR=257;TYPE=mnp	GT:DP:RO:QR:AO:QA:GL	1:28:0:0:28:782:-70.6487,0	1:29:0:0:29:709:-64.0459,0	1:36:0:0:36:883:-79.7064,0	1:43:0:0:42:1155:-104.082,0	1:32:0:0:32:869:-78.4674,0	1:44:0:0:44:1141:-106.175,0	1:61:0:0:61:1661:-152.709,0	1:43:0:0:43:1093:-101.131,0	1:44:0:0:44:1184:-109.06,0
gi|448814763|ref|NC_000962.3|	144564	.	C	T	38739.5	.	AB=0;ABP=0;AC=9;AF=1;AN=9;AO=1739;CIGAR=1X;DP=1739;DPB=1739;DPRA=0;EPP=3.79073;EPPR=0;GTI=0;LEN=1;MEANALT=1;MQM=60;MQMR=0;NS=9;NUMALT=1;ODDS=202.045;PAIRED=0;PAIREDR=0;PAO=0;PQA=0;PQR=0;PRO=0;QA=43045;QR=0;RO=0;RPL=806;RPP=23.1504;RPPR=0;RPR=933;RUN=1;SAF=887;SAP=4.53995;SAR=852;SRF=0;SRP=0;SRR=0;TYPE=snp	GT:DP:RO:QR:AO:QA:GL	1:38:0:0:38:916:-82.6634,0	1:49:0:0:49:1287:-116.07,0	1:43:0:0:43:1193:-107.627,0	1:65:0:0:65:1732:-156.115,0	1:49:0:0:49:1380:-124.448,0	1:62:0:0:62:1651:-148.826,0	1:86:0:0:86:2356:-212.271,0	1:54:0:0:54:1459:-131.554,0	1:55:0:0:55:1359:-122.54,0
gi|448814763|ref|NC_000962.3|	146087	.	T	C	38765.3	.	AB=0;ABP=0;AC=9;AF=1;AN=9;AO=1678;CIGAR=1X;DP=1681;DPB=1681;DPRA=0;EPP=6.78385;EPPR=3.73412;GTI=0;LEN=1;MEANALT=1;MQM=60;MQMR=60;NS=9;NUMALT=1;ODDS=165.577;PAIRED=0;PAIREDR=0;PAO=0;PQA=0;PQR=0;PRO=0;QA=43138;QR=66;RO=3;RPL=777;RPP=22.9081;RPPR=3.73412;RPR=901;RUN=1;SAF=807;SAP=8.31087;SAR=871;SRF=2;SRP=3.73412;SRR=1;TYPE=snp	GT:DP:RO:QR:AO:QA:GL	1:39:0:0:39:1125:-101.514,0	1:56:1:17:55:1528:-136.068,0	1:52:1:25:51:1533:-135.737,0	1:78:0:0:78:2242:-202.017,0	1:52:0:0:52:1534:-138.32,0	1:57:0:0:57:1727:-155.686,0	1:85:0:0:85:2529:-227.854,0	1:58:0:0:58:1712:-154.337,0	1:58:0:0:58:1728:-155.777,0
gi|448814763|ref|NC_000962.3|	146788	.	G	A	47582.8	.	AB=0;ABP=0;AC=9;AF=1;AN=9;AO=2109;CIGAR=1X;DP=2110;DPB=2110;DPRA=0;EPP=3.30786;EPPR=5.18177;GTI=0;LEN=1;MEANALT=1;MQM=60;MQMR=60;NS=9;NUMALT=1;ODDS=186.02;PAIRED=0;PAIREDR=0;PAO=0;PQA=0;PQR=0;PRO=0;QA=52881;QR=21;RO=1;RPL=1071;RPP=4.13156;RPPR=5.18177;RPR=1038;RUN=1;SAF=1117;SAP=19.0981;SAR=992;SRF=1;SRP=5.18177;SRR=0;TYPE=snp	GT:DP:RO:QR:AO:QA:GL	1:38:0:0:38:1058:-95.4679,0	1:43:0:0:43:1227:-110.679,0	1:58:0:0:58:1509:-136.035,0	1:114:0:0:114:3091:-278.402,0	1:65:0:0:65:1865:-168.094,0	1:62:0:0:62:1716:-154.685,0	1:115:1:21:114:3069:-274.32,0	1:94:0:0:94:2584:-232.77,0	1:61:0:0:61:1722:-155.219,0
gi|448814763|ref|NC_000962.3|	146872	.	C	T	45930.1	.	AB=0;ABP=0;AC=9;AF=1;AN=9;AO=2014;CIGAR=1X;DP=2015;DPB=2015;DPRA=0;EPP=12.5372;EPPR=5.18177;GTI=0;LEN=1;MEANALT=1;MQM=60;MQMR=60;NS=9;NUMALT=1;ODDS=182.763;PAIRED=0;PAIREDR=0;PAO=0;PQA=0;PQR=0;PRO=0;QA=51100;QR=24;RO=1;RPL=1060;RPP=15.1248;RPPR=5.18177;RPR=954;RUN=1;SAF=1108;SAP=47.0047;SAR=906;SRF=1;SRP=5.18177;SRR=0;TYPE=snp	GT:DP:RO:QR:AO:QA:GL	1:43:0:0:43:1145:-103.289,0	1:48:0:0:48:1369:-123.467,0	1:55:0:0:55:1580:-142.455,0	1:109:0:0:109:3053:-274.99,0	1:56:0:0:56:1648:-148.579,0	1:55:0:0:55:1557:-140.379,0	1:117:0:0:117:3298:-297.036,0	1:86:0:0:86:2432:-219.115,0	1:62:0:0:62:1826:-164.595,0
gi|448814763|ref|NC_000962.3|	147970	.	C	T	27400.7	.	AB=0;ABP=0;AC=9;AF=1;AN=9;AO=1227;CIGAR=1X;DP=1998;DPB=1998;DPRA=0.955342;EPP=216.103;EPPR=183.288;GTI=0;LEN=1;MEANALT=1;MQM=59.9764;MQMR=60;NS=9;NUMALT=1;ODDS=130.154;PAIRED=0;PAIREDR=0;PAO=0;PQA=0;PQR=0;PRO=0;QA=31943;QR=18485;RO=771;RPL=477;RPP=134.907;RPPR=79.6878;RPR=750;RUN=1;SAF=593;SAP=5.98523;SAR=634;SRF=372;SRP=5.06348;SRR=399;TYPE=snp	GT:DP:RO:QR:AO:QA:GL	1:39:0:0:39:1091:-98.4481,0	1:48:0:0:48:1374:-123.916,0	1:55:1:14:54:1522:-135.83,0	1:94:1:17:93:2654:-237.388,0	1:59:0:0:59:1740:-156.856,0	1:57:1:33:56:1483:-130.41,0	1:101:0:0:101:2955:-266.179,0	1:56:1:13:55:1481:-132.232,0	1:73:0:0:73:2067:-186.275,0
gi|448814763|ref|NC_000962.3|	149024	.	GCC	GC	6.81904e-07	.	AB=0;ABP=0;AC=1;AF=0.111111;AN=9;AO=845;CIGAR=1M1D1M;DP=2217;DPB=1952.33;DPRA=0;EPP=205.923;EPPR=11.2511;GTI=1;LEN=1;MEANALT=1.19355;MQM=60;MQMR=60;NS=9;NUMALT=1;ODDS=16.021;PAIRED=0;PAIREDR=0;PAO=19.5;PQA=157.5;PQR=226.5;PRO=22.5;QA=19168;QR=33470;RO=1366;RPL=282;RPP=205.923;RPPR=21.5521;RPR=563;RUN=1;SAF=2;SAP=1820.57;SAR=843;SRF=1022;SRP=733.751;SRR=344;TYPE=del	GT:DP:RO:QR:AO:QA:GL	1:47:16:428:31:554:-8.37329,0	0:50:34:849:15:240:0,-54.8814	0:65:36:922:27:581:0,-30.722	0:90:48:1203:41:865:0,-30.4494	0:52:30:763:22:389:0,-33.7285	0:60:32:866:28:575:0,-29.5705	0:108:70:1765:37:733:0,-92.9152	0:91:56:1476:34:651:0,-74.302	0:74:50:1342:24:516:0,-74.3762
gi|448814763|ref|NC_000962.3|	153424	.	C	T	1212.84	.	AB=0;ABP=0;AC=1;AF=0.111111;AN=9;AO=48;CIGAR=1X;DP=1903;DPB=1903;DPRA=0.787258;EPP=5.9056;EPPR=98.0927;GTI=0;LEN=1;MEANALT=1;MQM=60;MQMR=60;NS=9;NUMALT=1;ODDS=160.091;PAIRED=0;PAIREDR=0;PAO=0;PQA=0;PQR=0;PRO=0;QA=1447;QR=46883;RO=1855;RPL=23;RPP=3.19126;RPPR=6.29853;RPR=25;RUN=1;SAF=25;SAP=3.19126;SAR=23;SRF=805;SRP=73.2759;SRR=1050;TYPE=snp	GT:DP:RO:QR:AO:QA:GL	0:42:42:1241:0:0:0,-111.956	0:48:48:1359:0:0:0,-122.56	0:73:73:2005:0:0:0,-180.686	0:95:95:2641:0:0:0,-237.914	1:47:0:0:47:1435:-129.41,0	0:57:57:1698:0:0:0,-153.075	0:85:85:2474:0:0:0,-222.885	0:51:50:1441:1:12:0,-128.748	0:70:70:1984:0:0:0,-178.809
gi|448814763|ref|NC_000962.3|	154190	.	CAG	CGG	17167.8	.	AB=0;ABP=0;AC=9;AF=1;AN=9;AO=845;CIGAR=1M1X1M;DP=907;DPB=897.667;DPRA=0;EPP=376.044;EPPR=0;GTI=0;LEN=1;MEANALT=1.6129;MQM=58.9586;MQMR=0;NS=9;NUMALT=1;ODDS=56.4004;PAIRED=0;PAIREDR=0;PAO=10.5;PQA=223;PQR=40;PRO=2;QA=19695;QR=0;RO=0;RPL=346;RPP=63.1665;RPPR=0;RPR=499;RUN=1;SAF=568;SAP=220.623;SAR=277;SRF=0;SRP=0;SRR=0;TYPE=snp	GT:DP:RO:QR:AO:QA:GL	1:14:0:0:10:173:-15.6318,0	1:28:0:0:23:533:-47.9835,0	1:20:0:0:18:398:-35.8767,0	1:44:0:0:39:828:-74.6149,0	1:27:0:0:23:411:-36.9048,0	1:35:0:0:23:543:-48.9389,0	1:40:0:0:30:694:-64.7936,0	1:31:0:0:27:559:-50.4022,0	1:31:0:0:28:706:-64.2612,0
gi|448814763|ref|NC_000962.3|	154283	.	T	C	31771.2	.	AB=0;ABP=0;AC=9;AF=1;AN=9;AO=1485;CIGAR=1X;DP=1488;DPB=1488;DPRA=0;EPP=121.783;EPPR=3.73412;GTI=0;LEN=1;MEANALT=1;MQM=60;MQMR=60;NS=9;NUMALT=1;ODDS=137.984;PAIRED=0;PAIREDR=0;PAO=0;PQA=0;PQR=0;PRO=0;QA=36906;QR=63;RO=3;RPL=348;RPP=913.305;RPPR=3.73412;RPR=1137;RUN=1;SAF=502;SAP=341.323;SAR=983;SRF=3;SRP=9.52472;SRR=0;TYPE=snp	GT:DP:RO:QR:AO:QA:GL	1:25:0:0:25:641:-57.9346,0	1:47:1:12:46:1247:-111.281,0	1:40:0:0:40:1081:-97.5401,0	1:81:0:0:81:2176:-196.074,0	1:40:1:27:39:942:-82.3077,0	1:52:0:0:52:1318:-118.857,0	1:76:0:0:76:2035:-183.388,0	1:61:0:0:61:1678:-151.269,0	1:65:0:0:65:1788:-161.168,0
gi|448814763|ref|NC_000962.3|	156006	.	A	G	1409.32	.	AB=0;ABP=0;AC=1;AF=0.111111;AN=9;AO=55;CIGAR=1X;DP=2150;DPB=2150;DPRA=0.787589;EPP=3.04978;EPPR=21.345;GTI=0;LEN=1;MEANALT=1;MQM=60;MQMR=59.9876;NS=9;NUMALT=1;ODDS=171.356;PAIRED=0;PAIREDR=0;PAO=0;PQA=0;PQR=0;PRO=0;QA=1655;QR=54248;RO=2095;RPL=24;RPP=4.94488;RPPR=5.70624;RPR=31;RUN=1;SAF=24;SAP=4.94488;SAR=31;SRF=1041;SRP=3.18547;SRR=1054;TYPE=snp	GT:DP:RO:QR:AO:QA:GL	1:55:0:0:55:1655:-149.208,0	0:66:66:1996:0:0:0,-179.888	0:68:68:1912:0:0:0,-172.328	0:96:96:2922:0:0:0,-263.219	0:59:59:1830:0:0:0,-164.961	0:62:62:1934:0:0:0,-174.315	0:131:131:3863:0:0:0,-347.872	0:93:93:2795:0:0:0,-251.777	0:84:84:2532:0:0:0,-228.123
gi|448814763|ref|NC_000962.3|	156995	.	GCCC	GC	283.362	.	AB=0;ABP=0;AC=2;AF=0.222222;AN=9;AO=489;CIGAR=1M2D1M;DP=1344;DPB=1138.25;DPRA=1.64895;EPP=112.468;EPPR=56.2866;GTI=2;LEN=2;MEANALT=1.85714;MQM=59.9836;MQMR=59.9778;NS=9;NUMALT=1;ODDS=7.14279;PAIRED=0;PAIREDR=0;PAO=35;PQA=672.333;PQR=961.333;PRO=47.5;QA=11072;QR=18636;RO=765;RPL=323;RPP=112.468;RPPR=246.695;RPR=166;RUN=1;SAF=489;SAP=1064.86;SAR=0;SRF=182;SRP=459.448;SRR=583;TYPE=del	GT:DP:RO:QR:AO:QA:GL	0:29:13:310:11:214:0,-8.61057	0:33:16:394:14:273:0,-10.9309	0:35:17:404:14:287:0,-10.4988	0:58:28:678:23:448:0,-20.6274	1:30:9:255:17:383:-11.4846,0	0:54:30:795:18:384:0,-36.967	0:69:33:896:31:586:0,-27.7666	1:54:21:537:26:546:-0.780424,0	0:38:15:375:15:271:0,-9.2792
gi|448814763|ref|NC_000962.3|	158617	.	T	C	440.297	.	AB=0;ABP=0;AC=1;AF=0.111111;AN=9;AO=31;CIGAR=1X;DP=1900;DPB=1900;DPRA=0.497592;EPP=4.76149;EPPR=82.1558;GTI=0;LEN=1;MEANALT=1;MQM=60;MQMR=60;NS=9;NUMALT=1;ODDS=101.382;PAIRED=0;PAIREDR=0;PAO=0;PQA=0;PQR=0;PRO=0;QA=618;QR=46884;RO=1869;RPL=16;RPP=3.08035;RPPR=7.33349;RPR=15;RUN=1;SAF=10;SAP=11.486;SAR=21;SRF=893;SRP=11.0142;SRR=976;TYPE=snp	GT:DP:RO:QR:AO:QA:GL	1:31:0:0:31:618:-55.8144,0	0:56:56:1562:0:0:0,-140.827	0:62:62:1684:0:0:0,-151.799	0:95:95:2610:0:0:0,-235.123	0:78:78:2194:0:0:0,-197.695	0:78:78:2089:0:0:0,-188.238	0:78:78:2113:0:0:0,-190.399	0:70:70:1976:0:0:0,-178.085	0:59:59:1624:0:0:0,-146.398
gi|448814763|ref|NC_000962.3|	160976	.	C	G	28012.2	.	AB=0;ABP=0;AC=9;AF=1;AN=9;AO=1267;CIGAR=1X;DP=1267;DPB=1267;DPRA=0;EPP=3.50561;EPPR=0;GTI=0;LEN=1;MEANALT=1;MQM=60;MQMR=0;NS=9;NUMALT=1;ODDS=147.791;PAIRED=0;PAIREDR=0;PAO=0;PQA=0;PQR=0;PRO=0;QA=31103;QR=0;RO=0;RPL=651;RPP=5.10979;RPPR=0;RPR=616;RUN=1;SAF=651;SAP=5.10979;SAR=616;SRF=0;SRP=0;SRR=0;TYPE=snp	GT:DP:RO:QR:AO:QA:GL	1:29:0:0:29:739:-66.7539,0	1:28:0:0:28:770:-69.5609,0	1:30:0:0:30:797:-71.9821,0	1:46:0:0:46:1144:-103.192,0	1:35:0:0:35:951:-85.8428,0	1:57:0:0:57:1433:-129.196,0	1:69:0:0:69:1769:-159.439,0	1:47:0:0:47:1203:-108.509,0	1:46:0:0:46:1177:-106.166,0
gi|448814763|ref|NC_000962.3|	161465	.	GCC	GC	2569.8	.	AB=0;ABP=0;AC=3;AF=0.333333;AN=9;AO=1025;CIGAR=1M1D1M;DP=1962;DPB=1644.33;DPRA=0;EPP=226.778;EPPR=3.46794;GTI=1;LEN=1;MEANALT=1.16129;MQM=59.9805;MQMR=60;NS=9;NUMALT=1;ODDS=3.52146;PAIRED=0;PAIREDR=0;PAO=17.5;PQA=179.5;PQR=560.5;PRO=32.5;QA=24244;QR=22134;RO=930;RPL=387;RPP=136.479;RPPR=23.6416;RPR=638;RUN=1;SAF=69;SAP=1669.79;SAR=956;SRF=846;SRP=1358.77;SRR=84;TYPE=del	GT:DP:RO:QR:AO:QA:GL	0:34:17:379:17:416:0,-2.50957	1:52:21:455:31:718:-23.6827,0	0:61:34:732:24:563:0,-15.1951	0:96:48:1182:46:990:0,-17.3038	1:63:29:716:34:803:-7.81974,0	0:68:34:808:34:791:0,-1.5333	0:113:61:1442:52:1188:0,-31.8622	0:81:42:990:38:877:0,-10.1731	1:60:26:598:33:714:-10.4288,0
gi|448814763|ref|NC_000962.3|	162151	.	GTTTTTC	GTTTTC	1034.79	.	AB=0;ABP=0;AC=1;AF=0.111111;AN=9;AO=89;CIGAR=1M1D5M;DP=1356;DPB=1364.57;DPRA=1.01554;EPP=11.8182;EPPR=94.468;GTI=0;LEN=1;MEANALT=1.66667;MQM=60;MQMR=60;NS=9;NUMALT=1;ODDS=79.063;PAIRED=0;PAIREDR=0;PAO=23.5;PQA=569;PQR=719;PRO=29.5;QA=1650;QR=30487;RO=1256;RPL=49;RPP=4.98658;RPPR=119.883;RPR=40;RUN=1;SAF=69;SAP=61.5913;SAR=20;SRF=817;SRP=250.039;SRR=439;TYPE=del	GT:DP:RO:QR:AO:QA:GL	0:25:21:526:3:32:0,-46.5763	0:31:29:754:2:32:0,-65.0704	0:35:30:723:5:72:0,-58.6808	1:68:0:0:63:1309:-117.83,0	0:30:28:729:2:27:0,-63.2977	0:61:53:1336:6:78:0,-116.206	0:59:55:1405:3:36:0,-123.337	0:52:47:1123:4:56:0,-96.1235	0:37:36:923:1:8:0,-82.5168
gi|448814763|ref|NC_000962.3|	162226	.	G	A	27907.2	.	AB=0;ABP=0;AC=9;AF=1;AN=9;AO=1233;CIGAR=1X;DP=1236;DPB=1236;DPRA=0;EPP=173.348;EPPR=7.35324;GTI=0;LEN=1;MEANALT=1.03226;MQM=59.9992;MQMR=60;NS=9;NUMALT=1;ODDS=124.707;PAIRED=0;PAIREDR=0;PAO=0;PQA=0;PQR=0;PRO=0;QA=32066;QR=21;RO=2;RPL=734;RPP=100.269;RPPR=7.35324;RPR=499;RUN=1;SAF=926;SAP=677.806;SAR=307;SRF=2;SRP=7.35324;SRR=0;TYPE=snp	GT:DP:RO:QR:AO:QA:GL	1:22:0:0:22:736:-66.5508,0	1:30:1:8:29:880:-78.6803,0	1:25:0:0:25:732:-66.1533,0	1:65:0:0:65:2055:-185.206,0	1:30:0:0:30:921:-83.1752,0	1:50:0:0:50:1587:-143.105,0	1:51:0:0:50:1499:-135.052,0	1:52:0:0:52:1571:-141.649,0	1:28:1:13:27:893:-79.3707,0
gi|448814763|ref|NC_000962.3|	167975	.	GCC	GC,GCA	72.9634	.	AB=0,0;ABP=0,0;AC=2,0;AF=0.222222,0;AN=9;AO=21,6;CIGAR=1M1D1M,2M1X;DP=191;DPB=192;DPRA=0.827423,0.454054;EPP=8.07707,4.45795;EPPR=22.3659;GTI=2;LEN=1,1;MEANALT=1.11111,1;MQM=60,60;MQMR=60;NS=9;NUMALT=2;ODDS=2.90021;PAIRED=0,0;PAIREDR=0;PAO=7,5;PQA=120.333,120.333;PQR=120.333;PRO=7;QA=425,144;QR=3883;RO=162;RPL=16,6;RPP=15.5221,16.0391;RPPR=137.052;RPR=5,0;RUN=1,1;SAF=2,2;SAP=32.8939,4.45795;SAR=19,4;SRF=77;SRP=3.86817;SRR=85;TYPE=del,snp	GT:DP:RO:QR:AO:QA:GL	0:4:3:51:0,0:0,0:0,-4.52968,-4.52968	1:2:1:12:1,0:13,0:-0.0999982,0,-1.17499	0:3:2:47:1,0:25,0:0,-1.96494,-4.21982	0:3:3:76:0,0:0,0:0,-7.09268,-7.09268	1:2:1:20:1,0:25,0:-0.499906,0,-2.27487	0:10:7:184:3,0:74,0:0,-9.91384,-16.5686	0:17:11:284:6,0:85,0:0,-18.0208,-25.0276	0:6:4:88:2,0:45,0:0,-3.86515,-7.91602	0:4:2:49:2,0:38,0:0,-1.04459,-4.43697
gi|448814763|ref|NC_000962.3|	167986	.	C	T	3946.49	.	AB=0;ABP=0;AC=9;AF=1;AN=9;AO=175;CIGAR=1X;DP=176;DPB=176;DPRA=0;EPP=21.8835;EPPR=5.18177;GTI=0;LEN=1;MEANALT=1;MQM=60;MQMR=60;NS=9;NUMALT=1;ODDS=12.1984;PAIRED=0;PAIREDR=0;PAO=0;PQA=0;PQR=0;PRO=0;QA=4504;QR=24;RO=1;RPL=133;RPP=105.764;RPPR=5.18177;RPR=42;RUN=1;SAF=74;SAP=12.056;SAR=101;SRF=1;SRP=5.18177;SRR=0;TYPE=snp	GT:DP:RO:QR:AO:QA:GL	1:4:0:0:4:116:-10.728,0	1:2:0:0:2:61:-5.79323,0	1:3:0:0:3:72:-6.71826,0	1:3:0:0:3:99:-9.2373,0	1:2:0:0:2:65:-6.17329,0	1:9:0:0:9:266:-24.2297,0	1:15:0:0:15:469:-42.5066,0	1:6:0:0:6:196:-17.9592,0	1:2:0:0:2:64:-6.07837,0
gi|448814763|ref|NC_000962.3|	168787	.	C	T	36022.4	.	AB=0;ABP=0;AC=9;AF=1;AN=9;AO=1562;CIGAR=1X;DP=1565;DPB=1565;DPRA=0;EPP=14.2708;EPPR=0;GTI=0;LEN=1;MEANALT=1.09677;MQM=60;MQMR=0;NS=9;NUMALT=1;ODDS=108.18;PAIRED=0;PAIREDR=0;PAO=0;PQA=0;PQR=0;PRO=0;QA=40165;QR=0;RO=0;RPL=628;RPP=133.182;RPPR=0;RPR=934;RUN=1;SAF=752;SAP=7.68689;SAR=810;SRF=0;SRP=0;SRR=0;TYPE=snp	GT:DP:RO:QR:AO:QA:GL	1:26:0:0:26:770:-69.5737,0	1:38:0:0:38:1182:-106.656,0	1:38:0:0:38:1190:-107.374,0	1:53:0:0:53:1619:-145.971,0	1:39:0:0:39:1162:-104.852,0	1:49:0:0:48:1436:-129.387,0	1:61:0:0:61:1821:-164.142,0	1:64:0:0:63:1884:-169.653,0	1:58:0:0:57:1765:-158.991,0
gi|448814763|ref|NC_000962.3|	170523	.	TCCCCCG	TCCCCG	21828.6	.	AB=0;ABP=0;AC=9;AF=1;AN=9;AO=1093;CIGAR=1M1D5M;DP=1744;DPB=1644.29;DPRA=1.08966;EPP=29.2845;EPPR=4.41578;GTI=0;LEN=1;MEANALT=1.95;MQM=60;MQMR=60;NS=9;NUMALT=1;ODDS=113.824;PAIRED=0;PAIREDR=0;PAO=50.5;PQA=1081.5;PQR=1173.5;PRO=53.5;QA=25069;QR=14815;RO=618;RPL=515;RPP=10.8955;RPPR=3.69899;RPR=578;RUN=1;SAF=519;SAP=9.02009;SAR=574;SRF=311;SRP=3.06652;SRR=307;TYPE=del	GT:DP:RO:QR:AO:QA:GL	1:31:0:0:29:671:-61.8481,0	1:49:1:21:44:912:-80.2071,0	1:58:1:12:53:1104:-98.3559,0	1:67:1:22:63:1340:-119.816,0	1:46:0:0:46:1055:-95.168,0	1:46:0:0:41:954:-85.9072,0	1:116:0:0:113:2496:-224.67,0	1:56:0:0:51:963:-86.7103,0	1:53:0:0:50:1102:-99.1782,0
gi|448814763|ref|NC_000962.3|	171240	.	C	T	1819.27	.	AB=0;ABP=0;AC=1;AF=0.111111;AN=9;AO=82;CIGAR=1X;DP=1692;DPB=1692;DPRA=1.54755;EPP=6.82362;EPPR=27.9566;GTI=0;LEN=1;MEANALT=1;MQM=60;MQMR=59.9994;NS=9;NUMALT=1;ODDS=97.5722;PAIRED=0;PAIREDR=0;PAO=0;PQA=0;PQR=0;PRO=0;QA=2177;QR=40911;RO=1610;RPL=42;RPP=3.11623;RPPR=52.7303;RPR=40;RUN=1;SAF=51;SAP=13.6028;SAR=31;SRF=936;SRP=95.5933;SRR=674;TYPE=snp	GT:DP:RO:QR:AO:QA:GL	0:36:36:991:0:0:0,-89.4462	0:56:56:1657:0:0:0,-149.385	0:49:49:1486:0:0:0,-134.005	1:83:1:24:82:2177:-193.752,0	0:45:45:1290:0:0:0,-116.355	0:64:64:1852:0:0:0,-166.927	0:83:83:2390:0:0:0,-215.339	0:70:70:2042:0:0:0,-184.02	0:53:53:1507:0:0:0,-135.887
gi|448814763|ref|NC_000962.3|	176332	.	CGT	CT	577.857	.	AB=0;ABP=0;AC=1;AF=0.111111;AN=9;AO=479;CIGAR=1M1D1M;DP=1103;DPB=964.333;DPRA=1.17807;EPP=11.3925;EPPR=124.895;GTI=1;LEN=1;MEANALT=1.03448;MQM=59.9958;MQMR=60;NS=9;NUMALT=1;ODDS=1.5156;PAIRED=0;PAIREDR=0;PAO=5.5;PQA=102;PQR=732;PRO=30.5;QA=11343;QR=15327;RO=623;RPL=257;RPP=8.56365;RPPR=362.161;RPR=222;RUN=1;SAF=471;SAP=974.819;SAR=8;SRF=173;SRP=270.45;SRR=450;TYPE=del	GT:DP:RO:QR:AO:QA:GL	0:23:13:367:10:233:0,-13.3564	0:29:18:440:11:246:0,-20.0899	0:35:24:634:11:253:0,-38.8189	0:60:37:945:23:440:0,-51.2661	0:29:18:452:11:247:0,-18.4708	0:37:19:537:18:438:0,-8.9454	0:63:36:955:26:658:0,-31.6887	0:38:22:542:16:367:0,-18.8255	1:37:14:327:23:541:-19.2601,0
gi|448814763|ref|NC_000962.3|	177175	.	G	C	20083.5	.	AB=0;ABP=0;AC=9;AF=1;AN=9;AO=937;CIGAR=1X;DP=1406;DPB=1406;DPRA=1.2277;EPP=221.43;EPPR=73.0576;GTI=0;LEN=1;MEANALT=1;MQM=59.8602;MQMR=59.8891;NS=9;NUMALT=1;ODDS=95.4953;PAIRED=0;PAIREDR=0;PAO=0;PQA=0;PQR=0;PRO=0;QA=23600;QR=11232;RO=469;RPL=462;RPP=3.40195;RPPR=20.2385;RPR=475;RUN=1;SAF=561;SAP=82.3258;SAR=376;SRF=294;SRP=68.5758;SRR=175;TYPE=snp	GT:DP:RO:QR:AO:QA:GL	1:29:0:0:29:769:-69.4614,0	1:46:1:12:45:1190:-106.141,0	1:31:0:0:31:817:-73.7682,0	1:71:0:0:71:1813:-163.392,0	1:37:0:0:37:1049:-94.5085,0	1:53:0:0:53:1320:-119.009,0	1:91:1:24:90:2479:-220.936,0	1:60:1:12:59:1554:-138.898,0	1:45:0:0:45:1161:-104.726,0
gi|448814763|ref|NC_000962.3|	191464	.	C	T	1597.84	.	AB=0;ABP=0;AC=1;AF=0.111111;AN=9;AO=58;CIGAR=1X;DP=1738;DPB=1738;DPRA=1.03571;EPP=4.35811;EPPR=48.6939;GTI=0;LEN=1;MEANALT=1;MQM=60;MQMR=60;NS=9;NUMALT=1;ODDS=75.4371;PAIRED=0;PAIREDR=0;PAO=0;PQA=0;PQR=0;PRO=0;QA=1856;QR=41679;RO=1680;RPL=32;RPP=4.35811;RPPR=38.6276;RPR=26;RUN=1;SAF=28;SAP=3.16006;SAR=30;SRF=791;SRP=15.4239;SRR=889;TYPE=snp	GT:DP:RO:QR:AO:QA:GL	0:42:42:1136:0:0:0,-102.494	0:39:39:991:0:0:0,-89.4286	0:36:36:997:0:0:0,-89.9888	0:70:70:1873:0:0:0,-168.807	0:37:37:1069:0:0:0,-96.4758	1:58:0:0:58:1856:-167.298,0	0:82:82:2268:0:0:0,-204.356	0:52:52:1406:0:0:0,-126.791	0:61:61:1675:0:0:0,-150.989
gi|448814763|ref|NC_000962.3|	191581	.	C	T	1866.02	.	AB=0;ABP=0;AC=1;AF=0.111111;AN=9;AO=74;CIGAR=1X;DP=1835;DPB=1835;DPRA=1.26065;EPP=3.0103;EPPR=6.87947;GTI=0;LEN=1;MEANALT=1;MQM=60;MQMR=60;NS=9;NUMALT=1;ODDS=87.2125;PAIRED=0;PAIREDR=0;PAO=0;PQA=0;PQR=0;PRO=0;QA=2163;QR=42805;RO=1760;RPL=40;RPP=4.06669;RPPR=21.374;RPR=34;RUN=1;SAF=37;SAP=3.0103;SAR=37;SRF=897;SRP=4.43656;SRR=863;TYPE=snp	GT:DP:RO:QR:AO:QA:GL	0:42:42:1091:0:0:0,-98.4307	0:43:43:1006:0:0:0,-90.7607	0:34:34:877:0:0:0,-79.1721	1:74:0:0:74:2163:-194.909,0	0:47:47:1157:0:0:0,-104.358	0:59:59:1516:0:0:0,-136.674	0:81:81:2057:0:0:0,-185.344	0:69:69:1859:0:0:0,-167.542	0:60:60:1442:0:0:0,-129.99
gi|448814763|ref|NC_000962.3|	194040	.	C	A	19564.5	.	AB=0;ABP=0;AC=9;AF=1;AN=9;AO=867;CIGAR=1X;DP=1399;DPB=1399;DPRA=0.949903;EPP=67.9316;EPPR=61.787;GTI=0;LEN=1;MEANALT=1;MQM=59.9389;MQMR=60;NS=9;NUMALT=1;ODDS=59.8786;PAIRED=0;PAIREDR=0;PAO=0;PQA=0;PQR=0;PRO=0;QA=22438;QR=12768;RO=532;RPL=466;RPP=13.5922;RPPR=9.54104;RPR=401;RUN=1;SAF=468;SAP=14.9346;SAR=399;SRF=288;SRP=10.9125;SRR=244;TYPE=snp	GT:DP:RO:QR:AO:QA:GL	1:42:0:0:42:1212:-109.338,0	1:32:0:0:32:842:-75.4707,0	1:28:0:0:28:693:-62.6068,0	1:63:0:0:63:1846:-166.39,0	1:30:0:0:30:856:-77.3063,0	1:44:0:0:44:1158:-104.462,0	1:69:0:0:69:1964:-177.006,0	1:57:0:0:57:1625:-146.499,0	1:43:0:0:43:1226:-110.602,0
gi|448814763|ref|NC_000962.3|	194305	.	CC	CGGC	39989.2	.	AB=0;ABP=0;AC=9;AF=1;AN=9;AO=1829;CIGAR=1M2I1M;DP=1847;DPB=3691;DPRA=0;EPP=3.75233;EPPR=3.0103;GTI=0;LEN=2;MEANALT=1.48387;MQM=60;MQMR=57;NS=9;NUMALT=1;ODDS=151.517;PAIRED=0;PAIREDR=0;PAO=8.5;PQA=194;PQR=194;PRO=8.5;QA=44511;QR=31;RO=2;RPL=917;RPP=3.03998;RPPR=7.35324;RPR=912;RUN=1;SAF=808;SAP=56.8745;SAR=1021;SRF=1;SRP=3.0103;SRR=1;TYPE=ins	GT:DP:RO:QR:AO:QA:GL	1:44:0:0:43:1078:-97.1271,0	1:56:0:0:55:1471:-132.518,0	1:59:1:20:53:1253:-111.039,0	1:96:0:0:95:2325:-209.301,0	1:43:0:0:43:1118:-100.869,0	1:67:1:11:66:1714:-153.402,0	1:95:0:0:93:2365:-212.962,0	1:70:0:0:70:1663:-149.894,0	1:59:0:0:58:1452:-130.832,0
gi|448814763|ref|NC_000962.3|	194681	.	G	C	38861.9	.	AB=0;ABP=0;AC=9;AF=1;AN=9;AO=1732;CIGAR=1X;DP=1734;DPB=1734;DPRA=0;EPP=3.61711;EPPR=5.18177;GTI=0;LEN=1;MEANALT=1.03226;MQM=59.9942;MQMR=60;NS=9;NUMALT=1;ODDS=147.565;PAIRED=0;PAIREDR=0;PAO=0;PQA=0;PQR=0;PRO=0;QA=43200;QR=12;RO=1;RPL=933;RPP=25.5224;RPPR=5.18177;RPR=799;RUN=1;SAF=914;SAP=14.5647;SAR=818;SRF=1;SRP=5.18177;SRR=0;TYPE=snp	GT:DP:RO:QR:AO:QA:GL	1:46:0:0:46:1308:-117.981,0	1:41:0:0:41:1151:-103.85,0	1:42:1:12:41:1110:-98.9486,0	1:83:0:0:83:2275:-204.983,0	1:40:0:0:40:1008:-90.9564,0	1:56:0:0:56:1583:-142.723,0	1:102:0:0:102:2738:-246.643,0	1:66:0:0:66:1672:-150.708,0	1:55:0:0:55:1507:-135.877,0
gi|448814763|ref|NC_000962.3|	194789	.	CGG	CG	2735.08	.	AB=0;ABP=0;AC=1;AF=0.111111;AN=9;AO=668;CIGAR=1M1D1M;DP=1297;DPB=1089.33;DPRA=0;EPP=30.5243;EPPR=580.381;GTI=2;LEN=1;MEANALT=1.19355;MQM=60;MQMR=59.9358;NS=9;NUMALT=1;ODDS=0.0841886;PAIRED=0;PAIREDR=0;PAO=14;PQA=304;PQR=280;PRO=13;QA=15880;QR=15950;RO=623;RPL=384;RPP=35.5174;RPPR=442.272;RPR=284;RUN=1;SAF=658;SAP=1368;SAR=10;SRF=64;SRP=857.047;SRR=559;TYPE=del	GT:DP:RO:QR:AO:QA:GL	0:29:14:390:15:298:0,-8.3549	0:36:23:622:13:331:0,-26.1583	0:37:20:560:17:421:0,-12.5388	0:62:47:1320:14:297:0,-92.1215	1:38:18:502:20:514:-1.06037,0	0:49:27:792:22:512:0,-25.2523	0:79:46:1275:33:734:0,-48.7309	0:45:24:703:21:503:0,-18.0458	0:37:21:594:14:294:0,-27.0623
gi|448814763|ref|NC_000962.3|	195360	.	T	C	42615.5	.	AB=0;ABP=0;AC=9;AF=1;AN=9;AO=1850;CIGAR=1X;DP=1850;DPB=1850;DPRA=0;EPP=5.71466;EPPR=0;GTI=0;LEN=1;MEANALT=1;MQM=60;MQMR=0;NS=9;NUMALT=1;ODDS=166.209;PAIRED=0;PAIREDR=0;PAO=0;PQA=0;PQR=0;PRO=0;QA=47362;QR=0;RO=0;RPL=847;RPP=31.5751;RPPR=0;RPR=1003;RUN=1;SAF=906;SAP=4.70522;SAR=944;SRF=0;SRP=0;SRR=0;TYPE=snp	GT:DP:RO:QR:AO:QA:GL	1:35:0:0:35:1124:-101.452,0	1:44:0:0:44:1294:-116.727,0	1:61:0:0:61:1807:-162.887,0	1:72:0:0:72:1967:-177.268,0	1:39:0:0:39:1135:-102.418,0	1:58:0:0:58:1741:-156.952,0	1:90:0:0:90:2731:-246.03,0	1:67:0:0:67:1934:-174.304,0	1:76:0:0:76:2237:-201.579,0
gi|448814763|ref|NC_000962.3|	196642	.	C	T	44650.5	.	AB=0;ABP=0;AC=9;AF=1;AN=9;AO=1984;CIGAR=1X;DP=1990;DPB=1990;DPRA=0;EPP=15.7765;EPPR=8.80089;GTI=0;LEN=1;MEANALT=1;MQM=60;MQMR=60;NS=9;NUMALT=1;ODDS=161.381;PAIRED=0;PAIREDR=0;PAO=0;PQA=0;PQR=0;PRO=0;QA=49696;QR=66;RO=6;RPL=1091;RPP=45.9188;RPPR=8.80089;RPR=893;RUN=1;SAF=1051;SAP=18.25;SAR=933;SRF=0;SRP=16.0391;SRR=6;TYPE=snp	GT:DP:RO:QR:AO:QA:GL	1:61:1:25:60:1530:-135.434,0	1:60:3:26:57:1542:-136.598,0	1:51:0:0:51:1443:-130.123,0	1:79:1:8:78:2115:-189.791,0	1:52:0:0:52:1446:-130.392,0	1:66:0:0:66:1849:-166.657,0	1:124:0:0:124:3386:-304.952,0	1:57:0:0:57:1623:-146.317,0	1:67:1:7:66:1810:-162.437,0
gi|448814763|ref|NC_000962.3|	196874	.	C	T	40957.4	.	AB=0;ABP=0;AC=9;AF=1;AN=9;AO=1845;CIGAR=1X;DP=1849;DPB=1849;DPRA=0;EPP=102.676;EPPR=0;GTI=0;LEN=1;MEANALT=1.12903;MQM=60;MQMR=0;NS=9;NUMALT=1;ODDS=196.048;PAIRED=0;PAIREDR=0;PAO=0;PQA=0;PQR=0;PRO=0;QA=45600;QR=0;RO=0;RPL=921;RPP=3.02089;RPPR=0;RPR=924;RUN=1;SAF=916;SAP=3.2092;SAR=929;SRF=0;SRP=0;SRR=0;TYPE=snp	GT:DP:RO:QR:AO:QA:GL	1:56:0:0:54:1268:-114.191,0	1:51:0:0:51:1322:-119.217,0	1:53:0:0:53:1386:-124.981,0	1:96:0:0:96:2566:-231.169,0	1:60:0:0:60:1620:-146.043,0	1:62:0:0:62:1590:-143.335,0	1:106:0:0:105:2810:-253.051,0	1:84:0:0:84:2153:-193.997,0	1:48:0:0:47:1293:-116.531,0
gi|448814763|ref|NC_000962.3|	199470	.	T	G	42250.3	.	AB=0;ABP=0;AC=9;AF=1;AN=9;AO=1878;CIGAR=1X;DP=1880;DPB=1880;DPRA=0;EPP=13.2271;EPPR=0;GTI=0;LEN=1;MEANALT=1.06452;MQM=60;MQMR=0;NS=9;NUMALT=1;ODDS=192.919;PAIRED=0;PAIREDR=0;PAO=0;PQA=0;PQR=0;PRO=0;QA=46953;QR=0;RO=0;RPL=903;RPP=9.0044;RPPR=0;RPR=975;RUN=1;SAF=893;SAP=12.797;SAR=985;SRF=0;SRP=0;SRR=0;TYPE=snp	GT:DP:RO:QR:AO:QA:GL	1:41:0:0:41:972:-87.6971,0	1:68:0:0:68:1854:-167.101,0	1:59:0:0:58:1582:-142.526,0	1:90:0:0:89:2406:-216.672,0	1:50:0:0:50:1417:-127.782,0	1:67:0:0:67:1784:-160.79,0	1:95:0:0:95:2644:-238.179,0	1:79:0:0:79:2254:-203.098,0	1:59:0:0:59:1512:-136.314,0
gi|448814763|ref|NC_000962.3|	200379	.	C	T	29321.7	.	AB=0;ABP=0;AC=9;AF=1;AN=9;AO=1273;CIGAR=1X;DP=2036;DPB=2036;DPRA=1.00528;EPP=3.3941;EPPR=5.74527;GTI=0;LEN=1;MEANALT=1;MQM=60;MQMR=60;NS=9;NUMALT=1;ODDS=70.0126;PAIRED=0;PAIREDR=0;PAO=0;PQA=0;PQR=0;PRO=0;QA=33761;QR=18284;RO=763;RPL=575;RPP=28.8172;RPPR=6.10956;RPR=698;RUN=1;SAF=649;SAP=4.07642;SAR=624;SRF=392;SRP=4.26537;SRR=371;TYPE=snp	GT:DP:RO:QR:AO:QA:GL	1:47:0:0:47:1337:-120.581,0	1:50:0:0:50:1359:-122.559,0	1:58:0:0:58:1583:-142.716,0	1:89:1:8:88:2438:-218.847,0	1:77:0:0:77:2214:-199.501,0	1:60:0:0:60:1785:-160.908,0	1:117:0:0:117:3552:-319.898,0	1:94:1:12:93:2800:-251.039,0	1:59:0:0:59:1717:-154.781,0
gi|448814763|ref|NC_000962.3|	202262	.	AGG	AG	498.05	.	AB=0;ABP=0;AC=4;AF=0.571429;AN=7;AO=44;CIGAR=1M1D1M;DP=58;DPB=44.3333;DPRA=2.23158;EPP=41.702;EPPR=7.18621;GTI=2;LEN=1;MEANALT=1.05263;MQM=60;MQMR=59.1538;NS=7;NUMALT=1;ODDS=1.05863;PAIRED=0;PAIREDR=0;PAO=0.5;PQA=12;PQR=12;PRO=0.5;QA=1013;QR=293;RO=13;RPL=36;RPP=41.702;RPPR=11.1951;RPR=8;RUN=1;SAF=0;SAP=98.5551;SAR=44;SRF=3;SRP=11.1951;SRR=10;TYPE=del	GT:DP:RO:QR:AO:QA:GL	.	0:2:2:55:0:0:0,-5.22427	0:1:1:13:0:0:0,-1.29999	.	1:1:0:0:1:21:-2.09995,0	1:4:1:18:3:62:-3.98643,0	0:9:4:88:4:80:0,-0.735594	1:5:1:23:4:93:-6.30139,0	1:1:0:0:1:13:-1.29999,0
gi|448814763|ref|NC_000962.3|	204194	.	GGCCC	GCC,GC,GGCC,GGC	0	.	AB=0,0,0,0;ABP=0,0,0,0;AC=0,0,0,0;AF=0,0,0,0;AN=9;AO=41,149,99,74;CIGAR=1M2D2M,1M3D1M,2M1D2M,2M2D1M;DP=1528;DPB=1406;DPRA=1.03666,1.05742,1.1627,1.09588;EPP=3.48696,80.6732,12.6832,33.0588;EPPR=13.0465;GTI=0;LEN=2,3,1,2;MEANALT=4.2,3.05882,3.54545,3.83333;MQM=60,60,60,60;MQMR=60;NS=9;NUMALT=4;ODDS=78.6454;PAIRED=0,0,0,0;PAIREDR=0;PAO=8.46667,4.8,14.9667,9.8;PQA=172.6,91.6,321.267,204.267;PQR=766.267;PRO=32.9667;QA=718,3297,2060,1425;QR=27893;RO=1153;RPL=19,111,40,53;RPP=3.48696,80.6732,10.9285,33.0588;RPPR=17.9281;RPR=22,38,59,21;RUN=1,1,1,1;SAF=41,149,98,74;SAP=92.0407,326.56,209.388,163.699;SAR=0,0,1,0;SRF=371;SRP=321.143;SRR=782;TYPE=del,del,del,del	GT:DP:RO:QR:AO:QA:GL	0:37:22:540:4,6,2,3:59,141,26,40:0,-43.3344,-35.943,-46.3008,-45.0433	0:45:32:850:3,6,3,1:36,129,31,15:0,-72.3742,-62.0606,-73.7829,-73.276	0:34:22:562:1,5,0,4:29,91,0,58:0,-47.0277,-41.4572,-50.6302,-45.4209	0:43:25:562:1,6,4,5:9,99,45,69:0,-54.9467,-46.8493,-51.7125,-49.5517	0:42:27:648:2,6,0,6:33,119,0,74:0,-54.44,-45.6885,-58.3631,-50.7061	0:56:35:858:6,4,6,3:75,74,69,33:0,-73.8942,-73.9765,-75.4018,-78.6367	0:81:56:1401:5,7,8,4:73,113,131,57:0,-116.688,-113.088,-114.358,-121.016	0:57:40:969:4,8,1,4:72,142,8,57:0,-79.8243,-73.5283,-86.5388,-82.1321	0:47:31:791:2,7,4,3:20,133,46,38:0,-74.1392,-63.9695,-71.8035,-72.5202
gi|448814763|ref|NC_000962.3|	206339	.	T	C	44487	.	AB=0;ABP=0;AC=9;AF=1;AN=9;AO=2016;CIGAR=1X;DP=2023;DPB=2023;DPRA=0;EPP=7.9909;EPPR=0;GTI=0;LEN=1;MEANALT=1.16129;MQM=60;MQMR=0;NS=9;NUMALT=1;ODDS=207.051;PAIRED=0;PAIREDR=0;PAO=0;PQA=0;PQR=0;PRO=0;QA=49444;QR=0;RO=0;RPL=951;RPP=17.0085;RPPR=0;RPR=1065;RUN=1;SAF=975;SAP=7.70223;SAR=1041;SRF=0;SRP=0;SRR=0;TYPE=snp	GT:DP:RO:QR:AO:QA:GL	1:39:0:0:39:1004:-90.5939,0	1:76:0:0:74:1944:-175.049,0	1:58:0:0:58:1471:-132.621,0	1:98:0:0:98:2476:-223.062,0	1:69:0:0:67:1674:-150.709,0	1:74:0:0:74:2000:-180.238,0	1:107:0:0:106:2651:-238.557,0	1:74:0:0:73:1876:-168.932,0	1:69:0:0:68:1732:-155.968,0
gi|448814763|ref|NC_000962.3|	206481	.	CGGG	GGGT	42080.4	.	AB=0;ABP=0;AC=9;AF=1;AN=9;AO=1957;CIGAR=1X2M1X;DP=2012;DPB=2049.75;DPRA=0;EPP=9.58907;EPPR=80.8616;GTI=0;LEN=4;MEANALT=1.03226;MQM=60;MQMR=59.8519;NS=9;NUMALT=1;ODDS=194.996;PAIRED=0;PAIREDR=0;PAO=60;PQA=1480;PQR=0;PRO=0;QA=46243;QR=1063;RO=54;RPL=1045;RPP=22.6379;RPPR=3.6537;RPR=912;RUN=1;SAF=984;SAP=3.14456;SAR=973;SRF=22;SRP=7.03155;SRR=32;TYPE=complex	GT:DP:RO:QR:AO:QA:GL	1:41:4:58:37:867:-72.8898,0	1:66:5:96:61:1432:-129.631,0	1:61:6:114:55:1220:-99.5638,0	1:89:3:48:86:1991:-181.942,0	1:67:2:29:65:1411:-124.443,0	1:73:3:57:70:1675:-148.352,0	1:103:7:125:95:2121:-196.057,0	1:82:4:73:78:1740:-162.12,0	1:66:2:31:64:1482:-134.254,0
gi|448814763|ref|NC_000962.3|	206579	.	A	G	2355.57	.	AB=0;ABP=0;AC=1;AF=0.111111;AN=9;AO=98;CIGAR=1X;DP=1990;DPB=1990;DPRA=1.5873;EPP=3.0103;EPPR=76.5131;GTI=0;LEN=1;MEANALT=2;MQM=60;MQMR=60;NS=9;NUMALT=1;ODDS=119.925;PAIRED=0;PAIREDR=0;PAO=0;PQA=0;PQR=0;PRO=0;QA=2790;QR=46661;RO=1891;RPL=63;RPP=20.3821;RPPR=12.9421;RPR=35;RUN=1;SAF=50;SAP=3.09893;SAR=48;SRF=947;SRP=3.02063;SRR=944;TYPE=snp	GT:DP:RO:QR:AO:QA:GL	0:30:30:837:0:0:0,-75.591	0:62:62:1612:0:0:0,-145.316	0:52:52:1362:0:0:0,-122.819	0:78:78:2011:0:0:0,-181.22	0:54:54:1423:0:0:0,-128.31	0:75:75:1995:0:0:0,-179.778	1:100:1:28:98:2790:-248.53,0	0:82:82:2211:0:0:0,-199.221	0:58:58:1606:0:0:0,-144.775
gi|448814763|ref|NC_000962.3|	208316	.	ATT	AT	37265.2	.	AB=0;ABP=0;AC=9;AF=1;AN=9;AO=1625;CIGAR=1M1D1M;DP=1631;DPB=1129.67;DPRA=0;EPP=16.6418;EPPR=0;GTI=0;LEN=1;MEANALT=1.19355;MQM=59.9828;MQMR=0;NS=9;NUMALT=1;ODDS=163.888;PAIRED=0;PAIREDR=0;PAO=31.5;PQA=786.5;PQR=786.5;PRO=31.5;QA=41415;QR=0;RO=0;RPL=845;RPP=8.65613;RPPR=0;RPR=780;RUN=1;SAF=824;SAP=3.7172;SAR=801;SRF=0;SRP=0;SRR=0;TYPE=del	GT:DP:RO:QR:AO:QA:GL	1:42:0:0:41:1206:-108.569,0	1:42:0:0:42:1224:-110.428,0	1:44:0:0:44:1246:-112.399,0	1:76:0:0:76:2192:-197.525,0	1:47:0:0:47:1407:-126.898,0	1:57:0:0:56:1656:-149.172,0	1:101:0:0:100:2767:-249.138,0	1:37:0:0:37:1062:-95.8464,0	1:50:0:0:50:1487:-134.098,0
gi|448814763|ref|NC_000962.3|	208321	.	GT	GCG	35447.6	.	AB=0;ABP=0;AC=9;AF=1;AN=9;AO=1606;CIGAR=1M1I1X;DP=1608;DPB=2421;DPRA=0;EPP=14.9575;EPPR=0;GTI=0;LEN=2;MEANALT=1.03226;MQM=59.9875;MQMR=0;NS=9;NUMALT=1;ODDS=163.884;PAIRED=0;PAIREDR=0;PAO=10;PQA=266.5;PQR=164.5;PRO=6;QA=39293;QR=0;RO=0;RPL=856;RPP=18.2025;RPPR=0;RPR=750;RUN=1;SAF=822;SAP=4.96273;SAR=784;SRF=0;SRP=0;SRR=0;TYPE=complex	GT:DP:RO:QR:AO:QA:GL	1:40:0:0:40:1006:-90.7772,0	1:42:0:0:42:1148:-103.575,0	1:44:0:0:44:1160:-104.644,0	1:75:0:0:75:1870:-173.383,0	1:46:0:0:46:1243:-112.121,0	1:54:0:0:54:1398:-126.06,0	1:97:0:0:95:2276:-204.966,0	1:36:0:0:36:939:-84.759,0	1:49:0:0:49:1253:-113.009,0
gi|448814763|ref|NC_000962.3|	209523	.	A	G	1328.04	.	AB=0;ABP=0;AC=1;AF=0.111111;AN=9;AO=49;CIGAR=1X;DP=2032;DPB=2032;DPRA=0.741301;EPP=4.11819;EPPR=52.6914;GTI=0;LEN=1;MEANALT=1;MQM=60;MQMR=59.9965;NS=9;NUMALT=1;ODDS=156.859;PAIRED=0;PAIREDR=0;PAO=0;PQA=0;PQR=0;PRO=0;QA=1572;QR=51606;RO=1983;RPL=19;RPP=8.37251;RPPR=8.53042;RPR=30;RUN=1;SAF=28;SAP=5.18177;SAR=21;SRF=1007;SRP=4.06264;SRR=976;TYPE=snp	GT:DP:RO:QR:AO:QA:GL	0:49:49:1492:0:0:0,-134.548	0:46:46:1421:0:0:0,-128.164	0:46:46:1457:0:0:0,-131.401	0:90:90:2895:0:0:0,-260.782	1:49:0:0:49:1572:-141.757,0	0:72:72:2238:0:0:0,-201.676	0:94:94:2956:0:0:0,-266.268	0:86:86:2585:0:0:0,-232.882	0:70:70:2242:0:0:0,-202.028
gi|448814763|ref|NC_000962.3|	209902	.	T	C	2849.4	.	AB=0;ABP=0;AC=1;AF=0.111111;AN=9;AO=115;CIGAR=1X;DP=1891;DPB=1891;DPRA=1.96056;EPP=14.8118;EPPR=26.9747;GTI=0;LEN=1;MEANALT=1;MQM=60;MQMR=60;NS=9;NUMALT=1;ODDS=89.2242;PAIRED=0;PAIREDR=0;PAO=0;PQA=0;PQR=0;PRO=0;QA=3383;QR=43268;RO=1776;RPL=51;RPP=6.20142;RPPR=41.7496;RPR=64;RUN=1;SAF=65;SAP=7.25883;SAR=50;SRF=757;SRP=86.9397;SRR=1019;TYPE=snp	GT:DP:RO:QR:AO:QA:GL	0:37:37:913:0:0:0,-82.4079	0:50:50:1281:0:0:0,-115.529	0:52:52:1223:0:0:0,-110.294	0:88:88:2309:0:0:0,-208.036	0:53:53:1351:0:0:0,-121.823	0:58:58:1498:0:0:0,-135.054	1:116:1:13:115:3383:-303.392,0	0:75:75:1899:0:0:0,-171.137	0:68:68:1725:0:0:0,-155.48
gi|448814763|ref|NC_000962.3|	211993	.	C	A	32797.8	.	AB=0;ABP=0;AC=9;AF=1;AN=9;AO=1527;CIGAR=1X;DP=1529;DPB=1529;DPRA=0;EPP=46.5606;EPPR=0;GTI=0;LEN=1;MEANALT=1.06452;MQM=60;MQMR=0;NS=9;NUMALT=1;ODDS=176.252;PAIRED=0;PAIREDR=0;PAO=0;PQA=0;PQR=0;PRO=0;QA=36769;QR=0;RO=0;RPL=865;RPP=61.6116;RPPR=0;RPR=662;RUN=1;SAF=954;SAP=209.437;SAR=573;SRF=0;SRP=0;SRR=0;TYPE=snp	GT:DP:RO:QR:AO:QA:GL	1:36:0:0:36:868:-78.3493,0	1:33:0:0:32:751:-67.5664,0	1:46:0:0:46:1104:-99.5867,0	1:74:0:0:73:1815:-163.326,0	1:44:0:0:44:1108:-99.9572,0	1:45:0:0:45:1107:-99.86,0	1:79:0:0:79:1806:-162.746,0	1:57:0:0:57:1361:-122.713,0	1:48:0:0:48:1241:-111.93,0
gi|448814763|ref|NC_000962.3|	215238	.	C	T	42769.4	.	AB=0;ABP=0;AC=9;AF=1;AN=9;AO=1866;CIGAR=1X;DP=1867;DPB=1867;DPRA=0;EPP=3.02892;EPPR=5.18177;GTI=0;LEN=1;MEANALT=1;MQM=60;MQMR=60;NS=9;NUMALT=1;ODDS=192.323;PAIRED=0;PAIREDR=0;PAO=0;PQA=0;PQR=0;PRO=0;QA=47541;QR=34;RO=1;RPL=981;RPP=13.735;RPPR=5.18177;RPR=885;RUN=1;SAF=906;SAP=6.40366;SAR=960;SRF=0;SRP=5.18177;SRR=1;TYPE=snp	GT:DP:RO:QR:AO:QA:GL	1:36:0:0:36:1049:-94.6796,0	1:55:0:0:55:1644:-148.211,0	1:60:0:0:60:1705:-153.691,0	1:75:1:34:74:2111:-186.832,0	1:58:0:0:58:1683:-151.727,0	1:60:0:0:60:1677:-151.175,0	1:100:0:0:100:2937:-264.554,0	1:85:0:0:85:2465:-222.082,0	1:50:0:0:50:1358:-122.464,0
gi|448814763|ref|NC_000962.3|	216613	.	C	T	1416.33	.	AB=0;ABP=0;AC=1;AF=0.111111;AN=9;AO=55;CIGAR=1X;DP=1998;DPB=1998;DPRA=0.849202;EPP=3.36563;EPPR=52.7664;GTI=0;LEN=1;MEANALT=1;MQM=60;MQMR=59.9979;NS=9;NUMALT=1;ODDS=136.429;PAIRED=0;PAIREDR=0;PAO=0;PQA=0;PQR=0;PRO=0;QA=1662;QR=48923;RO=1943;RPL=31;RPP=4.94488;RPPR=3.95019;RPR=24;RUN=1;SAF=22;SAP=7.78754;SAR=33;SRF=986;SRP=3.95019;SRR=957;TYPE=snp	GT:DP:RO:QR:AO:QA:GL	0:42:42:1243:0:0:0,-112.138	0:64:64:1706:0:0:0,-153.779	1:55:0:0:55:1662:-149.832,0	0:105:105:2885:0:0:0,-259.879	0:65:65:1795:0:0:0,-161.795	0:72:72:2030:0:0:0,-182.949	0:117:117:3322:0:0:0,-299.207	0:61:61:1688:0:0:0,-152.168	0:50:50:1446:0:0:0,-130.398
gi|448814763|ref|NC_000962.3|	217201	.	T	C	39493	.	AB=0;ABP=0;AC=9;AF=1;AN=9;AO=1804;CIGAR=1X;DP=1804;DPB=1804;DPRA=0;EPP=80.6681;EPPR=0;GTI=0;LEN=1;MEANALT=1;MQM=60;MQMR=0;NS=9;NUMALT=1;ODDS=188.357;PAIRED=0;PAIREDR=0;PAO=0;PQA=0;PQR=0;PRO=0;QA=44891;QR=0;RO=0;RPL=502;RPP=773.377;RPPR=0;RPR=1302;RUN=1;SAF=795;SAP=58.1349;SAR=1009;SRF=0;SRP=0;SRR=0;TYPE=snp	GT:DP:RO:QR:AO:QA:GL	1:28:0:0:28:776:-70.1026,0	1:54:0:0:54:1490:-134.345,0	1:53:0:0:53:1423:-128.311,0	1:83:0:0:83:2221:-200.124,0	1:48:0:0:48:1322:-119.232,0	1:38:0:0:38:1029:-92.8646,0	1:95:0:0:95:2667:-240.253,0	1:62:0:0:62:1655:-149.19,0	1:55:0:0:55:1396:-125.871,0
gi|448814763|ref|NC_000962.3|	218623	.	ACCC	AC,ACC	1342.52	.	AB=0,0;ABP=0,0;AC=1,0;AF=0.111111,0;AN=9;AO=739,134;CIGAR=1M2D1M,1M1D2M;DP=1633;DPB=1267.75;DPRA=1.4787,1.09413;EPP=3.03675,21.7433;EPPR=30.0717;GTI=3;LEN=2,1;MEANALT=1.6,2.14286;MQM=59.954,60;MQMR=60;NS=9;NUMALT=2;ODDS=0.513047;PAIRED=0,0;PAIREDR=0;PAO=10.3333,19.8333;PQA=195.333,440.833;PQR=903.833;PRO=38.8333;QA=17559,2766;QR=18715;RO=755;RPL=368,48;RPP=3.03675,26.4103;RPPR=19.1885;RPR=371,86;RUN=1,1;SAF=739,132;SAP=1607.73,276.875;SAR=0,2;SRF=73;SRP=1069.71;SRR=682;TYPE=del,del	GT:DP:RO:QR:AO:QA:GL	1:37:13:356:19,5:487,112:-11.781,0,-33.7502	0:38:20:533:13,5:315,61:0,-19.5846,-42.5196	0:46:28:714:14,3:317,63:0,-35.7525,-58.6058	0:92:40:1096:41,11:962,190:0,-11.9027,-81.5562	0:52:24:639:22,6:560,103:0,-7.05502,-48.2562	0:49:23:647:19,7:395,107:0,-29.2994,-55.2154	0:85:35:905:39,10:875,181:0,-4.54421,-67.0615	0:59:33:791:18,8:388,136:0,-36.2885,-58.9724	0:49:22:626:20,7:444,85:0,-19.393,-51.7095
gi|448814763|ref|NC_000962.3|	219315	.	AGACCGTC	AC	1097.65	.	AB=0;ABP=0;AC=1;AF=0.111111;AN=9;AO=71;CIGAR=1M6D1M;DP=2068;DPB=2043.88;DPRA=1.0666;EPP=5.48761;EPPR=4.42876;GTI=0;LEN=6;MEANALT=1;MQM=60;MQMR=60;NS=9;NUMALT=1;ODDS=221.157;PAIRED=0;PAIREDR=0;PAO=4;PQA=30.5;PQR=1339.5;PRO=57;QA=1305;QR=50409;RO=1984;RPL=33;RPP=3.7749;RPPR=3.22482;RPR=38;RUN=1;SAF=38;SAP=3.7749;SAR=33;SRF=1057;SRP=21.5072;SRR=927;TYPE=del	GT:DP:RO:QR:AO:QA:GL	0:63:62:1769:0:0:0,-159.384	0:64:61:1732:0:0:0,-158.723	0:69:67:1869:0:0:0,-168.329	0:93:92:2615:0:0:0,-243.303	0:58:57:1695:0:0:0,-152.6	0:68:68:1926:0:0:0,-178.366	0:129:125:3574:0:0:0,-330.847	0:72:71:2085:0:0:0,-190.346	1:71:0:0:71:1305:-117.628,0
gi|448814763|ref|NC_000962.3|	222773	.	GCC	GCCC	0.000379631	.	AB=0;ABP=0;AC=1;AF=0.125;AN=8;AO=2;CIGAR=1M1I2M;DP=79;DPB=80.6667;DPRA=0.828947;EPP=7.35324;EPPR=3.26411;GTI=0;LEN=1;MEANALT=1;MQM=60;MQMR=60;NS=8;NUMALT=1;ODDS=9.35543;PAIRED=0;PAIREDR=0;PAO=1.5;PQA=36;PQR=36;PRO=1.5;QA=50;QR=1993;RO=77;RPL=2;RPP=7.35324;RPPR=26.7273;RPR=0;RUN=1;SAF=2;SAP=7.35324;SAR=0;SRF=33;SRP=6.42261;SRR=44;TYPE=ins	GT:DP:RO:QR:AO:QA:GL	1:3:1:36:2:50:-1.15147,0	.	0:5:5:139:0:0:0,-12.7864	0:5:5:153:0:0:0,-14.073	0:7:7:181:0:0:0,-16.5466	0:3:3:96:0:0:0,-8.95776	0:4:4:119:0:0:0,-11.0054	0:2:2:57:0:0:0,-5.41363	0:1:1:36:0:0:0,-3.59827
gi|448814763|ref|NC_000962.3|	223747	.	CGG	CGGG	2727.51	.	AB=0;ABP=0;AC=6;AF=0.666667;AN=9;AO=251;CIGAR=1M1I2M;DP=386;DPB=478;DPRA=1.57509;EPP=35.2017;EPPR=9.90386;GTI=1;LEN=1;MEANALT=1.26923;MQM=60;MQMR=60;NS=9;NUMALT=1;ODDS=0.936465;PAIRED=0;PAIREDR=0;PAO=5;PQA=115;PQR=115;PRO=5;QA=5392;QR=2841;RO=126;RPL=243;RPP=480.777;RPPR=267.999;RPR=8;RUN=1;SAF=87;SAP=54.3038;SAR=164;SRF=72;SRP=8.59409;SRR=54;TYPE=ins	GT:DP:RO:QR:AO:QA:GL	1:12:3:75:9:137:-5.4825,0	0:4:3:69:1:16:0,-4.83944	1:12:3:59:9:120:-5.4267,0	0:15:6:92:7:89:0,-0.289996	0:14:6:122:7:103:0,-1.75718	1:11:3:49:8:103:-4.8254,0	1:16:5:83:9:112:-2.58273,0	1:14:4:73:8:128:-4.94059,0	1:10:3:59:7:120:-5.46474,0
gi|448814763|ref|NC_000962.3|	223773	.	C	G	0.173767	.	AB=0;ABP=0;AC=1;AF=0.111111;AN=9;AO=13;CIGAR=1X;DP=169;DPB=169;DPRA=1.28155;EPP=23.2217;EPPR=32.4644;GTI=1;LEN=1;MEANALT=1;MQM=60;MQMR=60;NS=9;NUMALT=1;ODDS=3.19877;PAIRED=0;PAIREDR=0;PAO=0;PQA=0;PQR=0;PRO=0;QA=286;QR=3871;RO=156;RPL=13;RPP=31.2394;RPPR=260.469;RPR=0;RUN=1;SAF=12;SAP=23.2217;SAR=1;SRF=53;SRP=37.8095;SRR=103;TYPE=snp	GT:DP:RO:QR:AO:QA:GL	0:5:5:133:0:0:0,-12.2331	1:2:1:8:1:13:-0.499994,0	0:3:3:80:0:0:0,-7.46547	0:7:6:154:1:20:0,-12.1112	0:6:6:158:0:0:0,-14.4779	0:5:5:99:0:0:0,-9.10632	0:8:7:211:1:13:0,-17.9854	0:4:4:109:0:0:0,-10.0788	0:5:5:183:0:0:0,-16.8231
gi|448814763|ref|NC_000962.3|	223942	.	T	C	11251.7	.	AB=0;ABP=0;AC=9;AF=1;AN=9;AO=551;CIGAR=1X;DP=551;DPB=551;DPRA=0;EPP=10.9908;EPPR=0;GTI=0;LEN=1;MEANALT=1;MQM=60;MQMR=0;NS=9;NUMALT=1;ODDS=38.707;PAIRED=0;PAIREDR=0;PAO=0;PQA=0;PQR=0;PRO=0;QA=13843;QR=0;RO=0;RPL=26;RPP=984.315;RPPR=0;RPR=525;RUN=1;SAF=320;SAP=34.2267;SAR=231;SRF=0;SRP=0;SRR=0;TYPE=snp	GT:DP:RO:QR:AO:QA:GL	1:11:0:0:11:303:-27.5379,0	1:12:0:0:12:331:-30.0594,0	1:8:0:0:8:230:-20.9834,0	1:21:0:0:21:580:-52.4573,0	1:17:0:0:17:483:-43.7435,0	1:18:0:0:18:490:-44.3638,0	1:44:0:0:44:1257:-113.39,0	1:14:0:0:14:362:-32.8332,0	1:25:0:0:25:663:-59.9236,0
gi|448814763|ref|NC_000962.3|	225034	.	G	A	1558.29	.	AB=0;ABP=0;AC=1;AF=0.111111;AN=9;AO=63;CIGAR=1X;DP=1894;DPB=1894;DPRA=0.774194;EPP=3.32051;EPPR=10.4118;GTI=0;LEN=1;MEANALT=1;MQM=59.9206;MQMR=60;NS=9;NUMALT=1;ODDS=127.54;PAIRED=0;PAIREDR=0;PAO=0;PQA=0;PQR=0;PRO=0;QA=1838;QR=47499;RO=1831;RPL=28;RPP=4.69922;RPPR=49.9751;RPR=35;RUN=1;SAF=27;SAP=5.80219;SAR=36;SRF=917;SRP=3.02097;SRR=914;TYPE=snp	GT:DP:RO:QR:AO:QA:GL	0:34:33:963:1:24:0,-84.5414	0:58:58:1727:0:0:0,-155.683	1:62:0:0:62:1814:-163.509,0	0:96:96:2937:0:0:0,-264.566	0:61:61:1881:0:0:0,-169.554	0:66:66:2101:0:0:0,-189.35	0:92:92:2738:0:0:0,-246.655	0:89:89:2683:0:0:0,-241.705	0:64:64:1941:0:0:0,-174.939
gi|448814763|ref|NC_000962.3|	225315	.	G	A	25923.4	.	AB=0;ABP=0;AC=9;AF=1;AN=9;AO=1151;CIGAR=1X;DP=1963;DPB=1963;DPRA=0.883798;EPP=36.3823;EPPR=38.4206;GTI=0;LEN=1;MEANALT=1.05;MQM=60;MQMR=60;NS=9;NUMALT=1;ODDS=50.7062;PAIRED=0;PAIREDR=0;PAO=0;PQA=0;PQR=0;PRO=0;QA=30113;QR=19438;RO=811;RPL=591;RPP=4.82332;RPPR=21.4558;RPR=560;RUN=1;SAF=565;SAP=3.84229;SAR=586;SRF=398;SRP=3.61274;SRR=413;TYPE=snp	GT:DP:RO:QR:AO:QA:GL	1:52:0:0:52:1456:-131.291,0	1:47:0:0:46:1332:-119.887,0	1:48:0:0:48:1346:-121.396,0	1:77:1:13:76:2121:-189.829,0	1:46:1:23:45:1322:-116.944,0	1:71:0:0:71:2090:-188.342,0	1:113:0:0:113:3202:-288.399,0	1:76:2:34:74:2061:-182.497,0	1:57:0:0:57:1527:-137.671,0
gi|448814763|ref|NC_000962.3|	225323	.	T	C	45432.2	.	AB=0;ABP=0;AC=9;AF=1;AN=9;AO=1996;CIGAR=1X;DP=1999;DPB=1999;DPRA=0;EPP=50.0777;EPPR=7.35324;GTI=0;LEN=1;MEANALT=1.03226;MQM=60;MQMR=60;NS=9;NUMALT=1;ODDS=126.822;PAIRED=0;PAIREDR=0;PAO=0;PQA=0;PQR=0;PRO=0;QA=50541;QR=25;RO=2;RPL=1047;RPP=13.4586;RPPR=3.0103;RPR=949;RUN=1;SAF=981;SAP=4.26793;SAR=1015;SRF=1;SRP=3.0103;SRR=1;TYPE=snp	GT:DP:RO:QR:AO:QA:GL	1:53:0:0:53:1505:-135.705,0	1:52:1:12:51:1416:-126.49,0	1:52:0:0:52:1444:-130.21,0	1:79:0:0:78:2185:-196.509,0	1:49:0:0:49:1375:-124.003,0	1:76:0:0:76:2146:-193.384,0	1:123:0:0:123:3537:-318.542,0	1:79:1:13:78:2295:-205.496,0	1:66:0:0:66:1758:-158.457,0
gi|448814763|ref|NC_000962.3|	225668	.	C	T	53828.4	.	AB=0;ABP=0;AC=9;AF=1;AN=9;AO=2270;CIGAR=1X;DP=2271;DPB=2271;DPRA=0;EPP=5.40179;EPPR=5.18177;GTI=0;LEN=1;MEANALT=1;MQM=60;MQMR=60;NS=9;NUMALT=1;ODDS=185.923;PAIRED=0;PAIREDR=0;PAO=0;PQA=0;PQR=0;PRO=0;QA=59836;QR=12;RO=1;RPL=1092;RPP=10.0853;RPPR=5.18177;RPR=1178;RUN=1;SAF=1226;SAP=34.6966;SAR=1044;SRF=0;SRP=5.18177;SRR=1;TYPE=snp	GT:DP:RO:QR:AO:QA:GL	1:54:0:0:54:1700:-153.273,0	1:69:0:0:69:2255:-203.212,0	1:63:0:0:63:1938:-174.676,0	1:98:0:0:98:3036:-273.47,0	1:67:0:0:67:2135:-192.404,0	1:82:0:0:82:2620:-236.048,0	1:120:0:0:120:3750:-337.719,0	1:91:1:12:90:2825:-253.282,0	1:79:0:0:79:2425:-218.494,0
gi|448814763|ref|NC_000962.3|	226676	.	G	A	40772.8	.	AB=0;ABP=0;AC=9;AF=1;AN=9;AO=1757;CIGAR=1X;DP=1764;DPB=1764;DPRA=0;EPP=182.414;EPPR=9.52472;GTI=0;LEN=1;MEANALT=1.09677;MQM=60;MQMR=60;NS=9;NUMALT=1;ODDS=123.952;PAIRED=0;PAIREDR=0;PAO=0;PQA=0;PQR=0;PRO=0;QA=45549;QR=27;RO=3;RPL=836;RPP=11.9397;RPPR=3.73412;RPR=921;RUN=1;SAF=787;SAP=44.3993;SAR=970;SRF=2;SRP=3.73412;SRR=1;TYPE=snp	GT:DP:RO:QR:AO:QA:GL	1:45:0:0:45:1341:-120.949,0	1:54:0:0:53:1567:-141.071,0	1:53:1:8:52:1528:-136.979,0	1:67:0:0:67:2060:-185.655,0	1:65:0:0:64:1885:-169.701,0	1:67:0:0:67:1998:-180.064,0	1:91:2:19:87:2692:-240.679,0	1:66:0:0:66:1972:-177.732,0	1:50:0:0:50:1562:-140.84,0
gi|448814763|ref|NC_000962.3|	227098	.	T	C	41657.7	.	AB=0;ABP=0;AC=9;AF=1;AN=9;AO=1792;CIGAR=1X;DP=1793;DPB=1793;DPRA=0;EPP=3.40291;EPPR=0;GTI=0;LEN=1;MEANALT=1.03226;MQM=60;MQMR=0;NS=9;NUMALT=1;ODDS=159.997;PAIRED=0;PAIREDR=0;PAO=0;PQA=0;PQR=0;PRO=0;QA=46493;QR=0;RO=0;RPL=1059;RPP=131.791;RPPR=0;RPR=733;RUN=1;SAF=770;SAP=79.9619;SAR=1022;SRF=0;SRP=0;SRR=0;TYPE=snp	GT:DP:RO:QR:AO:QA:GL	1:38:0:0:38:1157:-104.406,0	1:63:0:0:63:1850:-166.753,0	1:59:0:0:58:1729:-155.728,0	1:75:0:0:75:2160:-194.639,0	1:56:0:0:56:1625:-146.506,0	1:73:0:0:73:2170:-195.546,0	1:100:0:0:100:3024:-272.384,0	1:78:0:0:78:2381:-214.537,0	1:59:0:0:59:1789:-161.261,0
gi|448814763|ref|NC_000962.3|	227627	.	C	T	990.689	.	AB=0;ABP=0;AC=1;AF=0.111111;AN=9;AO=39;CIGAR=1X;DP=1450;DPB=1450;DPRA=0.829199;EPP=12.42;EPPR=68.9532;GTI=0;LEN=1;MEANALT=1;MQM=60;MQMR=59.9872;NS=9;NUMALT=1;ODDS=109.388;PAIRED=0;PAIREDR=0;PAO=0;PQA=0;PQR=0;PRO=0;QA=1189;QR=34653;RO=1411;RPL=18;RPP=3.51141;RPPR=79.5412;RPR=21;RUN=1;SAF=18;SAP=3.51141;SAR=21;SRF=595;SRP=78.1746;SRR=816;TYPE=snp	GT:DP:RO:QR:AO:QA:GL	0:27:27:755:0:0:0,-68.2136	1:39:0:0:39:1189:-107.286,0	0:54:54:1485:0:0:0,-133.898	0:59:59:1455:0:0:0,-131.172	0:49:49:1326:0:0:0,-119.587	0:38:38:923:0:0:0,-83.3013	0:74:74:1947:0:0:0,-175.453	0:45:45:1128:0:0:0,-101.755	0:57:57:1442:0:0:0,-130.005
gi|448814763|ref|NC_000962.3|	228660	.	GCC	GC	0.0093114	.	AB=0;ABP=0;AC=1;AF=0.111111;AN=9;AO=359;CIGAR=1M1D1M;DP=1122;DPB=1018.33;DPRA=1.40533;EPP=4.03253;EPPR=64.5088;GTI=2;LEN=1;MEANALT=1;MQM=60;MQMR=60;NS=9;NUMALT=1;ODDS=6.14614;PAIRED=0;PAIREDR=0;PAO=11.5;PQA=204;PQR=396;PRO=19.5;QA=8041;QR=17865;RO=763;RPL=186;RPP=4.03253;RPPR=361.673;RPR=173;RUN=1;SAF=0;SAP=782.569;SAR=359;SRF=473;SRP=98.3189;SRR=290;TYPE=del	GT:DP:RO:QR:AO:QA:GL	0:15:9:202:6:123:0,-7.12811	0:37:20:413:17:301:0,-10.1081	0:28:18:374:10:187:0,-16.8488	0:35:24:578:11:234:0,-30.9845	1:26:14:247:12:264:-1.57354,0	0:36:22:523:14:264:0,-23.3561	0:63:37:791:26:523:0,-24.1313	0:41:29:582:12:248:0,-30.0511	0:44:25:595:19:329:0,-24.0003
gi|448814763|ref|NC_000962.3|	230576	.	GTC	GTTC	35970.5	.	AB=0;ABP=0;AC=9;AF=1;AN=9;AO=1642;CIGAR=1M1I2M;DP=1661;DPB=2223.67;DPRA=0;EPP=17.8694;EPPR=9.52472;GTI=0;LEN=1;MEANALT=1.51613;MQM=59.9988;MQMR=60;NS=9;NUMALT=1;ODDS=115.125;PAIRED=0;PAIREDR=0;PAO=14.5;PQA=263;PQR=263;PRO=14.5;QA=40106;QR=51;RO=3;RPL=781;RPP=11.474;RPPR=3.73412;RPR=861;RUN=1;SAF=701;SAP=79.1838;SAR=941;SRF=1;SRP=3.73412;SRR=2;TYPE=ins	GT:DP:RO:QR:AO:QA:GL	1:46:0:0:46:1129:-101.846,0	1:53:1:13:51:1269:-113.115,0	1:46:1:24:43:1142:-100.683,0	1:48:0:0:47:1185:-106.758,0	1:58:0:0:57:1390:-125.102,0	1:68:0:0:65:1640:-147.578,0	1:66:1:14:63:1574:-140.441,0	1:80:0:0:77:1982:-178.45,0	1:66:0:0:64:1699:-152.844,0
gi|448814763|ref|NC_000962.3|	231114	.	C	G	42945.7	.	AB=0;ABP=0;AC=9;AF=1;AN=9;AO=1855;CIGAR=1X;DP=1859;DPB=1859;DPRA=0;EPP=66.5613;EPPR=11.6962;GTI=0;LEN=1;MEANALT=1;MQM=60;MQMR=60;NS=9;NUMALT=1;ODDS=171.195;PAIRED=0;PAIREDR=0;PAO=0;PQA=0;PQR=0;PRO=0;QA=47821;QR=73;RO=4;RPL=910;RPP=4.44429;RPPR=11.6962;RPR=945;RUN=1;SAF=874;SAP=16.4126;SAR=981;SRF=4;SRP=11.6962;SRR=0;TYPE=snp	GT:DP:RO:QR:AO:QA:GL	1:41:1:12:40:1126:-100.398,0	1:52:1:34:51:1532:-134.748,0	1:60:0:0:60:1742:-157.037,0	1:85:0:0:85:2463:-221.904,0	1:52:1:14:51:1560:-139.268,0	1:73:0:0:73:2130:-191.938,0	1:103:0:0:103:3039:-273.741,0	1:88:1:13:87:2618:-234.556,0	1:44:0:0:44:1347:-121.503,0
gi|448814763|ref|NC_000962.3|	233358	.	A	C	45715.3	.	AB=0;ABP=0;AC=9;AF=1;AN=9;AO=1941;CIGAR=1X;DP=1941;DPB=1941;DPRA=0;EPP=5.48159;EPPR=0;GTI=0;LEN=1;MEANALT=1;MQM=60;MQMR=0;NS=9;NUMALT=1;ODDS=130.075;PAIRED=0;PAIREDR=0;PAO=0;PQA=0;PQR=0;PRO=0;QA=50784;QR=0;RO=0;RPL=928;RPP=11.0932;RPPR=0;RPR=1013;RUN=1;SAF=951;SAP=4.7119;SAR=990;SRF=0;SRP=0;SRR=0;TYPE=snp	GT:DP:RO:QR:AO:QA:GL	1:53:0:0:53:1669:-150.484,0	1:60:0:0:60:1876:-169.105,0	1:65:0:0:65:1978:-178.264,0	1:84:0:0:84:2558:-230.455,0	1:41:0:0:41:1293:-116.653,0	1:59:0:0:59:1731:-156.048,0	1:113:0:0:113:3481:-313.512,0	1:78:0:0:78:2421:-218.139,0	1:79:0:0:79:2361:-212.73,0
gi|448814763|ref|NC_000962.3|	233364	.	G	C	45196.8	.	AB=0;ABP=0;AC=9;AF=1;AN=9;AO=1923;CIGAR=1X;DP=1923;DPB=1923;DPRA=0;EPP=9.02786;EPPR=0;GTI=0;LEN=1;MEANALT=1;MQM=60;MQMR=0;NS=9;NUMALT=1;ODDS=129.702;PAIRED=0;PAIREDR=0;PAO=0;PQA=0;PQR=0;PRO=0;QA=50210;QR=0;RO=0;RPL=921;RPP=10.4191;RPPR=0;RPR=1002;RUN=1;SAF=948;SAP=3.83349;SAR=975;SRF=0;SRP=0;SRR=0;TYPE=snp	GT:DP:RO:QR:AO:QA:GL	1:52:0:0:52:1567:-141.29,0	1:60:0:0:60:1864:-168.026,0	1:64:0:0:64:1930:-173.957,0	1:85:0:0:85:2661:-239.73,0	1:41:0:0:41:1292:-116.557,0	1:59:0:0:59:1725:-155.507,0	1:109:0:0:109:3370:-303.523,0	1:78:0:0:78:2422:-218.23,0	1:81:0:0:81:2323:-209.308,0
gi|448814763|ref|NC_000962.3|	234477	.	T	G	27377	.	AB=0;ABP=0;AC=9;AF=1;AN=9;AO=1320;CIGAR=1X;DP=1385;DPB=1385;DPRA=0;EPP=10.1762;EPPR=26.6864;GTI=0;LEN=1;MEANALT=1.06452;MQM=59.9273;MQMR=59.6613;NS=9;NUMALT=1;ODDS=112.394;PAIRED=0;PAIREDR=0;PAO=0;PQA=0;PQR=0;PRO=0;QA=32061;QR=1574;RO=62;RPL=564;RPP=63.6536;RPPR=17.0198;RPR=756;RUN=1;SAF=651;SAP=3.5433;SAR=669;SRF=35;SRP=5.25182;SRR=27;TYPE=snp	GT:DP:RO:QR:AO:QA:GL	1:30:1:13:29:678:-59.9442,0	1:33:0:0:33:867:-78.2798,0	1:46:3:81:43:1118:-93.2485,0	1:67:3:107:62:1547:-129.557,0	1:37:0:0:37:993:-89.6172,0	1:56:1:35:55:1258:-109.933,0	1:84:5:153:79:1976:-163.988,0	1:54:2:68:51:1249:-106.262,0	1:50:1:13:49:1207:-107.563,0
gi|448814763|ref|NC_000962.3|	234496	.	CC	CGTC	32554.5	.	AB=0;ABP=0;AC=9;AF=1;AN=9;AO=1510;CIGAR=1M2I1M;DP=1531;DPB=3055.5;DPRA=0;EPP=10.8851;EPPR=5.18177;GTI=0;LEN=2;MEANALT=1.41935;MQM=59.8828;MQMR=60;NS=9;NUMALT=1;ODDS=144.866;PAIRED=0;PAIREDR=0;PAO=13;PQA=97.5;PQR=97.5;PRO=13;QA=36403;QR=10;RO=1;RPL=588;RPP=163.435;RPPR=5.18177;RPR=922;RUN=1;SAF=700;SAP=20.4108;SAR=810;SRF=1;SRP=5.18177;SRR=0;TYPE=ins	GT:DP:RO:QR:AO:QA:GL	1:35:0:0:35:825:-74.4773,0	1:34:0:0:34:784:-70.7843,0	1:48:0:0:47:1147:-103.27,0	1:78:1:10:72:1881:-168.475,0	1:43:0:0:42:1022:-92.1299,0	1:54:0:0:54:1334:-120.294,0	1:90:0:0:89:2194:-197.398,0	1:54:0:0:54:1288:-116.144,0	1:53:0:0:52:1184:-106.695,0
gi|448814763|ref|NC_000962.3|	235681	.	G	A	24778.5	.	AB=0;ABP=0;AC=9;AF=1;AN=9;AO=1097;CIGAR=1X;DP=1751;DPB=1751;DPRA=1.06586;EPP=30.1072;EPPR=6.42071;GTI=0;LEN=1;MEANALT=1.1;MQM=60;MQMR=60;NS=9;NUMALT=1;ODDS=74.9704;PAIRED=0;PAIREDR=0;PAO=0;PQA=0;PQR=0;PRO=0;QA=28781;QR=15648;RO=652;RPL=556;RPP=3.45568;RPPR=19.3296;RPR=541;RUN=1;SAF=656;SAP=94.511;SAR=441;SRF=399;SRP=74.0028;SRR=253;TYPE=snp	GT:DP:RO:QR:AO:QA:GL	1:41:0:0:41:1232:-111.152,0	1:61:0:0:61:1750:-157.742,0	1:63:0:0:63:1745:-157.293,0	1:72:0:0:71:1973:-177.601,0	1:44:0:0:43:1278:-115.167,0	1:51:0:0:51:1423:-128.321,0	1:96:0:0:96:2675:-240.971,0	1:57:0:0:57:1638:-147.673,0	1:61:0:0:61:1795:-161.8,0
gi|448814763|ref|NC_000962.3|	236512	.	C	T	23775.4	.	AB=0;ABP=0;AC=9;AF=1;AN=9;AO=1098;CIGAR=1X;DP=1716;DPB=1716;DPRA=1.09425;EPP=5.86604;EPPR=4.2808;GTI=0;LEN=1;MEANALT=1.05;MQM=59.9973;MQMR=60;NS=9;NUMALT=1;ODDS=90.8086;PAIRED=0;PAIREDR=0;PAO=0;PQA=0;PQR=0;PRO=0;QA=27600;QR=14807;RO=617;RPL=539;RPP=3.80136;RPPR=8.36331;RPR=559;RUN=1;SAF=535;SAP=4.56079;SAR=563;SRF=329;SRP=8.92642;SRR=288;TYPE=snp	GT:DP:RO:QR:AO:QA:GL	1:45:0:0:44:1118:-100.738,0	1:47:0:0:47:1223:-110.308,0	1:46:0:0:46:1232:-111.128,0	1:94:2:47:92:2288:-201.674,0	1:53:0:0:53:1492:-134.53,0	1:70:0:0:70:1781:-160.515,0	1:71:3:84:68:1784:-152.948,0	1:70:0:0:70:1858:-167.451,0	1:58:2:36:56:1576:-138.671,0
gi|448814763|ref|NC_000962.3|	237097	.	C	T	1829.18	.	AB=0;ABP=0;AC=1;AF=0.111111;AN=9;AO=74;CIGAR=1X;DP=1942;DPB=1942;DPRA=1.20514;EPP=3.12768;EPPR=3.34643;GTI=0;LEN=1;MEANALT=2;MQM=60;MQMR=59.9973;NS=9;NUMALT=1;ODDS=66.4643;PAIRED=0;PAIREDR=0;PAO=0;PQA=0;PQR=0;PRO=0;QA=2126;QR=47526;RO=1867;RPL=30;RPP=8.76177;RPPR=33.9122;RPR=44;RUN=1;SAF=34;SAP=4.06669;SAR=40;SRF=936;SRP=3.03938;SRR=931;TYPE=snp	GT:DP:RO:QR:AO:QA:GL	0:50:50:1443:0:0:0,-130.13	0:61:61:1759:0:0:0,-158.561	1:75:0:0:74:2126:-191.472,0	0:98:98:2816:0:0:0,-253.665	0:58:58:1631:0:0:0,-147.038	0:56:56:1679:0:0:0,-151.368	0:91:91:2723:0:0:0,-245.301	0:78:78:2228:0:0:0,-200.757	0:57:57:1615:0:0:0,-145.603
gi|448814763|ref|NC_000962.3|	237664	.	C	T	1252.55	.	AB=0;ABP=0;AC=1;AF=0.111111;AN=9;AO=52;CIGAR=1X;DP=1702;DPB=1702;DPRA=0.945455;EPP=7.18621;EPPR=35.4691;GTI=0;LEN=1;MEANALT=1;MQM=60;MQMR=60;NS=9;NUMALT=1;ODDS=161.241;PAIRED=0;PAIREDR=0;PAO=0;PQA=0;PQR=0;PRO=0;QA=1474;QR=41153;RO=1649;RPL=25;RPP=3.17734;RPPR=18.0868;RPR=27;RUN=1;SAF=24;SAP=3.67845;SAR=28;SRF=766;SRP=21.0365;SRR=883;TYPE=snp	GT:DP:RO:QR:AO:QA:GL	0:35:35:1012:0:0:0,-91.3463	0:55:55:1532:0:0:0,-138.131	0:61:61:1632:0:0:0,-147.121	0:77:76:2042:0:0:0,-183.913	1:52:0:0:52:1474:-132.909,0	0:52:52:1343:0:0:0,-121.102	0:103:103:2800:0:0:0,-252.219	0:68:68:1886:0:0:0,-169.978	0:59:59:1546:0:0:0,-139.376
gi|448814763|ref|NC_000962.3|	238324	.	GAC	GC	1167.39	.	AB=0;ABP=0;AC=4;AF=0.444444;AN=9;AO=807;CIGAR=1M1D1M;DP=1712;DPB=1456.67;DPRA=0;EPP=41.1147;EPPR=3.09716;GTI=5;LEN=1;MEANALT=1.12903;MQM=60;MQMR=60;NS=9;NUMALT=1;ODDS=5.10339;PAIRED=0;PAIREDR=0;PAO=15.5;PQA=244.5;PQR=355.5;PRO=20.5;QA=20392;QR=22475;RO=900;RPL=344;RPP=41.1147;RPPR=48.9587;RPR=463;RUN=1;SAF=0;SAP=1755.39;SAR=807;SRF=728;SRP=748.877;SRR=172;TYPE=del	GT:DP:RO:QR:AO:QA:GL	1:27:11:281:16:470:-17.0472,0	0:49:26:734:20:581:0,-14.9266	1:53:26:646:27:701:-4.96356,0	1:71:28:731:42:1178:-40.2425,0	1:58:25:625:33:933:-27.7446,0	0:61:35:1021:26:730:0,-26.1913	0:115:61:1728:53:1486:0,-21.7786	0:46:29:742:17:487:0,-22.916	0:61:31:895:30:794:0,-11.4451
gi|448814763|ref|NC_000962.3|	241465	.	GCCGTCGCAAACCCGTCGCAAACCCGTCGCAAACC	ACCGTCGCAAACCCGTCGCAAACCCGTCGCAAACC,GCCGTCGCAAACCCGTCGCAAACCCGTCGCAAACCCGTCGCAAACC	26201.2	.	AB=0,0;ABP=0,0;AC=9,0;AF=1,0;AN=9;AO=930,130;CIGAR=1X34M,1M11I34M;DP=1469;DPB=1704.74;DPRA=1.05946,1.0772;EPP=19.4855,3.07711;EPPR=25.8167;GTI=0;LEN=1,11;MEANALT=2.7,2.66667;MQM=60,60;MQMR=60;NS=9;NUMALT=2;ODDS=119.052;PAIRED=0,0;PAIREDR=0;PAO=160.667,111.667;PQA=4018,2701;PQR=2701;PRO=111.667;QA=24534,3120;QR=8784;RO=366;RPL=503,68;RPP=16.4968,3.61163;RPPR=3.22389;RPR=427,62;RUN=1,1;SAF=472,68;SAP=3.46794,3.61163;SAR=458,62;SRF=182;SRP=3.03403;SRR=184;TYPE=snp,ins	GT:DP:RO:QR:AO:QA:GL	1:29:0:0:28,0:819,0:-79.2107,0,-79.2107	1:39:0:0:32,0:903,0:-88.041,0,-88.041	1:50:0:0:44,0:1304,0:-121.611,0,-121.611	1:74:0:0:68,0:2040,0:-190.544,0,-190.544	1:38:0:0:37,0:1084,0:-97.6937,0,-97.6937	1:48:0:0:45,0:1305,0:-138.569,0,-138.569	1:64:0:0:59,0:1685,0:-181.93,0,-181.93	1:67:0:0:61,0:1792,0:-165.56,0,-165.56	1:48:0:0:47,0:1386,0:-134.84,0,-134.84
gi|448814763|ref|NC_000962.3|	243598	.	A	G	39259.4	.	AB=0;ABP=0;AC=9;AF=1;AN=9;AO=1762;CIGAR=1X;DP=1762;DPB=1762;DPRA=0;EPP=23.8377;EPPR=0;GTI=0;LEN=1;MEANALT=1;MQM=60;MQMR=0;NS=9;NUMALT=1;ODDS=167.679;PAIRED=0;PAIREDR=0;PAO=0;PQA=0;PQR=0;PRO=0;QA=43697;QR=0;RO=0;RPL=966;RPP=38.6264;RPPR=0;RPR=796;RUN=1;SAF=800;SAP=35.3532;SAR=962;SRF=0;SRP=0;SRR=0;TYPE=snp	GT:DP:RO:QR:AO:QA:GL	1:41:0:0:41:1079:-97.3519,0	1:50:0:0:50:1326:-119.585,0	1:46:0:0:46:1223:-110.315,0	1:92:0:0:92:2364:-212.977,0	1:54:0:0:54:1390:-125.334,0	1:57:0:0:57:1563:-140.911,0	1:107:0:0:107:2967:-267.248,0	1:72:0:0:72:1910:-172.13,0	1:54:0:0:54:1339:-120.736,0
gi|448814763|ref|NC_000962.3|	244550	.	A	G	31475.7	.	AB=0;ABP=0;AC=9;AF=1;AN=9;AO=1399;CIGAR=1X;DP=1399;DPB=1399;DPRA=0;EPP=3.08636;EPPR=0;GTI=0;LEN=1;MEANALT=1;MQM=59.9921;MQMR=0;NS=9;NUMALT=1;ODDS=172.065;PAIRED=0;PAIREDR=0;PAO=0;PQA=0;PQR=0;PRO=0;QA=35100;QR=0;RO=0;RPL=848;RPP=139.925;RPPR=0;RPR=551;RUN=1;SAF=698;SAP=3.02427;SAR=701;SRF=0;SRP=0;SRR=0;TYPE=snp	GT:DP:RO:QR:AO:QA:GL	1:32:0:0:32:857:-77.3779,0	1:30:0:0:30:856:-77.3019,0	1:33:0:0:33:806:-72.7665,0	1:49:0:0:49:1314:-118.496,0	1:43:0:0:43:1264:-114.007,0	1:46:0:0:46:1322:-119.239,0	1:77:0:0:77:2127:-191.649,0	1:48:0:0:48:1462:-131.83,0	1:38:0:0:38:1020:-92.0473,0
gi|448814763|ref|NC_000962.3|	247791	.	CGG	CG	693.527	.	AB=0;ABP=0;AC=3;AF=0.333333;AN=9;AO=1141;CIGAR=1M1D1M;DP=2276;DPB=1914;DPRA=0;EPP=111.719;EPPR=6.57924;GTI=3;LEN=1;MEANALT=1.29032;MQM=59.9991;MQMR=60;NS=9;NUMALT=1;ODDS=0.425859;PAIRED=0;PAIREDR=0;PAO=13.5;PQA=266;PQR=314;PRO=15.5;QA=27183;QR=28280;RO=1125;RPL=690;RPP=111.719;RPPR=5.11229;RPR=451;RUN=1;SAF=1141;SAP=2480.66;SAR=0;SRF=61;SRP=1944.81;SRR=1064;TYPE=del	GT:DP:RO:QR:AO:QA:GL	1:37:15:427:22:516:-7.96357,0	1:54:24:646:29:673:-2.39905,0	0:60:34:921:25:650:0,-24.3969	0:101:49:1353:52:1176:0,-15.9682	0:87:44:1201:41:912:0,-26.0501	0:68:37:975:31:706:0,-24.2378	0:139:65:1857:73:1732:0,-11.2823	1:103:43:1214:58:1431:-19.5026,0	0:67:30:870:36:811:0,-5.36736
gi|448814763|ref|NC_000962.3|	249216	.	GCT	GT	3.29306e-10	.	AB=0;ABP=0;AC=1;AF=0.111111;AN=9;AO=20;CIGAR=1M1D1M;DP=601;DPB=607.667;DPRA=0.679956;EPP=30.8051;EPPR=11.6661;GTI=1;LEN=1;MEANALT=1.3;MQM=60;MQMR=60;NS=9;NUMALT=1;ODDS=23.6375;PAIRED=0;PAIREDR=0;PAO=4.5;PQA=84;PQR=452;PRO=19.5;QA=623;QR=13960;RO=578;RPL=2;RPP=30.8051;RPPR=437.305;RPR=18;RUN=1;SAF=20;SAP=46.4397;SAR=0;SRF=276;SRP=5.54995;SRR=302;TYPE=del	GT:DP:RO:QR:AO:QA:GL	1:8:5:96:3:97:-0.21931,0	0:5:5:130:0:0:0,-14.5731	0:10:8:211:1:34:0,-18.5393	0:11:9:222:2:63:0,-14.2403	0:17:17:432:0:0:0,-40.2907	0:36:32:824:2:50:0,-69.6802	0:28:26:623:2:69:0,-49.749	0:17:14:340:3:106:0,-20.9489	0:9:5:114:4:132:0,-3.42621
gi|448814763|ref|NC_000962.3|	249610	.	T	C	9.03452e-09	.	AB=0;ABP=0;AC=5;AF=1;AN=5;AO=12;CIGAR=1X;DP=644;DPB=644;DPRA=0.0253165;EPP=29.068;EPPR=5.70403;GTI=8;LEN=1;MEANALT=1;MQM=60;MQMR=60;NS=5;NUMALT=1;ODDS=20.2882;PAIRED=0;PAIREDR=0;PAO=0;PQA=0;PQR=0;PRO=0;QA=344;QR=15168;RO=632;RPL=0;RPP=29.068;RPPR=3.13399;RPR=12;RUN=1;SAF=12;SAP=29.068;SAR=0;SRF=319;SRP=3.13399;SRR=313;TYPE=snp	GT:DP:RO:QR:AO:QA:GL	1:2:0:0:2:64:-6.07837,0	.	.	1:1:0:0:1:33:-3.29913,0	.	.	1:2:0:0:2:69:-6.55266,0	1:1:0:0:1:31:-3.09945,0	1:1:0:0:1:27:-2.69978,0
gi|448814763|ref|NC_000962.3|	249843	.	C	A	2660.86	.	AB=0;ABP=0;AC=1;AF=0.111111;AN=9;AO=106;CIGAR=1X;DP=1716;DPB=1716;DPRA=1.99503;EPP=3.74778;EPPR=5.62146;GTI=0;LEN=1;MEANALT=1;MQM=60;MQMR=60;NS=9;NUMALT=1;ODDS=70.9966;PAIRED=0;PAIREDR=0;PAO=0;PQA=0;PQR=0;PRO=0;QA=3161;QR=40273;RO=1610;RPL=50;RPP=3.74778;RPPR=3.03188;RPR=56;RUN=1;SAF=56;SAP=3.74778;SAR=50;SRF=844;SRP=11.216;SRR=766;TYPE=snp	GT:DP:RO:QR:AO:QA:GL	0:36:36:1081:0:0:0,-97.5599	0:44:44:1232:0:0:0,-111.129	0:46:46:1256:0:0:0,-113.288	0:76:76:2055:0:0:0,-185.188	0:50:50:1418:0:0:0,-127.877	0:49:49:1358:0:0:0,-122.47	1:107:1:24:106:3161:-282.315,0	0:61:61:1789:0:0:0,-161.267	0:60:60:1572:0:0:0,-141.713
gi|448814763|ref|NC_000962.3|	251421	.	GAA	GA	308.461	.	AB=0;ABP=0;AC=1;AF=0.111111;AN=9;AO=358;CIGAR=1M1D1M;DP=1253;DPB=1145.33;DPRA=1.27116;EPP=7.7657;EPPR=124.752;GTI=1;LEN=1;MEANALT=1.2;MQM=60;MQMR=60;NS=9;NUMALT=1;ODDS=2.26022;PAIRED=0;PAIREDR=0;PAO=15.5;PQA=349;PQR=325;PRO=14.5;QA=8409;QR=22051;RO=887;RPL=172;RPP=4.19915;RPPR=339.97;RPR=186;RUN=1;SAF=9;SAP=704.19;SAR=349;SRF=677;SRP=536.916;SRR=210;TYPE=del	GT:DP:RO:QR:AO:QA:GL	0:22:13:372:8:184:0,-16.9717	0:32:21:586:11:273:0,-28.1936	0:23:14:384:6:138:0,-22.1701	0:41:29:803:12:244:0,-50.3715	1:30:12:325:18:371:-4.0798,0	0:43:32:883:11:261:0,-56.0059	0:68:44:1178:23:533:0,-58.0742	0:45:25:678:18:444:0,-21.0788	0:41:27:762:13:249:0,-46.2432
gi|448814763|ref|NC_000962.3|	251575	.	G	A	24378.8	.	AB=0;ABP=0;AC=9;AF=1;AN=9;AO=1068;CIGAR=1X;DP=1069;DPB=1069;DPRA=0;EPP=6.26344;EPPR=0;GTI=0;LEN=1;MEANALT=1.03226;MQM=60;MQMR=0;NS=9;NUMALT=1;ODDS=106.921;PAIRED=0;PAIREDR=0;PAO=0;PQA=0;PQR=0;PRO=0;QA=27380;QR=0;RO=0;RPL=354;RPP=266.515;RPPR=0;RPR=714;RUN=1;SAF=488;SAP=20.2194;SAR=580;SRF=0;SRP=0;SRR=0;TYPE=snp	GT:DP:RO:QR:AO:QA:GL	1:26:0:0:26:738:-66.6899,0	1:31:0:0:31:906:-81.8143,0	1:28:0:0:28:812:-73.3528,0	1:35:0:0:35:1067:-96.3092,0	1:37:0:0:37:1087:-98.0983,0	1:51:0:0:51:1500:-135.262,0	1:40:0:0:40:1187:-107.096,0	1:41:0:0:41:1197:-107.997,0	1:30:0:0:30:910:-82.1825,0
gi|448814763|ref|NC_000962.3|	251669	.	T	C	36992	.	AB=0;ABP=0;AC=9;AF=1;AN=9;AO=1637;CIGAR=1X;DP=1637;DPB=1637;DPRA=0;EPP=18.1973;EPPR=0;GTI=0;LEN=1;MEANALT=1;MQM=59.9835;MQMR=0;NS=9;NUMALT=1;ODDS=155.5;PAIRED=0;PAIREDR=0;PAO=0;PQA=0;PQR=0;PRO=0;QA=41568;QR=0;RO=0;RPL=539;RPP=417.515;RPPR=0;RPR=1098;RUN=1;SAF=788;SAP=7.94619;SAR=849;SRF=0;SRP=0;SRR=0;TYPE=snp	GT:DP:RO:QR:AO:QA:GL	1:40:0:0:40:1170:-105.565,0	1:46:0:0:46:1350:-121.765,0	1:43:0:0:43:1241:-111.953,0	1:73:0:0:73:2098:-189.063,0	1:49:0:0:49:1490:-134.372,0	1:64:0:0:64:1816:-163.693,0	1:69:0:0:69:1991:-179.434,0	1:50:0:0:50:1345:-121.292,0	1:45:0:0:45:1275:-115.012,0
gi|448814763|ref|NC_000962.3|	253676	.	C	T	2081.25	.	AB=0;ABP=0;AC=1;AF=0.111111;AN=9;AO=85;CIGAR=1X;DP=2033;DPB=2033;DPRA=1.30903;EPP=3.03585;EPPR=4.61995;GTI=0;LEN=1;MEANALT=1;MQM=60;MQMR=60;NS=9;NUMALT=1;ODDS=141.275;PAIRED=0;PAIREDR=0;PAO=0;PQA=0;PQR=0;PRO=0;QA=2415;QR=49675;RO=1948;RPL=37;RPP=6.10145;RPPR=7.57619;RPR=48;RUN=1;SAF=49;SAP=7.3277;SAR=36;SRF=1079;SRP=52.1694;SRR=869;TYPE=snp	GT:DP:RO:QR:AO:QA:GL	0:42:42:1259:0:0:0,-113.583	0:56:56:1594:0:0:0,-143.714	0:68:68:2054:0:0:0,-185.115	0:84:84:2429:0:0:0,-218.847	0:56:56:1551:0:0:0,-139.839	0:68:68:1970:0:0:0,-177.55	0:126:126:3748:0:0:0,-337.531	1:85:0:0:85:2415:-217.592,0	0:68:68:1950:0:0:0,-175.747
gi|448814763|ref|NC_000962.3|	253833	.	CGG	CG	3352.36	.	AB=0;ABP=0;AC=4;AF=0.444444;AN=9;AO=1026;CIGAR=1M1D1M;DP=1902;DPB=1617.33;DPRA=0;EPP=203.785;EPPR=17.9634;GTI=0;LEN=1;MEANALT=1.3871;MQM=60;MQMR=59.9779;NS=9;NUMALT=1;ODDS=0.122916;PAIRED=0;PAIREDR=0;PAO=48.5;PQA=920;PQR=911;PRO=47.5;QA=23057;QR=20098;RO=861;RPL=505;RPP=3.55211;RPPR=306.686;RPR=521;RUN=1;SAF=828;SAP=843.027;SAR=198;SRF=199;SRP=543.656;SRR=662;TYPE=del	GT:DP:RO:QR:AO:QA:GL	1:47:20:461:26:523:-5.55268,0	0:54:27:578:27:530:0,-2.08426	1:50:23:495:27:572:-6.92482,0	0:75:33:742:41:773:0,-0.213339	0:60:32:705:28:547:0,-14.2445	0:65:33:732:31:613:0,-8.66021	1:123:49:1073:73:1411:-30.3965,0	0:87:46:1025:39:706:0,-27.1252	1:60:20:415:39:702:-25.8063,0
gi|448814763|ref|NC_000962.3|	254903	.	C	A	49098.9	.	AB=0;ABP=0;AC=9;AF=1;AN=9;AO=2079;CIGAR=1X;DP=2082;DPB=2082;DPRA=0;EPP=4.28979;EPPR=9.52472;GTI=0;LEN=1;MEANALT=1;MQM=60;MQMR=60;NS=9;NUMALT=1;ODDS=145.028;PAIRED=0;PAIREDR=0;PAO=0;PQA=0;PQR=0;PRO=0;QA=54663;QR=64;RO=3;RPL=908;RPP=75.2559;RPPR=9.52472;RPR=1171;RUN=1;SAF=994;SAP=11.6596;SAR=1085;SRF=0;SRP=9.52472;SRR=3;TYPE=snp	GT:DP:RO:QR:AO:QA:GL	1:47:0:0:47:1453:-131.043,0	1:67:0:0:67:2081:-187.55,0	1:73:0:0:73:2269:-204.461,0	1:94:0:0:94:2823:-254.306,0	1:64:0:0:64:2019:-181.971,0	1:59:0:0:59:1851:-166.861,0	1:125:1:20:124:3930:-351.916,0	1:83:1:23:82:2568:-229.071,0	1:72:1:21:71:2117:-188.683,0
gi|448814763|ref|NC_000962.3|	256263	.	TGG	TG	3894.7	.	AB=0;ABP=0;AC=5;AF=0.555556;AN=9;AO=604;CIGAR=1M1D1M;DP=1133;DPB=966.333;DPRA=2.06481;EPP=11.9982;EPPR=278.272;GTI=3;LEN=1;MEANALT=1.76667;MQM=60;MQMR=60;NS=9;NUMALT=1;ODDS=2.96457;PAIRED=0;PAIREDR=0;PAO=37;PQA=583;PQR=393;PRO=28;QA=13757;QR=11549;RO=497;RPL=251;RPP=40.4143;RPPR=300.642;RPR=353;RUN=1;SAF=30;SAP=1066.95;SAR=574;SRF=418;SRP=505.119;SRR=79;TYPE=del	GT:DP:RO:QR:AO:QA:GL	0:20:11:264:9:157:0,-9.69307	0:33:19:461:13:258:0,-18.3093	1:36:14:317:20:372:-4.91903,0	0:54:27:559:24:474:0,-7.65584	1:37:16:343:21:389:-6.98994,0	1:33:16:322:17:359:-4.59583,0	1:61:28:597:32:621:-2.14625,0	0:40:22:479:18:400:0,-7.10333	1:40:18:383:20:407:-2.15453,0
gi|448814763|ref|NC_000962.3|	257301	.	CCGTCGGCGAC	CC	18258.3	.	AB=0;ABP=0;AC=9;AF=1;AN=9;AO=983;CIGAR=1M9D1M;DP=1601;DPB=859.182;DPRA=0.989423;EPP=14.7822;EPPR=4.56236;GTI=0;LEN=9;MEANALT=1.05;MQM=60;MQMR=60;NS=9;NUMALT=1;ODDS=61.3093;PAIRED=0;PAIREDR=0;PAO=14.5;PQA=236;PQR=2612;PRO=108.5;QA=22640;QR=14808;RO=617;RPL=465;RPP=9.21545;RPPR=9.51768;RPR=518;RUN=1;SAF=494;SAP=3.06553;SAR=489;SRF=340;SRP=16.9788;SRR=277;TYPE=del	GT:DP:RO:QR:AO:QA:GL	1:35:0:0:35:718:-61.5221,0	1:40:0:0:40:907:-81.851,0	1:43:0:0:43:918:-70.271,0	1:79:0:0:79:1765:-144.162,0	1:46:0:0:46:1064:-91.2672,0	1:55:0:0:55:1174:-100.713,0	1:88:0:0:88:2013:-162.317,0	1:54:0:0:54:1178:-95.5957,0	1:56:0:0:56:1215:-106.261,0
gi|448814763|ref|NC_000962.3|	257788	.	GC	GAGGATCATCAAGGGTGCGTCGCGGAAGTAC	24784.8	.	AB=0;ABP=0;AC=9;AF=1;AN=9;AO=1246;CIGAR=1M29I1M;DP=1305;DPB=19995;DPRA=0;EPP=15.3072;EPPR=0;GTI=0;LEN=29;MEANALT=2.3871;MQM=59.9751;MQMR=0;NS=9;NUMALT=1;ODDS=102.201;PAIRED=0;PAIREDR=0;PAO=186.5;PQA=4582;PQR=4582;PRO=186.5;QA=27592;QR=0;RO=0;RPL=577;RPP=17.761;RPPR=0;RPR=669;RUN=1;SAF=574;SAP=19.7477;SAR=672;SRF=0;SRP=0;SRR=0;TYPE=ins	GT:DP:RO:QR:AO:QA:GL	1:35:0:0:30:528:-47.5631,0	1:47:0:0:40:696:-62.6767,0	1:49:0:0:38:666:-59.9958,0	1:62:0:0:56:1045:-94.136,0	1:26:0:0:24:441:-39.7797,0	1:48:0:0:45:786:-70.8266,0	1:75:0:0:71:1268:-114.169,0	1:51:0:0:43:844:-76.0432,0	1:54:0:0:46:846:-76.1565,0
gi|448814763|ref|NC_000962.3|	260282	.	G	T	14287.5	.	AB=0;ABP=0;AC=9;AF=1;AN=9;AO=677;CIGAR=1X;DP=677;DPB=677;DPRA=0;EPP=9.50547;EPPR=0;GTI=0;LEN=1;MEANALT=1;MQM=60;MQMR=0;NS=9;NUMALT=1;ODDS=72.9482;PAIRED=0;PAIREDR=0;PAO=0;PQA=0;PQR=0;PRO=0;QA=16786;QR=0;RO=0;RPL=561;RPP=638.174;RPPR=0;RPR=116;RUN=1;SAF=230;SAP=154.048;SAR=447;SRF=0;SRP=0;SRR=0;TYPE=snp	GT:DP:RO:QR:AO:QA:GL	1:20:0:0:20:516:-46.6901,0	1:12:0:0:12:349:-31.6944,0	1:16:0:0:16:462:-41.8601,0	1:24:0:0:24:585:-52.8865,0	1:22:0:0:22:582:-52.6351,0	1:26:0:0:26:659:-59.5549,0	1:36:0:0:36:1037:-93.5953,0	1:19:0:0:19:512:-46.3386,0	1:19:0:0:19:492:-44.5316,0
gi|448814763|ref|NC_000962.3|	261860	.	CTG	CTTG,ATG,TTG	0.998068	.	AB=0,0,0;ABP=0,0,0;AC=0,0,0;AF=0,0,0;AN=9;AO=6,3,3;CIGAR=1M1I2M,1X2M,1X2M;DP=270;DPB=274;DPRA=0.733463,0.451128,1.15385;EPP=8.80089,3.73412,3.73412;EPPR=42.5414;GTI=1;LEN=1,1,1;MEANALT=1.5,1,2;MQM=60,60,60;MQMR=60;NS=9;NUMALT=3;ODDS=1.46023;PAIRED=0,0,0;PAIREDR=0;PAO=3,0,0;PQA=74,0,0;PQR=74;PRO=3;QA=144,72,72;QR=6501;RO=254;RPL=5,3,3;RPP=8.80089,9.52472,9.52472;RPPR=431.97;RPR=1,0,0;RUN=1,1,1;SAF=2,1,2;SAP=4.45795,3.73412,3.73412;SAR=4,2,1;SRF=90;SRP=49.8252;SRR=164;TYPE=ins,snp,snp	GT:DP:RO:QR:AO:QA:GL	0:11:11:340:0,0,0:0,0,0:0,-30.9021,-30.9021,-30.9021	0:6:5:124:0,0,0:0,0,0:0,-11.2399,-11.2399,-11.2399	0:6:6:185:0,0,0:0,0,0:0,-16.9543,-16.9543,-16.9543	0:6:6:191:0,0,0:0,0,0:0,-17.5039,-17.5039,-17.5039	0:5:5:153:0,0,0:0,0,0:0,-14.0727,-14.0232,-14.0232	0:12:12:356:0,0,0:0,0,0:0,-32.3301,-32.3301,-32.3301	0:13:12:354:0,0,0:0,0,0:0,-32.0057,-32.0057,-32.0057	0:9:9:248:0,0,0:0,0,0:0,-22.5928,-22.5928,-22.5928	0:6:6:182:0,0,0:0,0,0:0,-16.6799,-16.6799,-16.6799
gi|448814763|ref|NC_000962.3|	261869	.	T	C	4827.58	.	AB=0;ABP=0;AC=9;AF=1;AN=9;AO=236;CIGAR=1X;DP=236;DPB=236;DPRA=0;EPP=40.6982;EPPR=0;GTI=0;LEN=1;MEANALT=1;MQM=60;MQMR=0;NS=9;NUMALT=1;ODDS=22.8702;PAIRED=0;PAIREDR=0;PAO=0;PQA=0;PQR=0;PRO=0;QA=5956;QR=0;RO=0;RPL=224;RPP=416.547;RPPR=0;RPR=12;RUN=1;SAF=88;SAP=36.1345;SAR=148;SRF=0;SRP=0;SRR=0;TYPE=snp	GT:DP:RO:QR:AO:QA:GL	1:11:0:0:11:324:-29.4478,0	1:5:0:0:5:121:-11.13,0	1:5:0:0:5:143:-13.1536,0	1:6:0:0:6:187:-17.1374,0	1:5:0:0:5:141:-12.9702,0	1:10:0:0:10:290:-26.3855,0	1:10:0:0:10:285:-25.9311,0	1:6:0:0:6:165:-15.123,0	1:5:0:0:5:148:-13.6129,0
gi|448814763|ref|NC_000962.3|	262927	.	T	C	1057.5	.	AB=0;ABP=0;AC=2;AF=0.222222;AN=9;AO=62;CIGAR=1X;DP=1298;DPB=1298;DPRA=0.739676;EPP=11.9764;EPPR=5.41738;GTI=0;LEN=1;MEANALT=1;MQM=60;MQMR=60;NS=9;NUMALT=1;ODDS=70.2748;PAIRED=0;PAIREDR=0;PAO=0;PQA=0;PQR=0;PRO=0;QA=1410;QR=30828;RO=1235;RPL=50;RPP=53.5846;RPPR=389.763;RPR=12;RUN=1;SAF=41;SAP=17.0198;SAR=21;SRF=611;SRP=3.30745;SRR=624;TYPE=snp	GT:DP:RO:QR:AO:QA:GL	0:26:26:718:0:0:0,-64.8833	0:40:40:1115:0:0:0,-100.607	1:32:1:35:31:669:-56.9212,0	0:58:58:1667:0:0:0,-150.282	0:37:37:1042:0:0:0,-94.0388	1:31:0:0:31:741:-66.9208,0	0:61:61:1721:0:0:0,-155.139	0:40:40:1152:0:0:0,-103.945	0:39:38:962:0:0:0,-86.7146
gi|448814763|ref|NC_000962.3|	262987	.	G	A	619.997	.	AB=0;ABP=0;AC=1;AF=0.111111;AN=9;AO=28;CIGAR=1X;DP=1055;DPB=1055;DPRA=0.847953;EPP=10.7656;EPPR=6.56458;GTI=0;LEN=1;MEANALT=1;MQM=60;MQMR=60;NS=9;NUMALT=1;ODDS=70.5223;PAIRED=0;PAIREDR=0;PAO=0;PQA=0;PQR=0;PRO=0;QA=821;QR=25332;RO=1027;RPL=22;RPP=22.8638;RPPR=336.256;RPR=6;RUN=1;SAF=11;SAP=5.80219;SAR=17;SRF=430;SRP=61.9784;SRR=597;TYPE=snp	GT:DP:RO:QR:AO:QA:GL	0:22:22:606:0:0:0,-54.8059	0:27:27:708:0:0:0,-63.9723	0:27:27:674:0:0:0,-60.9024	0:42:42:1077:0:0:0,-97.1707	0:29:29:807:0:0:0,-72.8948	0:31:31:842:0:0:0,-76.0318	0:48:48:1342:0:0:0,-121.036	1:29:1:23:28:821:-71.8623,0	0:27:27:701:0:0:0,-63.3414
gi|448814763|ref|NC_000962.3|	263057	.	T	G	8698.43	.	AB=0;ABP=0;AC=9;AF=1;AN=9;AO=431;CIGAR=1X;DP=690;DPB=690;DPRA=0.92093;EPP=24.2968;EPPR=7.85824;GTI=0;LEN=1;MEANALT=1.05;MQM=60;MQMR=60;NS=9;NUMALT=1;ODDS=34.7595;PAIRED=0;PAIREDR=0;PAO=0;PQA=0;PQR=0;PRO=0;QA=10256;QR=6192;RO=258;RPL=341;RPP=320.423;RPPR=120.202;RPR=90;RUN=1;SAF=165;SAP=54.4052;SAR=266;SRF=99;SRP=33.3099;SRR=159;TYPE=snp	GT:DP:RO:QR:AO:QA:GL	1:12:0:0:12:286:-25.9753,0	1:19:0:0:19:422:-38.1978,0	1:14:0:0:14:273:-24.7641,0	1:19:0:0:19:436:-39.4663,0	1:16:0:0:16:415:-37.6019,0	1:20:0:0:20:510:-46.1478,0	1:34:0:0:34:761:-68.7067,0	1:19:0:0:19:454:-41.0937,0	1:16:0:0:15:387:-34.9914,0
gi|448814763|ref|NC_000962.3|	263148	.	GA	GC	8749.96	.	AB=0;ABP=0;AC=9;AF=1;AN=9;AO=403;CIGAR=1M1X;DP=406;DPB=411.5;DPRA=0;EPP=25.7757;EPPR=0;GTI=0;LEN=1;MEANALT=1.06452;MQM=60;MQMR=0;NS=9;NUMALT=1;ODDS=30.0194;PAIRED=0;PAIREDR=0;PAO=5.66667;PQA=139.667;PQR=43.6667;PRO=1.66667;QA=9728;QR=0;RO=0;RPL=267;RPP=95.4784;RPPR=0;RPR=136;RUN=1;SAF=189;SAP=6.37797;SAR=214;SRF=0;SRP=0;SRR=0;TYPE=snp	GT:DP:RO:QR:AO:QA:GL	1:9:0:0:9:182:-16.5798,0	1:6:0:0:6:128:-11.7328,0	1:9:0:0:9:223:-20.3142,0	1:13:0:0:12:328:-29.6558,0	1:6:0:0:6:165:-15.1234,0	1:18:0:0:18:392:-35.4918,0	1:24:0:0:24:629:-56.8628,0	1:7:0:0:7:184:-16.8202,0	1:8:0:0:8:201:-18.3382,0
gi|448814763|ref|NC_000962.3|	264298	.	C	A	43666.4	.	AB=0;ABP=0;AC=9;AF=1;AN=9;AO=1916;CIGAR=1X;DP=1916;DPB=1916;DPRA=0;EPP=3.1735;EPPR=0;GTI=0;LEN=1;MEANALT=1;MQM=60;MQMR=0;NS=9;NUMALT=1;ODDS=232.467;PAIRED=0;PAIREDR=0;PAO=0;PQA=0;PQR=0;PRO=0;QA=48680;QR=0;RO=0;RPL=1105;RPP=100.971;RPPR=0;RPR=811;RUN=1;SAF=1081;SAP=71.5953;SAR=835;SRF=0;SRP=0;SRR=0;TYPE=snp	GT:DP:RO:QR:AO:QA:GL	1:54:0:0:54:1606:-144.798,0	1:52:0:0:52:1552:-139.944,0	1:51:0:0:51:1449:-130.666,0	1:91:0:0:91:2595:-233.781,0	1:47:0:0:47:1384:-124.823,0	1:65:0:0:65:1862:-167.826,0	1:100:0:0:100:2820:-254.023,0	1:60:0:0:60:1661:-149.729,0	1:55:0:0:55:1567:-141.282,0
gi|448814763|ref|NC_000962.3|	264984	.	C	G	52161.4	.	AB=0;ABP=0;AC=9;AF=1;AN=9;AO=2343;CIGAR=1X;DP=2346;DPB=2346;DPRA=0;EPP=47.4601;EPPR=3.73412;GTI=0;LEN=1;MEANALT=1;MQM=60;MQMR=60;NS=9;NUMALT=1;ODDS=212.45;PAIRED=0;PAIREDR=0;PAO=0;PQA=0;PQR=0;PRO=0;QA=58062;QR=66;RO=3;RPL=1178;RPP=3.16693;RPPR=3.73412;RPR=1165;RUN=1;SAF=1234;SAP=17.4914;SAR=1109;SRF=1;SRP=3.73412;SRR=2;TYPE=snp	GT:DP:RO:QR:AO:QA:GL	1:46:0:0:46:1276:-115.093,0	1:65:0:0:65:1588:-143.14,0	1:75:0:0:75:1945:-175.276,0	1:102:0:0:102:2650:-238.719,0	1:62:1:16:61:1710:-152.541,0	1:72:0:0:72:1992:-179.505,0	1:117:1:25:116:3168:-282.827,0	1:82:0:0:82:2154:-194.086,0	1:97:1:25:96:2507:-223.335,0
gi|448814763|ref|NC_000962.3|	265170	.	CGG	CG	46010.7	.	AB=0;ABP=0;AC=9;AF=1;AN=9;AO=2108;CIGAR=1M1D1M;DP=2146;DPB=1460.67;DPRA=0;EPP=7.22963;EPPR=3.94093;GTI=0;LEN=1;MEANALT=1.25806;MQM=60;MQMR=60;NS=9;NUMALT=1;ODDS=175.349;PAIRED=0;PAIREDR=0;PAO=22;PQA=487.5;PQR=155.5;PRO=10;QA=51209;QR=441;RO=21;RPL=1062;RPP=3.27401;RPPR=15.5221;RPR=1046;RUN=1;SAF=1046;SAP=3.27401;SAR=1062;SRF=11;SRP=3.1137;SRR=10;TYPE=del	GT:DP:RO:QR:AO:QA:GL	1:49:1:16:47:1147:-101.881,0	1:69:1:13:67:1561:-142.63,0	1:64:0:0:61:1546:-142.068,0	1:98:1:23:94:2351:-209.597,0	1:66:3:71:60:1570:-134.948,0	1:95:1:12:93:2339:-215.563,0	1:121:1:13:116:2880:-258.109,0	1:63:1:12:62:1548:-138.355,0	1:75:3:65:72:1803:-161.297,0
gi|448814763|ref|NC_000962.3|	265554	.	A	C	45089.2	.	AB=0;ABP=0;AC=9;AF=1;AN=9;AO=1938;CIGAR=1X;DP=1940;DPB=1940;DPRA=0;EPP=33.886;EPPR=5.18177;GTI=0;LEN=1;MEANALT=1.03226;MQM=60;MQMR=60;NS=9;NUMALT=1;ODDS=155.064;PAIRED=0;PAIREDR=0;PAO=0;PQA=0;PQR=0;PRO=0;QA=50213;QR=15;RO=1;RPL=1074;RPP=52.4231;RPPR=5.18177;RPR=864;RUN=1;SAF=1060;SAP=40.1248;SAR=878;SRF=0;SRP=5.18177;SRR=1;TYPE=snp	GT:DP:RO:QR:AO:QA:GL	1:50:0:0:50:1525:-137.521,0	1:59:0:0:59:1736:-156.494,0	1:67:0:0:67:2016:-181.696,0	1:80:0:0:80:2427:-218.676,0	1:62:0:0:62:1831:-165.049,0	1:71:0:0:71:2137:-192.583,0	1:97:1:15:96:2962:-265.304,0	1:72:0:0:71:2137:-192.495,0	1:62:0:0:62:1762:-158.831,0
gi|448814763|ref|NC_000962.3|	265773	.	CGG	CG	1178.12	.	AB=0;ABP=0;AC=3;AF=0.333333;AN=9;AO=776;CIGAR=1M1D1M;DP=1621;DPB=1376.67;DPRA=1.22326;EPP=41.9737;EPPR=168.676;GTI=4;LEN=1;MEANALT=1.16667;MQM=60;MQMR=60;NS=9;NUMALT=1;ODDS=2.76067;PAIRED=0;PAIREDR=0;PAO=13.5;PQA=194;PQR=194;PRO=13.5;QA=17310;QR=20546;RO=839;RPL=452;RPP=48.8575;RPPR=6.9469;RPR=324;RUN=1;SAF=763;SAP=1577.05;SAR=13;SRF=173;SRP=632.062;SRR=666;TYPE=del	GT:DP:RO:QR:AO:QA:GL	1:38:13:283:23:498:-19.3527,0	0:46:27:657:19:318:0,-30.5792	0:48:22:533:26:459:0,-6.7209	0:63:32:821:31:589:0,-20.9382	0:41:24:641:16:347:0,-26.5024	1:65:28:683:37:697:-1.21052,0	0:84:50:1338:34:592:0,-67.2161	0:66:41:1151:25:434:0,-64.6187	1:58:23:543:34:632:-7.96704,0
gi|448814763|ref|NC_000962.3|	270874	.	C	T	616.484	.	AB=0;ABP=0;AC=1;AF=0.111111;AN=9;AO=27;CIGAR=1X;DP=752;DPB=752;DPRA=1.11724;EPP=3.73412;EPPR=14.1552;GTI=0;LEN=1;MEANALT=1;MQM=60;MQMR=59.92;NS=9;NUMALT=1;ODDS=41.8999;PAIRED=0;PAIREDR=0;PAO=0;PQA=0;PQR=0;PRO=0;QA=810;QR=17231;RO=725;RPL=25;RPP=45.5551;RPPR=1233.65;RPR=2;RUN=1;SAF=15;SAP=3.73412;SAR=12;SRF=332;SRP=14.1552;SRR=393;TYPE=snp	GT:DP:RO:QR:AO:QA:GL	0:18:18:447:0:0:0,-40.4718	0:18:18:445:0:0:0,-40.2929	0:17:17:354:0:0:0,-32.0659	1:27:0:0:27:810:-73.1815,0	0:22:22:534:0:0:0,-48.2968	0:18:18:417:0:0:0,-37.756	0:31:31:701:0:0:0,-63.3112	0:27:27:590:0:0:0,-53.314	0:21:21:471:0:0:0,-42.6117
gi|448814763|ref|NC_000962.3|	271397	.	GTC	GC	4.90379e-07	.	AB=0;ABP=0;AC=1;AF=0.111111;AN=9;AO=227;CIGAR=1M1D1M;DP=1135;DPB=1068;DPRA=1.33027;EPP=53.9873;EPPR=7.26639;GTI=0;LEN=1;MEANALT=1.25;MQM=60;MQMR=60;NS=9;NUMALT=1;ODDS=15.9966;PAIRED=0;PAIREDR=0;PAO=8;PQA=186;PQR=280;PRO=12;QA=5416;QR=21705;RO=900;RPL=150;RPP=53.9873;RPPR=48.9587;RPR=77;RUN=1;SAF=227;SAP=495.935;SAR=0;SRF=274;SRP=301.959;SRR=626;TYPE=del	GT:DP:RO:QR:AO:QA:GL	0:24:14:290:8:192:0,-8.79226	0:27:20:440:7:150:0,-29.0766	0:24:15:401:8:194:0,-18.6502	0:46:30:791:15:323:0,-42.1579	0:39:29:673:10:233:0,-39.5923	1:35:17:430:18:469:-3.5173,0	0:59:47:1138:11:278:0,-77.3788	0:37:29:734:5:122:0,-51.9359	0:23:16:416:7:143:0,-24.6206
gi|448814763|ref|NC_000962.3|	272654	.	C	T	1644.39	.	AB=0;ABP=0;AC=1;AF=0.111111;AN=9;AO=63;CIGAR=1X;DP=1758;DPB=1758;DPRA=1.11504;EPP=5.80219;EPPR=17.1345;GTI=0;LEN=1;MEANALT=1;MQM=60;MQMR=60;NS=9;NUMALT=1;ODDS=93.0326;PAIRED=0;PAIREDR=0;PAO=0;PQA=0;PQR=0;PRO=0;QA=1910;QR=42924;RO=1695;RPL=31;RPP=3.04477;RPPR=12.707;RPR=32;RUN=1;SAF=32;SAP=3.04477;SAR=31;SRF=877;SRP=7.46983;SRR=818;TYPE=snp	GT:DP:RO:QR:AO:QA:GL	0:34:34:969:0:0:0,-87.477	0:36:36:1054:0:0:0,-95.1237	0:49:49:1413:0:0:0,-127.429	0:70:70:2038:0:0:0,-183.665	0:66:66:1883:0:0:0,-169.715	0:40:40:1097:0:0:0,-98.9844	0:102:102:2957:0:0:0,-266.359	0:76:76:2185:0:0:0,-196.897	1:63:0:0:63:1910:-172.163,0
gi|448814763|ref|NC_000962.3|	272678	.	C	T	42559.2	.	AB=0;ABP=0;AC=9;AF=1;AN=9;AO=1813;CIGAR=1X;DP=1813;DPB=1813;DPRA=0;EPP=3.5385;EPPR=0;GTI=0;LEN=1;MEANALT=1;MQM=60;MQMR=0;NS=9;NUMALT=1;ODDS=136.115;PAIRED=0;PAIREDR=0;PAO=0;PQA=0;PQR=0;PRO=0;QA=47263;QR=0;RO=0;RPL=902;RPP=3.10732;RPPR=0;RPR=911;RUN=1;SAF=910;SAP=3.06899;SAR=903;SRF=0;SRP=0;SRR=0;TYPE=snp	GT:DP:RO:QR:AO:QA:GL	1:37:0:0:37:1108:-99.9915,0	1:36:0:0:36:1088:-98.1975,0	1:51:0:0:51:1561:-140.757,0	1:70:0:0:70:2121:-191.146,0	1:60:0:0:60:1818:-163.877,0	1:44:0:0:44:1378:-124.3,0	1:105:0:0:105:3287:-296.058,0	1:74:0:0:74:2360:-212.649,0	1:63:0:0:63:1990:-179.362,0
gi|448814763|ref|NC_000962.3|	273568	.	G	T	18706.9	.	AB=0;ABP=0;AC=9;AF=1;AN=9;AO=787;CIGAR=1X;DP=1234;DPB=1234;DPRA=0.968345;EPP=19.3695;EPPR=3.83128;GTI=0;LEN=1;MEANALT=1;MQM=59.9962;MQMR=60;NS=9;NUMALT=1;ODDS=50.5357;PAIRED=0;PAIREDR=0;PAO=0;PQA=0;PQR=0;PRO=0;QA=21014;QR=10728;RO=447;RPL=466;RPP=61.022;RPPR=88.9413;RPR=321;RUN=1;SAF=362;SAP=13.9615;SAR=425;SRF=224;SRP=3.01516;SRR=223;TYPE=snp	GT:DP:RO:QR:AO:QA:GL	1:28:0:0:28:807:-72.8996,0	1:24:0:0:24:703:-63.5483,0	1:23:0:0:23:743:-67.1724,0	1:48:0:0:48:1467:-132.296,0	1:28:0:0:28:861:-77.7735,0	1:55:0:0:55:1646:-148.403,0	1:52:0:0:52:1605:-144.72,0	1:47:0:0:47:1432:-129.149,0	1:40:0:0:40:1142:-103.043,0
gi|448814763|ref|NC_000962.3|	273840	.	GCT	GT,GTG,GTT	1.76098	.	AB=0,0,0;ABP=0,0,0;AC=0,0,0;AF=0,0,0;AN=9;AO=5,2,4;CIGAR=1M1D1M,1M2X,1M1X1M;DP=708;DPB=718.333;DPRA=0.213371,0.25641,0.25641;EPP=6.91895,7.35324,5.18177;EPPR=3.12262;GTI=1;LEN=1,2,1;MEANALT=1,2,2;MQM=60,60,60;MQMR=60;NS=9;NUMALT=3;ODDS=0.697599;PAIRED=0,0,0;PAIREDR=0;PAO=2.41667,0.75,2.41667;PQA=18,18,18;PQR=356;PRO=16.4167;QA=120,48,96;QR=17976;RO=696;RPL=1,0,0;RPP=6.91895,7.35324,11.6962;RPPR=11.4466;RPR=4,2,4;RUN=1,1,1;SAF=5,2,3;SAP=13.8677,7.35324,5.18177;SAR=0,0,1;SRF=357;SRP=4.02116;SRR=339;TYPE=del,mnp,snp	GT:DP:RO:QR:AO:QA:GL	0:24:24:690:0,0,0:0,0,0:0,-65.5252,-65.5252,-65.5252	0:4:4:121:0,0,0:0,0,0:0,-13.7053,-13.7053,-13.7053	0:8:8:240:0,0,0:0,0,0:0,-21.8924,-21.8924,-21.8924	0:7:7:220:0,0,0:0,0,0:0,-21.1644,-21.1644,-21.1644	0:14:14:372:0,0,0:0,0,0:0,-36.17,-34.7387,-36.17	0:62:62:1928:0,0,0:0,0,0:0,-175.583,-175.583,-175.583	0:55:55:1674:0,0,0:0,0,0:0,-150.929,-150.929,-150.929	0:16:16:497:0,0,0:0,0,0:0,-45.0294,-45.0294,-45.0294	0:12:12:378:0,0,0:0,0,0:0,-34.3252,-34.3252,-34.3252
gi|448814763|ref|NC_000962.3|	274072	.	GCC	GC	134.163	.	AB=0;ABP=0;AC=1;AF=0.111111;AN=9;AO=682;CIGAR=1M1D1M;DP=1583;DPB=1371.33;DPRA=0;EPP=138.126;EPPR=39.0016;GTI=3;LEN=1;MEANALT=1.09677;MQM=60;MQMR=60;NS=9;NUMALT=1;ODDS=2.47213;PAIRED=0;PAIREDR=0;PAO=11.5;PQA=145;PQR=338;PRO=19.5;QA=16343;QR=21997;RO=898;RPL=244;RPP=122.842;RPPR=10.0615;RPR=438;RUN=1;SAF=6;SAP=1432.3;SAR=676;SRF=786;SRP=1101.5;SRR=112;TYPE=del	GT:DP:RO:QR:AO:QA:GL	0:31:18:476:13:350:0,-8.17967	1:34:14:371:20:466:-5.54325,0	0:28:14:369:14:347:0,-1.99633	0:48:32:806:16:360:0,-40.1618	0:54:30:797:24:532:0,-23.8875	0:57:34:810:23:548:0,-23.578	0:92:54:1332:37:864:0,-38.797	0:48:28:742:20:504:0,-21.4289	0:49:30:838:18:444:0,-41.2494
gi|448814763|ref|NC_000962.3|	278013	.	GCC	GCCC	1749.2	.	AB=0;ABP=0;AC=1;AF=0.111111;AN=9;AO=90;CIGAR=1M1I2M;DP=1901;DPB=1947;DPRA=1.43324;EPP=7.73928;EPPR=4.09123;GTI=0;LEN=1;MEANALT=1.5;MQM=60;MQMR=59.9867;NS=9;NUMALT=1;ODDS=98.2028;PAIRED=0;PAIREDR=0;PAO=18.5;PQA=275;PQR=275;PRO=18.5;QA=2115;QR=46424;RO=1808;RPL=53;RPP=9.18693;RPPR=162.143;RPR=37;RUN=1;SAF=43;SAP=3.39634;SAR=47;SRF=847;SRP=18.619;SRR=961;TYPE=ins	GT:DP:RO:QR:AO:QA:GL	0:34:33:1006:0:0:0,-90.725	0:53:53:1504:0:0:0,-135.615	0:66:66:2009:0:0:0,-181.064	1:92:2:42:89:2107:-185.873,0	0:63:63:1848:0:0:0,-166.547	0:79:78:2337:0:0:0,-210.446	0:98:98:2883:0:0:0,-259.707	0:83:83:2459:0:0:0,-221.553	0:79:78:2240:1:8:0,-201.04
gi|448814763|ref|NC_000962.3|	278434	.	T	C	1893.4	.	AB=0;ABP=0;AC=1;AF=0.111111;AN=9;AO=81;CIGAR=1X;DP=2072;DPB=2072;DPRA=1.22049;EPP=3.25157;EPPR=12.8534;GTI=0;LEN=1;MEANALT=1;MQM=60;MQMR=60;NS=9;NUMALT=1;ODDS=119.612;PAIRED=0;PAIREDR=0;PAO=0;PQA=0;PQR=0;PRO=0;QA=2200;QR=51182;RO=1991;RPL=44;RPP=4.32391;RPPR=10.8902;RPR=37;RUN=1;SAF=33;SAP=9.04217;SAR=48;SRF=920;SRP=27.8781;SRR=1071;TYPE=snp	GT:DP:RO:QR:AO:QA:GL	0:38:38:1062:0:0:0,-95.8383	0:70:70:2086:0:0:0,-187.99	0:57:57:1755:0:0:0,-158.213	0:84:84:2522:0:0:0,-227.219	0:49:49:1486:0:0:0,-134.009	0:74:74:2268:0:0:0,-204.362	0:119:119:3652:0:0:0,-328.899	1:81:0:0:81:2200:-198.231,0	0:63:63:1863:0:0:0,-167.919
gi|448814763|ref|NC_000962.3|	278681	.	C	G	45446.5	.	AB=0;ABP=0;AC=9;AF=1;AN=9;AO=2032;CIGAR=1X;DP=2035;DPB=2035;DPRA=0;EPP=15.9408;EPPR=0;GTI=0;LEN=1;MEANALT=1.09677;MQM=59.9956;MQMR=0;NS=9;NUMALT=1;ODDS=167.926;PAIRED=0;PAIREDR=0;PAO=0;PQA=0;PQR=0;PRO=0;QA=50501;QR=0;RO=0;RPL=1025;RPP=3.35654;RPPR=0;RPR=1007;RUN=1;SAF=980;SAP=8.55012;SAR=1052;SRF=0;SRP=0;SRR=0;TYPE=snp	GT:DP:RO:QR:AO:QA:GL	1:27:0:0:27:690:-62.333,0	1:74:0:0:74:1884:-169.78,0	1:64:0:0:62:1831:-164.835,0	1:100:0:0:100:2708:-243.944,0	1:44:0:0:43:1159:-104.227,0	1:56:0:0:56:1394:-125.684,0	1:95:0:0:95:2572:-231.698,0	1:76:0:0:76:2174:-195.9,0	1:59:0:0:59:1529:-137.845,0
gi|448814763|ref|NC_000962.3|	279898	.	C	T	1998.18	.	AB=0;ABP=0;AC=1;AF=0.111111;AN=9;AO=80;CIGAR=1X;DP=1668;DPB=1668;DPRA=1.51134;EPP=9.95901;EPPR=43.4642;GTI=0;LEN=1;MEANALT=1;MQM=59.9875;MQMR=60;NS=9;NUMALT=1;ODDS=117.715;PAIRED=0;PAIREDR=0;PAO=0;PQA=0;PQR=0;PRO=0;QA=2346;QR=40111;RO=1588;RPL=39;RPP=3.11887;RPPR=3.20721;RPR=41;RUN=1;SAF=49;SAP=11.8048;SAR=31;SRF=866;SRP=31.3652;SRR=722;TYPE=snp	GT:DP:RO:QR:AO:QA:GL	0:26:26:760:0:0:0,-68.6744	0:48:48:1401:0:0:0,-126.355	0:47:47:1296:0:0:0,-116.887	0:74:74:2209:0:0:0,-199.05	0:44:44:1270:0:0:0,-114.562	0:46:46:1385:0:0:0,-124.917	1:80:0:0:80:2346:-211.386,0	0:64:64:1854:0:0:0,-167.095	0:46:46:1304:0:0:0,-117.618
gi|448814763|ref|NC_000962.3|	281454	.	C	A	26011.9	.	AB=0;ABP=0;AC=9;AF=1;AN=9;AO=1127;CIGAR=1X;DP=1899;DPB=1899;DPRA=0.86909;EPP=23.4514;EPPR=15.6533;GTI=0;LEN=1;MEANALT=1.05;MQM=60;MQMR=60;NS=9;NUMALT=1;ODDS=92.8534;PAIRED=0;PAIREDR=0;PAO=0;PQA=0;PQR=0;PRO=0;QA=29916;QR=18481;RO=771;RPL=577;RPP=4.41492;RPPR=3.644;RPR=550;RUN=1;SAF=567;SAP=3.10471;SAR=560;SRF=379;SRP=3.48628;SRR=392;TYPE=snp	GT:DP:RO:QR:AO:QA:GL	1:47:0:0:47:1402:-126.446,0	1:51:0:0:51:1481:-133.545,0	1:59:0:0:59:1672:-150.728,0	1:65:0:0:65:1897:-170.982,0	1:61:1:13:60:1771:-158.347,0	1:66:0:0:66:1824:-164.402,0	1:96:1:12:95:2747:-246.26,0	1:79:0:0:78:2317:-208.545,0	1:64:0:0:64:1797:-161.976,0
gi|448814763|ref|NC_000962.3|	282604	.	A	T	28880.8	.	AB=0;ABP=0;AC=9;AF=1;AN=9;AO=1253;CIGAR=1X;DP=2028;DPB=2028;DPRA=0.965489;EPP=3.40023;EPPR=3.64073;GTI=0;LEN=1;MEANALT=1;MQM=59.9976;MQMR=60;NS=9;NUMALT=1;ODDS=59.9655;PAIRED=0;PAIREDR=0;PAO=0;PQA=0;PQR=0;PRO=0;QA=33182;QR=18563;RO=775;RPL=699;RPP=39.447;RPPR=30.4717;RPR=554;RUN=1;SAF=651;SAP=7.17128;SAR=602;SRF=371;SRP=6.06157;SRR=404;TYPE=snp	GT:DP:RO:QR:AO:QA:GL	1:40:0:0:40:1174:-105.928,0	1:46:0:0:46:1376:-124.109,0	1:53:0:0:53:1529:-137.859,0	1:77:0:0:77:2214:-199.497,0	1:72:1:8:71:2049:-183.854,0	1:76:0:0:76:2208:-198.958,0	1:103:1:12:102:3024:-271.179,0	1:81:0:0:81:2401:-216.33,0	1:66:1:15:65:1799:-160.647,0
gi|448814763|ref|NC_000962.3|	282936	.	CGGCC	GGGCCC,CGGCCC,CGGGCCC	0.00364767	.	AB=0,0,0;ABP=0,0,0;AC=0,0,0;AF=0,0,0;AN=8;AO=3,4,2;CIGAR=1X2M1I2M,3M1I2M,3M2I2M;DP=198;DPB=211.2;DPRA=0.349741,0.919926,0.725389;EPP=3.73412,5.18177,7.35324;EPPR=31.1925;GTI=2;LEN=6,1,2;MEANALT=1,1,3;MQM=60,60,60;MQMR=59.9946;NS=8;NUMALT=3;ODDS=7.20577;PAIRED=0,0,0;PAIREDR=0;PAO=2.25,7.75,7.25;PQA=18,153,141;PQR=177;PRO=8.75;QA=72,96,48;QR=4448;RO=185;RPL=2,2,0;RPP=3.73412,3.0103,7.35324;RPPR=163.688;RPR=1,2,2;RUN=1,1,1;SAF=0,3,2;SAP=9.52472,5.18177,7.35324;SAR=3,1,0;SRF=78;SRP=12.8817;SRR=107;TYPE=complex,ins,ins	GT:DP:RO:QR:AO:QA:GL	0:8:7:197:0,0,0:0,0,0:0,-17.8946,-17.8946,-17.8946	.	0:4:4:88:0,0,0:0,0,0:0,-8.13921,-8.13921,-8.13921	0:3:3:67:0,0,0:0,0,0:0,-6.25286,-6.25286,-6.25286	0:5:5:131:0,0,0:0,0,0:0,-11.1026,-12.0503,-12.0503	0:9:9:214:0,0,0:0,0,0:0,-19.4958,-19.4958,-19.4958	0:12:12:291:0,0,0:0,0,0:0,-25.4745,-26.4298,-26.4298	0:9:9:210:0,0,0:0,0,0:0,-19.1321,-19.1321,-19.1321	0:6:6:130:0,0,0:0,0,0:0,-10.9682,-11.9155,-11.9155
gi|448814763|ref|NC_000962.3|	283578	.	CGG	CGC,CG	402.227	.	AB=0,0;ABP=0,0;AC=0,1;AF=0,0.125;AN=8;AO=20,16;CIGAR=2M1X,1M1D1M;DP=196;DPB=196;DPRA=1.1747,1.21778;EPP=6.91895,11.6962;EPPR=10.2349;GTI=1;LEN=1,1;MEANALT=1,1.14286;MQM=59.95,60;MQMR=60;NS=8;NUMALT=2;ODDS=1.4253;PAIRED=0,0;PAIREDR=0;PAO=3,3;PQA=77,77;PQR=77;PRO=3;QA=480,398;QR=3865;RO=159;RPL=15,7;RPP=13.8677,3.55317;RPPR=106.381;RPR=5,9;RUN=1,1;SAF=8,13;SAP=4.74748,16.582;SAR=12,3;SRF=62;SRP=19.7402;SRR=97;TYPE=snp,del	GT:DP:RO:QR:AO:QA:GL	2:2:1:11:0,1:0,29:-1.79966,-2.69967,0	0:3:2:34:0,1:0,26:0,-2.99994,-0.630101	.	0:3:3:76:0,0:0,0:0,-7.09287,-7.09287	0:5:5:137:0,0:0,0:0,-12.6027,-12.6027	0:13:10:248:0,2:0,54:0,-22.2947,-17.4323	0:8:8:202:0,0:0,0:0,-18.4288,-18.4288	0:8:7:201:0,1:0,25:0,-18.1198,-15.8746	0:4:4:100:0,0:0,0:0,-9.24872,-9.24872
gi|448814763|ref|NC_000962.3|	283614	.	TAAG	CAAG,CAACG	3027	.	AB=0,0;ABP=0,0;AC=8,0;AF=1,0;AN=8;AO=144,4;CIGAR=1X3M,1X2M1I1M;DP=148;DPB=149.75;DPRA=1.72619,0.874101;EPP=27.1378,11.6962;EPPR=0;GTI=0;LEN=1,5;MEANALT=1.03571,1.5;MQM=60,60;MQMR=0;NS=8;NUMALT=2;ODDS=0.39956;PAIRED=0,0;PAIREDR=0;PAO=0.833333,0.333333;PQA=6,0;PQR=6;PRO=0.833333;QA=3591,82;QR=0;RO=0;RPL=17,0;RPP=185.474,11.6962;RPPR=0;RPR=127,4;RUN=1,1;SAF=87,0;SAP=16.582,11.6962;SAR=57,4;SRF=0;SRP=0;SRR=0;TYPE=snp,complex	GT:DP:RO:QR:AO:QA:GL	1:3:0:0:3,0:72,0:-6.71952,0,-6.71952	1:3:0:0:3,0:69,0:-6.43954,0,-6.43954	.	1:3:0:0:3,0:84,0:-7.83844,0,-7.83844	1:3:0:0:3,0:97,0:-9.04919,0,-9.04919	1:10:0:0:10,0:282,0:-25.6554,0,-25.6554	1:9:0:0:9,0:227,0:-20.6803,0,-20.6803	1:6:0:0:5,1:159,10:-14.4876,0,-13.6239	1:1:0:0:1,0:33,0:-3.29913,0,-3.24599
gi|448814763|ref|NC_000962.3|	284741	.	ACG	AG	65.9713	.	AB=0;ABP=0;AC=2;AF=0.222222;AN=9;AO=12;CIGAR=1M1D1M;DP=141;DPB=139;DPRA=0.536585;EPP=9.52472;EPPR=3.1618;GTI=2;LEN=1;MEANALT=1;MQM=60;MQMR=60;NS=9;NUMALT=1;ODDS=1.32571;PAIRED=0;PAIREDR=0;PAO=0;PQA=0;PQR=72;PRO=3;QA=285;QR=3149;RO=129;RPL=2;RPP=14.5915;RPPR=65.6463;RPR=10;RUN=1;SAF=1;SAP=21.1059;SAR=11;SRF=69;SRP=4.37378;SRR=60;TYPE=del	GT:DP:RO:QR:AO:QA:GL	1:3:1:30:2:50:-1.75017,0	0:2:2:60:0:0:0,-5.6988	0:6:6:168:0:0:0,-15.3968	0:4:3:86:1:20:0,-6.02476	1:1:0:0:1:13:-1.29999,0	0:6:6:139:0:0:0,-12.7397	0:9:9:206:0:0:0,-18.767	0:1:1:25:0:0:0,-2.49986	0:3:2:59:1:34:0,-2.20492
gi|448814763|ref|NC_000962.3|	284928	.	TCA	TCCA,TCGA,TCG	1.07268e-08	.	AB=0,0,0;ABP=0,0,0;AC=0,0,0;AF=0,0,0;AN=9;AO=4,4,6;CIGAR=1M1I2M,2M1I1M,2M1X;DP=299;DPB=306.667;DPRA=0.893382,1.11191,0.785455;EPP=5.18177,11.6962,8.80089;EPPR=43.613;GTI=0;LEN=1,1,1;MEANALT=2,2.5,1.66667;MQM=60,60,60;MQMR=60;NS=9;NUMALT=3;ODDS=21.2636;PAIRED=0,0,0;PAIREDR=0;PAO=4.08333,1.58333,0.25;PQA=66,6,6;PQR=66;PRO=4.08333;QA=96,96,144;QR=7335;RO=285;RPL=1,4,1;RPP=5.18177,11.6962,8.80089;RPPR=114.563;RPR=3,0,5;RUN=1,1,1;SAF=0,4,4;SAP=11.6962,11.6962,4.45795;SAR=4,0,2;SRF=171;SRP=27.7651;SRR=114;TYPE=ins,ins,snp	GT:DP:RO:QR:AO:QA:GL	0:3:3:73:0,0,0:0,0,0:0,-6.81278,-6.81278,-5.38141	0:7:7:218:0,0,0:0,0,0:0,-19.9252,-19.9252,-19.9252	0:11:11:359:0,0,0:0,0,0:0,-32.6267,-32.6267,-32.6267	0:5:5:153:0,0,0:0,0,0:0,-14.0732,-14.0732,-14.0732	0:7:7:201:0,0,0:0,0,0:0,-18.3719,-18.3719,-18.3719	0:18:18:571:0,0,0:0,0,0:0,-51.6925,-51.6925,-51.6925	0:12:12:345:0,0,0:0,0,0:0,-31.3321,-31.3321,-31.3321	0:7:7:227:0,0,0:0,0,0:0,-20.7491,-20.7491,-20.7491	0:4:4:124:0,0,0:0,0,0:0,-11.467,-11.467,-11.467
gi|448814763|ref|NC_000962.3|	285755	.	AGG	AG	0.984529	.	AB=0;ABP=0;AC=2;AF=0.222222;AN=9;AO=11;CIGAR=1M1D1M;DP=78;DPB=75;DPRA=0.742063;EPP=7.94546;EPPR=6.93191;GTI=0;LEN=1;MEANALT=1;MQM=60;MQMR=60;NS=9;NUMALT=1;ODDS=1.81902;PAIRED=0;PAIREDR=0;PAO=0.5;PQA=12;PQR=12;PRO=0.5;QA=227;QR=1624;RO=67;RPL=4;RPP=4.78696;RPPR=17.3031;RPR=7;RUN=1;SAF=5;SAP=3.20771;SAR=6;SRF=33;SRP=3.04271;SRR=34;TYPE=del	GT:DP:RO:QR:AO:QA:GL	1:3:1:22:2:41:-1.69492,0	1:1:0:0:1:23:-2.29991,0	0:3:3:80:0:0:0,-7.46565	0:2:1:21:1:13:0,-0.799954	0:1:1:31:0:0:0,-3.09945	0:4:3:78:1:23:0,-4.97928	0:5:5:111:0:0:0,-10.2113	0:1:1:31:0:0:0,-3.09945	0:4:2:50:2:31:0,-1.8048
gi|448814763|ref|NC_000962.3|	285772	.	A	C	1469.39	.	AB=0;ABP=0;AC=9;AF=1;AN=9;AO=66;CIGAR=1X;DP=66;DPB=66;DPRA=0;EPP=4.19474;EPPR=0;GTI=0;LEN=1;MEANALT=1;MQM=60;MQMR=0;NS=9;NUMALT=1;ODDS=13.9927;PAIRED=0;PAIREDR=0;PAO=0;PQA=0;PQR=0;PRO=0;QA=1605;QR=0;RO=0;RPL=38;RPP=6.30041;RPPR=0;RPR=28;RUN=1;SAF=30;SAP=4.19474;SAR=36;SRF=0;SRP=0;SRR=0;TYPE=snp	GT:DP:RO:QR:AO:QA:GL	1:2:0:0:2:29:-2.75497,0	1:1:0:0:1:20:-1.99996,0	1:2:0:0:2:58:-5.50905,0	1:2:0:0:2:48:-4.55946,0	1:1:0:0:1:34:-3.39891,0	1:2:0:0:2:45:-4.27447,0	1:6:0:0:6:147:-13.4738,0	1:1:0:0:1:27:-2.69978,0	1:4:0:0:4:117:-10.8208,0
gi|448814763|ref|NC_000962.3|	285866	.	TGG	TG	0.00322498	.	AB=0;ABP=0;AC=1;AF=0.142857;AN=7;AO=2;CIGAR=1M1D1M;DP=40;DPB=39.3333;DPRA=1;EPP=7.35324;EPPR=6.66752;GTI=0;LEN=1;MEANALT=1;MQM=60;MQMR=60;NS=7;NUMALT=1;ODDS=7.22422;PAIRED=0;PAIREDR=0;PAO=0;PQA=0;PQR=0;PRO=0;QA=19;QR=960;RO=38;RPL=0;RPP=7.35324;RPPR=8.7247;RPR=2;RUN=1;SAF=0;SAP=7.35324;SAR=2;SRF=21;SRP=3.9246;SRR=17;TYPE=del	GT:DP:RO:QR:AO:QA:GL	.	0:1:1:33:0:0:0,-3.29913	0:1:1:31:0:0:0,-3.09945	0:1:1:27:0:0:0,-2.69978	1:2:0:0:2:19:-1.80499,0	0:4:4:113:0:0:0,-10.4482	0:3:3:73:0:0:0,-6.81206	.	0:4:4:107:0:0:0,-9.89611
gi|448814763|ref|NC_000962.3|	285871	.	A	G	897.566	.	AB=0;ABP=0;AC=7;AF=1;AN=7;AO=39;CIGAR=1X;DP=39;DPB=39;DPRA=0;EPP=4.40227;EPPR=0;GTI=0;LEN=1;MEANALT=1;MQM=60;MQMR=0;NS=7;NUMALT=1;ODDS=13.7718;PAIRED=0;PAIREDR=0;PAO=0;PQA=0;PQR=0;PRO=0;QA=979;QR=0;RO=0;RPL=21;RPP=3.51141;RPPR=0;RPR=18;RUN=1;SAF=23;SAP=5.73856;SAR=16;SRF=0;SRP=0;SRR=0;TYPE=snp	GT:DP:RO:QR:AO:QA:GL	.	1:1:0:0:1:25:-2.49986,0	1:1:0:0:1:36:-3.59827,0	1:1:0:0:1:25:-2.49986,0	1:2:0:0:2:56:-5.31948,0	1:3:0:0:3:75:-6.9995,0	1:3:0:0:3:73:-6.81256,0	.	1:4:0:0:4:113:-10.4509,0
gi|448814763|ref|NC_000962.3|	285967	.	G	A	0.0132477	.	AB=0;ABP=0;AC=1;AF=0.111111;AN=9;AO=2;CIGAR=1X;DP=183;DPB=183;DPRA=0.483333;EPP=7.35324;EPPR=9.35676;GTI=0;LEN=1;MEANALT=1;MQM=60;MQMR=60;NS=9;NUMALT=1;ODDS=5.79097;PAIRED=0;PAIREDR=0;PAO=0;PQA=0;PQR=0;PRO=0;QA=61;QR=4551;RO=181;RPL=2;RPP=7.35324;RPPR=283.85;RPR=0;RUN=1;SAF=2;SAP=7.35324;SAR=0;SRF=102;SRP=9.35676;SRR=79;TYPE=snp	GT:DP:RO:QR:AO:QA:GL	0:4:4:108:0:0:0,-9.98779	0:5:5:155:0:0:0,-14.2567	0:4:4:132:0:0:0,-12.2065	0:4:4:113:0:0:0,-10.4507	0:2:2:71:0:0:0,-6.7419	0:7:7:156:0:0:0,-14.2611	0:7:7:240:0:0:0,-21.9281	0:3:3:95:0:0:0,-8.86337	1:3:1:25:2:61:-3.29421,0
gi|448814763|ref|NC_000962.3|	286170	.	ACC	AC	376.326	.	AB=0;ABP=0;AC=2;AF=0.222222;AN=9;AO=91;CIGAR=1M1D1M;DP=482;DPB=458;DPRA=0.832609;EPP=28.9964;EPPR=9.54734;GTI=2;LEN=1;MEANALT=1.53846;MQM=60;MQMR=60;NS=9;NUMALT=1;ODDS=1.93692;PAIRED=0;PAIREDR=0;PAO=4;PQA=84;PQR=141;PRO=6;QA=2171;QR=9505;RO=384;RPL=58;RPP=17.9243;RPPR=87.1775;RPR=33;RUN=1;SAF=85;SAP=151.935;SAR=6;SRF=140;SRP=64.1734;SRR=244;TYPE=del	GT:DP:RO:QR:AO:QA:GL	0:15:9:249:5:123:0,-11.3741	0:6:3:86:3:66:0,-1.86589	0:4:2:64:2:50:0,-4.3015	0:13:9:271:4:97:0,-15.7135	0:5:2:66:2:50:0,-1.49193	0:25:13:380:11:277:0,-9.30463	0:22:12:341:8:185:0,-14.0894	1:13:5:152:7:153:-0.0267985,0	1:3:0:0:2:42:-3.83307,0
gi|448814763|ref|NC_000962.3|	286216	.	GCGCC	TCGC,GCGC,GCGGC	0.0670258	.	AB=0,0,0;ABP=0,0,0;AC=0,0,0;AF=0,0,0;AN=9;AO=4,5,2;CIGAR=1X2M1D1M,3M1D1M,3M1X1M;DP=418;DPB=419.8;DPRA=0.510949,0.539702,0.585366;EPP=3.0103,3.44459,7.35324;EPPR=9.9419;GTI=1;LEN=4,1,1;MEANALT=2,2,2;MQM=60,60,60;MQMR=60;NS=9;NUMALT=3;ODDS=4.28446;PAIRED=0,0,0;PAIREDR=0;PAO=0,1.66667,1.66667;PQA=0,43.3333,43.3333;PQR=96.3333;PRO=3.66667;QA=96,120,48;QR=10206;RO=406;RPL=3,3,2;RPP=5.18177,3.44459,7.35324;RPPR=364.566;RPR=1,2,0;RUN=1,1,1;SAF=1,5,2;SAP=5.18177,13.8677,7.35324;SAR=3,0,0;SRF=166;SRP=32.2984;SRR=240;TYPE=complex,del,snp	GT:DP:RO:QR:AO:QA:GL	0:13:13:377:0,0,0:0,0,0:0,-36.8232,-36.8232,-36.8232	0:4:4:112:0,0,0:0,0,0:0,-10.3584,-10.3584,-10.3584	0:4:4:110:0,0,0:0,0,0:0,-10.1727,-10.1727,-10.1727	0:7:7:222:0,0,0:0,0,0:0,-20.292,-20.292,-20.292	0:4:4:126:0,0,0:0,0,0:0,-11.6527,-11.6527,-11.6527	0:21:21:618:0,0,0:0,0,0:0,-54.9485,-55.9022,-55.9022	0:14:13:390:0,0,0:0,0,0:0,-35.2043,-35.2043,-35.2043	0:13:13:410:0,0,0:0,0,0:0,-37.2066,-37.2066,-37.2066	0:1:1:17:0,0,0:0,0,0:0,-1.69998,-1.69998,-1.69998
gi|448814763|ref|NC_000962.3|	288923	.	G	C	2650.29	.	AB=0;ABP=0;AC=1;AF=0.111111;AN=9;AO=108;CIGAR=1X;DP=1719;DPB=1719;DPRA=2.03106;EPP=12.7417;EPPR=5.50257;GTI=0;LEN=1;MEANALT=1;MQM=60;MQMR=59.9808;NS=9;NUMALT=1;ODDS=72.8654;PAIRED=0;PAIREDR=0;PAO=0;PQA=0;PQR=0;PRO=0;QA=3172;QR=40865;RO=1611;RPL=63;RPP=9.52472;RPPR=55.3211;RPR=45;RUN=1;SAF=60;SAP=5.9056;SAR=48;SRF=959;SRP=130.049;SRR=652;TYPE=snp	GT:DP:RO:QR:AO:QA:GL	0:29:29:895:0:0:0,-80.5634	0:52:52:1545:0:0:0,-139.307	0:54:54:1624:0:0:0,-146.423	1:109:1:23:108:3172:-283.394,0	0:47:47:1348:0:0:0,-121.578	0:55:55:1614:0:0:0,-145.515	0:81:81:2276:0:0:0,-205.074	0:55:55:1592:0:0:0,-143.537	0:59:59:1676:0:0:0,-151.09
gi|448814763|ref|NC_000962.3|	289160	.	C	G	1360.56	.	AB=0;ABP=0;AC=1;AF=0.111111;AN=9;AO=58;CIGAR=1X;DP=1819;DPB=1819;DPRA=0.988075;EPP=6.75422;EPPR=3.1595;GTI=0;LEN=1;MEANALT=1;MQM=60;MQMR=60;NS=9;NUMALT=1;ODDS=152.828;PAIRED=0;PAIREDR=0;PAO=0;PQA=0;PQR=0;PRO=0;QA=1596;QR=45149;RO=1761;RPL=25;RPP=5.40641;RPPR=3.11018;RPR=33;RUN=1;SAF=29;SAP=3.0103;SAR=29;SRF=913;SRP=8.22011;SRR=848;TYPE=snp	GT:DP:RO:QR:AO:QA:GL	0:44:44:1274:0:0:0,-114.925	0:49:49:1455:0:0:0,-131.217	0:61:61:1835:0:0:0,-165.409	0:73:73:2128:0:0:0,-191.766	0:72:72:2086:0:0:0,-187.986	0:74:74:2142:0:0:0,-193.032	0:102:102:3027:0:0:0,-272.664	0:59:59:1754:0:0:0,-158.122	1:58:0:0:58:1596:-143.883,0
gi|448814763|ref|NC_000962.3|	290374	.	T	C	38270.8	.	AB=0;ABP=0;AC=9;AF=1;AN=9;AO=1665;CIGAR=1X;DP=1665;DPB=1665;DPRA=0;EPP=5.89125;EPPR=0;GTI=0;LEN=1;MEANALT=1;MQM=59.9808;MQMR=0;NS=9;NUMALT=1;ODDS=180.483;PAIRED=0;PAIREDR=0;PAO=0;PQA=0;PQR=0;PRO=0;QA=42554;QR=0;RO=0;RPL=919;RPP=42.0433;RPPR=0;RPR=746;RUN=1;SAF=818;SAP=4.10712;SAR=847;SRF=0;SRP=0;SRR=0;TYPE=snp	GT:DP:RO:QR:AO:QA:GL	1:21:0:0:21:605:-54.7257,0	1:45:0:0:45:1378:-124.292,0	1:44:0:0:44:1248:-112.573,0	1:61:0:0:61:1792:-161.536,0	1:54:0:0:54:1558:-140.477,0	1:59:0:0:59:1667:-150.279,0	1:75:0:0:75:2278:-204.416,0	1:63:0:0:63:1909:-172.071,0	1:48:0:0:48:1439:-129.779,0
gi|448814763|ref|NC_000962.3|	291319	.	GCC	GC	3139.46	.	AB=0;ABP=0;AC=2;AF=0.222222;AN=9;AO=833;CIGAR=1M1D1M;DP=1567;DPB=1304.67;DPRA=0;EPP=278.355;EPPR=199.029;GTI=2;LEN=1;MEANALT=1.16129;MQM=60;MQMR=60;NS=9;NUMALT=1;ODDS=1.80664;PAIRED=0;PAIREDR=0;PAO=14.5;PQA=274;PQR=425;PRO=20.5;QA=19302;QR=17392;RO=726;RPL=468;RPP=30.6659;RPPR=21.2076;RPR=365;RUN=1;SAF=270;SAP=226.802;SAR=563;SRF=521;SRP=301.68;SRR=205;TYPE=del	GT:DP:RO:QR:AO:QA:GL	0:27:12:277:15:296:0,-1.11726	1:31:13:301:18:396:-8.53809,0	1:46:20:503:26:538:-3.10872,0	0:78:38:920:39:821:0,-8.93469	0:39:20:511:19:361:0,-13.5618	0:55:32:770:23:475:0,-26.5796	0:99:51:1108:46:981:0,-11.4311	0:52:31:680:19:397:0,-25.4783	0:48:26:730:21:469:0,-23.5375
gi|448814763|ref|NC_000962.3|	291977	.	G	A	31944.3	.	AB=0;ABP=0;AC=9;AF=1;AN=9;AO=1364;CIGAR=1X;DP=2203;DPB=2203;DPRA=0.987627;EPP=22.9802;EPPR=11.4193;GTI=0;LEN=1;MEANALT=1;MQM=59.9824;MQMR=60;NS=9;NUMALT=1;ODDS=44.1794;PAIRED=0;PAIREDR=0;PAO=0;PQA=0;PQR=0;PRO=0;QA=36925;QR=20125;RO=839;RPL=723;RPP=13.7148;RPPR=10.2805;RPR=641;RUN=1;SAF=611;SAP=35.1112;SAR=753;SRF=385;SRP=15.3326;SRR=454;TYPE=snp	GT:DP:RO:QR:AO:QA:GL	1:41:0:0:41:1224:-110.337,0	1:68:0:0:68:2024:-182.413,0	1:58:0:0:58:1753:-158.029,0	1:89:0:0:89:2726:-245.577,0	1:74:0:0:74:2303:-207.525,0	1:58:0:0:58:1771:-159.647,0	1:112:1:13:111:3398:-304.732,0	1:80:0:0:80:2381:-214.533,0	1:79:0:0:79:2401:-216.33,0
gi|448814763|ref|NC_000962.3|	293627	.	GACCCCCG	GACCCCCCG,GACTCCCCG,TACCCCCCG	25244.1	.	AB=0,0,0;ABP=0,0,0;AC=9,0,0;AF=1,0,0;AN=9;AO=1151,183,45;CIGAR=2M1I6M,3M1I5M,1X1M1I6M;DP=1581;DPB=1846;DPRA=0.879142,1.22175,0.878906;EPP=36.3823,21.0584,20.4303;EPPR=109.412;GTI=0;LEN=1,1,9;MEANALT=2.18519,1,1;MQM=59.9965,60,60;MQMR=60;NS=9;NUMALT=3;ODDS=52.2383;PAIRED=0,0,0;PAIREDR=0;PAO=56.5833,26.0833,20.25;PQA=1302.67,606.167,443.5;PQR=1234.67;PRO=53.0833;QA=25023,4392,1080;QR=2754;RO=121;RPL=636,108,28;RPP=30.632,15.9323,8.84915;RPPR=98.6448;RPR=515,75,17;RUN=1,1,1;SAF=469,90,19;SAP=88.6033,3.11709,5.37479;SAR=682,93,26;SRF=115;SRP=216.227;SRR=6;TYPE=ins,ins,complex	GT:DP:RO:QR:AO:QA:GL	1:31:6:145:19,0,0:293,0,0:-13.2906,0,-26.2418,-25.251	1:48:13:282:31,0,0:406,0,0:-11.0975,0,-36.3038,-35.3475	1:47:7:168:35,0,0:575,0,0:-36.442,0,-51.5727,-51.7246	1:66:15:344:43,0,0:705,0,0:-32.4574,0,-61.4455,-62.4134	1:52:8:166:41,0,0:693,0,0:-47.4085,0,-61.3213,-62.2799	1:50:11:242:31,0,0:476,0,0:-21.0278,0,-41.7988,-42.7573	1:80:19:413:51,0,0:941,0,0:-47.2934,0,-83.9768,-83.2231	1:55:8:189:43,0,0:622,0,0:-38.9233,0,-55.8224,-54.8528	1:52:13:301:31,0,0:488,0,0:-16.7926,0,-42.6853,-39.8047
gi|448814763|ref|NC_000962.3|	294170	.	G	A	30448	.	AB=0;ABP=0;AC=9;AF=1;AN=9;AO=1300;CIGAR=1X;DP=2011;DPB=2011;DPRA=1.0553;EPP=25.4867;EPPR=24.1691;GTI=0;LEN=1;MEANALT=1.2;MQM=60;MQMR=60;NS=9;NUMALT=1;ODDS=130.59;PAIRED=0;PAIREDR=0;PAO=0;PQA=0;PQR=0;PRO=0;QA=34500;QR=16968;RO=707;RPL=618;RPP=9.85211;RPPR=20.2869;RPR=682;RUN=1;SAF=570;SAP=45.7716;SAR=730;SRF=330;SRP=9.795;SRR=377;TYPE=snp	GT:DP:RO:QR:AO:QA:GL	1:51:0:0:50:1406:-126.554,0	1:55:0:0:55:1525:-137.498,0	1:74:0:0:74:2191:-197.436,0	1:85:0:0:84:2506:-225.579,0	1:66:0:0:66:1878:-169.267,0	1:68:0:0:68:2036:-183.497,0	1:103:0:0:102:3001:-270.179,0	1:87:0:0:87:2457:-221.366,0	1:70:0:0:69:2020:-181.928,0
gi|448814763|ref|NC_000962.3|	295480	.	GCC	GC	1285.51	.	AB=0;ABP=0;AC=1;AF=0.111111;AN=9;AO=636;CIGAR=1M1D1M;DP=1469;DPB=1267.67;DPRA=1.03223;EPP=3.06493;EPPR=47.8534;GTI=3;LEN=1;MEANALT=1.03448;MQM=59.9984;MQMR=60;NS=9;NUMALT=1;ODDS=1.28372;PAIRED=0;PAIREDR=0;PAO=11;PQA=144.5;PQR=213.5;PRO=14;QA=14384;QR=19425;RO=831;RPL=300;RPP=7.43519;RPPR=38.7808;RPR=336;RUN=1;SAF=584;SAP=969.329;SAR=52;SRF=335;SRP=70.744;SRR=496;TYPE=del	GT:DP:RO:QR:AO:QA:GL	0:42:23:485:19:366:0,-10.7267	0:42:25:555:17:336:0,-19.7318	0:48:30:674:18:345:0,-29.6403	0:73:47:1083:26:570:0,-49.417	1:43:21:453:22:471:-1.61887,0	0:47:28:587:19:358:0,-20.6308	0:97:57:1395:40:735:0,-60.254	0:43:31:725:10:191:0,-48.0854	0:74:50:1012:24:428:0,-52.5807
gi|448814763|ref|NC_000962.3|	296045	.	AGG	AG	540.959	.	AB=0;ABP=0;AC=2;AF=0.222222;AN=9;AO=916;CIGAR=1M1D1M;DP=1990;DPB=1707;DPRA=0;EPP=14.6263;EPPR=6.9614;GTI=2;LEN=1;MEANALT=1.32258;MQM=60;MQMR=60;NS=9;NUMALT=1;ODDS=1.61119;PAIRED=0;PAIREDR=0;PAO=16.5;PQA=357.5;PQR=415.5;PRO=18.5;QA=21425;QR=25621;RO=1064;RPL=491;RPP=13.3366;RPPR=4.18583;RPR=425;RUN=1;SAF=914;SAP=1974.75;SAR=2;SRF=104;SRP=1498.42;SRR=960;TYPE=del	GT:DP:RO:QR:AO:QA:GL	1:38:17:457:21:493:-3.20982,0	0:47:27:624:20:438:0,-16.7503	0:52:28:657:24:480:0,-15.9617	0:108:54:1282:52:1146:0,-10.9937	0:69:47:1123:22:439:0,-61.5915	0:59:27:723:32:707:0,-1.48157	1:96:47:1058:48:1077:-1.71073,0	0:77:49:1209:25:490:0,-64.7515	0:61:44:1112:17:435:0,-60.9208
gi|448814763|ref|NC_000962.3|	297396	.	G	A	30400.2	.	AB=0;ABP=0;AC=9;AF=1;AN=9;AO=1314;CIGAR=1X;DP=2106;DPB=2106;DPRA=1.04766;EPP=3.24827;EPPR=25.2185;GTI=0;LEN=1;MEANALT=1;MQM=60;MQMR=60;NS=9;NUMALT=1;ODDS=27.461;PAIRED=0;PAIREDR=0;PAO=0;PQA=0;PQR=0;PRO=0;QA=35494;QR=18973;RO=792;RPL=673;RPP=4.70253;RPPR=14.2405;RPR=641;RUN=1;SAF=634;SAP=6.50713;SAR=680;SRF=401;SRP=3.28448;SRR=391;TYPE=snp	GT:DP:RO:QR:AO:QA:GL	1:49:0:0:49:1396:-125.892,0	1:67:0:0:67:1993:-179.622,0	1:57:0:0:57:1700:-153.256,0	1:102:0:0:102:2972:-267.711,0	1:59:0:0:59:1778:-160.281,0	1:76:0:0:76:2238:-201.665,0	1:127:3:43:124:3721:-331.088,0	1:80:1:18:79:2449:-218.853,0	1:72:0:0:72:2151:-193.844,0
gi|448814763|ref|NC_000962.3|	303414	.	C	T	24947.3	.	AB=0;ABP=0;AC=9;AF=1;AN=9;AO=1168;CIGAR=1X;DP=1783;DPB=1783;DPRA=1.07359;EPP=101.359;EPPR=17.736;GTI=0;LEN=1;MEANALT=1.25;MQM=60;MQMR=60;NS=9;NUMALT=1;ODDS=126.619;PAIRED=0;PAIREDR=0;PAO=0;PQA=0;PQR=0;PRO=0;QA=28129;QR=14496;RO=604;RPL=703;RPP=108.319;RPPR=32.131;RPR=465;RUN=1;SAF=646;SAP=31.5964;SAR=522;SRF=311;SRP=4.17513;SRR=293;TYPE=snp	GT:DP:RO:QR:AO:QA:GL	1:38:0:0:38:930:-83.9275,0	1:44:0:0:41:890:-80.187,0	1:60:0:0:57:1353:-121.81,0	1:90:0:0:89:2017:-181.524,0	1:49:0:0:49:1307:-117.871,0	1:47:0:0:47:1179:-106.341,0	1:106:0:0:103:2469:-222.305,0	1:62:0:0:62:1590:-143.334,0	1:74:0:0:73:1778:-159.988,0
gi|448814763|ref|NC_000962.3|	304923	.	A	G	46235.9	.	AB=0;ABP=0;AC=9;AF=1;AN=9;AO=2023;CIGAR=1X;DP=2058;DPB=2058;DPRA=0;EPP=24.9601;EPPR=70.5741;GTI=0;LEN=1;MEANALT=1;MQM=59.9956;MQMR=60;NS=9;NUMALT=1;ODDS=178.624;PAIRED=0;PAIREDR=0;PAO=0;PQA=0;PQR=0;PRO=0;QA=51852;QR=574;RO=35;RPL=1154;RPP=90.1966;RPPR=55.1877;RPR=869;RUN=1;SAF=1091;SAP=30.1467;SAR=932;SRF=31;SRP=48.239;SRR=4;TYPE=snp	GT:DP:RO:QR:AO:QA:GL	1:53:4:67:49:1455:-125.016,0	1:66:4:76:62:1758:-151.439,0	1:59:6:104:53:1555:-130.68,0	1:105:7:110:98:2856:-247.221,0	1:69:3:41:66:1974:-174.088,0	1:71:3:52:68:1975:-173.149,0	1:118:2:28:116:3376:-301.391,0	1:74:4:71:70:2052:-178.36,0	1:50:2:25:48:1419:-125.601,0
gi|448814763|ref|NC_000962.3|	307291	.	G	A	701.327	.	AB=0;ABP=0;AC=1;AF=0.111111;AN=9;AO=27;CIGAR=1X;DP=910;DPB=910;DPRA=0.917327;EPP=3.73412;EPPR=17.2307;GTI=0;LEN=1;MEANALT=1;MQM=60;MQMR=60;NS=9;NUMALT=1;ODDS=58.8585;PAIRED=0;PAIREDR=0;PAO=0;PQA=0;PQR=0;PRO=0;QA=863;QR=22363;RO=882;RPL=19;RPP=12.7417;RPPR=11.8735;RPR=8;RUN=1;SAF=11;SAP=5.02092;SAR=16;SRF=368;SRP=55.49;SRR=514;TYPE=snp	GT:DP:RO:QR:AO:QA:GL	0:24:24:705:0:0:0,-63.7265	0:22:22:621:0:0:0,-56.1622	0:27:27:766:0:0:0,-69.2036	0:27:27:823:0:0:0,-74.3559	1:27:0:0:27:863:-77.9663,0	0:30:30:825:0:0:0,-74.5075	0:50:50:1465:0:0:0,-132.113	0:35:35:1058:0:0:0,-95.4943	0:20:20:572:0:0:0,-51.7557
gi|448814763|ref|NC_000962.3|	309765	.	CGAGG	TGAGG	41132.8	.	AB=0;ABP=0;AC=9;AF=1;AN=9;AO=1801;CIGAR=1X4M;DP=1992;DPB=1978.6;DPRA=0;EPP=4.0243;EPPR=0;GTI=0;LEN=1;MEANALT=1.77419;MQM=60;MQMR=0;NS=9;NUMALT=1;ODDS=145.859;PAIRED=0;PAIREDR=0;PAO=19.3333;PQA=445;PQR=108.5;PRO=5.83333;QA=45851;QR=0;RO=0;RPL=787;RPP=65.139;RPPR=0;RPR=1014;RUN=1;SAF=807;SAP=45.1726;SAR=994;SRF=0;SRP=0;SRR=0;TYPE=snp	GT:DP:RO:QR:AO:QA:GL	1:49:0:0:39:1115:-100.445,0	1:46:0:0:42:1176:-105.905,0	1:56:0:0:46:1375:-123.861,0	1:89:0:0:76:2174:-195.75,0	1:61:0:0:52:1482:-133.379,0	1:60:0:0:50:1443:-129.966,0	1:107:0:0:95:2750:-247.509,0	1:71:0:0:63:1930:-173.823,0	1:70:0:0:54:1590:-143.118,0
gi|448814763|ref|NC_000962.3|	309986	.	C	G	1531.09	.	AB=0;ABP=0;AC=1;AF=0.111111;AN=9;AO=62;CIGAR=1X;DP=1980;DPB=1980;DPRA=0.96976;EPP=3.57068;EPPR=7.08606;GTI=0;LEN=1;MEANALT=1;MQM=60;MQMR=59.9948;NS=9;NUMALT=1;ODDS=85.997;PAIRED=0;PAIREDR=0;PAO=0;PQA=0;PQR=0;PRO=0;QA=1815;QR=46673;RO=1918;RPL=45;RPP=30.4689;RPPR=413.308;RPR=17;RUN=1;SAF=36;SAP=6.51267;SAR=26;SRF=1005;SRP=12.5929;SRR=913;TYPE=snp	GT:DP:RO:QR:AO:QA:GL	0:34:34:896:0:0:0,-80.8862	0:48:48:1171:0:0:0,-105.616	0:56:56:1316:0:0:0,-118.654	0:87:87:2134:0:0:0,-192.267	0:51:51:1324:0:0:0,-119.39	0:60:60:1584:0:0:0,-142.797	0:107:107:2822:0:0:0,-254.187	0:66:66:1610:0:0:0,-145.124	1:62:0:0:62:1815:-163.599,0
gi|448814763|ref|NC_000962.3|	310973	.	GCGAC	ACGAC	37765.1	.	AB=0;ABP=0;AC=9;AF=1;AN=9;AO=1690;CIGAR=1X4M;DP=1744;DPB=1756.4;DPRA=0;EPP=7.33269;EPPR=0;GTI=0;LEN=1;MEANALT=1.51613;MQM=60;MQMR=0;NS=9;NUMALT=1;ODDS=122.392;PAIRED=0;PAIREDR=0;PAO=18.5;PQA=361.5;PQR=199;PRO=11;QA=41962;QR=0;RO=0;RPL=861;RPP=4.32603;RPPR=0;RPR=829;RUN=1;SAF=807;SAP=10.4319;SAR=883;SRF=0;SRP=0;SRR=0;TYPE=snp	GT:DP:RO:QR:AO:QA:GL	1:43:0:0:40:1088:-97.9931,0	1:55:0:0:53:1394:-126.655,0	1:56:0:0:53:1385:-124.699,0	1:74:0:0:66:1714:-154.211,0	1:62:0:0:59:1671:-150.336,0	1:50:0:0:44:1170:-104.034,0	1:88:0:0:82:2235:-201.193,0	1:54:0:0:47:1275:-114.654,0	1:54:0:0:51:1350:-121.518,0
gi|448814763|ref|NC_000962.3|	311613	.	G	T	49349.8	.	AB=0;ABP=0;AC=9;AF=1;AN=9;AO=2088;CIGAR=1X;DP=2089;DPB=2089;DPRA=0;EPP=38.9894;EPPR=5.18177;GTI=0;LEN=1;MEANALT=1;MQM=60;MQMR=60;NS=9;NUMALT=1;ODDS=187.942;PAIRED=0;PAIREDR=0;PAO=0;PQA=0;PQR=0;PRO=0;QA=54904;QR=13;RO=1;RPL=1072;RPP=6.27167;RPPR=5.18177;RPR=1016;RUN=1;SAF=1143;SAP=43.7816;SAR=945;SRF=1;SRP=5.18177;SRR=0;TYPE=snp	GT:DP:RO:QR:AO:QA:GL	1:45:0:0:45:1445:-130.328,0	1:59:0:0:59:1878:-169.277,0	1:74:0:0:74:2265:-204.097,0	1:100:0:0:100:3075:-276.963,0	1:56:0:0:56:1719:-154.967,0	1:73:1:13:72:2224:-199.102,0	1:149:0:0:149:4645:-418.234,0	1:80:0:0:80:2513:-226.402,0	1:54:0:0:54:1564:-141.011,0
gi|448814763|ref|NC_000962.3|	318935	.	GCC	GC	9.6481e-12	.	AB=0;ABP=0;AC=1;AF=0.111111;AN=9;AO=548;CIGAR=1M1D1M;DP=1700;DPB=1533.33;DPRA=3.74444;EPP=17.2754;EPPR=8.93181;GTI=0;LEN=1;MEANALT=1.06667;MQM=60;MQMR=60;NS=9;NUMALT=1;ODDS=26.8646;PAIRED=0;PAIREDR=0;PAO=19;PQA=312;PQR=300;PRO=18;QA=12462;QR=26645;RO=1150;RPL=282;RPP=4.02471;RPPR=74.076;RPR=266;RUN=1;SAF=38;SAP=885.801;SAR=510;SRF=731;SRP=186.819;SRR=419;TYPE=del	GT:DP:RO:QR:AO:QA:GL	1:39:19:377:20:431:-4.87536,0	0:46:30:680:16:295:0,-33.6122	0:28:18:379:9:161:0,-19.6513	0:76:56:1217:19:344:0,-78.599	0:56:36:761:20:406:0,-31.9544	0:57:43:914:14:318:0,-53.6226	0:90:55:1068:35:664:0,-36.3611	0:46:33:742:13:268:0,-42.6731	0:52:34:683:18:359:0,-29.1603
gi|448814763|ref|NC_000962.3|	320180	.	A	G	9692.68	.	AB=0;ABP=0;AC=9;AF=1;AN=9;AO=459;CIGAR=1X;DP=459;DPB=459;DPRA=0;EPP=49.3776;EPPR=0;GTI=0;LEN=1;MEANALT=1;MQM=60;MQMR=0;NS=9;NUMALT=1;ODDS=33.5765;PAIRED=0;PAIREDR=0;PAO=0;PQA=0;PQR=0;PRO=0;QA=11311;QR=0;RO=0;RPL=87;RPP=387.276;RPPR=0;RPR=372;RUN=1;SAF=286;SAP=63.4189;SAR=173;SRF=0;SRP=0;SRR=0;TYPE=snp	GT:DP:RO:QR:AO:QA:GL	1:2:0:0:2:53:-5.03451,0	1:5:0:0:5:129:-11.8669,0	1:14:0:0:14:329:-29.8414,0	1:12:0:0:12:346:-31.4212,0	1:10:0:0:10:301:-27.3861,0	1:27:0:0:27:708:-63.9731,0	1:20:0:0:20:544:-49.224,0	1:11:0:0:11:279:-25.3611,0	1:17:0:0:17:438:-39.6694,0
gi|448814763|ref|NC_000962.3|	325505	.	T	C	46002.1	.	AB=0;ABP=0;AC=9;AF=1;AN=9;AO=2014;CIGAR=1X;DP=2019;DPB=2019;DPRA=0;EPP=24.1428;EPPR=9.52472;GTI=0;LEN=1;MEANALT=1.06452;MQM=60;MQMR=60;NS=9;NUMALT=1;ODDS=199.537;PAIRED=0;PAIREDR=0;PAO=0;PQA=0;PQR=0;PRO=0;QA=51387;QR=53;RO=3;RPL=1225;RPP=207.97;RPPR=3.73412;RPR=789;RUN=1;SAF=1024;SAP=4.25669;SAR=990;SRF=1;SRP=3.73412;SRR=2;TYPE=snp	GT:DP:RO:QR:AO:QA:GL	1:47:0:0:47:1340:-120.858,0	1:66:0:0:66:1862:-167.829,0	1:68:0:0:68:1905:-171.7,0	1:83:0:0:83:2354:-212.095,0	1:73:1:23:72:2167:-192.981,0	1:77:0:0:77:2173:-195.809,0	1:112:1:18:111:3232:-289.293,0	1:82:1:12:80:2232:-199.881,0	1:57:0:0:57:1650:-148.756,0
gi|448814763|ref|NC_000962.3|	326002	.	A	G	47990.5	.	AB=0;ABP=0;AC=9;AF=1;AN=9;AO=2139;CIGAR=1X;DP=2139;DPB=2139;DPRA=0;EPP=3.54733;EPPR=0;GTI=0;LEN=1;MEANALT=1;MQM=60;MQMR=0;NS=9;NUMALT=1;ODDS=201.083;PAIRED=0;PAIREDR=0;PAO=0;PQA=0;PQR=0;PRO=0;QA=53359;QR=0;RO=0;RPL=1177;RPP=49.937;RPPR=0;RPR=962;RUN=1;SAF=1038;SAP=7.03955;SAR=1101;SRF=0;SRP=0;SRR=0;TYPE=snp	GT:DP:RO:QR:AO:QA:GL	1:53:0:0:53:1424:-128.404,0	1:59:0:0:59:1643:-148.109,0	1:64:0:0:64:1722:-155.22,0	1:108:0:0:108:2961:-266.696,0	1:52:0:0:52:1437:-129.571,0	1:59:0:0:59:1578:-142.26,0	1:99:0:0:99:2777:-250.142,0	1:91:0:0:91:2386:-214.949,0	1:73:0:0:73:1887:-170.046,0
gi|448814763|ref|NC_000962.3|	327019	.	C	A	1233.32	.	AB=0;ABP=0;AC=1;AF=0.111111;AN=9;AO=52;CIGAR=1X;DP=1853;DPB=1853;DPRA=0.883333;EPP=3.17734;EPPR=62.9687;GTI=0;LEN=1;MEANALT=1;MQM=60;MQMR=60;NS=9;NUMALT=1;ODDS=151.311;PAIRED=0;PAIREDR=0;PAO=0;PQA=0;PQR=0;PRO=0;QA=1489;QR=45088;RO=1801;RPL=35;RPP=16.5402;RPPR=124.17;RPR=17;RUN=1;SAF=30;SAP=5.68288;SAR=22;SRF=993;SRP=44.2755;SRR=808;TYPE=snp	GT:DP:RO:QR:AO:QA:GL	0:41:41:1116:0:0:0,-100.694	0:51:51:1423:0:0:0,-128.319	0:38:38:1091:0:0:0,-98.454	0:94:94:2609:0:0:0,-235.037	1:53:1:20:52:1489:-132.272,0	0:65:65:1847:0:0:0,-166.46	0:92:92:2461:0:0:0,-221.71	0:74:74:2028:0:0:0,-182.754	0:61:61:1677:0:0:0,-151.162
gi|448814763|ref|NC_000962.3|	327463	.	CAA	CA	952.651	.	AB=0;ABP=0;AC=3;AF=0.333333;AN=9;AO=805;CIGAR=1M1D1M;DP=1660;DPB=1404;DPRA=2.73333;EPP=85.6207;EPPR=278.447;GTI=3;LEN=1;MEANALT=1.33333;MQM=60;MQMR=60;NS=9;NUMALT=1;ODDS=0.984946;PAIRED=0;PAIREDR=0;PAO=11;PQA=206.5;PQR=199.5;PRO=11;QA=19111;QR=21339;RO=843;RPL=314;RPP=87.5197;RPPR=140.462;RPR=491;RUN=1;SAF=1;SAP=1742.37;SAR=804;SRF=725;SRP=952.093;SRR=118;TYPE=del	GT:DP:RO:QR:AO:QA:GL	0:40:22:621:18:428:0,-17.4116	0:46:23:680:21:426:0,-22.9368	0:65:35:949:30:668:0,-25.3293	0:69:36:990:32:700:0,-23.6234	1:47:20:554:26:652:-8.79495,0	1:68:28:812:39:925:-10.122,0	0:87:42:1171:44:1030:0,-14.6115	0:63:30:878:31:754:0,-11.1997	1:61:21:620:37:880:-23.358,0
gi|448814763|ref|NC_000962.3|	327724	.	CGG	CG	1.52951e-07	.	AB=0;ABP=0;AC=1;AF=0.111111;AN=9;AO=762;CIGAR=1M1D1M;DP=1845;DPB=1626.67;DPRA=2.52917;EPP=87.3159;EPPR=89.4034;GTI=2;LEN=1;MEANALT=1.2;MQM=60;MQMR=60;NS=9;NUMALT=1;ODDS=17.4465;PAIRED=0;PAIREDR=0;PAO=26;PQA=503.5;PQR=672.5;PRO=33;QA=17346;QR=26483;RO=1077;RPL=465;RPP=83.4403;RPPR=11.0127;RPR=297;RUN=1;SAF=760;SAP=1640.35;SAR=2;SRF=186;SRP=1005.12;SRR=891;TYPE=del	GT:DP:RO:QR:AO:QA:GL	0:39:26:734:11:213:0,-46.9667	0:46:33:858:13:269:0,-53.0541	1:53:22:554:31:616:-3.28004,0	0:71:46:1209:25:467:0,-66.8417	0:47:32:847:14:270:0,-51.9872	0:88:53:1431:34:651:0,-70.2599	0:84:54:1361:30:595:0,-68.9787	0:92:55:1292:37:766:0,-47.3572	0:60:34:869:26:515:0,-31.9091
gi|448814763|ref|NC_000962.3|	327758	.	GCC	GC	75.8521	.	AB=0;ABP=0;AC=1;AF=0.111111;AN=9;AO=722;CIGAR=1M1D1M;DP=1768;DPB=1550;DPRA=0;EPP=3.02233;EPPR=9.33244;GTI=3;LEN=1;MEANALT=1.22581;MQM=59.9889;MQMR=60;NS=9;NUMALT=1;ODDS=6.24269;PAIRED=0;PAIREDR=0;PAO=11.5;PQA=142.5;PQR=615.5;PRO=29.5;QA=17369;QR=26201;RO=1039;RPL=360;RPP=3.02233;RPPR=21.8722;RPR=362;RUN=1;SAF=0;SAP=1570.81;SAR=722;SRF=900;SRP=1213.35;SRR=139;TYPE=del	GT:DP:RO:QR:AO:QA:GL	1:38:17:483:21:490:-0.582429,0	0:50:24:676:26:589:0,-7.88016	0:63:45:1211:18:380:0,-82.1234	0:72:44:1179:27:675:0,-48.0696	0:43:24:698:19:483:0,-19.3798	0:81:47:1325:33:780:0,-49.0802	0:95:52:1477:41:1068:0,-36.8196	0:90:61:1575:29:680:0,-82.1754	0:61:40:1137:20:512:0,-67.7868
gi|448814763|ref|NC_000962.3|	329146	.	TCGG	TGG,TG,TCG	0	.	AB=0,0,0;ABP=0,0,0;AC=0,0,0;AF=0,0,0;AN=9;AO=52,37,59;CIGAR=1M1D2M,1M2D1M,2M1D1M;DP=1533;DPB=1524.5;DPRA=0.991569,0.939943,0.88088;EPP=9.02361,19.9713,71.062;EPPR=274.28;GTI=0;LEN=1,2,1;MEANALT=3.54545,3.6,3.33333;MQM=60,60,60;MQMR=60;NS=9;NUMALT=3;ODDS=89.9643;PAIRED=0,0,0;PAIREDR=0;PAO=10.25,5.25,19.25;PQA=150.25,50.75,366.25;PQR=696.75;PRO=33.25;QA=862,815,950;QR=31624;RO=1372;RPL=20,27,45;RPP=9.02361,19.9713,38.3795;RPPR=86.7354;RPR=32,10,14;RUN=1,1,1;SAF=52,37,53;SAP=115.927,83.3548,84.3117;SAR=0,0,6;SRF=668;SRP=5.06149;SRR=704;TYPE=del,del,del	GT:DP:RO:QR:AO:QA:GL	0:32:24:430:2,1,5:20,28,81:0,-36.917,-36.1889,-31.4245	0:40:28:599:4,3,5:60,74,70:0,-48.5417,-47.2723,-47.6445	0:38:25:476:6,1,6:94,18,79:0,-34.0525,-40.8169,-35.6941	0:77:56:1119:9,5,7:135,86,81:0,-90.6689,-95.0752,-95.5309	0:34:25:527:1,1,5:23,25,77:0,-45.2357,-45.0551,-40.5398	0:49:36:753:3,1,7:47,12,116:0,-66.2086,-69.1619,-59.8702	0:77:56:1180:8,3,8:104,55,122:0,-96.5568,-100.96,-95.2633	0:49:39:784:5,1,1:48,13,13:0,-67.2148,-71.5251,-71.5251	0:58:50:964:2,0,5:43,0,71:0,-82.7354,-86.6058,-80.3985
gi|448814763|ref|NC_000962.3|	331588	.	G	A	38701.2	.	AB=0;ABP=0;AC=9;AF=1;AN=9;AO=1709;CIGAR=1X;DP=1718;DPB=1718;DPRA=0;EPP=5.35966;EPPR=14.8328;GTI=0;LEN=1;MEANALT=1;MQM=59.969;MQMR=60;NS=9;NUMALT=1;ODDS=166.836;PAIRED=0;PAIREDR=0;PAO=0;PQA=0;PQR=0;PRO=0;QA=43223;QR=216;RO=9;RPL=760;RPP=48.3978;RPPR=5.18177;RPR=949;RUN=1;SAF=873;SAP=4.74976;SAR=836;SRF=2;SRP=9.04217;SRR=7;TYPE=snp	GT:DP:RO:QR:AO:QA:GL	1:34:0:0:34:998:-90.0471,0	1:60:2:42:58:1657:-145.394,0	1:51:0:0:51:1411:-127.241,0	1:75:3:96:72:2065:-177.139,0	1:57:0:0:57:1597:-143.814,0	1:63:0:0:63:1791:-161.436,0	1:83:0:0:83:2336:-210.472,0	1:56:1:12:55:1511:-135.036,0	1:49:1:18:48:1345:-119.507,0
gi|448814763|ref|NC_000962.3|	333212	.	G	C	36639.6	.	AB=0;ABP=0;AC=9;AF=1;AN=9;AO=1637;CIGAR=1X;DP=1639;DPB=1639;DPRA=0;EPP=30.1358;EPPR=0;GTI=0;LEN=1;MEANALT=1.03226;MQM=59.9841;MQMR=0;NS=9;NUMALT=1;ODDS=154.197;PAIRED=0;PAIREDR=0;PAO=0;PQA=0;PQR=0;PRO=0;QA=40773;QR=0;RO=0;RPL=914;RPP=51.4022;RPPR=0;RPR=723;RUN=1;SAF=833;SAP=4.12588;SAR=804;SRF=0;SRP=0;SRR=0;TYPE=snp	GT:DP:RO:QR:AO:QA:GL	1:40:0:0:40:1060:-95.6472,0	1:34:0:0:32:808:-72.8087,0	1:41:0:0:41:1158:-104.478,0	1:61:0:0:61:1724:-155.407,0	1:35:0:0:35:928:-83.7673,0	1:56:0:0:56:1530:-137.946,0	1:110:0:0:110:3032:-273.094,0	1:43:0:0:43:1161:-104.732,0	1:49:0:0:49:1292:-116.502,0
gi|448814763|ref|NC_000962.3|	333292	.	A	G	27291.9	.	AB=0;ABP=0;AC=9;AF=1;AN=9;AO=1196;CIGAR=1X;DP=1197;DPB=1197;DPRA=0;EPP=5.91528;EPPR=0;GTI=0;LEN=1;MEANALT=1.03226;MQM=60;MQMR=0;NS=9;NUMALT=1;ODDS=101.059;PAIRED=0;PAIREDR=0;PAO=0;PQA=0;PQR=0;PRO=0;QA=30607;QR=0;RO=0;RPL=785;RPP=256.971;RPPR=0;RPR=411;RUN=1;SAF=547;SAP=21.8999;SAR=649;SRF=0;SRP=0;SRR=0;TYPE=snp	GT:DP:RO:QR:AO:QA:GL	1:30:0:0:30:924:-83.4448,0	1:17:0:0:16:442:-39.8883,0	1:27:0:0:27:794:-71.7345,0	1:41:0:0:41:1226:-110.613,0	1:26:0:0:26:759:-68.5867,0	1:49:0:0:49:1422:-128.241,0	1:88:0:0:88:2644:-238.196,0	1:30:0:0:30:880:-79.4753,0	1:35:0:0:35:1020:-92.0656,0
gi|448814763|ref|NC_000962.3|	336504	.	G	T	410.161	.	AB=0;ABP=0;AC=3;AF=0.333333;AN=9;AO=660;CIGAR=1X;DP=1574;DPB=1574;DPRA=0;EPP=12.6043;EPPR=9.43444;GTI=2;LEN=1;MEANALT=1;MQM=58.0318;MQMR=60;NS=9;NUMALT=1;ODDS=1.0353;PAIRED=0;PAIREDR=0;PAO=0;PQA=0;PQR=0;PRO=0;QA=16728;QR=21284;RO=914;RPL=57;RPP=983.845;RPPR=1671.39;RPR=603;RUN=1;SAF=300;SAP=14.8547;SAR=360;SRF=411;SRP=23.119;SRR=503;TYPE=snp	GT:DP:RO:QR:AO:QA:GL	0:32:22:449:10:315:0,-12.4162	1:26:16:310:10:333:-0.914109,0	0:38:25:597:13:418:0,-16.0565	0:59:38:827:21:656:0,-15.3624	0:29:19:369:10:269:0,-8.93404	0:46:30:632:16:492:0,-12.5451	1:70:39:845:31:938:-8.4033,0	1:47:25:502:22:630:-10.8655,0	0:39:31:697:8:221:0,-42.81
gi|448814763|ref|NC_000962.3|	339214	.	CGG	CG	1771.3	.	AB=0;ABP=0;AC=5;AF=0.555556;AN=9;AO=954;CIGAR=1M1D1M;DP=1884;DPB=1579;DPRA=0;EPP=236.091;EPPR=39.6906;GTI=3;LEN=1;MEANALT=1.12903;MQM=60;MQMR=59.9492;NS=9;NUMALT=1;ODDS=0.142758;PAIRED=0;PAIREDR=0;PAO=10;PQA=189;PQR=201;PRO=10;QA=22863;QR=22143;RO=925;RPL=259;RPP=435.702;RPPR=6.5809;RPR=695;RUN=1;SAF=884;SAP=1511.2;SAR=70;SRF=83;SRP=1355.38;SRR=842;TYPE=del	GT:DP:RO:QR:AO:QA:GL	1:40:16:420:23:536:-10.4127,0	0:46:26:639:18:414:0,-20.2655	1:51:24:554:25:628:-6.71391,0	1:75:36:857:39:919:-5.57643,0	1:55:27:618:28:697:-7.1293,0	0:61:34:808:27:624:0,-16.5628	0:91:46:1069:45:1018:0,-3.51807	1:70:31:779:39:970:-17.1871,0	0:54:30:679:24:593:0,-7.71933
gi|448814763|ref|NC_000962.3|	342146	.	A	C	38467.1	.	AB=0;ABP=0;AC=9;AF=1;AN=9;AO=1666;CIGAR=1X;DP=1666;DPB=1666;DPRA=0;EPP=25.7208;EPPR=0;GTI=0;LEN=1;MEANALT=1;MQM=59.9982;MQMR=0;NS=9;NUMALT=1;ODDS=132.503;PAIRED=0;PAIREDR=0;PAO=0;PQA=0;PQR=0;PRO=0;QA=42978;QR=0;RO=0;RPL=994;RPP=138.153;RPPR=0;RPR=672;RUN=1;SAF=955;SAP=80.6098;SAR=711;SRF=0;SRP=0;SRR=0;TYPE=snp	GT:DP:RO:QR:AO:QA:GL	1:39:0:0:39:1237:-111.607,0	1:45:0:0:45:1378:-124.289,0	1:45:0:0:45:1250:-112.75,0	1:60:0:0:60:1788:-161.164,0	1:48:0:0:48:1455:-131.212,0	1:55:0:0:55:1700:-153.261,0	1:85:0:0:85:2578:-232.254,0	1:63:0:0:63:1889:-170.268,0	1:65:0:0:65:1839:-165.75,0
gi|448814763|ref|NC_000962.3|	343281	.	G	C	45227.8	.	AB=0;ABP=0;AC=9;AF=1;AN=9;AO=2045;CIGAR=1X;DP=2048;DPB=2048;DPRA=0;EPP=4.97365;EPPR=9.52472;GTI=0;LEN=1;MEANALT=1;MQM=60;MQMR=60;NS=9;NUMALT=1;ODDS=223.434;PAIRED=0;PAIREDR=0;PAO=0;PQA=0;PQR=0;PRO=0;QA=50308;QR=58;RO=3;RPL=1108;RPP=34.0597;RPPR=9.52472;RPR=937;RUN=1;SAF=1062;SAP=9.63727;SAR=983;SRF=3;SRP=9.52472;SRR=0;TYPE=snp	GT:DP:RO:QR:AO:QA:GL	1:41:0:0:41:985:-88.8779,0	1:62:0:0:62:1646:-148.373,0	1:55:0:0:55:1362:-122.81,0	1:83:0:0:83:2172:-195.714,0	1:61:1:25:60:1574:-139.397,0	1:57:2:33:55:1348:-118.408,0	1:121:0:0:121:3245:-292.267,0	1:74:0:0:74:1938:-174.659,0	1:69:0:0:69:1838:-165.653,0
gi|448814763|ref|NC_000962.3|	344288	.	C	G	39860.3	.	AB=0;ABP=0;AC=9;AF=1;AN=9;AO=1765;CIGAR=1X;DP=1771;DPB=1771;DPRA=0;EPP=4.88158;EPPR=5.18177;GTI=0;LEN=1;MEANALT=1.16129;MQM=60;MQMR=60;NS=9;NUMALT=1;ODDS=153.789;PAIRED=0;PAIREDR=0;PAO=0;PQA=0;PQR=0;PRO=0;QA=44415;QR=24;RO=1;RPL=1031;RPP=111.533;RPPR=5.18177;RPR=734;RUN=1;SAF=905;SAP=5.50165;SAR=860;SRF=1;SRP=5.18177;SRR=0;TYPE=snp	GT:DP:RO:QR:AO:QA:GL	1:37:0:0:36:1004:-90.5175,0	1:47:0:0:47:1219:-109.953,0	1:46:0:0:46:1238:-111.67,0	1:83:0:0:82:2331:-209.812,0	1:39:0:0:39:1151:-103.86,0	1:62:0:0:61:1681:-151.417,0	1:86:0:0:85:2396:-215.648,0	1:57:0:0:57:1636:-147.492,0	1:57:1:24:55:1591:-140.982,0
gi|448814763|ref|NC_000962.3|	344903	.	GCC	GC	531.075	.	AB=0;ABP=0;AC=1;AF=0.111111;AN=9;AO=488;CIGAR=1M1D1M;DP=1415;DPB=1278.67;DPRA=0.83461;EPP=31.4886;EPPR=115.601;GTI=2;LEN=1;MEANALT=1.06897;MQM=60;MQMR=60;NS=9;NUMALT=1;ODDS=8.29344;PAIRED=0;PAIREDR=0;PAO=15;PQA=223;PQR=600;PRO=30;QA=10861;QR=22602;RO=925;RPL=262;RPP=8.77716;RPPR=113.554;RPR=226;RUN=1;SAF=450;SAP=758.327;SAR=38;SRF=287;SRP=292.229;SRR=638;TYPE=del	GT:DP:RO:QR:AO:QA:GL	0:35:27:749:8:155:0,-53.5334	0:35:29:734:6:89:0,-58.1455	0:40:27:727:13:241:0,-45.7884	0:50:34:827:16:276:0,-49.6507	0:39:31:726:8:121:0,-54.5237	0:30:22:543:7:100:0,-42.8311	0:88:52:1317:36:591:0,-69.5503	0:55:39:1012:16:295:0,-70.082	1:24:9:247:15:281:-2.97691,0
gi|448814763|ref|NC_000962.3|	345953	.	TACC	TCC,TC,TCCC	4.93254e-13	.	AB=0,0,0;ABP=0,0,0;AC=0,0,0;AF=0,0,0;AN=9;AO=280,57,16;CIGAR=1M1D2M,1M2D1M,1M1X2M;DP=1676;DPB=1594;DPRA=1.2118,1.00057,0.857329;EPP=14.2089,3.0484,5.18177;EPPR=23.9615;GTI=0;LEN=1,2,1;MEANALT=2.31818,3.16667,2;MQM=60,59.9825,60;MQMR=60;NS=9;NUMALT=3;ODDS=63.4132;PAIRED=0,0,0;PAIREDR=0;PAO=8.75,6.41667,8.75;PQA=131.167,68.5,131.167;PQR=700.167;PRO=35.0833;QA=5553,823,384;QR=31087;RO=1277;RPL=121,28,10;RPP=14.2089,3.0484,5.18177;RPPR=133.484;RPR=159,29,6;RUN=1,1,1;SAF=280,57,16;SAP=611.023,126.784,37.7539;SAR=0,0,0;SRF=424;SRP=315.962;SRR=853;TYPE=del,del,snp	GT:DP:RO:QR:AO:QA:GL	0:37:25:630:6,5,0:73,64,0:0,-50.2243,-50.0751,-56.777	0:42:25:599:8,5,0:123,55,0:0,-42.9046,-48.0655,-53.9641	0:47:31:737:10,3,0:113,29,0:0,-57.15,-63.7392,-67.299	0:76:46:1250:12,11,0:134,124,0:0,-102.956,-103.854,-114.998	0:48:29:766:9,4,0:108,56,0:0,-60.3887,-64.0999,-70.0889	0:35:24:626:8,3,0:77,29,0:0,-53.1456,-57.4431,-60.0427	0:84:46:1164:21,8,0:250,108,0:0,-83.3292,-95.1357,-105.805	0:58:37:990:12,4,0:179,43,0:0,-73.9733,-86.2034,-90.0654	0:46:23:541:12,2,0:128,27,0:0,-38.2105,-47.2784,-49.7066
gi|448814763|ref|NC_000962.3|	346275	.	C	G	42322.2	.	AB=0;ABP=0;AC=9;AF=1;AN=9;AO=1870;CIGAR=1X;DP=1872;DPB=1872;DPRA=0;EPP=16.0577;EPPR=7.35324;GTI=0;LEN=1;MEANALT=1;MQM=59.9995;MQMR=60;NS=9;NUMALT=1;ODDS=178.095;PAIRED=0;PAIREDR=0;PAO=0;PQA=0;PQR=0;PRO=0;QA=47039;QR=21;RO=2;RPL=982;RPP=13.2708;RPPR=7.35324;RPR=888;RUN=1;SAF=894;SAP=10.8183;SAR=976;SRF=2;SRP=7.35324;SRR=0;TYPE=snp	GT:DP:RO:QR:AO:QA:GL	1:37:0:0:37:1011:-91.2445,0	1:55:0:0:55:1493:-134.617,0	1:54:0:0:54:1456:-131.282,0	1:84:1:13:83:2355:-210.883,0	1:53:0:0:53:1430:-128.95,0	1:72:0:0:72:2150:-193.749,0	1:113:0:0:113:3073:-276.784,0	1:72:1:8:71:1890:-169.528,0	1:61:0:0:61:1677:-151.176,0
gi|448814763|ref|NC_000962.3|	348671	.	GCC	GC	56.0865	.	AB=0;ABP=0;AC=1;AF=0.111111;AN=9;AO=21;CIGAR=1M1D1M;DP=214;DPB=214;DPRA=0.721655;EPP=15.5221;EPPR=5.27418;GTI=3;LEN=1;MEANALT=1.25;MQM=60;MQMR=60;NS=9;NUMALT=1;ODDS=0.582153;PAIRED=0;PAIREDR=0;PAO=3.5;PQA=76;PQR=191;PRO=8.5;QA=480;QR=4569;RO=188;RPL=4;RPP=20.4855;RPPR=210.409;RPR=17;RUN=1;SAF=3;SAP=26.2761;SAR=18;SRF=98;SRP=3.74952;SRR=90;TYPE=del	GT:DP:RO:QR:AO:QA:GL	0:6:4:97:2:38:0,-5.36176	0:5:3:57:2:37:0,-1.80497	1:1:0:0:1:25:-2.49986,0	0:7:6:148:1:33:0,-10.2665	0:5:4:77:1:25:0,-4.62178	0:6:5:153:1:25:0,-11.5733	0:9:9:252:0:0:0,-26.8137	0:6:3:81:3:57:0,-2.23948	0:7:7:176:0:0:0,-16.0889
gi|448814763|ref|NC_000962.3|	351875	.	G	A	30850	.	AB=0;ABP=0;AC=9;AF=1;AN=9;AO=1388;CIGAR=1X;DP=2251;DPB=2251;DPRA=0.980346;EPP=8.27315;EPPR=7.45401;GTI=0;LEN=1;MEANALT=1.05;MQM=60;MQMR=60;NS=9;NUMALT=1;ODDS=30.6387;PAIRED=0;PAIREDR=0;PAO=0;PQA=0;PQR=0;PRO=0;QA=35774;QR=20688;RO=862;RPL=782;RPP=51.4711;RPPR=33.4915;RPR=606;RUN=1;SAF=715;SAP=5.77001;SAR=673;SRF=452;SRP=7.45401;SRR=410;TYPE=snp	GT:DP:RO:QR:AO:QA:GL	1:50:0:0:50:1389:-125.261,0	1:60:0:0:60:1540:-138.836,0	1:69:0:0:69:1924:-173.401,0	1:76:0:0:76:2110:-190.14,0	1:54:0:0:54:1578:-142.282,0	1:78:0:0:77:2106:-189.7,0	1:126:0:0:126:3532:-318.101,0	1:100:0:0:100:2750:-247.726,0	1:65:0:0:65:1781:-160.533,0
gi|448814763|ref|NC_000962.3|	352067	.	A	C	13108	.	AB=0;ABP=0;AC=7;AF=0.777778;AN=9;AO=620;CIGAR=1X;DP=1951;DPB=1951;DPRA=1.10086;EPP=3.02431;EPPR=3.80171;GTI=0;LEN=1;MEANALT=1.3;MQM=59.9597;MQMR=59.9827;NS=9;NUMALT=1;ODDS=87.5365;PAIRED=0;PAIREDR=0;PAO=0;PQA=0;PQR=0;PRO=0;QA=14763;QR=32687;RO=1328;RPL=332;RPP=9.7909;RPPR=26.5564;RPR=288;RUN=1;SAF=329;SAP=8.06773;SAR=291;SRF=695;SRP=9.2958;SRR=633;TYPE=snp	GT:DP:RO:QR:AO:QA:GL	1:42:0:0:42:941:-84.9051,0	0:49:48:1476:1:8:0,-132.303	1:54:0:0:54:1223:-110.283,0	0:82:82:2459:0:0:0,-221.545	1:55:0:0:55:1321:-119.112,0	1:75:0:0:75:1760:-158.608,0	1:132:0:0:131:3220:-289.767,0	1:88:0:0:87:2243:-201.864,0	1:61:0:0:60:1287:-115.883,0
gi|448814763|ref|NC_000962.3|	356528	.	A	G	37172.1	.	AB=0;ABP=0;AC=9;AF=1;AN=9;AO=1620;CIGAR=1X;DP=1623;DPB=1623;DPRA=0;EPP=4.38288;EPPR=7.35324;GTI=0;LEN=1;MEANALT=1.03226;MQM=60;MQMR=60;NS=9;NUMALT=1;ODDS=188.044;PAIRED=0;PAIREDR=0;PAO=0;PQA=0;PQR=0;PRO=0;QA=41339;QR=25;RO=2;RPL=898;RPP=44.531;RPPR=7.35324;RPR=722;RUN=1;SAF=844;SAP=9.20838;SAR=776;SRF=0;SRP=7.35324;SRR=2;TYPE=snp	GT:DP:RO:QR:AO:QA:GL	1:25:0:0:25:755:-68.2346,0	1:45:0:0:45:1307:-117.897,0	1:37:0:0:37:1061:-95.7542,0	1:66:1:13:64:1819:-162.546,0	1:52:1:12:51:1556:-139.105,0	1:46:0:0:46:1292:-116.536,0	1:83:0:0:83:2455:-221.196,0	1:56:0:0:56:1648:-148.58,0	1:49:0:0:49:1510:-136.171,0
gi|448814763|ref|NC_000962.3|	357582	.	G	A	48288.6	.	AB=0;ABP=0;AC=9;AF=1;AN=9;AO=2248;CIGAR=1X;DP=2249;DPB=2249;DPRA=0;EPP=3.19963;EPPR=5.18177;GTI=0;LEN=1;MEANALT=1;MQM=60;MQMR=60;NS=9;NUMALT=1;ODDS=214.596;PAIRED=0;PAIREDR=0;PAO=0;PQA=0;PQR=0;PRO=0;QA=53673;QR=25;RO=1;RPL=1180;RPP=15.1273;RPPR=5.18177;RPR=1068;RUN=1;SAF=1159;SAP=7.74349;SAR=1089;SRF=1;SRP=5.18177;SRR=0;TYPE=snp	GT:DP:RO:QR:AO:QA:GL	1:48:0:0:48:1191:-107.413,0	1:61:0:0:61:1429:-128.819,0	1:70:1:25:69:1589:-140.703,0	1:90:0:0:90:2087:-188.022,0	1:52:0:0:52:1161:-104.688,0	1:83:0:0:83:1983:-178.666,0	1:122:0:0:122:2885:-259.835,0	1:86:0:0:86:2123:-191.258,0	1:69:0:0:69:1593:-143.577,0
gi|448814763|ref|NC_000962.3|	358196	.	CTTTTTC	CTTTTC,CTTTC,CTTTCTC	0.0440457	.	AB=0,0,0;ABP=0,0,0;AC=0,0,0;AF=0,0,0;AN=9;AO=284,94,38;CIGAR=1M1D5M,1M2D4M,4M1X2M;DP=1551;DPB=1541.71;DPRA=1.20132,1.08903,0.996103;EPP=49.5287,39.9715,3.23888;EPPR=47.3607;GTI=0;LEN=1,2,1;MEANALT=3.45455,5.72727,6.1;MQM=60,60,60;MQMR=60;NS=9;NUMALT=3;ODDS=4.586;PAIRED=0,0,0;PAIREDR=0;PAO=36.5,14.5,9.5;PQA=781.833,273.833,162.5;PQR=771.833;PRO=36.5;QA=6812,2228,745;QR=26624;RO=1087;RPL=109,27,18;RPP=36.3164,39.9715,3.23888;RPPR=113.332;RPR=175,67,20;RUN=1,1,1;SAF=252,94,38;SAP=373.078,207.129,85.5263;SAR=32,0,0;SRF=468;SRP=48.5593;SRR=619;TYPE=del,del,snp	GT:DP:RO:QR:AO:QA:GL	0:34:19:496:3,7,2:68,166,30:0,-39.6265,-30.8057,-43.0508	0:38:29:837:3,3,2:50,80,49:0,-70.8842,-68.1114,-70.9019	0:37:21:530:6,6,1:158,121,14:0,-33.4905,-36.6167,-46.2411	0:53:29:751:5,10,3:123,233,43:0,-56.5415,-46.5226,-63.6261	0:49:27:716:10,4,3:237,79,70:0,-42.0644,-57.3649,-58.1715	0:61:32:834:6,14,4:134,344,59:0,-63.0224,-44.0225,-69.6793	0:77:49:1246:4,9,7:85,227,126:0,-104.517,-91.6089,-98.7894	0:52:26:680:8,6,3:204,138,41:0,-42.8613,-48.7403,-55.5528	0:41:22:542:8,4,1:209,96,25:0,-24.7483,-39.9864,-44.4226
gi|448814763|ref|NC_000962.3|	365751	.	GCC	GC	4414.29	.	AB=0;ABP=0;AC=4;AF=0.444444;AN=9;AO=764;CIGAR=1M1D1M;DP=1303;DPB=1064.67;DPRA=0;EPP=27.067;EPPR=91.3782;GTI=3;LEN=1;MEANALT=1.22581;MQM=60;MQMR=60;NS=9;NUMALT=1;ODDS=5.21589;PAIRED=0;PAIREDR=0;PAO=11;PQA=186;PQR=456;PRO=22;QA=17833;QR=12439;RO=531;RPL=325;RPP=39.9481;RPPR=155.336;RPR=439;RUN=1;SAF=25;SAP=1451.97;SAR=739;SRF=388;SRP=248.477;SRR=143;TYPE=del	GT:DP:RO:QR:AO:QA:GL	1:25:3:68:20:440:-30.7935,0	1:34:16:353:18:354:-0.0671544,0	0:45:27:557:18:379:0,-16.0146	1:45:17:386:26:512:-11.3164,0	0:37:21:415:14:285:0,-11.6997	1:48:16:373:32:760:-34.8336,0	0:60:31:749:29:631:0,-10.6408	0:37:20:434:17:344:0,-8.11287	0:48:25:584:22:496:0,-7.92747
gi|448814763|ref|NC_000962.3|	376774	.	T	C	40657.8	.	AB=0;ABP=0;AC=9;AF=1;AN=9;AO=1748;CIGAR=1X;DP=1748;DPB=1748;DPRA=0;EPP=10.9608;EPPR=0;GTI=0;LEN=1;MEANALT=1;MQM=60;MQMR=0;NS=9;NUMALT=1;ODDS=227.086;PAIRED=0;PAIREDR=0;PAO=0;PQA=0;PQR=0;PRO=0;QA=45245;QR=0;RO=0;RPL=923;RPP=14.941;RPPR=0;RPR=825;RUN=1;SAF=989;SAP=68.7259;SAR=759;SRF=0;SRP=0;SRR=0;TYPE=snp	GT:DP:RO:QR:AO:QA:GL	1:40:0:0:40:1190:-107.364,0	1:49:0:0:49:1442:-130.044,0	1:69:0:0:69:2115:-190.6,0	1:73:0:0:73:2101:-189.337,0	1:59:0:0:59:1775:-160.009,0	1:60:0:0:60:1791:-161.451,0	1:99:0:0:99:2963:-266.905,0	1:60:0:0:60:1785:-160.901,0	1:52:0:0:52:1595:-143.82,0
gi|448814763|ref|NC_000962.3|	378357	.	T	G	37760.4	.	AB=0;ABP=0;AC=9;AF=1;AN=9;AO=1709;CIGAR=1X;DP=1711;DPB=1711;DPRA=0;EPP=39.3002;EPPR=0;GTI=0;LEN=1;MEANALT=1.03226;MQM=60;MQMR=0;NS=9;NUMALT=1;ODDS=133.417;PAIRED=0;PAIREDR=0;PAO=0;PQA=0;PQR=0;PRO=0;QA=42267;QR=0;RO=0;RPL=934;RPP=35.1326;RPPR=0;RPR=775;RUN=1;SAF=1067;SAP=232.514;SAR=642;SRF=0;SRP=0;SRR=0;TYPE=snp	GT:DP:RO:QR:AO:QA:GL	1:20:0:0:20:539:-48.7692,0	1:60:0:0:60:1602:-144.427,0	1:48:0:0:48:1237:-111.569,0	1:81:0:0:81:1997:-179.945,0	1:46:0:0:46:1230:-110.948,0	1:46:0:0:46:1243:-112.113,0	1:75:0:0:75:2169:-195.46,0	1:59:0:0:59:1538:-138.661,0	1:39:0:0:37:1024:-92.2438,0
gi|448814763|ref|NC_000962.3|	378505	.	GTT	GT	6022.12	.	AB=0;ABP=0;AC=2;AF=0.222222;AN=9;AO=788;CIGAR=1M1D1M;DP=1344;DPB=1098.33;DPRA=3.41282;EPP=37.5775;EPPR=14.6074;GTI=1;LEN=1;MEANALT=1.3;MQM=60;MQMR=60;NS=9;NUMALT=1;ODDS=0.413372;PAIRED=0;PAIREDR=0;PAO=16.5;PQA=362;PQR=367;PRO=17.5;QA=16736;QR=12624;RO=546;RPL=324;RPP=57.0215;RPPR=46.0261;RPR=464;RUN=1;SAF=718;SAP=1160.13;SAR=70;SRF=121;SRP=370.554;SRR=425;TYPE=del	GT:DP:RO:QR:AO:QA:GL	1:25:8:142:17:261:-10.6858,0	0:46:25:483:19:264:0,-19.7578	0:48:24:497:24:376:0,-10.9373	0:71:37:813:34:513:0,-27.0631	0:38:17:438:21:345:0,-8.45901	1:46:16:341:30:430:-6.59537,0	0:75:38:870:37:502:0,-34.4628	0:64:39:816:25:334:0,-43.4481	0:35:12:304:21:271:0,-3.07336
gi|448814763|ref|NC_000962.3|	378939	.	G	C	43122.6	.	AB=0;ABP=0;AC=9;AF=1;AN=9;AO=1936;CIGAR=1X;DP=1941;DPB=1941;DPRA=0;EPP=8.50628;EPPR=6.91895;GTI=0;LEN=1;MEANALT=1;MQM=59.9793;MQMR=60;NS=9;NUMALT=1;ODDS=169.834;PAIRED=0;PAIREDR=0;PAO=0;PQA=0;PQR=0;PRO=0;QA=48035;QR=64;RO=5;RPL=844;RPP=71.9949;RPPR=3.44459;RPR=1092;RUN=1;SAF=921;SAP=12.921;SAR=1015;SRF=3;SRP=3.44459;SRR=2;TYPE=snp	GT:DP:RO:QR:AO:QA:GL	1:36:0:0:36:953:-86.023,0	1:49:0:0:49:1246:-112.372,0	1:71:0:0:71:1875:-168.987,0	1:81:1:13:80:2207:-197.565,0	1:57:2:26:55:1492:-132.057,0	1:76:0:0:76:1936:-174.422,0	1:92:1:13:91:2514:-225.199,0	1:70:0:0:70:1933:-174.205,0	1:48:1:12:47:1215:-108.391,0
gi|448814763|ref|NC_000962.3|	379840	.	C	T	1041.55	.	AB=0;ABP=0;AC=1;AF=0.111111;AN=9;AO=51;CIGAR=1X;DP=1773;DPB=1773;DPRA=0.888502;EPP=4.07475;EPPR=11.0808;GTI=0;LEN=1;MEANALT=1;MQM=60;MQMR=60;NS=9;NUMALT=1;ODDS=135.68;PAIRED=0;PAIREDR=0;PAO=0;PQA=0;PQR=0;PRO=0;QA=1245;QR=43120;RO=1722;RPL=19;RPP=10.206;RPPR=78.0862;RPR=32;RUN=1;SAF=24;SAP=3.3935;SAR=27;SRF=768;SRP=46.6365;SRR=954;TYPE=snp	GT:DP:RO:QR:AO:QA:GL	0:36:36:1020:0:0:0,-92.0643	1:51:0:0:51:1245:-112.275,0	0:43:43:1095:0:0:0,-98.7918	0:78:78:2213:0:0:0,-199.404	0:65:65:1765:0:0:0,-159.089	0:57:57:1576:0:0:0,-142.082	0:97:97:2657:0:0:0,-239.36	0:68:68:1870:0:0:0,-168.54	0:50:50:1452:0:0:0,-130.938
gi|448814763|ref|NC_000962.3|	381030	.	A	G	40621.1	.	AB=0;ABP=0;AC=9;AF=1;AN=9;AO=1879;CIGAR=1X;DP=1879;DPB=1879;DPRA=0;EPP=14.7991;EPPR=0;GTI=0;LEN=1;MEANALT=1;MQM=60;MQMR=0;NS=9;NUMALT=1;ODDS=203.705;PAIRED=0;PAIREDR=0;PAO=0;PQA=0;PQR=0;PRO=0;QA=45235;QR=0;RO=0;RPL=860;RPP=32.2264;RPPR=0;RPR=1019;RUN=1;SAF=818;SAP=71.2505;SAR=1061;SRF=0;SRP=0;SRR=0;TYPE=snp	GT:DP:RO:QR:AO:QA:GL	1:50:0:0:50:1215:-109.568,0	1:37:0:0:37:867:-78.2471,0	1:46:0:0:46:1203:-108.506,0	1:95:0:0:95:2238:-201.621,0	1:52:0:0:52:1336:-120.469,0	1:69:0:0:69:1755:-158.174,0	1:85:0:0:85:1990:-179.299,0	1:63:0:0:63:1565:-141.078,0	1:58:0:0:58:1290:-116.307,0
gi|448814763|ref|NC_000962.3|	382822	.	G	A	30114.1	.	AB=0;ABP=0;AC=9;AF=1;AN=9;AO=1272;CIGAR=1X;DP=2050;DPB=2050;DPRA=0.953333;EPP=4.34869;EPPR=18.2943;GTI=0;LEN=1;MEANALT=1;MQM=60;MQMR=60;NS=9;NUMALT=1;ODDS=61.5294;PAIRED=0;PAIREDR=0;PAO=0;PQA=0;PQR=0;PRO=0;QA=34357;QR=18672;RO=778;RPL=538;RPP=68.5915;RPPR=44.553;RPR=734;RUN=1;SAF=580;SAP=24.4246;SAR=692;SRF=366;SRP=8.91626;SRR=412;TYPE=snp	GT:DP:RO:QR:AO:QA:GL	1:42:0:0:42:1250:-112.768,0	1:56:0:0:56:1665:-150.111,0	1:64:0:0:64:1854:-167.11,0	1:92:0:0:92:2674:-240.889,0	1:50:0:0:50:1600:-144.279,0	1:75:0:0:75:2315:-208.594,0	1:102:0:0:102:3149:-283.638,0	1:74:0:0:74:2209:-199.052,0	1:58:0:0:58:1825:-164.513,0
gi|448814763|ref|NC_000962.3|	384380	.	A	C	42760.2	.	AB=0;ABP=0;AC=9;AF=1;AN=9;AO=1885;CIGAR=1X;DP=1887;DPB=1887;DPRA=0;EPP=19.8764;EPPR=5.18177;GTI=0;LEN=1;MEANALT=1.03226;MQM=60;MQMR=60;NS=9;NUMALT=1;ODDS=169.389;PAIRED=0;PAIREDR=0;PAO=0;PQA=0;PQR=0;PRO=0;QA=47846;QR=18;RO=1;RPL=1195;RPP=296.793;RPPR=5.18177;RPR=690;RUN=1;SAF=948;SAP=3.14969;SAR=937;SRF=0;SRP=5.18177;SRR=1;TYPE=snp	GT:DP:RO:QR:AO:QA:GL	1:39:0:0:39:1154:-104.132,0	1:41:0:0:41:1135:-102.401,0	1:41:0:0:41:1179:-106.371,0	1:74:0:0:74:2075:-186.989,0	1:48:0:0:48:1422:-128.242,0	1:72:0:0:72:2073:-186.809,0	1:83:0:0:83:2460:-221.636,0	1:66:0:0:66:1981:-178.542,0	1:56:1:18:54:1559:-138.764,0
gi|448814763|ref|NC_000962.3|	384616	.	GCT	GT	1293.69	.	AB=0;ABP=0;AC=1;AF=0.111111;AN=9;AO=158;CIGAR=1M1D1M;DP=571;DPB=530.333;DPRA=1.29693;EPP=99.9844;EPPR=18.5299;GTI=0;LEN=1;MEANALT=1.21053;MQM=60;MQMR=60;NS=9;NUMALT=1;ODDS=1.94735;PAIRED=0;PAIREDR=0;PAO=6.5;PQA=134;PQR=259;PRO=11.5;QA=4048;QR=9880;RO=408;RPL=132;RPP=157.432;RPPR=330.349;RPR=26;RUN=1;SAF=19;SAP=200.917;SAR=139;SRF=255;SRP=58.3828;SRR=153;TYPE=del	GT:DP:RO:QR:AO:QA:GL	0:13:8:217:5:158:0,-5.26516	0:9:7:198:2:58:0,-12.5905	0:12:6:146:5:147:0,-1.75901	0:21:14:317:7:202:0,-10.2882	0:16:11:247:4:126:0,-10.8306	1:23:11:289:12:354:-3.08673,0	0:21:14:351:6:159:0,-19.5162	0:17:12:318:4:120:0,-17.7999	0:11:6:141:5:132:0,-0.781794
gi|448814763|ref|NC_000962.3|	384668	.	GCC	GC	7.76384e-08	.	AB=0;ABP=0;AC=1;AF=0.111111;AN=9;AO=9;CIGAR=1M1D1M;DP=409;DPB=414.333;DPRA=0.795181;EPP=22.5536;EPPR=35.4402;GTI=0;LEN=1;MEANALT=1.14286;MQM=60;MQMR=59.9547;NS=9;NUMALT=1;ODDS=17.8405;PAIRED=0;PAIREDR=0;PAO=7;PQA=136;PQR=219;PRO=10;QA=168;QR=9795;RO=397;RPL=9;RPP=22.5536;RPPR=5.42244;RPR=0;RUN=1;SAF=9;SAP=22.5536;SAR=0;SRF=174;SRP=16.1431;SRR=223;TYPE=del	GT:DP:RO:QR:AO:QA:GL	0:11:11:311:0:0:0,-28.2675	0:6:6:167:0:0:0,-15.3051	0:9:7:199:2:34:0,-18.1173	0:15:14:351:1:22:0,-29.6366	0:5:4:113:1:30:0,-7.45105	0:23:22:608:1:21:0,-52.8882	0:15:13:334:2:40:0,-26.5082	0:9:7:200:1:14:0,-16.7857	1:1:0:0:1:7:-0.699998,0
gi|448814763|ref|NC_000962.3|	384916	.	GAC	GC	21.3945	.	AB=0;ABP=0;AC=1;AF=0.111111;AN=9;AO=10;CIGAR=1M1D1M;DP=357;DPB=355.667;DPRA=0.712102;EPP=10.8276;EPPR=4.06788;GTI=1;LEN=1;MEANALT=1;MQM=60;MQMR=60;NS=9;NUMALT=1;ODDS=4.91878;PAIRED=0;PAIREDR=0;PAO=2;PQA=36;PQR=60;PRO=3;QA=242;QR=8573;RO=347;RPL=9;RPP=16.9077;RPPR=127.423;RPR=1;RUN=1;SAF=7;SAP=6.48466;SAR=3;SRF=176;SRP=3.16675;SRR=171;TYPE=del	GT:DP:RO:QR:AO:QA:GL	0:6:4:100:2:43:0,-5.16356	1:2:1:21:1:35:-1.39868,0	0:6:6:179:0:0:0,-16.4052	0:10:10:227:0:0:0,-20.6541	0:4:4:123:0:0:0,-11.3736	0:19:17:453:2:44:0,-36.8485	0:17:17:517:0:0:0,-46.8232	0:5:5:140:0:0:0,-12.876	0:4:4:117:0:0:0,-10.8207
gi|448814763|ref|NC_000962.3|	385763	.	GCC	GC	582.424	.	AB=0;ABP=0;AC=1;AF=0.111111;AN=9;AO=720;CIGAR=1M1D1M;DP=1879;DPB=1660.33;DPRA=3.65098;EPP=133.492;EPPR=10.2435;GTI=2;LEN=1;MEANALT=1.16667;MQM=59.9861;MQMR=59.9931;NS=9;NUMALT=1;ODDS=17.9798;PAIRED=0;PAIREDR=0;PAO=17.5;PQA=285.5;PQR=615.5;PRO=30.5;QA=16914;QR=27605;RO=1154;RPL=259;RPP=126.072;RPPR=17.5821;RPR=461;RUN=1;SAF=5;SAP=1523.34;SAR=715;SRF=817;SRP=436.552;SRR=337;TYPE=del	GT:DP:RO:QR:AO:QA:GL	1:40:18:487:21:494:-0.598142,0	0:47:27:631:20:413:0,-19.6436	0:54:32:698:22:446:0,-22.6924	0:73:49:1173:24:523:0,-61.574	0:46:34:792:12:265:0,-53.3787	0:71:47:1130:23:509:0,-57.6973	0:109:75:1810:33:731:0,-97.1185	0:82:61:1444:20:479:0,-88.4557	0:48:37:864:10:214:0,-58.5171
gi|448814763|ref|NC_000962.3|	385784	.	CGG	CG	351.424	.	AB=0;ABP=0;AC=1;AF=0.111111;AN=9;AO=788;CIGAR=1M1D1M;DP=1895;DPB=1642;DPRA=0;EPP=6.9895;EPPR=62.7771;GTI=0;LEN=1;MEANALT=1.19355;MQM=60;MQMR=59.9909;NS=9;NUMALT=1;ODDS=10.0608;PAIRED=0;PAIREDR=0;PAO=8.5;PQA=163.5;PQR=187.5;PRO=9.5;QA=19240;QR=28186;RO=1100;RPL=372;RPP=8.34529;RPPR=83.5601;RPR=416;RUN=1;SAF=781;SAP=1653.87;SAR=7;SRF=62;SRP=1883.46;SRR=1038;TYPE=del	GT:DP:RO:QR:AO:QA:GL	0:40:26:788:14:299:0,-44.0854	0:48:30:900:18:511:0,-35.018	0:55:36:1065:19:490:0,-51.7729	0:73:40:1083:31:818:0,-23.8516	1:47:18:562:28:670:-9.65937,0	0:74:42:1301:32:753:0,-49.3716	0:113:63:1804:48:1239:0,-50.8576	0:77:41:1254:36:986:0,-24.136	0:49:27:781:22:514:0,-24.078
gi|448814763|ref|NC_000962.3|	386432	.	C	G	40093.9	.	AB=0;ABP=0;AC=9;AF=1;AN=9;AO=1756;CIGAR=1X;DP=1760;DPB=1760;DPRA=0;EPP=97.2097;EPPR=5.18177;GTI=0;LEN=1;MEANALT=1;MQM=59.9886;MQMR=60;NS=9;NUMALT=1;ODDS=152.267;PAIRED=0;PAIREDR=0;PAO=0;PQA=0;PQR=0;PRO=0;QA=44737;QR=52;RO=4;RPL=986;RPP=60.7052;RPPR=3.0103;RPR=770;RUN=1;SAF=912;SAP=8.72835;SAR=844;SRF=1;SRP=5.18177;SRR=3;TYPE=snp	GT:DP:RO:QR:AO:QA:GL	1:39:0:0:39:1126:-101.605,0	1:56:0:0:56:1471:-132.625,0	1:55:0:0:55:1577:-142.188,0	1:85:1:7:84:2409:-216.349,0	1:55:2:37:53:1531:-134.533,0	1:62:0:0:62:1799:-162.166,0	1:105:0:0:105:3014:-271.481,0	1:64:0:0:64:1818:-163.866,0	1:49:1:8:48:1432:-128.349,0
gi|448814763|ref|NC_000962.3|	390791	.	A	G	1495.27	.	AB=0;ABP=0;AC=1;AF=0.111111;AN=9;AO=67;CIGAR=1X;DP=1962;DPB=1962;DPRA=1.07709;EPP=3.82055;EPPR=79.326;GTI=0;LEN=1;MEANALT=2;MQM=60;MQMR=59.9784;NS=9;NUMALT=1;ODDS=110.803;PAIRED=0;PAIREDR=0;PAO=0;PQA=0;PQR=0;PRO=0;QA=1779;QR=47968;RO=1894;RPL=18;RPP=34.1563;RPPR=239.322;RPR=49;RUN=1;SAF=31;SAP=3.82055;SAR=36;SRF=1028;SRP=33.0991;SRR=866;TYPE=snp	GT:DP:RO:QR:AO:QA:GL	1:68:0:0:67:1779:-160.263,0	0:53:53:1526:0:0:0,-137.59	0:74:74:2127:0:0:0,-191.676	0:76:76:2173:0:0:0,-195.806	0:59:59:1638:0:0:0,-147.663	0:63:63:1779:0:0:0,-160.357	0:102:102:2981:0:0:0,-268.524	0:62:62:1733:0:0:0,-156.212	0:69:69:1947:0:0:0,-175.249
gi|448814763|ref|NC_000962.3|	390828	.	T	C	44616.8	.	AB=0;ABP=0;AC=9;AF=1;AN=9;AO=1981;CIGAR=1X;DP=2003;DPB=2003;DPRA=0;EPP=82.3288;EPPR=0;GTI=0;LEN=1;MEANALT=1.32258;MQM=59.9788;MQMR=0;NS=9;NUMALT=1;ODDS=165.83;PAIRED=0;PAIREDR=0;PAO=0;PQA=0;PQR=0;PRO=0;QA=49832;QR=0;RO=0;RPL=814;RPP=139.6;RPPR=0;RPR=1167;RUN=1;SAF=1056;SAP=21.8213;SAR=925;SRF=0;SRP=0;SRR=0;TYPE=snp	GT:DP:RO:QR:AO:QA:GL	1:69:0:0:68:1820:-163.948,0	1:52:0:0:50:1366:-123.075,0	1:74:0:0:71:1915:-172.449,0	1:80:0:0:79:2215:-199.448,0	1:61:0:0:59:1647:-148.34,0	1:70:0:0:64:1797:-161.829,0	1:109:0:0:106:2951:-265.659,0	1:58:0:0:57:1581:-142.454,0	1:69:0:0:67:1900:-170.764,0
gi|448814763|ref|NC_000962.3|	391853	.	A	G	42338.9	.	AB=0;ABP=0;AC=9;AF=1;AN=9;AO=1783;CIGAR=1X;DP=1783;DPB=1783;DPRA=0;EPP=4.86269;EPPR=0;GTI=0;LEN=1;MEANALT=1;MQM=60;MQMR=0;NS=9;NUMALT=1;ODDS=154.769;PAIRED=0;PAIREDR=0;PAO=0;PQA=0;PQR=0;PRO=0;QA=47023;QR=0;RO=0;RPL=912;RPP=5.05755;RPPR=0;RPR=871;RUN=1;SAF=905;SAP=3.89813;SAR=878;SRF=0;SRP=0;SRR=0;TYPE=snp	GT:DP:RO:QR:AO:QA:GL	1:37:0:0:37:1154:-104.142,0	1:42:0:0:42:1381:-124.577,0	1:65:0:0:65:1998:-180.075,0	1:83:0:0:83:2601:-234.327,0	1:54:0:0:54:1745:-157.322,0	1:65:0:0:65:2013:-181.427,0	1:111:0:0:111:3410:-307.12,0	1:68:0:0:68:2133:-192.22,0	1:57:0:0:57:1764:-159.012,0
gi|448814763|ref|NC_000962.3|	392261	.	T	C	40310.2	.	AB=0;ABP=0;AC=9;AF=1;AN=9;AO=1770;CIGAR=1X;DP=1770;DPB=1770;DPRA=0;EPP=9.37014;EPPR=0;GTI=0;LEN=1;MEANALT=1;MQM=60;MQMR=0;NS=9;NUMALT=1;ODDS=179.235;PAIRED=0;PAIREDR=0;PAO=0;PQA=0;PQR=0;PRO=0;QA=44794;QR=0;RO=0;RPL=832;RPP=16.7949;RPPR=0;RPR=938;RUN=1;SAF=921;SAP=9.37014;SAR=849;SRF=0;SRP=0;SRR=0;TYPE=snp	GT:DP:RO:QR:AO:QA:GL	1:43:0:0:43:1205:-108.707,0	1:46:0:0:46:1352:-121.939,0	1:57:0:0:57:1556:-140.288,0	1:96:0:0:96:2702:-243.4,0	1:48:0:0:48:1339:-120.76,0	1:57:0:0:57:1652:-148.936,0	1:99:0:0:99:2682:-241.599,0	1:59:0:0:59:1665:-150.101,0	1:60:0:0:60:1721:-155.144,0
gi|448814763|ref|NC_000962.3|	393941	.	C	T	46471.2	.	AB=0;ABP=0;AC=9;AF=1;AN=9;AO=1988;CIGAR=1X;DP=1988;DPB=1988;DPRA=0;EPP=3.3642;EPPR=0;GTI=0;LEN=1;MEANALT=1;MQM=59.9995;MQMR=0;NS=9;NUMALT=1;ODDS=181.002;PAIRED=0;PAIREDR=0;PAO=0;PQA=0;PQR=0;PRO=0;QA=51643;QR=0;RO=0;RPL=934;RPP=18.7393;RPPR=0;RPR=1054;RUN=1;SAF=1049;SAP=16.227;SAR=939;SRF=0;SRP=0;SRR=0;TYPE=snp	GT:DP:RO:QR:AO:QA:GL	1:42:0:0:42:1310:-118.174,0	1:47:0:0:47:1430:-128.964,0	1:58:0:0:58:1846:-166.404,0	1:71:0:0:71:2154:-194.107,0	1:57:0:0:57:1730:-155.961,0	1:79:0:0:79:2384:-214.799,0	1:95:0:0:95:2982:-268.605,0	1:71:0:0:71:2125:-191.5,0	1:71:0:0:71:2154:-194.111,0
gi|448814763|ref|NC_000962.3|	396750	.	G	A	39108	.	AB=0;ABP=0;AC=9;AF=1;AN=9;AO=1667;CIGAR=1X;DP=1674;DPB=1674;DPRA=0;EPP=24.0203;EPPR=7.35324;GTI=0;LEN=1;MEANALT=1.12903;MQM=59.9994;MQMR=60;NS=9;NUMALT=1;ODDS=145.933;PAIRED=0;PAIREDR=0;PAO=0;PQA=0;PQR=0;PRO=0;QA=43513;QR=48;RO=2;RPL=862;RPP=7.24252;RPPR=7.35324;RPR=805;RUN=1;SAF=775;SAP=20.8419;SAR=892;SRF=0;SRP=7.35324;SRR=2;TYPE=snp	GT:DP:RO:QR:AO:QA:GL	1:42:0:0:42:1278:-115.293,0	1:56:0:0:56:1629:-146.872,0	1:65:1:12:62:1848:-165.353,0	1:78:0:0:77:2341:-210.808,0	1:48:0:0:47:1504:-135.41,0	1:54:0:0:54:1696:-152.911,0	1:81:0:0:81:2496:-224.889,0	1:67:1:36:66:2004:-177.018,0	1:51:0:0:50:1549:-139.585,0
gi|448814763|ref|NC_000962.3|	397962	.	C	T	1225.07	.	AB=0;ABP=0;AC=1;AF=0.111111;AN=9;AO=48;CIGAR=1X;DP=1745;DPB=1745;DPRA=0.848556;EPP=3.19126;EPPR=33.7526;GTI=0;LEN=1;MEANALT=1;MQM=60;MQMR=60;NS=9;NUMALT=1;ODDS=149.4;PAIRED=0;PAIREDR=0;PAO=0;PQA=0;PQR=0;PRO=0;QA=1449;QR=43045;RO=1697;RPL=21;RPP=4.6389;RPPR=128.371;RPR=27;RUN=1;SAF=18;SAP=9.52472;SAR=30;SRF=839;SRP=3.47223;SRR=858;TYPE=snp	GT:DP:RO:QR:AO:QA:GL	0:38:38:1104:0:0:0,-99.6266	0:44:44:1226:0:0:0,-110.599	0:52:52:1512:0:0:0,-136.336	0:81:81:2298:0:0:0,-207.047	1:48:0:0:48:1449:-130.675,0	0:56:56:1560:0:0:0,-140.648	0:113:113:3288:0:0:0,-296.132	0:73:73:2059:0:0:0,-185.547	0:50:50:1438:0:0:0,-129.681
gi|448814763|ref|NC_000962.3|	398612	.	A	C	1196.76	.	AB=0;ABP=0;AC=1;AF=0.111111;AN=9;AO=54;CIGAR=1X;DP=2132;DPB=2132;DPRA=0.779596;EPP=3.17115;EPPR=30.4612;GTI=0;LEN=1;MEANALT=1;MQM=60;MQMR=59.9855;NS=9;NUMALT=1;ODDS=129.312;PAIRED=0;PAIREDR=0;PAO=0;PQA=0;PQR=0;PRO=0;QA=1418;QR=53283;RO=2076;RPL=27;RPP=3.0103;RPPR=52.7199;RPR=27;RUN=1;SAF=31;SAP=5.5839;SAR=23;SRF=1072;SRP=7.84695;SRR=1004;TYPE=snp	GT:DP:RO:QR:AO:QA:GL	0:58:58:1716:0:0:0,-154.695	0:56:56:1672:0:0:0,-150.74	0:54:52:1471:0:0:0,-132.343	0:106:106:3250:0:0:0,-292.68	0:66:66:1935:0:0:0,-174.394	0:63:63:1897:0:0:0,-170.984	0:113:113:3388:0:0:0,-305.142	0:79:79:2362:0:0:0,-212.827	1:54:0:0:54:1418:-127.866,0
gi|448814763|ref|NC_000962.3|	403361	.	CGGGGGA	CGGGGGGA	8.85132e-05	.	AB=0;ABP=0;AC=1;AF=0.111111;AN=9;AO=6;CIGAR=1M1I6M;DP=210;DPB=236.429;DPRA=1.08149;EPP=8.80089;EPPR=98.946;GTI=0;LEN=1;MEANALT=1.5;MQM=60;MQMR=60;NS=9;NUMALT=1;ODDS=10.8064;PAIRED=0;PAIREDR=0;PAO=20;PQA=470;PQR=470;PRO=20;QA=91;QR=4804;RO=200;RPL=5;RPP=8.80089;RPPR=316.788;RPR=1;RUN=1;SAF=4;SAP=4.45795;SAR=2;SRF=44;SRP=139.205;SRR=156;TYPE=ins	GT:DP:RO:QR:AO:QA:GL	0:4:4:97:0:0:0,-8.97136	0:1:1:19:0:0:0,-1.89997	0:4:4:99:0:0:0,-9.15691	0:1:1:23:0:0:0,-2.29991	1:4:1:22:2:44:-1.99151,0	0:15:13:324:0:0:0,-29.2086	0:8:7:177:1:9:0,-15.2813	0:12:9:193:2:30:0,-14.7294	0:5:4:106:1:8:0,-9.00402
gi|448814763|ref|NC_000962.3|	403373	.	CTTTTTC	CTTTTTTC	6.90661e-06	.	AB=0;ABP=0;AC=1;AF=0.125;AN=8;AO=9;CIGAR=1M1I6M;DP=163;DPB=174.857;DPRA=1.35574;EPP=3.25157;EPPR=73.9451;GTI=0;LEN=1;MEANALT=1.16667;MQM=60;MQMR=60;NS=8;NUMALT=1;ODDS=13.6485;PAIRED=0;PAIREDR=0;PAO=9.5;PQA=245.5;PQR=245.5;PRO=9.5;QA=168;QR=3646;RO=150;RPL=7;RPP=9.04217;RPPR=255.249;RPR=2;RUN=1;SAF=3;SAP=5.18177;SAR=6;SRF=35;SRP=95.6598;SRR=115;TYPE=ins	GT:DP:RO:QR:AO:QA:GL	0:3:1:31:2:25:0,-0.724473	0:1:1:30:0:0:0,-2.99957	0:4:4:110:0:0:0,-10.1735	.	1:4:2:51:2:58:-0.664326,0	0:13:11:255:2:25:0,-20.8049	0:8:6:150:1:16:0,-12.1497	0:8:7:174:1:20:0,-13.9069	0:4:4:109:0:0:0,-10.0804
gi|448814763|ref|NC_000962.3|	403446	.	GCC	GC	0.0106348	.	AB=0;ABP=0;AC=1;AF=0.5;AN=2;AO=3;CIGAR=1M1D1M;DP=26;DPB=25.6667;DPRA=1.54762;EPP=3.73412;EPPR=22.3561;GTI=1;LEN=1;MEANALT=1.5;MQM=60;MQMR=59.3182;NS=2;NUMALT=1;ODDS=6.62145;PAIRED=0;PAIREDR=0;PAO=1;PQA=24;PQR=24;PRO=1;QA=61;QR=526;RO=22;RPL=1;RPP=3.73412;RPPR=4.58955;RPR=2;RUN=1;SAF=0;SAP=9.52472;SAR=3;SRF=7;SRP=9.32731;SRR=15;TYPE=del	GT:DP:RO:QR:AO:QA:GL	1:2:0:0:1:13:-1.16999,0	.	.	.	.	.	.	0:1:1:22:0:0:0,-2.19993	.
gi|448814763|ref|NC_000962.3|	403495	.	CGG	CG	0.00258276	.	AB=0;ABP=0;AC=1;AF=0.166667;AN=6;AO=3;CIGAR=1M1D1M;DP=64;DPB=63.3333;DPRA=0.805085;EPP=9.52472;EPPR=3.15506;GTI=0;LEN=1;MEANALT=1;MQM=60;MQMR=60;NS=6;NUMALT=1;ODDS=7.44945;PAIRED=0;PAIREDR=0;PAO=0.5;PQA=0;PQR=0;PRO=0.5;QA=47;QR=1443;RO=60;RPL=0;RPP=9.52472;RPPR=86.3948;RPR=3;RUN=1;SAF=3;SAP=9.52472;SAR=0;SRF=27;SRP=4.31318;SRR=33;TYPE=del	GT:DP:RO:QR:AO:QA:GL	0:1:1:23:0:0:0,-2.29991	.	.	0:1:1:30:0:0:0,-2.99957	.	0:4:2:50:2:34:0,-1.51979	0:4:4:104:0:0:0,-9.6189	1:1:0:0:1:13:-1.29999,0	0:1:1:12:0:0:0,-1.19999
gi|448814763|ref|NC_000962.3|	403980	.	G	A	43829.5	.	AB=0;ABP=0;AC=9;AF=1;AN=9;AO=1918;CIGAR=1X;DP=1923;DPB=1923;DPRA=0;EPP=49.2067;EPPR=9.52472;GTI=0;LEN=1;MEANALT=1.06452;MQM=60;MQMR=60;NS=9;NUMALT=1;ODDS=118.815;PAIRED=0;PAIREDR=0;PAO=0;PQA=0;PQR=0;PRO=0;QA=48979;QR=69;RO=3;RPL=1120;RPP=120.397;RPPR=3.73412;RPR=798;RUN=1;SAF=1072;SAP=60.8362;SAR=846;SRF=1;SRP=3.73412;SRR=2;TYPE=snp	GT:DP:RO:QR:AO:QA:GL	1:46:0:0:46:1371:-123.655,0	1:56:0:0:56:1592:-143.534,0	1:52:0:0:52:1506:-135.8,0	1:78:0:0:77:2183:-196.585,0	1:57:0:0:57:1707:-153.887,0	1:43:1:33:41:1171:-102.451,0	1:91:0:0:91:2778:-250.262,0	1:80:1:13:79:2321:-207.834,0	1:55:1:23:54:1590:-141.062,0
gi|448814763|ref|NC_000962.3|	404326	.	T	C	36563.4	.	AB=0;ABP=0;AC=9;AF=1;AN=9;AO=1741;CIGAR=1X;DP=1746;DPB=1746;DPRA=0;EPP=93.263;EPPR=7.35324;GTI=0;LEN=1;MEANALT=1.09677;MQM=60;MQMR=60;NS=9;NUMALT=1;ODDS=109.656;PAIRED=0;PAIREDR=0;PAO=0;PQA=0;PQR=0;PRO=0;QA=40811;QR=43;RO=2;RPL=963;RPP=45.6976;RPPR=7.35324;RPR=778;RUN=1;SAF=801;SAP=27.1085;SAR=940;SRF=2;SRP=7.35324;SRR=0;TYPE=snp	GT:DP:RO:QR:AO:QA:GL	1:32:0:0:32:652:-58.877,0	1:49:0:0:49:1075:-96.9502,0	1:53:0:0:52:1081:-97.3728,0	1:76:0:0:76:1598:-144.002,0	1:57:1:12:55:1107:-98.6007,0	1:60:0:0:59:1463:-131.778,0	1:70:0:0:70:1462:-131.774,0	1:56:1:31:55:1315:-115.467,0	1:43:0:0:43:1058:-95.4492,0
gi|448814763|ref|NC_000962.3|	405523	.	G	T	1973.44	.	AB=0;ABP=0;AC=1;AF=0.111111;AN=9;AO=80;CIGAR=1X;DP=2029;DPB=2029;DPRA=1.2314;EPP=11.8048;EPPR=29.0914;GTI=0;LEN=1;MEANALT=1;MQM=60;MQMR=60;NS=9;NUMALT=1;ODDS=108.348;PAIRED=0;PAIREDR=0;PAO=0;PQA=0;PQR=0;PRO=0;QA=2295;QR=47966;RO=1949;RPL=39;RPP=3.11887;RPPR=20.9804;RPR=41;RUN=1;SAF=34;SAP=6.91895;SAR=46;SRF=960;SRP=3.9473;SRR=989;TYPE=snp	GT:DP:RO:QR:AO:QA:GL	0:34:34:875:0:0:0,-78.9959	0:51:51:1271:0:0:0,-114.623	0:61:61:1593:0:0:0,-143.603	1:80:0:0:80:2295:-206.792,0	0:50:50:1286:0:0:0,-115.973	0:74:74:1957:0:0:0,-176.364	0:99:99:2699:0:0:0,-243.138	0:87:87:2401:0:0:0,-216.324	0:55:55:1372:0:0:0,-123.71
gi|448814763|ref|NC_000962.3|	406274	.	T	C	44977.6	.	AB=0;ABP=0;AC=9;AF=1;AN=9;AO=1958;CIGAR=1X;DP=1960;DPB=1960;DPRA=0;EPP=26.6503;EPPR=5.18177;GTI=0;LEN=1;MEANALT=1.03226;MQM=59.9857;MQMR=60;NS=9;NUMALT=1;ODDS=180.327;PAIRED=0;PAIREDR=0;PAO=0;PQA=0;PQR=0;PRO=0;QA=50017;QR=16;RO=1;RPL=1049;RPP=24.7472;RPPR=5.18177;RPR=909;RUN=1;SAF=1013;SAP=8.13844;SAR=945;SRF=1;SRP=5.18177;SRR=0;TYPE=snp	GT:DP:RO:QR:AO:QA:GL	1:30:0:0:30:849:-76.6782,0	1:51:0:0:51:1461:-131.748,0	1:63:0:0:63:1818:-163.801,0	1:87:0:0:87:2442:-220.008,0	1:72:0:0:72:2166:-195.191,0	1:68:0:0:68:2009:-181.063,0	1:134:0:0:134:3724:-335.378,0	1:74:1:16:73:2133:-190.613,0	1:69:0:0:68:1927:-173.589,0
gi|448814763|ref|NC_000962.3|	406599	.	G	A	22161	.	AB=0;ABP=0;AC=9;AF=1;AN=9;AO=1015;CIGAR=1X;DP=1639;DPB=1639;DPRA=0.942467;EPP=19.2033;EPPR=18.1688;GTI=0;LEN=1;MEANALT=1;MQM=60;MQMR=60;NS=9;NUMALT=1;ODDS=118.801;PAIRED=0;PAIREDR=0;PAO=0;PQA=0;PQR=0;PRO=0;QA=25291;QR=14976;RO=624;RPL=557;RPP=23.9784;RPPR=20.0619;RPR=458;RUN=1;SAF=519;SAP=4.14203;SAR=496;SRF=272;SRP=25.2818;SRR=352;TYPE=snp	GT:DP:RO:QR:AO:QA:GL	1:34:0:0:34:859:-77.5493,0	1:46:0:0:46:1185:-106.881,0	1:37:0:0:37:905:-81.6822,0	1:63:0:0:63:1723:-155.306,0	1:45:0:0:45:1159:-104.539,0	1:45:0:0:45:1184:-106.795,0	1:83:0:0:83:2129:-191.828,0	1:41:0:0:41:1058:-95.4574,0	1:54:0:0:54:1481:-133.529,0
gi|448814763|ref|NC_000962.3|	409221	.	CGG	CG	1003.52	.	AB=0;ABP=0;AC=1;AF=0.111111;AN=9;AO=48;CIGAR=1M1D1M;DP=1838;DPB=1831.33;DPRA=0.967789;EPP=3.19126;EPPR=25.7919;GTI=0;LEN=1;MEANALT=1.5;MQM=60;MQMR=59.9994;NS=9;NUMALT=1;ODDS=80.7258;PAIRED=0;PAIREDR=0;PAO=10;PQA=171.5;PQR=171.5;PRO=10;QA=1224;QR=43646;RO=1789;RPL=20;RPP=5.9056;RPPR=6.68202;RPR=28;RUN=1;SAF=19;SAP=7.5342;SAR=29;SRF=844;SRP=15.3922;SRR=945;TYPE=del	GT:DP:RO:QR:AO:QA:GL	0:39:39:995:0:0:0,-89.7945	0:52:52:1265:0:0:0,-114.081	0:44:44:1197:0:0:0,-107.986	0:85:85:2087:0:0:0,-188.051	1:48:0:0:47:1206:-108.632,0	0:48:48:1222:0:0:0,-110.221	0:120:120:3144:0:0:0,-283.177	0:67:66:1641:1:18:0,-146.122	0:39:39:991:0:0:0,-89.4325
gi|448814763|ref|NC_000962.3|	411377	.	CGG	CG	1752.64	.	AB=0;ABP=0;AC=1;AF=0.111111;AN=9;AO=232;CIGAR=1M1D1M;DP=844;DPB=829;DPRA=1.06633;EPP=51.5315;EPPR=12.6995;GTI=0;LEN=1;MEANALT=1.19048;MQM=59.7241;MQMR=60;NS=9;NUMALT=1;ODDS=4.09091;PAIRED=0;PAIREDR=0;PAO=45.5;PQA=943.5;PQR=977.5;PRO=47.5;QA=5312;QR=14678;RO=606;RPL=80;RPP=51.5315;RPPR=4.17129;RPR=152;RUN=1;SAF=212;SAP=348.05;SAR=20;SRF=211;SRP=124.326;SRR=395;TYPE=del	GT:DP:RO:QR:AO:QA:GL	0:20:12:308:8:161:0,-13.2832	1:10:4:66:6:129:-5.71963,0	0:19:16:368:3:54:0,-28.354	0:20:12:304:8:176:0,-11.551	0:14:12:337:2:38:0,-29.1513	0:27:23:540:3:73:0,-42.0412	0:54:32:804:22:401:0,-37.2449	0:35:26:699:8:146:0,-49.8484	0:22:15:356:7:174:0,-16.3662
gi|448814763|ref|NC_000962.3|	412280	.	T	G	51917.5	.	AB=0;ABP=0;AC=9;AF=1;AN=9;AO=2273;CIGAR=1X;DP=2287;DPB=2287;DPRA=0;EPP=24.2197;EPPR=0;GTI=0;LEN=1;MEANALT=1.25806;MQM=59.9996;MQMR=0;NS=9;NUMALT=1;ODDS=180.817;PAIRED=0;PAIREDR=0;PAO=0;PQA=0;PQR=0;PRO=0;QA=57803;QR=0;RO=0;RPL=1288;RPP=90.7185;RPPR=0;RPR=985;RUN=1;SAF=1153;SAP=4.05066;SAR=1120;SRF=0;SRP=0;SRR=0;TYPE=snp	GT:DP:RO:QR:AO:QA:GL	1:45:0:0:45:1304:-117.621,0	1:78:0:0:76:2097:-188.721,0	1:45:0:0:42:1229:-110.659,0	1:98:0:0:97:2799:-252.045,0	1:74:0:0:73:2066:-185.941,0	1:83:0:0:81:2328:-209.53,0	1:137:0:0:136:3919:-352.793,0	1:94:0:0:92:2666:-240.008,0	1:65:0:0:63:1763:-158.769,0
gi|448814763|ref|NC_000962.3|	412844	.	GTTTTTTG	GTTTTTG,GTTTTTTTG,GTTTTTTTTG	0	.	AB=0,0,0;ABP=0,0,0;AC=0,0,0;AF=0,0,0;AN=9;AO=195,328,35;CIGAR=1M1D6M,1M1I7M,1M2I7M;DP=1605;DPB=1677.75;DPRA=1.10324,1.32585,1.2429;EPP=194.111,5.65844,8.03571;EPPR=9.87993;GTI=0;LEN=1,1,2;MEANALT=3.16667,2.64,4.66667;MQM=59.9795,60,60;MQMR=60;NS=9;NUMALT=3;ODDS=52.5908;PAIRED=0,0,0;PAIREDR=0;PAO=22.25,21.5833,21.5833;PQA=439.5,424.5,424.5;PQR=424.5;PRO=21.5833;QA=3726,7988,913;QR=24994;RO=1027;RPL=57,151,13;RPP=76.072,7.48565,8.03571;RPPR=8.9496;RPR=138,177,22;RUN=1,1,1;SAF=29,307,35;SAP=212.017,544.528,79.0118;SAR=166,21,0;SRF=404;SRP=104.418;SRR=623;TYPE=del,ins,ins	GT:DP:RO:QR:AO:QA:GL	0:29:13:330:9,3,3:125,56,75:0,-18.5169,-24.6994,-22.9823	0:45:22:574:10,10,2:104,261,59:0,-39.3335,-28.1882,-46.3714	0:52:25:646:7,14,2:78,375,69:0,-51.1573,-24.4002,-51.9462	0:74:43:1076:17,12,1:210,261,20:0,-78.0063,-73.3914,-95.079	0:54:27:648:10,11,4:107,282,96:0,-48.7323,-32.9501,-49.6958	0:69:33:829:10,17,4:138,458,123:0,-59.9598,-33.3891,-63.5408	0:97:58:1475:9,21,4:123,537,110:0,-116.391,-84.4258,-122.853	0:45:32:788:5,8,0:71,183,0:0,-64.5711,-54.4845,-70.9498	0:61:44:1108:6,10,1:82,247,25:0,-91.4174,-77.5125,-97.4914
gi|448814763|ref|NC_000962.3|	413954	.	GAA	GA	3425.89	.	AB=0;ABP=0;AC=8;AF=0.888889;AN=9;AO=524;CIGAR=1M1D1M;DP=951;DPB=792.333;DPRA=1.47619;EPP=218.434;EPPR=5.27418;GTI=7;LEN=1;MEANALT=1.1;MQM=60;MQMR=60;NS=9;NUMALT=1;ODDS=1.57131;PAIRED=0;PAIREDR=0;PAO=18;PQA=431.5;PQR=431.5;PRO=18;QA=12730;QR=10165;RO=423;RPL=390;RPP=274.594;RPPR=132.79;RPR=134;RUN=1;SAF=34;SAP=864.704;SAR=490;SRF=307;SRP=190.286;SRR=116;TYPE=del	GT:DP:RO:QR:AO:QA:GL	1:23:8:206:15:364:-14.2048,0	1:21:9:163:12:307:-13.0316,0	1:17:9:168:8:182:-1.30032,0	1:31:11:301:20:491:-17.073,0	1:24:12:282:12:285:-0.272766,0	0:41:22:616:19:500:0,-10.4528	1:64:28:736:36:933:-17.7222,0	1:22:10:186:12:258:-6.50762,0	1:26:9:187:17:458:-24.4482,0
gi|448814763|ref|NC_000962.3|	414486	.	C	T	46353.3	.	AB=0;ABP=0;AC=9;AF=1;AN=9;AO=2059;CIGAR=1X;DP=2064;DPB=2064;DPRA=0;EPP=182.897;EPPR=13.8677;GTI=0;LEN=1;MEANALT=1;MQM=60;MQMR=60;NS=9;NUMALT=1;ODDS=193.787;PAIRED=0;PAIREDR=0;PAO=0;PQA=0;PQR=0;PRO=0;QA=51834;QR=91;RO=5;RPL=1151;RPP=65.2848;RPPR=13.8677;RPR=908;RUN=1;SAF=1112;SAP=31.7225;SAR=947;SRF=5;SRP=13.8677;SRR=0;TYPE=snp	GT:DP:RO:QR:AO:QA:GL	1:50:1:24:49:1395:-123.405,0	1:61:1:14:60:1712:-152.933,0	1:44:1:13:43:1143:-101.819,0	1:83:0:0:83:2240:-201.832,0	1:49:0:0:49:1379:-124.365,0	1:76:0:0:76:2170:-195.542,0	1:103:1:15:102:2953:-264.489,0	1:73:1:25:72:2058:-182.971,0	1:68:0:0:68:1816:-163.675,0
gi|448814763|ref|NC_000962.3|	416402	.	G	C	1416.95	.	AB=0;ABP=0;AC=1;AF=0.111111;AN=9;AO=55;CIGAR=1X;DP=2068;DPB=2068;DPRA=0.819672;EPP=4.94488;EPPR=9.07813;GTI=0;LEN=1;MEANALT=1;MQM=60;MQMR=60;NS=9;NUMALT=1;ODDS=137.82;PAIRED=0;PAIREDR=0;PAO=0;PQA=0;PQR=0;PRO=0;QA=1675;QR=51684;RO=2013;RPL=26;RPP=3.36563;RPPR=48.3437;RPR=29;RUN=1;SAF=37;SAP=17.2631;SAR=18;SRF=1018;SRP=3.58095;SRR=995;TYPE=snp	GT:DP:RO:QR:AO:QA:GL	0:51:51:1552:0:0:0,-139.943	1:55:0:0:55:1675:-151.013,0	0:57:57:1560:0:0:0,-140.649	0:99:99:3050:0:0:0,-274.718	0:52:52:1535:0:0:0,-138.409	0:72:72:2147:0:0:0,-193.475	0:93:93:2797:0:0:0,-251.96	0:88:88:2662:0:0:0,-239.818	0:68:68:1989:0:0:0,-179.254
gi|448814763|ref|NC_000962.3|	416475	.	CAG	CAAG	25058	.	AB=0;ABP=0;AC=9;AF=1;AN=9;AO=1227;CIGAR=1M1I2M;DP=2089;DPB=2512;DPRA=0.940208;EPP=47.7511;EPPR=3.59543;GTI=0;LEN=1;MEANALT=1.9;MQM=60;MQMR=60;NS=9;NUMALT=1;ODDS=8.24881;PAIRED=0;PAIREDR=0;PAO=7.5;PQA=188;PQR=188;PRO=7.5;QA=29628;QR=20040;RO=835;RPL=551;RPP=30.6625;RPPR=5.84232;RPR=676;RUN=1;SAF=666;SAP=22.5217;SAR=561;SRF=420;SRP=3.07531;SRR=415;TYPE=ins	GT:DP:RO:QR:AO:QA:GL	1:49:0:0:48:1199:-108.065,0	1:52:0:0:49:1240:-111.572,0	1:50:0:0:47:1107:-99.6299,0	1:92:0:0:85:2146:-193.116,0	1:50:0:0:49:1172:-105.498,0	1:66:0:0:64:1470:-132.376,0	1:99:0:0:96:2376:-213.921,0	1:88:0:0:87:2049:-184.349,0	1:75:0:0:75:1821:-164.117,0
gi|448814763|ref|NC_000962.3|	419567	.	G	A	2431.77	.	AB=0;ABP=0;AC=1;AF=0.111111;AN=9;AO=92;CIGAR=1X;DP=2016;DPB=2016;DPRA=1.43451;EPP=7.63648;EPPR=13.2014;GTI=0;LEN=1;MEANALT=1;MQM=60;MQMR=60;NS=9;NUMALT=1;ODDS=124.521;PAIRED=0;PAIREDR=0;PAO=0;PQA=0;PQR=0;PRO=0;QA=2858;QR=49198;RO=1923;RPL=66;RPP=40.775;RPPR=142.13;RPR=26;RUN=1;SAF=49;SAP=3.86001;SAR=43;SRF=943;SRP=4.55619;SRR=980;TYPE=snp	GT:DP:RO:QR:AO:QA:GL	0:41:41:1268:0:0:0,-114.399	0:53:53:1533:0:0:0,-138.226	0:63:63:1842:0:0:0,-166.027	1:92:0:0:92:2858:-257.432,0	0:47:47:1512:0:0:0,-136.362	0:70:70:2068:0:0:0,-186.36	0:106:106:3168:0:0:0,-285.337	0:83:83:2363:0:0:0,-212.906	0:78:77:2252:0:0:0,-202.794
gi|448814763|ref|NC_000962.3|	420008	.	A	G	41014.3	.	AB=0;ABP=0;AC=9;AF=1;AN=9;AO=1818;CIGAR=1X;DP=1818;DPB=1818;DPRA=0;EPP=49.8367;EPPR=0;GTI=0;LEN=1;MEANALT=1;MQM=60;MQMR=0;NS=9;NUMALT=1;ODDS=172.368;PAIRED=0;PAIREDR=0;PAO=0;PQA=0;PQR=0;PRO=0;QA=45696;QR=0;RO=0;RPL=810;RPP=49.8367;RPPR=0;RPR=1008;RUN=1;SAF=818;SAP=42.5746;SAR=1000;SRF=0;SRP=0;SRR=0;TYPE=snp	GT:DP:RO:QR:AO:QA:GL	1:40:0:0:40:1131:-102.05,0	1:51:0:0:51:1376:-124.081,0	1:62:0:0:62:1700:-153.243,0	1:92:0:0:92:2490:-224.328,0	1:47:0:0:47:1337:-120.584,0	1:57:0:0:57:1627:-146.682,0	1:112:0:0:112:3062:-275.785,0	1:66:0:0:66:1746:-157.368,0	1:64:0:0:64:1779:-160.352,0
gi|448814763|ref|NC_000962.3|	420405	.	C	T	43941.4	.	AB=0;ABP=0;AC=9;AF=1;AN=9;AO=1922;CIGAR=1X;DP=1931;DPB=1931;DPRA=0;EPP=12.5729;EPPR=5.18177;GTI=0;LEN=1;MEANALT=1.22581;MQM=60;MQMR=60;NS=9;NUMALT=1;ODDS=164.165;PAIRED=0;PAIREDR=0;PAO=0;PQA=0;PQR=0;PRO=0;QA=48847;QR=12;RO=1;RPL=1007;RPP=12.5729;RPPR=5.18177;RPR=915;RUN=1;SAF=1008;SAP=12.9932;SAR=914;SRF=0;SRP=5.18177;SRR=1;TYPE=snp	GT:DP:RO:QR:AO:QA:GL	1:46:0:0:46:1244:-112.211,0	1:54:0:0:53:1519:-136.893,0	1:61:0:0:60:1706:-153.67,0	1:100:0:0:100:2895:-260.777,0	1:52:0:0:51:1387:-124.902,0	1:61:0:0:60:1725:-155.253,0	1:103:1:12:101:2870:-257.292,0	1:83:0:0:82:2395:-215.559,0	1:63:0:0:61:1714:-154.38,0
gi|448814763|ref|NC_000962.3|	423674	.	GTTTTTG	GTTTTG,GTTTG,GTTTTTTG	8.03285e-13	.	AB=0,0,0;ABP=0,0,0;AC=0,0,0;AF=0,0,0;AN=9;AO=205,35,224;CIGAR=1M1D5M,1M2D4M,1M1I6M;DP=1945;DPB=1991.57;DPRA=1.08102,1.14754,1.12345;EPP=207.669,55.1877,133.454;EPPR=15.5413;GTI=0;LEN=1,2,1;MEANALT=3.83333,5,3.33333;MQM=60,60,60;MQMR=60;NS=9;NUMALT=3;ODDS=44.3125;PAIRED=0,0,0;PAIREDR=0;PAO=20.5,9.5,29.5;PQA=474.417,220.75,702.917;PQR=702.917;PRO=29.5;QA=4517,813,5527;QR=35200;RO=1435;RPL=112,32,46;RPP=6.83421,55.1877,171.92;RPPR=42.2345;RPR=93,3,178;RUN=1,1,1;SAF=145,35,216;SAP=79.5415,79.0118,422.415;SAR=60,0,8;SRF=607;SRP=76.9175;SRR=828;TYPE=del,del,ins	GT:DP:RO:QR:AO:QA:GL	0:48:27:675:1,2,16:25,26,404:0,-58.3818,-58.2968,-24.3916	0:43:28:713:5,2,7:83,46,191:0,-56.721,-59.0675,-46.9862	0:60:47:1197:2,0,8:43,0,181:0,-103.895,-107.763,-91.4767	0:96:71:1835:8,0,11:164,0,297:0,-150.205,-164.958,-138.416	0:58:39:1034:3,0,10:48,0,276:0,-88.6587,-92.973,-68.2177	0:66:46:1169:7,1,5:80,21,110:0,-98.0717,-102.412,-95.3592	0:105:74:1941:10,0,13:142,0,338:0,-160.671,-173.562,-144.289	0:84:51:1335:9,3,17:153,75,417:0,-106.4,-113.409,-82.6323	0:60:45:1133:5,1,6:59,21,169:0,-96.6238,-99.0771,-86.7818
gi|448814763|ref|NC_000962.3|	424250	.	A	G	28328.8	.	AB=0;ABP=0;AC=9;AF=1;AN=9;AO=1530;CIGAR=1X;DP=1532;DPB=1532;DPRA=0;EPP=3.8278;EPPR=3.0103;GTI=0;LEN=1;MEANALT=1;MQM=59.9869;MQMR=60;NS=9;NUMALT=1;ODDS=104.378;PAIRED=0;PAIREDR=0;PAO=0;PQA=0;PQR=0;PRO=0;QA=36576;QR=32;RO=2;RPL=1530;RPP=3325.36;RPPR=7.35324;RPR=0;RUN=1;SAF=777;SAP=3.8278;SAR=753;SRF=1;SRP=3.0103;SRR=1;TYPE=snp	GT:DP:RO:QR:AO:QA:GL	1:39:0:0:39:927:-83.6574,0	1:35:0:0:35:779:-70.3258,0	1:38:0:0:38:911:-82.2203,0	1:77:0:0:77:1895:-170.768,0	1:46:0:0:46:1079:-97.3313,0	1:66:0:0:66:1591:-143.409,0	1:79:0:0:79:1810:-163.109,0	1:64:1:8:63:1516:-135.863,0	1:56:0:0:56:1324:-119.37,0
gi|448814763|ref|NC_000962.3|	435164	.	CGG	CG	2703.85	.	AB=0;ABP=0;AC=3;AF=0.333333;AN=9;AO=388;CIGAR=1M1D1M;DP=713;DPB=586.667;DPRA=0.825078;EPP=375.541;EPPR=71.1678;GTI=2;LEN=1;MEANALT=1;MQM=60;MQMR=60;NS=9;NUMALT=1;ODDS=0.075004;PAIRED=0;PAIREDR=0;PAO=3;PQA=74;PQR=74;PRO=3;QA=8792;QR=8011;RO=325;RPL=345;RPP=513.441;RPPR=341.259;RPR=43;RUN=1;SAF=30;SAP=605.113;SAR=358;SRF=205;SRP=51.2838;SRR=120;TYPE=del	GT:DP:RO:QR:AO:QA:GL	0:14:7:168:7:155:0,-1.18743	1:7:3:67:4:90:-2.07139,0	1:16:5:139:11:167:-2.39621,0	0:32:20:532:12:252:0,-25.2499	0:18:9:280:9:150:0,-11.8393	0:25:12:327:13:210:0,-10.6364	1:22:8:205:14:248:-3.79241,0	0:18:12:302:6:110:0,-17.3453	0:19:8:207:11:186:0,-1.97747
gi|448814763|ref|NC_000962.3|	435574	.	A	C	1379.45	.	AB=0;ABP=0;AC=1;AF=0.111111;AN=9;AO=63;CIGAR=1X;DP=1500;DPB=1500;DPRA=1.31524;EPP=3.32051;EPPR=13.9281;GTI=0;LEN=1;MEANALT=1;MQM=60;MQMR=60;NS=9;NUMALT=1;ODDS=80.1762;PAIRED=0;PAIREDR=0;PAO=0;PQA=0;PQR=0;PRO=0;QA=1632;QR=36977;RO=1437;RPL=24;RPP=10.7656;RPPR=151.053;RPR=39;RUN=1;SAF=35;SAP=4.69922;SAR=28;SRF=764;SRP=15.5238;SRR=673;TYPE=snp	GT:DP:RO:QR:AO:QA:GL	0:32:32:957:0:0:0,-86.4049	0:36:36:1086:0:0:0,-98.0161	0:39:39:1189:0:0:0,-107.29	1:63:0:0:63:1632:-147.107,0	0:51:51:1647:0:0:0,-148.507	0:44:44:1287:0:0:0,-116.095	0:76:76:2330:0:0:0,-209.946	0:55:55:1703:0:0:0,-153.528	0:47:47:1410:0:0:0,-127.166
gi|448814763|ref|NC_000962.3|	436431	.	G	A	1780.64	.	AB=0;ABP=0;AC=1;AF=0.111111;AN=9;AO=73;CIGAR=1X;DP=2145;DPB=2145;DPRA=1.05695;EPP=4.46786;EPPR=17.6028;GTI=0;LEN=1;MEANALT=1;MQM=60;MQMR=60;NS=9;NUMALT=1;ODDS=122.025;PAIRED=0;PAIREDR=0;PAO=0;PQA=0;PQR=0;PRO=0;QA=2070;QR=53424;RO=2072;RPL=45;RPP=11.607;RPPR=3.83194;RPR=28;RUN=1;SAF=37;SAP=3.04005;SAR=36;SRF=1023;SRP=3.71875;SRR=1049;TYPE=snp	GT:DP:RO:QR:AO:QA:GL	0:48:48:1445:0:0:0,-130.316	1:73:0:0:73:2070:-186.53,0	0:64:64:1991:0:0:0,-179.45	0:88:88:2759:0:0:0,-248.541	0:60:60:1881:0:0:0,-169.548	0:68:68:2034:0:0:0,-183.306	0:70:70:2135:0:0:0,-192.406	0:75:75:2333:0:0:0,-210.221	0:66:66:2054:0:0:0,-185.115
gi|448814763|ref|NC_000962.3|	437004	.	GCC	GC	5344.9	.	AB=0;ABP=0;AC=3;AF=0.333333;AN=9;AO=331;CIGAR=1M1D1M;DP=536;DPB=437.667;DPRA=1.16397;EPP=8.52755;EPPR=25.757;GTI=1;LEN=1;MEANALT=1.11538;MQM=60;MQMR=60;NS=9;NUMALT=1;ODDS=0.368862;PAIRED=0;PAIREDR=0;PAO=12.5;PQA=285;PQR=261;PRO=11.5;QA=7714;QR=4323;RO=202;RPL=281;RPP=353.077;RPPR=271.37;RPR=50;RUN=1;SAF=111;SAP=80.9537;SAR=220;SRF=112;SRP=8.21323;SRR=90;TYPE=del	GT:DP:RO:QR:AO:QA:GL	1:8:4:66:4:83:-1.57188,0	0:11:6:91:4:64:0,-2.42175	0:9:6:110:3:67:0,-3.82995	1:13:5:91:8:149:-5.22444,0	1:13:7:100:6:106:-0.573774,0	0:14:10:177:4:79:0,-8.7992	0:25:16:293:9:150:0,-12.8852	0:20:15:293:5:103:0,-17.0883	0:12:10:150:2:49:0,-8.99577
gi|448814763|ref|NC_000962.3|	437089	.	GCA	GCCA,GCTA,GAA	1.98629	.	AB=0,0,0;ABP=0,0,0;AC=0,0,0;AF=0,0,0;AN=9;AO=3,9,3;CIGAR=1M1I2M,2M1I1M,1M1X1M;DP=154;DPB=160.333;DPRA=0.773333,1.41667,0.576159;EPP=9.52472,14.8328,9.52472;EPPR=68.4099;GTI=1;LEN=1,1,1;MEANALT=1,1.4,1;MQM=60,60,60;MQMR=59.9338;NS=9;NUMALT=3;ODDS=0.562373;PAIRED=0,0,0;PAIREDR=0;PAO=1.08333,1.08333,0.75;PQA=22.6667,22.6667,18;PQR=22.6667;PRO=1.08333;QA=72,216,72;QR=3449;RO=136;RPL=3,8,3;RPP=9.52472,14.8328,9.52472;RPPR=264.609;RPR=0,1,0;RUN=1,1,1;SAF=0,0,0;SAP=9.52472,22.5536,9.52472;SAR=3,9,3;SRF=32;SRP=85.7817;SRR=104;TYPE=ins,ins,snp	GT:DP:RO:QR:AO:QA:GL	0:2:2:62:0,0,0:0,0,0:0,-5.88849,-5.88849,-5.88849	0:3:3:99:0,0,0:0,0,0:0,-9.23746,-9.23746,-9.23746	0:5:5:135:0,0,0:0,0,0:0,-12.4164,-12.4164,-12.4164	0:4:4:122:0,0,0:0,0,0:0,-11.2821,-11.2821,-11.2821	0:2:2:63:0,0,0:0,0,0:0,-5.98383,-5.98383,-5.98383	0:5:5:141:0,0,0:0,0,0:0,-12.9702,-12.9702,-12.9702	0:5:5:163:0,0,0:0,0,0:0,-14.9903,-14.9903,-14.0213	0:4:4:106:0,0,0:0,0,0:0,-9.80253,-9.80253,-9.80253	0:4:4:110:0,0,0:0,0,0:0,-10.1736,-10.1736,-10.1736
gi|448814763|ref|NC_000962.3|	438271	.	G	A	49095.2	.	AB=0;ABP=0;AC=9;AF=1;AN=9;AO=2107;CIGAR=1X;DP=2114;DPB=2114;DPRA=0;EPP=61.8792;EPPR=11.6962;GTI=0;LEN=1;MEANALT=1.09677;MQM=60;MQMR=60;NS=9;NUMALT=1;ODDS=200.03;PAIRED=0;PAIREDR=0;PAO=0;PQA=0;PQR=0;PRO=0;QA=54686;QR=105;RO=4;RPL=1107;RPP=14.8096;RPPR=11.6962;RPR=1000;RUN=1;SAF=1045;SAP=3.30814;SAR=1062;SRF=4;SRP=11.6962;SRR=0;TYPE=snp	GT:DP:RO:QR:AO:QA:GL	1:43:1:26:42:1313:-115.847,0	1:53:0:0:53:1604:-144.619,0	1:61:0:0:60:1782:-160.554,0	1:107:0:0:106:3217:-289.624,0	1:62:0:0:62:1956:-176.3,0	1:66:1:27:65:1906:-169.095,0	1:93:0:0:92:2893:-260.463,0	1:75:0:0:75:2358:-212.473,0	1:68:1:28:67:2017:-178.984,0
gi|448814763|ref|NC_000962.3|	439711	.	T	C	38409.6	.	AB=0;ABP=0;AC=9;AF=1;AN=9;AO=1676;CIGAR=1X;DP=1676;DPB=1676;DPRA=0;EPP=37.0128;EPPR=0;GTI=0;LEN=1;MEANALT=1;MQM=60;MQMR=0;NS=9;NUMALT=1;ODDS=168.951;PAIRED=0;PAIREDR=0;PAO=0;PQA=0;PQR=0;PRO=0;QA=42995;QR=0;RO=0;RPL=632;RPP=222.935;RPPR=0;RPR=1044;RUN=1;SAF=939;SAP=55.8771;SAR=737;SRF=0;SRP=0;SRR=0;TYPE=snp	GT:DP:RO:QR:AO:QA:GL	1:30:0:0:30:839:-75.7746,0	1:56:0:0:56:1595:-143.803,0	1:51:0:0:51:1564:-141.029,0	1:75:0:0:75:2119:-190.949,0	1:47:0:0:47:1349:-121.67,0	1:73:0:0:73:2105:-189.696,0	1:84:0:0:84:2420:-218.039,0	1:82:0:0:82:2436:-219.481,0	1:48:0:0:48:1448:-130.588,0
gi|448814763|ref|NC_000962.3|	440510	.	G	T	24425.4	.	AB=0;ABP=0;AC=9;AF=1;AN=9;AO=1082;CIGAR=1X;DP=1778;DPB=1778;DPRA=0.920526;EPP=51.8504;EPPR=54.1273;GTI=0;LEN=1;MEANALT=1;MQM=60;MQMR=60;NS=9;NUMALT=1;ODDS=82.5219;PAIRED=0;PAIREDR=0;PAO=0;PQA=0;PQR=0;PRO=0;QA=28083;QR=16704;RO=696;RPL=535;RPP=3.29929;RPPR=6.20511;RPR=547;RUN=1;SAF=530;SAP=3.98164;SAR=552;SRF=368;SRP=8.00219;SRR=328;TYPE=snp	GT:DP:RO:QR:AO:QA:GL	1:39:0:0:39:1049:-94.6601,0	1:61:0:0:61:1676:-151.081,0	1:69:0:0:69:1866:-168.179,0	1:76:0:0:76:2083:-187.703,0	1:43:0:0:43:1235:-111.412,0	1:67:0:0:67:1906:-171.789,0	1:95:0:0:95:2787:-251.059,0	1:62:0:0:62:1701:-153.328,0	1:26:0:0:26:724:-65.4258,0
gi|448814763|ref|NC_000962.3|	442745	.	GTTTTTTG	GTTTTTG,GTTTTG,GTTTTTTTG	1.62007e-13	.	AB=0,0,0;ABP=0,0,0;AC=0,0,0;AF=0,0,0;AN=9;AO=296,27,331;CIGAR=1M1D6M,1M2D5M,1M1I7M;DP=2191;DPB=2265.12;DPRA=1.15657,0.976526,1.60641;EPP=220.04,53.2759,52.6655;EPPR=57.2317;GTI=0;LEN=1,2,1;MEANALT=3.90476,5.5,3.51852;MQM=60,60,60;MQMR=60;NS=9;NUMALT=3;ODDS=78.8093;PAIRED=0,0,0;PAIREDR=0;PAO=27.8333,16.5,34.3333;PQA=630.25,387.25,796.25;PQR=796.25;PRO=34.3333;QA=6408,646,8016;QR=35583;RO=1461;RPL=147,26,138;RPP=3.03964,53.2759,22.8553;RPPR=18.7784;RPR=149,1,193;RUN=1,1,1;SAF=121,27,289;SAP=24.4022,61.6401,403.25;SAR=175,0,42;SRF=504;SRP=308.011;SRR=957;TYPE=del,del,ins	GT:DP:RO:QR:AO:QA:GL	0:49:28:668:10,0,7:162,0,118:0,-45.5833,-60.1502,-49.5378	0:59:39:1041:10,1,6:162,24,177:0,-76.8359,-90.5253,-77.7798	0:56:40:994:5,2,7:103,43,189:0,-80.1389,-84.5619,-72.4563	0:99:60:1499:14,0,17:227,0,412:0,-114.506,-133.938,-97.8467	0:72:49:1290:9,4,6:127,101,132:0,-104.647,-106.973,-104.258	0:72:41:979:13,0,7:192,0,179:0,-69.5413,-88.063,-72.0129	0:91:61:1483:11,0,15:157,0,370:0,-119.194,-133.312,-100.183	0:82:51:1300:10,1,15:208,23,396:0,-98.2174,-112.949,-81.3567	0:72:47:1249:7,1,13:102,23,331:0,-102.186,-108.402,-82.6445
gi|448814763|ref|NC_000962.3|	442988	.	G	A	27698.7	.	AB=0;ABP=0;AC=9;AF=1;AN=9;AO=1215;CIGAR=1X;DP=1928;DPB=1928;DPRA=1.02329;EPP=3.31234;EPPR=13.2699;GTI=0;LEN=1;MEANALT=1.05;MQM=60;MQMR=60;NS=9;NUMALT=1;ODDS=116.427;PAIRED=0;PAIREDR=0;PAO=0;PQA=0;PQR=0;PRO=0;QA=31906;QR=17076;RO=712;RPL=705;RPP=70.9693;RPPR=132.432;RPR=510;RUN=1;SAF=670;SAP=30.9356;SAR=545;SRF=402;SRP=28.824;SRR=310;TYPE=snp	GT:DP:RO:QR:AO:QA:GL	1:44:0:0:44:1209:-109.067,0	1:44:0:0:44:1203:-108.522,0	1:54:1:12:53:1515:-135.398,0	1:80:0:0:80:2286:-205.976,0	1:55:0:0:55:1505:-135.695,0	1:69:0:0:69:2037:-183.582,0	1:98:0:0:97:2870:-258.397,0	1:82:0:0:82:2438:-219.667,0	1:56:0:0:56:1603:-144.52,0
gi|448814763|ref|NC_000962.3|	445400	.	C	T	24081	.	AB=0;ABP=0;AC=9;AF=1;AN=9;AO=1007;CIGAR=1X;DP=1580;DPB=1580;DPRA=0.971891;EPP=4.35804;EPPR=7.13723;GTI=0;LEN=1;MEANALT=1;MQM=59.9841;MQMR=60;NS=9;NUMALT=1;ODDS=67.1025;PAIRED=0;PAIREDR=0;PAO=0;PQA=0;PQR=0;PRO=0;QA=27019;QR=13724;RO=573;RPL=504;RPP=3.01246;RPPR=3.19599;RPR=503;RUN=1;SAF=608;SAP=97.203;SAR=399;SRF=307;SRP=9.38071;SRR=266;TYPE=snp	GT:DP:RO:QR:AO:QA:GL	1:25:0:0:25:772:-69.7715,0	1:42:0:0:42:1269:-114.486,0	1:41:0:0:41:1236:-111.51,0	1:66:1:12:65:2003:-179.32,0	1:31:0:0:31:982:-88.667,0	1:68:0:0:68:1971:-177.639,0	1:73:0:0:73:2247:-202.478,0	1:58:0:0:58:1763:-158.933,0	1:49:1:8:48:1432:-128.345,0
gi|448814763|ref|NC_000962.3|	445780	.	C	T	39448.7	.	AB=0;ABP=0;AC=9;AF=1;AN=9;AO=1719;CIGAR=1X;DP=1720;DPB=1720;DPRA=0;EPP=4.38594;EPPR=0;GTI=0;LEN=1;MEANALT=1.03226;MQM=59.9855;MQMR=0;NS=9;NUMALT=1;ODDS=152.758;PAIRED=0;PAIREDR=0;PAO=0;PQA=0;PQR=0;PRO=0;QA=43838;QR=0;RO=0;RPL=926;RPP=25.3554;RPPR=0;RPR=793;RUN=1;SAF=832;SAP=6.83154;SAR=887;SRF=0;SRP=0;SRR=0;TYPE=snp	GT:DP:RO:QR:AO:QA:GL	1:28:0:0:28:786:-71.0085,0	1:56:0:0:55:1598:-143.987,0	1:49:0:0:49:1322:-119.219,0	1:62:0:0:62:1890:-170.363,0	1:45:0:0:45:1344:-121.228,0	1:56:0:0:56:1626:-146.596,0	1:88:0:0:88:2504:-225.598,0	1:72:0:0:72:2136:-192.482,0	1:59:0:0:59:1712:-154.332,0
gi|448814763|ref|NC_000962.3|	446747	.	C	T	29395.6	.	AB=0;ABP=0;AC=9;AF=1;AN=9;AO=1204;CIGAR=1X;DP=1916;DPB=1916;DPRA=0.959742;EPP=4.2295;EPPR=3.08665;GTI=0;LEN=1;MEANALT=1.05;MQM=60;MQMR=60;NS=9;NUMALT=1;ODDS=135.491;PAIRED=0;PAIREDR=0;PAO=0;PQA=0;PQR=0;PRO=0;QA=33127;QR=17064;RO=711;RPL=565;RPP=12.8865;RPPR=29.4253;RPR=639;RUN=1;SAF=610;SAP=3.47201;SAR=594;SRF=334;SRP=8.65735;SRR=377;TYPE=snp	GT:DP:RO:QR:AO:QA:GL	1:36:0:0:36:1178:-106.309,0	1:46:0:0:45:1353:-121.858,0	1:78:0:0:78:2459:-221.559,0	1:80:0:0:80:2493:-224.611,0	1:53:0:0:53:1695:-152.82,0	1:66:0:0:66:2120:-191.057,0	1:95:0:0:95:2981:-268.52,0	1:66:0:0:66:2038:-183.671,0	1:57:0:0:57:1738:-156.674,0
gi|448814763|ref|NC_000962.3|	447442	.	C	T	46053.2	.	AB=0;ABP=0;AC=9;AF=1;AN=9;AO=2033;CIGAR=1X;DP=2046;DPB=2046;DPRA=0;EPP=5.78846;EPPR=11.1951;GTI=0;LEN=1;MEANALT=1;MQM=60;MQMR=60;NS=9;NUMALT=1;ODDS=222.165;PAIRED=0;PAIREDR=0;PAO=0;PQA=0;PQR=0;PRO=0;QA=51426;QR=288;RO=13;RPL=1034;RPP=4.31874;RPPR=4.51363;RPR=999;RUN=1;SAF=1015;SAP=3.01991;SAR=1018;SRF=7;SRP=3.17734;SRR=6;TYPE=snp	GT:DP:RO:QR:AO:QA:GL	1:40:1:24:39:1101:-96.9561,0	1:64:2:41:62:1698:-149.173,0	1:66:1:8:65:1782:-159.827,0	1:100:2:46:98:2705:-239.313,0	1:73:1:25:72:2108:-187.467,0	1:57:0:0:57:1582:-142.629,0	1:103:2:64:101:2862:-251.736,0	1:89:2:49:87:2377:-209.511,0	1:78:2:31:76:2187:-194.127,0
gi|448814763|ref|NC_000962.3|	447525	.	G	C	42330.2	.	AB=0;ABP=0;AC=9;AF=1;AN=9;AO=1862;CIGAR=1X;DP=1863;DPB=1863;DPRA=0;EPP=3.30885;EPPR=5.18177;GTI=0;LEN=1;MEANALT=1;MQM=59.9882;MQMR=60;NS=9;NUMALT=1;ODDS=175.802;PAIRED=0;PAIREDR=0;PAO=0;PQA=0;PQR=0;PRO=0;QA=47111;QR=22;RO=1;RPL=1055;RPP=74.7365;RPPR=5.18177;RPR=807;RUN=1;SAF=966;SAP=8.7247;SAR=896;SRF=0;SRP=5.18177;SRR=1;TYPE=snp	GT:DP:RO:QR:AO:QA:GL	1:38:0:0:38:1022:-92.2307,0	1:58:0:0:58:1612:-145.327,0	1:57:1:22:56:1550:-137.552,0	1:85:0:0:85:2465:-222.076,0	1:76:0:0:76:2219:-199.953,0	1:44:0:0:44:1211:-109.24,0	1:94:0:0:94:2578:-232.244,0	1:95:0:0:95:2661:-239.722,0	1:70:0:0:70:1889:-170.247,0
gi|448814763|ref|NC_000962.3|	448013	.	G	A	2680.41	.	AB=0;ABP=0;AC=1;AF=0.111111;AN=9;AO=103;CIGAR=1X;DP=1963;DPB=1963;DPRA=1.51773;EPP=5.56125;EPPR=6.67145;GTI=0;LEN=1;MEANALT=1;MQM=60;MQMR=59.993;NS=9;NUMALT=1;ODDS=115.629;PAIRED=0;PAIREDR=0;PAO=0;PQA=0;PQR=0;PRO=0;QA=3141;QR=46631;RO=1860;RPL=50;RPP=3.20004;RPPR=33.6491;RPR=53;RUN=1;SAF=53;SAP=3.20004;SAR=50;SRF=931;SRP=3.01497;SRR=929;TYPE=snp	GT:DP:RO:QR:AO:QA:GL	0:34:34:960:0:0:0,-86.6615	0:41:41:1125:0:0:0,-101.489	0:52:52:1512:0:0:0,-136.335	0:83:82:2422:1:13:0,-216.911	0:56:56:1608:0:0:0,-144.972	0:69:69:1893:0:0:0,-170.609	1:103:1:12:102:3128:-280.536,0	0:64:64:1751:0:0:0,-157.829	0:71:71:1988:0:0:0,-179.158
gi|448814763|ref|NC_000962.3|	450796	.	GTT	GT	76.7374	.	AB=0;ABP=0;AC=2;AF=0.222222;AN=9;AO=766;CIGAR=1M1D1M;DP=2062;DPB=1827.33;DPRA=0;EPP=9.00878;EPPR=42.39;GTI=1;LEN=1;MEANALT=1.48387;MQM=60;MQMR=60;NS=9;NUMALT=1;ODDS=2.44884;PAIRED=0;PAIREDR=0;PAO=18.5;PQA=446.5;PQR=624.5;PRO=25.5;QA=18398;QR=31435;RO=1274;RPL=399;RPP=5.91316;RPPR=13.3802;RPR=367;RUN=1;SAF=759;SAP=1606.11;SAR=7;SRF=261;SRP=966.885;SRR=1013;TYPE=del	GT:DP:RO:QR:AO:QA:GL	0:54:37:1052:17:480:0,-51.4708	0:66:39:1020:27:603:0,-37.5593	0:55:30:835:24:565:0,-26.6708	0:84:56:1464:26:623:0,-75.7015	0:44:28:719:16:342:0,-33.9646	1:62:27:700:33:862:-14.5813,0	0:104:56:1432:44:1066:0,-36.1825	0:79:48:1327:31:658:0,-62.0561	1:64:32:782:31:791:-0.82106,0
gi|448814763|ref|NC_000962.3|	451029	.	C	A	27766.2	.	AB=0;ABP=0;AC=9;AF=1;AN=9;AO=1206;CIGAR=1X;DP=1971;DPB=1971;DPRA=0.955625;EPP=3.07512;EPPR=22.1717;GTI=0;LEN=1;MEANALT=1.15;MQM=60;MQMR=60;NS=9;NUMALT=1;ODDS=33.6864;PAIRED=0;PAIREDR=0;PAO=0;PQA=0;PQR=0;PRO=0;QA=32010;QR=18268;RO=762;RPL=607;RPP=3.12554;RPPR=13.2692;RPR=599;RUN=1;SAF=653;SAP=21.0159;SAR=553;SRF=429;SRP=29.2731;SRR=333;TYPE=snp	GT:DP:RO:QR:AO:QA:GL	1:47:0:0:47:1296:-116.893,0	1:59:0:0:59:1662:-149.828,0	1:57:1:14:56:1567:-139.877,0	1:87:0:0:86:2524:-227.28,0	1:52:0:0:52:1560:-140.661,0	1:71:1:18:69:2031:-181.203,0	1:95:1:20:93:2685:-239.94,0	1:68:0:0:68:1960:-176.646,0	1:80:0:0:80:2421:-218.129,0
gi|448814763|ref|NC_000962.3|	452288	.	C	T	9368.74	.	AB=0;ABP=0;AC=9;AF=1;AN=9;AO=469;CIGAR=1X;DP=470;DPB=470;DPRA=0;EPP=33.3878;EPPR=5.18177;GTI=0;LEN=1;MEANALT=1;MQM=60;MQMR=60;NS=9;NUMALT=1;ODDS=52.8026;PAIRED=0;PAIREDR=0;PAO=0;PQA=0;PQR=0;PRO=0;QA=11518;QR=8;RO=1;RPL=444;RPP=815.859;RPPR=5.18177;RPR=25;RUN=1;SAF=205;SAP=19.1273;SAR=264;SRF=0;SRP=5.18177;SRR=1;TYPE=snp	GT:DP:RO:QR:AO:QA:GL	1:6:0:0:6:175:-16.0381,0	1:9:0:0:9:230:-20.9476,0	1:9:0:0:9:215:-19.5857,0	1:18:0:0:18:494:-44.723,0	1:9:0:0:9:241:-21.9452,0	1:21:1:8:20:485:-43.0829,0	1:27:0:0:27:693:-62.6146,0	1:12:0:0:12:351:-31.8731,0	1:8:0:0:8:210:-19.1587,0
gi|448814763|ref|NC_000962.3|	453659	.	C	A	24170.2	.	AB=0;ABP=0;AC=9;AF=1;AN=9;AO=1044;CIGAR=1X;DP=1633;DPB=1633;DPRA=0.982679;EPP=18.3936;EPPR=10.8513;GTI=0;LEN=1;MEANALT=1.1;MQM=59.9914;MQMR=60;NS=9;NUMALT=1;ODDS=125.719;PAIRED=0;PAIREDR=0;PAO=0;PQA=0;PQR=0;PRO=0;QA=27025;QR=14064;RO=586;RPL=563;RPP=16.9959;RPPR=9.54695;RPR=481;RUN=1;SAF=520;SAP=3.04358;SAR=524;SRF=300;SRP=3.73659;SRR=286;TYPE=snp	GT:DP:RO:QR:AO:QA:GL	1:24:0:0:24:678:-61.2892,0	1:45:0:0:45:1255:-113.205,0	1:41:0:0:41:1126:-101.597,0	1:69:0:0:69:1934:-174.291,0	1:50:0:0:48:1365:-122.915,0	1:61:0:0:61:1801:-162.347,0	1:97:0:0:97:2729:-245.836,0	1:53:0:0:52:1454:-131.026,0	1:43:0:0:43:1147:-103.472,0
gi|448814763|ref|NC_000962.3|	454294	.	CTGG	CCGG,CG,CCG	15583.4	.	AB=0,0,0;ABP=0,0,0;AC=9,0,0;AF=1,0,0;AN=9;AO=660,351,191;CIGAR=1M1X2M,1M2D1M,1M1D1X1M;DP=1256;DPB=1048.25;DPRA=1.62948,0.867072,1.01818;EPP=159.369,82.0061,26.0325;EPPR=0;GTI=4;LEN=1,2,3;MEANALT=3.34483,3.53846,3.86364;MQM=60,60,60;MQMR=0;NS=9;NUMALT=3;ODDS=1.26414;PAIRED=0,0,0;PAIREDR=0;PAO=15,19.5,19;PQA=200.5,293.5,293.5;PQR=79.5;PRO=9.5;QA=14539,7305,3994;QR=0;RO=0;RPL=338,113,120;RPP=3.85257,99.6748,30.3072;RPPR=0;RPR=322,238,71;RUN=1,1,1;SAF=415,140,54;SAP=98.0945,34.1966,81.3311;SAR=245,211,137;SRF=0;SRP=0;SRR=0;TYPE=snp,del,complex	GT:DP:RO:QR:AO:QA:GL	1:20:0:0:7,8,3:110,101,21:-9.91067,0,-0.919992,-8.12716	1:25:0:0:15,3,4:248,35,38:-22.3502,0,-19.204,-18.9396	1:39:0:0:18,13,3:299,148,33:-26.9348,0,-13.6259,-23.9669	1:58:0:0:28,15,5:388,192,59:-36.0926,0,-18.5626,-30.5314	1:31:0:0:14,7,4:244,73,46:-21.9849,0,-15.5221,-17.9453	1:32:0:0:14,5,10:217,50,80:-19.5562,0,-15.0597,-12.3737	1:72:0:0:41,18,5:671,207,39:-60.4082,0,-41.0112,-57.2057	1:44:0:0:23,10,4:436,93,37:-39.2764,0,-30.9847,-36.0135	1:28:0:0:12,10,2:214,118,17:-19.2864,0,-8.67929,-17.7607
gi|448814763|ref|NC_000962.3|	455325	.	CGGGT	GGGGC	35838.8	.	AB=0;ABP=0;AC=9;AF=1;AN=9;AO=1558;CIGAR=1X3M1X;DP=1568;DPB=1615;DPRA=0;EPP=80.637;EPPR=0;GTI=0;LEN=5;MEANALT=1.32258;MQM=60;MQMR=0;NS=9;NUMALT=1;ODDS=139.09;PAIRED=0;PAIREDR=0;PAO=91;PQA=2148;PQR=0;PRO=0;QA=37805;QR=0;RO=0;RPL=795;RPP=4.43751;RPPR=0;RPR=763;RUN=1;SAF=872;SAP=51.2287;SAR=686;SRF=0;SRP=0;SRR=0;TYPE=complex	GT:DP:RO:QR:AO:QA:GL	1:14:0:0:14:392:-35.5546,0	1:42:0:0:42:1028:-99.235,0	1:47:0:0:46:1132:-103.38,0	1:73:0:0:73:1808:-174.374,0	1:33:0:0:32:797:-74.2253,0	1:51:0:0:49:1298:-123.87,0	1:65:0:0:63:1641:-156.446,0	1:57:0:0:55:1294:-121.267,0	1:56:0:0:56:1343:-123.166,0
gi|448814763|ref|NC_000962.3|	455718	.	GA	TC,GC,TA	0.00245686	.	AB=0,0,0;ABP=0,0,0;AC=0,0,0;AF=0,0,0;AN=9;AO=2,10,5;CIGAR=2X,1M1X,1X1M;DP=302;DPB=307.5;DPRA=0.921502,0.948509,0.697509;EPP=7.35324,6.48466,3.44459;EPPR=6.06871;GTI=0;LEN=2,1,1;MEANALT=2,1.33333,1;MQM=60,56.2,60;MQMR=60;NS=9;NUMALT=3;ODDS=7.47714;PAIRED=0,0,0;PAIREDR=0;PAO=0,5,0.5;PQA=0,123.5,0;PQR=123.5;PRO=5.5;QA=48,240,120;QR=7178;RO=284;RPL=2,7,4;RPP=7.35324,6.48466,6.91895;RPPR=32.4016;RPR=0,3,1;RUN=1,1,1;SAF=0,4,4;SAP=7.35324,3.87889,6.91895;SAR=2,6,1;SRF=159;SRP=11.8491;SRR=125;TYPE=mnp,snp,snp	GT:DP:RO:QR:AO:QA:GL	0:5:5:136:0,0,0:0,0,0:0,-12.5105,-12.5105,-12.5105	0:8:8:222:0,0,0:0,0,0:0,-20.2544,-20.2544,-20.2544	0:5:5:155:0,0,0:0,0,0:0,-14.2082,-14.2565,-14.2082	0:5:5:156:0,0,0:0,0,0:0,-14.3484,-14.3484,-14.3484	0:7:7:175:0,0,0:0,0,0:0,-15.8825,-15.9976,-15.8825	0:16:16:473:0,0,0:0,0,0:0,-42.8548,-42.8548,-42.8548	0:14:14:429:0,0,0:0,0,0:0,-38.9064,-38.9064,-38.9064	0:8:8:244:0,0,0:0,0,0:0,-22.2596,-22.2596,-22.2596	0:4:4:100:0,0,0:0,0,0:0,-9.2489,-9.2489,-9.2489
gi|448814763|ref|NC_000962.3|	456057	.	G	C	7857.48	.	AB=0;ABP=0;AC=6;AF=0.666667;AN=9;AO=296;CIGAR=1X;DP=1619;DPB=1619;DPRA=0.936082;EPP=18.5334;EPPR=5.76937;GTI=0;LEN=1;MEANALT=1;MQM=60;MQMR=60;NS=9;NUMALT=1;ODDS=84.8616;PAIRED=0;PAIREDR=0;PAO=0;PQA=0;PQR=0;PRO=0;QA=8963;QR=33026;RO=1323;RPL=118;RPP=29.4201;RPPR=9.52472;RPR=178;RUN=1;SAF=173;SAP=21.3504;SAR=123;SRF=754;SRP=59.1846;SRR=569;TYPE=snp	GT:DP:RO:QR:AO:QA:GL	1:30:0:0:30:937:-84.6186,0	0:42:42:1319:0:0:0,-118.982	1:51:0:0:51:1469:-132.464,0	0:59:59:1946:0:0:0,-175.374	1:44:0:0:44:1363:-122.946,0	1:60:0:0:60:1873:-168.838,0	1:68:1:25:67:1973:-175.314,0	0:62:62:1920:0:0:0,-173.042	1:44:0:0:44:1348:-121.592,0
gi|448814763|ref|NC_000962.3|	456487	.	C	A	24059.1	.	AB=0;ABP=0;AC=9;AF=1;AN=9;AO=1056;CIGAR=1X;DP=1650;DPB=1650;DPRA=1.06477;EPP=9.92776;EPPR=19.9142;GTI=0;LEN=1;MEANALT=1;MQM=60;MQMR=60;NS=9;NUMALT=1;ODDS=104.385;PAIRED=0;PAIREDR=0;PAO=0;PQA=0;PQR=0;PRO=0;QA=27517;QR=14113;RO=594;RPL=496;RPP=11.433;RPPR=6.75371;RPR=560;RUN=1;SAF=513;SAP=4.86099;SAR=543;SRF=284;SRP=5.48154;SRR=310;TYPE=snp	GT:DP:RO:QR:AO:QA:GL	1:34:1:13:33:933:-82.9323,0	1:42:2:21:40:1076:-95.0938,0	1:45:3:54:42:1240:-106.827,0	1:81:7:157:74:2170:-181.194,0	1:38:2:53:36:1000:-85.2244,0	1:58:5:117:53:1493:-123.856,0	1:91:3:62:88:2554:-224.308,0	1:58:4:70:54:1560:-134.183,0	1:57:5:78:52:1475:-125.83,0
gi|448814763|ref|NC_000962.3|	456511	.	G	A	37640	.	AB=0;ABP=0;AC=9;AF=1;AN=9;AO=1623;CIGAR=1X;DP=1628;DPB=1628;DPRA=0;EPP=34.3301;EPPR=5.18177;GTI=0;LEN=1;MEANALT=1.03226;MQM=60;MQMR=60;NS=9;NUMALT=1;ODDS=168.751;PAIRED=0;PAIREDR=0;PAO=0;PQA=0;PQR=0;PRO=0;QA=41951;QR=74;RO=4;RPL=719;RPP=48.8012;RPPR=5.18177;RPR=904;RUN=1;SAF=787;SAP=6.22269;SAR=836;SRF=2;SRP=3.0103;SRR=2;TYPE=snp	GT:DP:RO:QR:AO:QA:GL	1:33:0:0:33:1037:-93.6151,0	1:41:1:13:40:1152:-102.643,0	1:46:0:0:46:1409:-127.081,0	1:86:1:12:85:2607:-233.659,0	1:36:0:0:36:969:-87.4602,0	1:60:0:0:59:1783:-160.601,0	1:89:1:25:88:2631:-234.515,0	1:62:0:0:62:1938:-174.674,0	1:56:0:0:56:1593:-143.622,0
gi|448814763|ref|NC_000962.3|	457262	.	CGG	CG	252.583	.	AB=0;ABP=0;AC=4;AF=0.444444;AN=9;AO=691;CIGAR=1M1D1M;DP=1766;DPB=1563.67;DPRA=1.64857;EPP=92.7634;EPPR=22.7219;GTI=3;LEN=1;MEANALT=1.4;MQM=60;MQMR=60;NS=9;NUMALT=1;ODDS=1.63378;PAIRED=0;PAIREDR=0;PAO=20;PQA=376;PQR=451;PRO=24;QA=16396;QR=25703;RO=1058;RPL=423;RPP=78.509;RPPR=14.2494;RPR=268;RUN=1;SAF=682;SAP=1426.34;SAR=9;SRF=182;SRP=991.535;SRR=876;TYPE=del	GT:DP:RO:QR:AO:QA:GL	1:33:15:373:18:417:-3.94224,0	1:30:13:334:17:422:-6.39086,0	0:50:33:815:17:380:0,-39.1668	1:54:24:607:27:614:-0.611258,0	0:51:33:901:18:406:0,-44.5863	1:65:29:737:35:802:-5.83012,0	0:83:44:1163:39:928:0,-21.166	0:83:41:941:38:862:0,-7.10963	0:39:25:608:13:309:0,-27.8086
gi|448814763|ref|NC_000962.3|	457452	.	T	G	36753	.	AB=0;ABP=0;AC=9;AF=1;AN=9;AO=1628;CIGAR=1X;DP=1629;DPB=1629;DPRA=0;EPP=10.3143;EPPR=0;GTI=0;LEN=1;MEANALT=1.03226;MQM=59.9834;MQMR=0;NS=9;NUMALT=1;ODDS=174.615;PAIRED=0;PAIREDR=0;PAO=0;PQA=0;PQR=0;PRO=0;QA=40832;QR=0;RO=0;RPL=777;RPP=10.3143;RPPR=0;RPR=851;RUN=1;SAF=810;SAP=3.09566;SAR=818;SRF=0;SRP=0;SRR=0;TYPE=snp	GT:DP:RO:QR:AO:QA:GL	1:34:0:0:34:968:-87.3859,0	1:28:0:0:28:692:-62.5153,0	1:58:0:0:58:1579:-142.355,0	1:51:0:0:51:1429:-128.865,0	1:34:0:0:34:978:-88.2887,0	1:72:0:0:72:2054:-185.106,0	1:91:0:0:90:2488:-223.827,0	1:65:0:0:65:1824:-164.403,0	1:46:0:0:46:1220:-109.963,0
gi|448814763|ref|NC_000962.3|	458551	.	CGG	CG	8.72438	.	AB=0;ABP=0;AC=1;AF=0.111111;AN=9;AO=5;CIGAR=1M1D1M;DP=146;DPB=149;DPRA=0.385714;EPP=3.44459;EPPR=97.3763;GTI=1;LEN=1;MEANALT=1;MQM=60;MQMR=60;NS=9;NUMALT=1;ODDS=1.14792;PAIRED=0;PAIREDR=0;PAO=4.5;PQA=122;PQR=122;PRO=4.5;QA=117;QR=3373;RO=140;RPL=5;RPP=13.8677;RPPR=289.893;RPR=0;RUN=1;SAF=3;SAP=3.44459;SAR=2;SRF=31;SRP=97.3763;SRR=109;TYPE=del	GT:DP:RO:QR:AO:QA:GL	0:5:5:126:0:0:0,-11.5901	0:1:1:28:0:0:0,-2.79973	0:2:2:53:0:0:0,-5.03393	0:4:4:89:0:0:0,-8.23157	1:1:0:0:1:21:-2.09995,0	0:8:8:199:0:0:0,-18.157	0:12:12:294:0:0:0,-26.7026	0:5:5:116:0:0:0,-10.6708	0:3:3:68:0:0:0,-6.34634
gi|448814763|ref|NC_000962.3|	458606	.	TGG	TG	0.364152	.	AB=0;ABP=0;AC=1;AF=0.25;AN=4;AO=4;CIGAR=1M1D1M;DP=19;DPB=18.3333;DPRA=1.42857;EPP=5.18177;EPPR=14.7363;GTI=1;LEN=1;MEANALT=1;MQM=60;MQMR=60;NS=4;NUMALT=1;ODDS=2.46184;PAIRED=0;PAIREDR=0;PAO=0;PQA=0;PQR=0;PRO=0;QA=84;QR=388;RO=15;RPL=1;RPP=5.18177;RPPR=3.15506;RPR=3;RUN=1;SAF=0;SAP=11.6962;SAR=4;SRF=6;SRP=4.31318;SRR=9;TYPE=del	GT:DP:RO:QR:AO:QA:GL	.	1:1:0:0:1:12:-1.19999,0	.	.	.	.	0:2:2:60:0:0:0,-5.6988	0:1:1:33:0:0:0,-3.29913	0:1:1:31:0:0:0,-3.09945
gi|448814763|ref|NC_000962.3|	459399	.	A	C	35122.9	.	AB=0;ABP=0;AC=9;AF=1;AN=9;AO=1570;CIGAR=1X;DP=1570;DPB=1570;DPRA=0;EPP=3.28139;EPPR=0;GTI=0;LEN=1;MEANALT=1;MQM=60;MQMR=0;NS=9;NUMALT=1;ODDS=113.288;PAIRED=0;PAIREDR=0;PAO=0;PQA=0;PQR=0;PRO=0;QA=39273;QR=0;RO=0;RPL=945;RPP=144.64;RPPR=0;RPR=625;RUN=1;SAF=649;SAP=105.338;SAR=921;SRF=0;SRP=0;SRR=0;TYPE=snp	GT:DP:RO:QR:AO:QA:GL	1:45:0:0:45:1238:-111.661,0	1:41:0:0:41:1076:-97.0867,0	1:46:0:0:46:1288:-116.174,0	1:57:0:0:57:1584:-142.807,0	1:46:0:0:46:1274:-114.907,0	1:73:0:0:73:2061:-185.735,0	1:78:0:0:78:2066:-186.171,0	1:56:0:0:56:1463:-131.902,0	1:52:0:0:52:1399:-126.156,0
gi|448814763|ref|NC_000962.3|	461816	.	CGG	CG	1.4136e-09	.	AB=0;ABP=0;AC=1;AF=0.111111;AN=9;AO=263;CIGAR=1M1D1M;DP=1222;DPB=1144.67;DPRA=1.11784;EPP=136.18;EPPR=83.4595;GTI=0;LEN=1;MEANALT=1.21739;MQM=60;MQMR=59.9906;NS=9;NUMALT=1;ODDS=21.8458;PAIRED=0;PAIREDR=0;PAO=4.5;PQA=105;PQR=284;PRO=11.5;QA=6072;QR=22969;RO=954;RPL=71;RPP=123.894;RPPR=12.9253;RPR=192;RUN=1;SAF=3;SAP=548.347;SAR=260;SRF=363;SRP=121.335;SRR=591;TYPE=del	GT:DP:RO:QR:AO:QA:GL	0:20:16:382:4:85:0,-29.9077	1:26:11:259:14:294:-3.12681,0	0:37:26:637:11:252:0,-34.6588	0:46:35:851:11:238:0,-55.1906	0:36:28:682:8:154:0,-47.5633	0:33:29:698:4:87:0,-56.9866	0:59:41:952:17:372:0,-54.5459	0:51:33:857:15:321:0,-48.2815	0:26:14:347:12:261:0,-7.76675
gi|448814763|ref|NC_000962.3|	466810	.	CGCGGG	TGCCGG,TGCCGC,TGCGGG	83.6185	.	AB=0,0,0;ABP=0,0,0;AC=0,0,0;AF=0,0,0;AN=9;AO=8,5,5;CIGAR=1X2M1X2M,1X2M1X1M1X,1X5M;DP=131;DPB=142.167;DPRA=0.918079,1.19167,1.296;EPP=7.35324,6.91895,13.8677;EPPR=6.37708;GTI=0;LEN=6,6,1;MEANALT=1.66667,2,1;MQM=60,60,60;MQMR=60;NS=9;NUMALT=3;ODDS=2.28149;PAIRED=0,0,0;PAIREDR=0;PAO=0,0,1.5;PQA=0,0,36;PQR=183.5;PRO=8;QA=192,120,120;QR=2660;RO=109;RPL=8,5,5;RPP=20.3821,13.8677,13.8677;RPPR=239.701;RPR=0,0,0;RUN=1,1,1;SAF=6,4,0;SAP=7.35324,6.91895,13.8677;SAR=2,1,5;SRF=48;SRP=6.37708;SRR=61;TYPE=complex,complex,snp	GT:DP:RO:QR:AO:QA:GL	0:3:3:69:0,0,0:0,0,0:0,-6.35778,-6.35778,-6.35778	0:2:2:54:0,0,0:0,0,0:0,-5.12954,-5.12954,-5.12954	0:6:5:124:0,0,0:0,0,0:0,-11.2442,-11.2442,-11.2442	0:8:8:214:0,0,0:0,0,0:0,-19.4682,-19.4682,-19.4682	0:4:4:98:0,0,0:0,0,0:0,-9.06426,-9.06426,-9.06426	0:3:3:65:0,0,0:0,0,0:0,-5.83525,-5.83525,-5.83525	0:6:5:117:0,0,0:0,0,0:0,-10.6578,-10.6578,-10.6578	0:5:5:149:0,0,0:0,0,0:0,-13.6532,-13.6532,-13.6532	0:2:2:42:0,0,0:0,0,0:0,-3.98989,-3.98989,-3.98989
gi|448814763|ref|NC_000962.3|	466848	.	TGGCAGCCGGG	TG	47.5509	.	AB=0;ABP=0;AC=3;AF=1;AN=3;AO=5;CIGAR=1M9D1M;DP=7;DPB=4.63636;DPRA=0.625;EPP=3.44459;EPPR=3.0103;GTI=0;LEN=9;MEANALT=1;MQM=60;MQMR=60;NS=3;NUMALT=1;ODDS=2.84308;PAIRED=0;PAIREDR=0;PAO=0.5;PQA=12;PQR=12;PRO=0.5;QA=95;QR=48;RO=2;RPL=5;RPP=13.8677;RPPR=7.35324;RPR=0;RUN=1;SAF=3;SAP=3.44459;SAR=2;SRF=1;SRP=3.0103;SRR=1;TYPE=del	GT:DP:RO:QR:AO:QA:GL	.	.	.	1:1:0:0:1:24:-2.39989,0	.	1:1:0:0:1:19:-1.89997,0	.	1:2:0:0:2:28:-2.65998,0	.
gi|448814763|ref|NC_000962.3|	467494	.	TGGCGG	TGGCGGG,TCGGCGG	2414.79	.	AB=0,0;ABP=0,0;AC=8,0;AF=0.888889,0;AN=9;AO=158,6;CIGAR=4M1I2M,1M1I5M;DP=219;DPB=262.167;DPRA=1.91964,1.01701;EPP=78.2697,16.0391;EPPR=25.858;GTI=2;LEN=1,1;MEANALT=1.32143,2;MQM=59.8291,60;MQMR=60;NS=9;NUMALT=2;ODDS=5.24009;PAIRED=0,0;PAIREDR=0;PAO=11.75,1.25;PQA=282.5,22;PQR=270.5;PRO=11.25;QA=3660,142;QR=1075;RO=46;RPL=67,5;RPP=10.9266,8.80089;RPPR=94.401;RPR=91,1;RUN=1,1;SAF=79,5;SAP=3.0103,8.80089;SAR=79,1;SRF=13;SRP=21.8927;SRR=33;TYPE=ins,ins	GT:DP:RO:QR:AO:QA:GL	1:5:2:52:3,0:64,0:-1.03354,0,-5.68295	1:4:0:0:4,0:90,0:-8.32239,0,-8.32239	1:4:1:25:3,0:78,0:-4.77959,0,-7.02696	1:12:2:39:9,0:214,0:-15.8135,0,-19.3189	0:2:1:19:1,0:14,0:0,-0.499976,-1.73497	1:13:1:12:10,1:205,23:-17.4057,0,-16.4066	1:16:1:25:12,0:256,0:-20.8489,0,-23.1027	1:6:2:34:3,1:54,23:-1.80193,0,-2.77544	1:7:1:29:5,0:93,0:-5.71848,0,-8.29221
gi|448814763|ref|NC_000962.3|	467506	.	GGCGC	GGCGGC	2997.8	.	AB=0;ABP=0;AC=9;AF=1;AN=9;AO=140;CIGAR=3M1I2M;DP=167;DPB=206.2;DPRA=0;EPP=35.8306;EPPR=5.18177;GTI=0;LEN=1;MEANALT=1.55172;MQM=59.8071;MQMR=60;NS=9;NUMALT=1;ODDS=17.4529;PAIRED=0;PAIREDR=0;PAO=9.33333;PQA=206.5;PQR=206.5;PRO=9.33333;QA=3443;QR=11;RO=1;RPL=39;RPP=62.6327;RPPR=5.18177;RPR=101;RUN=1;SAF=76;SAP=5.24381;SAR=64;SRF=1;SRP=5.18177;SRR=0;TYPE=ins	GT:DP:RO:QR:AO:QA:GL	1:3:0:0:2:51:-4.53975,0	1:3:0:0:3:76:-7.09272,0	1:4:0:0:3:69:-6.25418,0	1:11:1:11:9:264:-22.9429,0	1:1:0:0:1:32:-3.19931,0	1:9:0:0:8:188:-16.8164,0	1:17:0:0:15:388:-34.8399,0	1:2:0:0:2:50:-4.74973,0	1:5:0:0:3:69:-6.19613,0
gi|448814763|ref|NC_000962.3|	467516	.	G	C	3257.78	.	AB=0;ABP=0;AC=9;AF=1;AN=9;AO=151;CIGAR=1X;DP=151;DPB=151;DPRA=0;EPP=20.6265;EPPR=0;GTI=0;LEN=1;MEANALT=1;MQM=59.8212;MQMR=0;NS=9;NUMALT=1;ODDS=17.9111;PAIRED=0;PAIREDR=0;PAO=0;PQA=0;PQR=0;PRO=0;QA=3691;QR=0;RO=0;RPL=39;RPP=79.6446;RPPR=0;RPR=112;RUN=1;SAF=80;SAP=4.17513;SAR=71;SRF=0;SRP=0;SRR=0;TYPE=snp	GT:DP:RO:QR:AO:QA:GL	1:2:0:0:2:58:-5.50933,0	1:2:0:0:2:50:-4.74973,0	1:3:0:0:3:50:-4.66655,0	1:11:0:0:11:300:-27.2688,0	1:2:0:0:2:59:-5.60426,0	1:8:0:0:8:197:-17.9733,0	1:15:0:0:15:407:-36.8943,0	1:2:0:0:2:48:-4.55979,0	1:3:0:0:3:50:-4.66623,0
gi|448814763|ref|NC_000962.3|	467526	.	C	G	2931.34	.	AB=0;ABP=0;AC=9;AF=1;AN=9;AO=139;CIGAR=1X;DP=140;DPB=140;DPRA=0;EPP=6.52527;EPPR=5.18177;GTI=0;LEN=1;MEANALT=1;MQM=59.9209;MQMR=60;NS=9;NUMALT=1;ODDS=16.6917;PAIRED=0;PAIREDR=0;PAO=0;PQA=0;PQR=0;PRO=0;QA=3444;QR=37;RO=1;RPL=20;RPP=156.123;RPPR=5.18177;RPR=119;RUN=1;SAF=79;SAP=8.64988;SAR=60;SRF=0;SRP=5.18177;SRR=1;TYPE=snp	GT:DP:RO:QR:AO:QA:GL	1:2:0:0:2:58:-5.50905,0	1:2:0:0:2:54:-5.12959,0	1:3:0:0:3:73:-6.81224,0	1:9:0:0:9:251:-22.8628,0	1:1:0:0:1:21:-2.09995,0	1:8:0:0:8:232:-21.1658,0	1:12:1:37:11:263:-20.2091,0	1:2:0:0:2:60:-5.69857,0	1:1:0:0:1:32:-3.19931,0
gi|448814763|ref|NC_000962.3|	467546	.	G	C	3094.13	.	AB=0;ABP=0;AC=9;AF=1;AN=9;AO=149;CIGAR=1X;DP=149;DPB=149;DPRA=0;EPP=3.14146;EPPR=0;GTI=0;LEN=1;MEANALT=1;MQM=59.9262;MQMR=0;NS=9;NUMALT=1;ODDS=17.9006;PAIRED=0;PAIREDR=0;PAO=0;PQA=0;PQR=0;PRO=0;QA=3591;QR=0;RO=0;RPL=23;RPP=157.622;RPPR=0;RPR=126;RUN=1;SAF=82;SAP=6.28937;SAR=67;SRF=0;SRP=0;SRR=0;TYPE=snp	GT:DP:RO:QR:AO:QA:GL	1:2:0:0:2:58:-5.50905,0	1:2:0:0:2:32:-3.03993,0	1:3:0:0:3:47:-4.38645,0	1:10:0:0:10:254:-23.1101,0	1:1:0:0:1:33:-3.29913,0	1:6:0:0:6:155:-14.2073,0	1:11:0:0:11:264:-23.9976,0	1:3:0:0:3:83:-7.74583,0	1:1:0:0:1:25:-2.49986,0
gi|448814763|ref|NC_000962.3|	467557	.	AGA	CGA,CGG	3371.7	.	AB=0,0;ABP=0,0;AC=9,0;AF=1,0;AN=9;AO=146,5;CIGAR=1X2M,1X1M1X;DP=151;DPB=151;DPRA=1.3125,1.06071;EPP=5.92543,13.8677;EPPR=0;GTI=0;LEN=1,3;MEANALT=1.03571,1.5;MQM=59.9247,60;MQMR=0;NS=9;NUMALT=2;ODDS=5.35034;PAIRED=0,0;PAIREDR=0;PAO=0,0;PQA=0,0;PQR=0;PRO=0;QA=3834,120;QR=0;RO=0;RPL=27,4;RPP=128.896,6.91895;RPPR=0;RPR=119,1;RUN=1,1;SAF=77,4;SAP=3.96218,6.91895;SAR=69,1;SRF=0;SRP=0;SRR=0;TYPE=snp,complex	GT:DP:RO:QR:AO:QA:GL	1:2:0:0:2,0:79,0:-7.49521,0,-7.49521	1:2:0:0:2,0:63,0:-5.98377,0,-5.98377	1:3:0:0:3,0:76,0:-7.09247,0,-7.09247	1:10:0:0:10,0:327,0:-29.7473,0,-29.7473	1:1:0:0:1,0:35,0:-3.49863,0,-3.49863	1:6:0:0:6,0:201,0:-18.4196,0,-18.4196	1:12:0:0:12,0:365,0:-33.1463,0,-33.1463	1:5:0:0:5,0:159,0:-14.6235,0,-14.6235	1:1:0:0:1,0:33,0:-3.29913,0,-3.29913
gi|448814763|ref|NC_000962.3|	467564	.	A	C	3412.14	.	AB=0;ABP=0;AC=9;AF=1;AN=9;AO=154;CIGAR=1X;DP=154;DPB=154;DPRA=0;EPP=7.57885;EPPR=0;GTI=0;LEN=1;MEANALT=1;MQM=60;MQMR=0;NS=9;NUMALT=1;ODDS=18.19;PAIRED=0;PAIREDR=0;PAO=0;PQA=0;PQR=0;PRO=0;QA=3880;QR=0;RO=0;RPL=34;RPP=107.297;RPPR=0;RPR=120;RUN=1;SAF=82;SAP=4.42035;SAR=72;SRF=0;SRP=0;SRR=0;TYPE=snp	GT:DP:RO:QR:AO:QA:GL	1:2:0:0:2:62:-5.88885,0	1:2:0:0:2:35:-3.32483,0	1:3:0:0:3:66:-6.15954,0	1:11:0:0:11:313:-28.4479,0	1:1:0:0:1:31:-3.09945,0	1:6:0:0:6:183:-16.7712,0	1:13:0:0:13:376:-34.1138,0	1:5:0:0:5:154:-14.1635,0	1:1:0:0:1:20:-1.99996,0
gi|448814763|ref|NC_000962.3|	467585	.	G	C	3724.9	.	AB=0;ABP=0;AC=9;AF=1;AN=9;AO=157;CIGAR=1X;DP=160;DPB=160;DPRA=0;EPP=16.3019;EPPR=0;GTI=0;LEN=1;MEANALT=1.03448;MQM=60;MQMR=0;NS=9;NUMALT=1;ODDS=13.4428;PAIRED=0;PAIREDR=0;PAO=0;PQA=0;PQR=0;PRO=0;QA=4142;QR=0;RO=0;RPL=57;RPP=28.5839;RPPR=0;RPR=100;RUN=1;SAF=84;SAP=4.68386;SAR=73;SRF=0;SRP=0;SRR=0;TYPE=snp	GT:DP:RO:QR:AO:QA:GL	1:3:0:0:3:104:-9.70297,0	1:2:0:0:2:37:-3.51491,0	1:3:0:0:3:100:-9.33012,0	1:12:0:0:12:364:-33.0535,0	1:2:0:0:2:70:-6.6474,0	1:6:0:0:6:199:-18.2355,0	1:13:0:0:13:429:-38.9262,0	1:5:0:0:5:163:-14.9912,0	1:1:0:0:1:36:-3.59827,0
gi|448814763|ref|NC_000962.3|	467590	.	T	C	3859.34	.	AB=0;ABP=0;AC=9;AF=1;AN=9;AO=162;CIGAR=1X;DP=163;DPB=163;DPRA=0;EPP=15.074;EPPR=5.18177;GTI=0;LEN=1;MEANALT=1;MQM=60;MQMR=60;NS=9;NUMALT=1;ODDS=18.1972;PAIRED=0;PAIREDR=0;PAO=0;PQA=0;PQR=0;PRO=0;QA=4282;QR=14;RO=1;RPL=63;RPP=20.3821;RPPR=5.18177;RPR=99;RUN=1;SAF=85;SAP=3.86817;SAR=77;SRF=1;SRP=5.18177;SRR=0;TYPE=snp	GT:DP:RO:QR:AO:QA:GL	1:3:0:0:3:104:-9.70297,0	1:2:1:14:1:33:-1.89915,0	1:3:0:0:3:97:-9.05028,0	1:12:0:0:12:363:-32.9611,0	1:2:0:0:2:64:-6.07837,0	1:7:0:0:7:200:-18.2825,0	1:14:0:0:14:484:-43.8894,0	1:5:0:0:5:164:-15.083,0	1:1:0:0:1:37:-3.69783,0
gi|448814763|ref|NC_000962.3|	467607	.	GCC	GC	30.757	.	AB=0;ABP=0;AC=1;AF=0.111111;AN=9;AO=20;CIGAR=1M1D1M;DP=159;DPB=152.667;DPRA=1.475;EPP=3.44459;EPPR=44.2366;GTI=1;LEN=1;MEANALT=1;MQM=60;MQMR=60;NS=9;NUMALT=1;ODDS=3.75599;PAIRED=0;PAIREDR=0;PAO=0.5;PQA=12;PQR=12;PRO=0.5;QA=294;QR=3198;RO=137;RPL=9;RPP=3.44459;RPPR=8.73221;RPR=11;RUN=1;SAF=2;SAP=30.8051;SAR=18;SRF=83;SRP=16.3403;SRR=54;TYPE=del	GT:DP:RO:QR:AO:QA:GL	0:3:1:23:2:20:0,-0.399922	0:2:2:39:0:0:0,-3.7049	0:2:1:15:0:0:0,-1.36499	0:13:8:194:5:59:0,-12.2725	0:2:1:16:1:7:0,-0.899985	0:8:5:142:3:36:0,-9.7015	0:13:12:209:1:14:0,-17.5835	1:5:2:29:3:38:-0.791651,0	0:1:1:35:0:0:0,-3.49863
gi|448814763|ref|NC_000962.3|	467621	.	TCCAAAAAC	GCCAAAAAC,GCCAAAAAAC	3420.47	.	AB=0,0;ABP=0,0;AC=8,0;AF=1,0;AN=8;AO=151,5;CIGAR=1X8M,1X2M1I6M;DP=163;DPB=168.556;DPRA=3.05769,1.80348;EPP=27.1841,6.91895;EPPR=0;GTI=2;LEN=1,10;MEANALT=1.23077,2;MQM=60,60;MQMR=0;NS=8;NUMALT=2;ODDS=1.34195;PAIRED=0,0;PAIREDR=0;PAO=3.16667,1.5;PQA=71,30;PQR=47;PRO=2.16667;QA=3823,105;QR=0;RO=0;RPL=95,5;RPP=24.8832,13.8677;RPPR=0;RPR=56,0;RUN=1,1;SAF=76,4;SAP=3.02468,6.91895;SAR=75,1;SRF=0;SRP=0;SRR=0;TYPE=snp,complex	GT:DP:RO:QR:AO:QA:GL	1:3:0:0:3,0:87,0:-8.11568,0,-7.17433	1:1:0:0:1,0:31,0:-3.09945,0,-3.09945	1:4:0:0:3,0:80,0:-7.21897,0,-7.21897	1:13:0:0:11,1:293,15:-26.4919,0,-24.1974	1:2:0:0:2,0:67,0:-6.36208,0,-6.36208	1:8:0:0:8,0:219,0:-19.98,0,-19.98	1:13:0:0:12,1:342,18:-30.8716,0,-28.3052	1:6:0:0:6,0:184,0:-16.8623,0,-16.8623	.
gi|448814763|ref|NC_000962.3|	467638	.	G	T	3960.31	.	AB=0;ABP=0;AC=8;AF=1;AN=8;AO=173;CIGAR=1X;DP=173;DPB=173;DPRA=0;EPP=15.0726;EPPR=0;GTI=0;LEN=1;MEANALT=1;MQM=60;MQMR=0;NS=8;NUMALT=1;ODDS=19.1783;PAIRED=0;PAIREDR=0;PAO=0;PQA=0;PQR=0;PRO=0;QA=4432;QR=0;RO=0;RPL=118;RPP=52.8286;RPPR=0;RPR=55;RUN=1;SAF=89;SAP=3.3241;SAR=84;SRF=0;SRP=0;SRR=0;TYPE=snp	GT:DP:RO:QR:AO:QA:GL	1:4:0:0:4:129:-11.929,0	1:1:0:0:1:26:-2.59983,0	1:6:0:0:6:177:-16.2206,0	1:13:0:0:13:370:-33.5764,0	1:2:0:0:2:66:-6.26818,0	1:8:0:0:8:201:-18.339,0	1:14:0:0:14:417:-37.8168,0	1:6:0:0:6:190:-17.4103,0	.
gi|448814763|ref|NC_000962.3|	468116	.	C	T	2035.15	.	AB=0;ABP=0;AC=1;AF=0.111111;AN=9;AO=75;CIGAR=1X;DP=1973;DPB=1973;DPRA=0.999456;EPP=3.27088;EPPR=36.8569;GTI=0;LEN=1;MEANALT=1;MQM=60;MQMR=60;NS=9;NUMALT=1;ODDS=85.2059;PAIRED=0;PAIREDR=0;PAO=0;PQA=0;PQR=0;PRO=0;QA=2400;QR=47664;RO=1898;RPL=25;RPP=21.1059;RPPR=123.112;RPR=50;RUN=1;SAF=40;SAP=3.73412;SAR=35;SRF=1002;SRP=15.8652;SRR=896;TYPE=snp	GT:DP:RO:QR:AO:QA:GL	0:40:40:1139:0:0:0,-102.768	0:54:54:1503:0:0:0,-135.507	0:50:50:1409:0:0:0,-127.057	0:98:98:2680:0:0:0,-241.419	0:62:61:1754:1:34:0,-154.71	0:73:73:2018:0:0:0,-181.861	0:114:114:3201:0:0:0,-288.285	0:62:62:1656:0:0:0,-149.278	1:74:0:0:74:2366:-213.194,0
gi|448814763|ref|NC_000962.3|	468357	.	A	G	26655	.	AB=0;ABP=0;AC=9;AF=1;AN=9;AO=1258;CIGAR=1X;DP=1259;DPB=1259;DPRA=0;EPP=9.22437;EPPR=0;GTI=0;LEN=1;MEANALT=1.03226;MQM=60;MQMR=0;NS=9;NUMALT=1;ODDS=94.9081;PAIRED=0;PAIREDR=0;PAO=0;PQA=0;PQR=0;PRO=0;QA=31214;QR=0;RO=0;RPL=925;RPP=607.957;RPPR=0;RPR=333;RUN=1;SAF=966;SAP=787.15;SAR=292;SRF=0;SRP=0;SRR=0;TYPE=snp	GT:DP:RO:QR:AO:QA:GL	1:31:0:0:31:829:-74.864,0	1:32:0:0:32:913:-82.4365,0	1:32:0:0:32:824:-74.407,0	1:52:0:0:52:1398:-126.068,0	1:34:0:0:34:947:-85.4882,0	1:45:0:0:45:1260:-113.651,0	1:40:0:0:40:1079:-97.3608,0	1:56:0:0:56:1452:-130.921,0	1:46:0:0:45:1128:-101.618,0
gi|448814763|ref|NC_000962.3|	468775	.	G	A	1370.4	.	AB=0;ABP=0;AC=1;AF=0.111111;AN=9;AO=60;CIGAR=1X;DP=1506;DPB=1506;DPRA=1.26644;EPP=3.15506;EPPR=25.012;GTI=0;LEN=1;MEANALT=1;MQM=60;MQMR=60;NS=9;NUMALT=1;ODDS=110.298;PAIRED=0;PAIREDR=0;PAO=0;PQA=0;PQR=0;PRO=0;QA=1623;QR=35755;RO=1445;RPL=30;RPP=3.0103;RPPR=3.26426;RPR=30;RUN=1;SAF=29;SAP=3.15506;SAR=31;SRF=702;SRP=5.53642;SRR=743;TYPE=snp	GT:DP:RO:QR:AO:QA:GL	0:31:31:783:0:0:0,-70.7133	0:34:33:890:0:0:0,-80.281	0:47:47:1194:0:0:0,-107.699	0:38:38:1081:0:0:0,-97.5519	0:39:39:1004:0:0:0,-90.599	0:50:50:1420:0:0:0,-128.055	0:85:85:2273:0:0:0,-204.801	1:61:1:14:60:1623:-144.913,0	0:39:39:1128:0:0:0,-101.788
gi|448814763|ref|NC_000962.3|	469042	.	C	T	45401.4	.	AB=0;ABP=0;AC=9;AF=1;AN=9;AO=1980;CIGAR=1X;DP=1983;DPB=1983;DPRA=0;EPP=7.22603;EPPR=0;GTI=0;LEN=1;MEANALT=1.06452;MQM=60;MQMR=0;NS=9;NUMALT=1;ODDS=255.115;PAIRED=0;PAIREDR=0;PAO=0;PQA=0;PQR=0;PRO=0;QA=50437;QR=0;RO=0;RPL=955;RPP=8.38415;RPPR=0;RPR=1025;RUN=1;SAF=992;SAP=3.02785;SAR=988;SRF=0;SRP=0;SRR=0;TYPE=snp	GT:DP:RO:QR:AO:QA:GL	1:44:0:0:42:1252:-112.811,0	1:48:0:0:48:1329:-119.861,0	1:51:0:0:51:1566:-141.208,0	1:84:0:0:84:2487:-224.066,0	1:60:0:0:60:1666:-150.186,0	1:64:0:0:64:1914:-172.512,0	1:88:0:0:88:2607:-234.87,0	1:80:0:0:80:2278:-205.261,0	1:52:0:0:51:1450:-130.507,0
gi|448814763|ref|NC_000962.3|	469851	.	T	C	1115.77	.	AB=0;ABP=0;AC=1;AF=0.111111;AN=9;AO=51;CIGAR=1X;DP=1674;DPB=1674;DPRA=0.942699;EPP=6.45911;EPPR=156.767;GTI=0;LEN=1;MEANALT=1;MQM=60;MQMR=60;NS=9;NUMALT=1;ODDS=111.62;PAIRED=0;PAIREDR=0;PAO=0;PQA=0;PQR=0;PRO=0;QA=1326;QR=41401;RO=1623;RPL=20;RPP=8.16222;RPPR=5.0453;RPR=31;RUN=1;SAF=26;SAP=3.05288;SAR=25;SRF=907;SRP=51.8196;SRR=716;TYPE=snp	GT:DP:RO:QR:AO:QA:GL	0:30:30:861:0:0:0,-77.7621	0:55:55:1618:0:0:0,-145.871	1:51:0:0:51:1326:-119.577,0	0:79:79:2415:0:0:0,-217.59	0:38:38:1118:0:0:0,-100.888	0:57:57:1648:0:0:0,-148.573	0:89:89:2631:0:0:0,-237.024	0:65:65:1827:0:0:0,-164.677	0:57:57:1611:0:0:0,-145.24
gi|448814763|ref|NC_000962.3|	471666	.	A	G	48562	.	AB=0;ABP=0;AC=9;AF=1;AN=9;AO=2117;CIGAR=1X;DP=2119;DPB=2119;DPRA=0;EPP=4.57044;EPPR=5.18177;GTI=0;LEN=1;MEANALT=1.03226;MQM=59.9901;MQMR=60;NS=9;NUMALT=1;ODDS=254.274;PAIRED=0;PAIREDR=0;PAO=0;PQA=0;PQR=0;PRO=0;QA=53967;QR=24;RO=1;RPL=1013;RPP=11.5044;RPPR=5.18177;RPR=1104;RUN=1;SAF=1037;SAP=4.90688;SAR=1080;SRF=0;SRP=5.18177;SRR=1;TYPE=snp	GT:DP:RO:QR:AO:QA:GL	1:39:0:0:39:1093:-98.632,0	1:63:0:0:63:1846:-166.391,0	1:75:0:0:75:2171:-195.633,0	1:107:0:0:107:2992:-269.499,0	1:58:0:0:58:1688:-152.172,0	1:68:0:0:68:1966:-177.183,0	1:107:0:0:106:3121:-280.968,0	1:103:0:0:103:3000:-270.217,0	1:59:0:0:59:1554:-140.104,0
gi|448814763|ref|NC_000962.3|	473264	.	GCC	GC	460.547	.	AB=0;ABP=0;AC=1;AF=0.111111;AN=9;AO=87;CIGAR=1M1D1M;DP=320;DPB=293.333;DPRA=1.07872;EPP=14.0174;EPPR=32.2045;GTI=4;LEN=1;MEANALT=1.14286;MQM=60;MQMR=60;NS=9;NUMALT=1;ODDS=0.1459;PAIRED=0;PAIREDR=0;PAO=1.83333;PQA=36;PQR=36;PRO=1.83333;QA=1917;QR=5524;RO=225;RPL=60;RPP=30.1911;RPPR=278.652;RPR=27;RUN=1;SAF=6;SAP=143.407;SAR=81;SRF=134;SRP=20.855;SRR=91;TYPE=del	GT:DP:RO:QR:AO:QA:GL	0:11:7:185:4:64:0,-10.991	0:6:5:118:1:17:0,-9.15404	1:3:1:27:2:46:-1.67001,0	0:8:5:136:3:46:0,-8.21669	0:5:4:103:1:9:0,-8.62624	0:24:12:292:12:197:0,-8.62816	0:14:11:329:3:64:0,-23.9306	0:11:8:209:3:83:0,-11.3233	0:8:5:117:3:71:0,-4.13678
gi|448814763|ref|NC_000962.3|	473488	.	CGA	CGGA,CGT	0.0277087	.	AB=0,0;ABP=0,0;AC=1,0;AF=0.142857,0;AN=7;AO=2,3;CIGAR=1M1I2M,2M1X;DP=82;DPB=83.6667;DPRA=0.65,0.986842;EPP=7.35324,9.52472;EPPR=5.8675;GTI=1;LEN=1,1;MEANALT=1,1;MQM=60,60;MQMR=60;NS=7;NUMALT=2;ODDS=5.38127;PAIRED=0,0;PAIREDR=0;PAO=0.5,0;PQA=0,0;PQR=0;PRO=0.5;QA=37,72;QR=1876;RO=76;RPL=0,1;RPP=7.35324,3.73412;RPPR=32.268;RPR=2,2;RUN=1,1;SAF=2,2;SAP=7.35324,3.73412;SAR=0,1;SRF=51;SRP=22.325;SRR=25;TYPE=ins,snp	GT:DP:RO:QR:AO:QA:GL	1:2:0:0:2,0:37,0:-3.51494,0,-3.51494	.	0:2:2:43:0,0:0,0:0,-4.08458,-4.08458	0:3:3:85:0,0:0,0:0,-7.9322,-7.9322	0:1:1:35:0,0:0,0:0,-3.49863,-3.49863	0:4:4:120:0,0:0,0:0,-11.0972,-11.0972	0:3:2:58:0,0:0,0:0,-5.35929,-5.35929	.	0:2:2:47:0,0:0,0:0,-4.46396,-4.46396
gi|448814763|ref|NC_000962.3|	473860	.	GT	GCT	2.41317e-06	.	AB=0;ABP=0;AC=1;AF=0.111111;AN=9;AO=8;CIGAR=1M1I1M;DP=208;DPB=217;DPRA=0.919861;EPP=20.3821;EPPR=82.6493;GTI=0;LEN=1;MEANALT=1;MQM=60;MQMR=58.0964;NS=9;NUMALT=1;ODDS=14.4059;PAIRED=0;PAIREDR=0;PAO=5;PQA=128;PQR=128;PRO=5;QA=170;QR=4915;RO=197;RPL=8;RPP=20.3821;RPPR=340.581;RPR=0;RUN=1;SAF=8;SAP=20.3821;SAR=0;SRF=49;SRP=111.044;SRR=148;TYPE=ins	GT:DP:RO:QR:AO:QA:GL	0:6:5:118:1:25:0,-8.25501	1:3:1:34:2:39:-0.305949,0	0:4:3:72:1:13:0,-5.38132	0:6:5:150:1:20:0,-11.7976	0:5:5:139:0:0:0,-12.7852	0:5:4:120:1:25:0,-8.59812	0:14:14:377:0:0:0,-34.1854	0:7:7:225:0:0:0,-20.5619	0:3:2:56:0:0:0,-5.16578
gi|448814763|ref|NC_000962.3|	473876	.	ACCCCCA	ACCCCCCA	0.00900598	.	AB=0;ABP=0;AC=2;AF=0.222222;AN=9;AO=8;CIGAR=1M1I6M;DP=145;DPB=155.571;DPRA=0.857143;EPP=20.3821;EPPR=121.1;GTI=1;LEN=1;MEANALT=1;MQM=60;MQMR=57.4412;NS=9;NUMALT=1;ODDS=6.20447;PAIRED=0;PAIREDR=0;PAO=8.5;PQA=206.5;PQR=206.5;PRO=8.5;QA=217;QR=3284;RO=136;RPL=8;RPP=20.3821;RPPR=248.514;RPR=0;RUN=1;SAF=8;SAP=20.3821;SAR=0;SRF=23;SRP=132.341;SRR=113;TYPE=ins	GT:DP:RO:QR:AO:QA:GL	0:5:3:74:2:60:0,-0.701203	1:2:1:31:1:34:-0.299457,0	1:1:0:0:1:25:-2.49986,0	0:5:4:96:1:25:0,-6.37945	0:4:3:80:1:25:0,-4.96563	0:2:2:50:0:0:0,-4.74971	0:10:10:242:0:0:0,-22.0185	0:5:5:123:0:0:0,-11.3151	0:3:3:68:0:0:0,-6.34581
gi|448814763|ref|NC_000962.3|	473968	.	CACC	AGCG,AGCC,CAC,CACG	383.728	.	AB=0,0,0,0;ABP=0,0,0,0;AC=0,0,0,0;AF=0,0,0,0;AN=9;AO=7,15,8,7;CIGAR=2X1M1X,2X2M,2M1D1M,3M1X;DP=210;DPB=225.25;DPRA=0.822107,0.776836,1.19588,0.75;EPP=10.7656,6.62942,4.09604,10.7656;EPPR=10.9324;GTI=3;LEN=4,2,1,1;MEANALT=2.33333,2.16667,1,1.75;MQM=58.5714,58.2,58.5,60;MQMR=59.531;NS=9;NUMALT=4;ODDS=0.900805;PAIRED=0,0,0,0;PAIREDR=0;PAO=0.666667,10.2,4.45,0.916667;PQA=16,174,27.25,19.25;PQR=189.25;PRO=10.95;QA=168,360,192,168;QR=3740;RO=145;RPL=0,1,0,0;RPP=18.2106,27.4756,20.3821,18.2106;RPPR=260.008;RPR=7,14,8,7;RUN=1,1,1,1;SAF=1,4,5,6;SAP=10.7656,10.1038,4.09604,10.7656;SAR=6,11,3,1;SRF=87;SRP=15.6048;SRR=58;TYPE=complex,mnp,del,snp	GT:DP:RO:QR:AO:QA:GL	0:8:8:216:0,0,0,0:0,0,0,0:0,-16.2083,-19.7031,-19.7031,-16.2083	0:4:4:111:0,0,0,0:0,0,0,0:0,-10.2661,-10.2661,-10.2661,-10.2661	0:13:13:343:0,0,0,0:0,0,0,0:0,-26.636,-31.1288,-30.1309,-26.636	0:8:8:230:0,0,0,0:0,0,0,0:0,-20.002,-20.9807,-20.002,-20.002	0:8:8:228:0,0,0,0:0,0,0,0:0,-19.8525,-20.8022,-19.8525,-19.8525	0:14:14:364:0,0,0,0:0,0,0,0:0,-32.0167,-32.969,-32.0167,-32.0167	0:9:9:250:0,0,0,0:0,0,0,0:0,-12.8552,-20.7951,-21.824,-14.8343	0:11:11:302:0,0,0,0:0,0,0,0:0,-26.4989,-27.4501,-26.4989,-26.4989	0:4:4:112:0,0,0,0:0,0,0,0:0,-10.3589,-10.3589,-10.3589,-10.3589
gi|448814763|ref|NC_000962.3|	475178	.	T	C	39172.2	.	AB=0;ABP=0;AC=9;AF=1;AN=9;AO=1734;CIGAR=1X;DP=1734;DPB=1734;DPRA=0;EPP=30.4405;EPPR=0;GTI=0;LEN=1;MEANALT=1;MQM=59.9942;MQMR=0;NS=9;NUMALT=1;ODDS=123.498;PAIRED=0;PAIREDR=0;PAO=0;PQA=0;PQR=0;PRO=0;QA=43534;QR=0;RO=0;RPL=857;RPP=3.51122;RPPR=0;RPR=877;RUN=1;SAF=892;SAP=6.14103;SAR=842;SRF=0;SRP=0;SRR=0;TYPE=snp	GT:DP:RO:QR:AO:QA:GL	1:30:0:0:30:851:-76.8613,0	1:47:0:0:47:1361:-122.755,0	1:50:0:0:50:1390:-125.357,0	1:94:0:0:94:2581:-232.519,0	1:51:0:0:51:1420:-128.055,0	1:59:0:0:59:1559:-140.554,0	1:96:0:0:96:2613:-235.403,0	1:61:0:0:61:1685:-151.902,0	1:52:0:0:52:1418:-127.871,0
gi|448814763|ref|NC_000962.3|	475250	.	A	G	1622.47	.	AB=0;ABP=0;AC=1;AF=0.111111;AN=9;AO=64;CIGAR=1X;DP=1715;DPB=1715;DPRA=1.0131;EPP=3.0103;EPPR=54.0537;GTI=0;LEN=1;MEANALT=1;MQM=60;MQMR=60;NS=9;NUMALT=1;ODDS=94.1934;PAIRED=0;PAIREDR=0;PAO=0;PQA=0;PQR=0;PRO=0;QA=1912;QR=39824;RO=1651;RPL=29;RPP=4.23175;RPPR=263.462;RPR=35;RUN=1;SAF=37;SAP=6.40323;SAR=27;SRF=785;SRP=11.6396;SRR=866;TYPE=snp	GT:DP:RO:QR:AO:QA:GL	0:37:37:1009:0:0:0,-91.0668	0:39:39:928:0:0:0,-83.7466	0:55:55:1381:0:0:0,-124.514	0:87:87:2129:0:0:0,-191.821	1:63:0:0:63:1889:-170.269,0	0:49:48:1023:1:23:0,-89.9676	0:84:84:2032:0:0:0,-183.094	0:59:59:1492:0:0:0,-134.507	0:54:54:1318:0:0:0,-118.849
gi|448814763|ref|NC_000962.3|	475990	.	CGC	CC,CGCC,CCC	0.076134	.	AB=0,0,0;ABP=0,0,0;AC=0,0,0;AF=0,0,0;AN=9;AO=4,3,8;CIGAR=1M1D1M,2M1I1M,1M1X1M;DP=203;DPB=208.667;DPRA=0.5,0.883249,0.767045;EPP=5.18177,9.52472,4.09604;EPPR=59.6072;GTI=1;LEN=1,1,1;MEANALT=1.5,1,1.2;MQM=56.75,60,60;MQMR=59.1649;NS=9;NUMALT=3;ODDS=4.28407;PAIRED=0,0,0;PAIREDR=0;PAO=1,4.5,1;PQA=12,94,12;PQR=94;PRO=4.5;QA=96,72,192;QR=4759;RO=188;RPL=2,2,5;RPP=3.0103,3.73412,4.09604;RPPR=17.9796;RPR=2,1,3;RUN=1,1,1;SAF=1,1,0;SAP=5.18177,3.73412,20.3821;SAR=3,2,8;SRF=63;SRP=47.41;SRR=125;TYPE=del,ins,snp	GT:DP:RO:QR:AO:QA:GL	0:4:4:102:0,0,0:0,0,0:0,-9.43417,-9.43417,-9.43417	0:5:5:141:0,0,0:0,0,0:0,-12.9704,-12.9704,-12.9704	0:7:7:220:0,0,0:0,0,0:0,-20.1098,-20.1098,-20.1098	0:5:5:127:0,0,0:0,0,0:0,-11.627,-11.6832,-11.627	0:4:4:97:0,0,0:0,0,0:0,-8.97096,-8.97096,-8.97096	0:7:7:202:0,0,0:0,0,0:0,-18.4651,-18.4651,-18.4651	0:7:7:219:0,0,0:0,0,0:0,-20.0178,-20.0178,-20.0178	0:7:7:196:0,0,0:0,0,0:0,-17.9177,-17.9177,-17.9177	0:8:8:239:0,0,0:0,0,0:0,-21.8046,-21.8046,-21.8046
gi|448814763|ref|NC_000962.3|	476960	.	AGG	AG	2971.39	.	AB=0;ABP=0;AC=1;AF=0.111111;AN=9;AO=756;CIGAR=1M1D1M;DP=1651;DPB=1424.33;DPRA=1.13759;EPP=10.1911;EPPR=82.0918;GTI=0;LEN=1;MEANALT=1.5;MQM=60;MQMR=60;NS=9;NUMALT=1;ODDS=3.1272;PAIRED=0;PAIREDR=0;PAO=18;PQA=404.5;PQR=428.5;PRO=19;QA=17526;QR=20195;RO=870;RPL=368;RPP=4.15923;RPPR=30.0064;RPR=388;RUN=1;SAF=93;SAP=936.226;SAR=663;SRF=669;SRP=549.682;SRR=201;TYPE=del	GT:DP:RO:QR:AO:QA:GL	0:30:15:343:14:251:0,-8.32512	0:43:23:501:20:397:0,-9.37765	1:55:23:475:29:590:-10.3492,0	0:67:38:831:27:617:0,-19.2494	0:49:28:661:19:418:0,-21.8837	0:38:18:366:17:346:0,-1.79899	0:90:53:1066:32:662:0,-36.3537	0:50:27:594:19:403:0,-17.1983	0:53:34:694:16:330:0,-32.7649
gi|448814763|ref|NC_000962.3|	477320	.	TGG	TG	3547.48	.	AB=0;ABP=0;AC=5;AF=0.555556;AN=9;AO=340;CIGAR=1M1D1M;DP=590;DPB=479.667;DPRA=1.10852;EPP=183.268;EPPR=19.5331;GTI=3;LEN=1;MEANALT=1.25;MQM=60;MQMR=60;NS=9;NUMALT=1;ODDS=0.282823;PAIRED=0;PAIREDR=0;PAO=2;PQA=48;PQR=72;PRO=3;QA=8189;QR=5638;RO=243;RPL=46;RPP=395.817;RPPR=142.637;RPR=294;RUN=1;SAF=292;SAP=383.248;SAR=48;SRF=69;SRP=101.531;SRR=174;TYPE=del	GT:DP:RO:QR:AO:QA:GL	0:15:8:154:6:146:0,-0.680203	1:4:2:42:2:56:-1.32958,0	1:16:9:166:7:174:-0.782206,0	0:24:13:286:9:243:0,-3.8354	1:12:4:66:8:194:-11.5965,0	0:17:12:298:5:109:0,-17.0391	0:24:16:407:8:208:0,-17.9011	1:19:8:163:11:263:-9.0348,0	1:18:9:168:9:196:-2.55058,0
gi|448814763|ref|NC_000962.3|	479098	.	GAC	GC	1859.29	.	AB=0;ABP=0;AC=2;AF=0.222222;AN=9;AO=417;CIGAR=1M1D1M;DP=878;DPB=745.333;DPRA=1.79031;EPP=177.4;EPPR=160.051;GTI=1;LEN=1;MEANALT=1.20833;MQM=60;MQMR=60;NS=9;NUMALT=1;ODDS=0.826949;PAIRED=0;PAIREDR=0;PAO=7.5;PQA=116.5;PQR=116.5;PRO=7.5;QA=9820;QR=11446;RO=453;RPL=110;RPP=205.103;RPPR=192.839;RPR=307;RUN=1;SAF=11;SAP=815.49;SAR=406;SRF=348;SRP=286.064;SRR=105;TYPE=del	GT:DP:RO:QR:AO:QA:GL	1:22:9:253:11:262:-0.780676,0	0:12:7:216:5:97:0,-10.8205	0:15:11:362:4:92:0,-24.3897	0:39:18:528:21:440:0,-7.99511	0:17:13:341:4:107:0,-21.0498	1:43:14:352:27:604:-22.6641,0	0:38:21:659:15:389:0,-24.3412	0:19:8:231:10:191:0,-3.68044	0:26:14:392:11:222:0,-15.3688
gi|448814763|ref|NC_000962.3|	479935	.	T	C	348.165	.	AB=0;ABP=0;AC=1;AF=0.111111;AN=9;AO=17;CIGAR=1X;DP=899;DPB=899;DPRA=0.578231;EPP=4.1599;EPPR=32.8003;GTI=0;LEN=1;MEANALT=1;MQM=60;MQMR=60;NS=9;NUMALT=1;ODDS=76.3118;PAIRED=0;PAIREDR=0;PAO=0;PQA=0;PQR=0;PRO=0;QA=518;QR=22400;RO=882;RPL=0;RPP=39.9253;RPPR=608.698;RPR=17;RUN=1;SAF=10;SAP=4.1599;SAR=7;SRF=495;SRP=31.7269;SRR=387;TYPE=snp	GT:DP:RO:QR:AO:QA:GL	1:17:0:0:17:518:-46.9078,0	0:38:38:1159:0:0:0,-104.577	0:23:23:620:0:0:0,-56.0549	0:25:25:725:0:0:0,-65.5222	0:25:25:715:0:0:0,-64.6228	0:42:42:1282:0:0:0,-115.653	0:51:51:1454:0:0:0,-131.113	0:22:22:598:0:0:0,-54.0815	0:32:32:871:0:0:0,-78.6449
gi|448814763|ref|NC_000962.3|	483935	.	T	G	41189.6	.	AB=0;ABP=0;AC=9;AF=1;AN=9;AO=1931;CIGAR=1X;DP=1934;DPB=1934;DPRA=0;EPP=50.2688;EPPR=0;GTI=0;LEN=1;MEANALT=1.06452;MQM=59.9974;MQMR=0;NS=9;NUMALT=1;ODDS=198.279;PAIRED=0;PAIREDR=0;PAO=0;PQA=0;PQR=0;PRO=0;QA=45869;QR=0;RO=0;RPL=1081;RPP=63.0165;RPPR=0;RPR=850;RUN=1;SAF=973;SAP=3.26332;SAR=958;SRF=0;SRP=0;SRR=0;TYPE=snp	GT:DP:RO:QR:AO:QA:GL	1:46:0:0:46:1013:-91.3747,0	1:62:0:0:62:1426:-128.551,0	1:72:0:0:72:1739:-156.728,0	1:81:0:0:81:1793:-161.572,0	1:58:0:0:57:1413:-127.247,0	1:65:0:0:65:1500:-135.209,0	1:108:0:0:106:2463:-221.716,0	1:75:0:0:75:1798:-162.035,0	1:69:0:0:69:1572:-141.686,0
gi|448814763|ref|NC_000962.3|	485230	.	C	T	56776.6	.	AB=0;ABP=0;AC=9;AF=1;AN=9;AO=2436;CIGAR=1X;DP=2442;DPB=2442;DPRA=0;EPP=3.52375;EPPR=0;GTI=0;LEN=1;MEANALT=1.16129;MQM=59.9975;MQMR=0;NS=9;NUMALT=1;ODDS=226.121;PAIRED=0;PAIREDR=0;PAO=0;PQA=0;PQR=0;PRO=0;QA=63093;QR=0;RO=0;RPL=1275;RPP=14.5951;RPPR=0;RPR=1161;RUN=1;SAF=1167;SAP=12.2845;SAR=1269;SRF=0;SRP=0;SRR=0;TYPE=snp	GT:DP:RO:QR:AO:QA:GL	1:80:0:0:79:2359:-212.474,0	1:83:0:0:82:2338:-210.58,0	1:74:0:0:74:2171:-195.625,0	1:90:0:0:89:2718:-244.778,0	1:62:0:0:62:1853:-167.03,0	1:74:0:0:72:2226:-200.492,0	1:140:0:0:139:4137:-372.428,0	1:120:0:0:120:3572:-321.694,0	1:81:0:0:81:2407:-216.871,0
gi|448814763|ref|NC_000962.3|	485731	.	A	G	1898.88	.	AB=0;ABP=0;AC=1;AF=0.111111;AN=9;AO=72;CIGAR=1X;DP=2308;DPB=2308;DPRA=0.966011;EPP=3.49285;EPPR=70.695;GTI=0;LEN=1;MEANALT=1;MQM=60;MQMR=60;NS=9;NUMALT=1;ODDS=185.092;PAIRED=0;PAIREDR=0;PAO=0;PQA=0;PQR=0;PRO=0;QA=2197;QR=57420;RO=2236;RPL=40;RPP=4.9405;RPPR=16.5325;RPR=32;RUN=1;SAF=30;SAP=7.35324;SAR=42;SRF=985;SRP=71.7244;SRR=1251;TYPE=snp	GT:DP:RO:QR:AO:QA:GL	0:70:70:2129:0:0:0,-191.859	0:82:82:2429:0:0:0,-218.848	0:61:61:1847:0:0:0,-166.489	1:72:0:0:72:2197:-197.981,0	0:54:54:1643:0:0:0,-148.129	0:83:83:2414:0:0:0,-217.496	0:124:124:3799:0:0:0,-342.117	0:112:112:3217:0:0:0,-289.754	0:62:62:1830:0:0:0,-164.954
gi|448814763|ref|NC_000962.3|	485785	.	T	G	52607.5	.	AB=0;ABP=0;AC=9;AF=1;AN=9;AO=2272;CIGAR=1X;DP=2275;DPB=2275;DPRA=0;EPP=11.4553;EPPR=3.73412;GTI=0;LEN=1;MEANALT=1;MQM=59.9934;MQMR=60;NS=9;NUMALT=1;ODDS=190.214;PAIRED=0;PAIREDR=0;PAO=0;PQA=0;PQR=0;PRO=0;QA=58613;QR=39;RO=3;RPL=1121;RPP=3.87048;RPPR=3.73412;RPR=1151;RUN=1;SAF=952;SAP=132.442;SAR=1320;SRF=2;SRP=3.73412;SRR=1;TYPE=snp	GT:DP:RO:QR:AO:QA:GL	1:70:1:12:69:2069:-185.257,0	1:76:0:0:76:2314:-208.507,0	1:61:0:0:61:1785:-160.902,0	1:74:0:0:74:2203:-198.519,0	1:53:0:0:53:1619:-145.977,0	1:87:0:0:87:2591:-233.432,0	1:115:0:0:115:3393:-305.587,0	1:110:2:27:108:3164:-282.41,0	1:61:0:0:61:1843:-166.127,0
gi|448814763|ref|NC_000962.3|	486614	.	C	T	987.733	.	AB=0;ABP=0;AC=1;AF=0.111111;AN=9;AO=43;CIGAR=1X;DP=959;DPB=959;DPRA=1.4083;EPP=14.3727;EPPR=133.099;GTI=0;LEN=1;MEANALT=1;MQM=60;MQMR=59.9737;NS=9;NUMALT=1;ODDS=61.0078;PAIRED=0;PAIREDR=0;PAO=0;PQA=0;PQR=0;PRO=0;QA=1227;QR=22521;RO=914;RPL=24;RPP=4.27278;RPPR=14.6517;RPR=19;RUN=1;SAF=33;SAP=29.7245;SAR=10;SRF=750;SRP=818.847;SRR=164;TYPE=snp	GT:DP:RO:QR:AO:QA:GL	0:30:30:821:0:0:0,-74.1452	0:34:34:869:0:0:0,-78.4526	0:27:27:725:0:0:0,-65.5062	0:39:39:1028:0:0:0,-92.768	0:29:28:711:0:0:0,-64.1	0:32:32:861:0:0:0,-77.7396	1:43:0:0:43:1227:-110.688,0	0:30:30:751:0:0:0,-67.8303	0:29:29:795:0:0:0,-71.8079
gi|448814763|ref|NC_000962.3|	486679	.	GGCTGCTG	GGCTG	1152.71	.	AB=0;ABP=0;AC=1;AF=0.111111;AN=9;AO=57;CIGAR=1M3D4M;DP=1172;DPB=1168.25;DPRA=1.53363;EPP=3.0484;EPPR=7.50947;GTI=0;LEN=3;MEANALT=1;MQM=59.7544;MQMR=60;NS=9;NUMALT=1;ODDS=60.8862;PAIRED=0;PAIREDR=0;PAO=12;PQA=189.5;PQR=556.5;PRO=26;QA=1462;QR=28492;RO=1112;RPL=8;RPP=67.0497;RPPR=445.46;RPR=49;RUN=1;SAF=34;SAP=7.61992;SAR=23;SRF=726;SRP=228.75;SRR=386;TYPE=del	GT:DP:RO:QR:AO:QA:GL	0:35:35:1052:0:0:0,-94.961	0:35:35:1060:0:0:0,-95.6826	0:23:23:743:0:0:0,-67.176	1:57:0:0:57:1462:-131.815,0	0:31:30:953:0:0:0,-88.1882	0:41:41:1248:0:0:0,-115.301	0:56:56:1647:0:0:0,-154.162	0:40:39:1138:0:0:0,-105.293	0:31:31:923:0:0:0,-83.3502
gi|448814763|ref|NC_000962.3|	489935	.	G	C	52766.2	.	AB=0;ABP=0;AC=9;AF=1;AN=9;AO=2355;CIGAR=1X;DP=2363;DPB=2363;DPRA=0;EPP=10.9853;EPPR=7.35324;GTI=0;LEN=1;MEANALT=1;MQM=60;MQMR=60;NS=9;NUMALT=1;ODDS=237.747;PAIRED=0;PAIREDR=0;PAO=0;PQA=0;PQR=0;PRO=0;QA=58740;QR=104;RO=8;RPL=1296;RPP=54.802;RPPR=7.35324;RPR=1059;RUN=1;SAF=1162;SAP=3.89641;SAR=1193;SRF=8;SRP=20.3821;SRR=0;TYPE=snp	GT:DP:RO:QR:AO:QA:GL	1:58:1:12:57:1471:-131.415,0	1:75:2:25:73:2057:-182.992,0	1:75:1:12:74:1915:-171.374,0	1:93:0:0:93:2456:-221.257,0	1:77:3:40:74:2000:-176.5,0	1:84:1:15:83:2171:-194.111,0	1:126:0:0:126:3607:-324.839,0	1:101:0:0:101:2734:-246.28,0	1:83:0:0:83:2145:-193.266,0
gi|448814763|ref|NC_000962.3|	491742	.	T	C	41832.3	.	AB=0;ABP=0;AC=9;AF=1;AN=9;AO=1891;CIGAR=1X;DP=1904;DPB=1904;DPRA=0;EPP=13.8148;EPPR=31.2394;GTI=0;LEN=1;MEANALT=1;MQM=60;MQMR=60;NS=9;NUMALT=1;ODDS=178.473;PAIRED=0;PAIREDR=0;PAO=0;PQA=0;PQR=0;PRO=0;QA=46508;QR=155;RO=13;RPL=972;RPP=6.23593;RPPR=31.2394;RPR=919;RUN=1;SAF=938;SAP=3.26867;SAR=953;SRF=13;SRP=31.2394;SRR=0;TYPE=snp	GT:DP:RO:QR:AO:QA:GL	1:42:0:0:42:1112:-100.328,0	1:54:2:26:52:1342:-118.544,0	1:66:3:33:63:1621:-143.043,0	1:88:2:23:86:2229:-198.648,0	1:73:0:0:73:1872:-168.71,0	1:64:1:24:63:1554:-137.687,0	1:88:1:9:87:2331:-209.108,0	1:82:3:33:79:2130:-188.851,0	1:43:1:7:42:1021:-91.4208,0
gi|448814763|ref|NC_000962.3|	492150	.	G	C	36866.5	.	AB=0;ABP=0;AC=9;AF=1;AN=9;AO=1677;CIGAR=1X;DP=1679;DPB=1679;DPRA=0;EPP=11.9306;EPPR=7.35324;GTI=0;LEN=1;MEANALT=1;MQM=59.9225;MQMR=44.5;NS=9;NUMALT=1;ODDS=141.705;PAIRED=0;PAIREDR=0;PAO=0;PQA=0;PQR=0;PRO=0;QA=41072;QR=29;RO=2;RPL=965;RPP=85.8927;RPPR=7.35324;RPR=712;RUN=1;SAF=799;SAP=11.0915;SAR=878;SRF=2;SRP=7.35324;SRR=0;TYPE=snp	GT:DP:RO:QR:AO:QA:GL	1:36:0:0:36:912:-82.3177,0	1:59:1:8:58:1448:-129.059,0	1:50:0:0:50:1241:-111.835,0	1:81:0:0:81:2128:-191.724,0	1:43:0:0:43:1078:-97.2472,0	1:49:0:0:49:1223:-110.301,0	1:93:1:21:92:2334:-208.235,0	1:64:0:0:64:1711:-154.225,0	1:61:0:0:61:1565:-140.994,0
gi|448814763|ref|NC_000962.3|	492655	.	G	A	35031.7	.	AB=0;ABP=0;AC=9;AF=1;AN=9;AO=1657;CIGAR=1X;DP=1658;DPB=1658;DPRA=0;EPP=6.97451;EPPR=0;GTI=0;LEN=1;MEANALT=1.03226;MQM=59.9994;MQMR=0;NS=9;NUMALT=1;ODDS=140.926;PAIRED=0;PAIREDR=0;PAO=0;PQA=0;PQR=0;PRO=0;QA=38916;QR=0;RO=0;RPL=821;RPP=3.30516;RPPR=0;RPR=836;RUN=1;SAF=865;SAP=9.99387;SAR=792;SRF=0;SRP=0;SRR=0;TYPE=snp	GT:DP:RO:QR:AO:QA:GL	1:39:0:0:39:854:-77.0709,0	1:47:0:0:47:1043:-94.0804,0	1:48:0:0:48:1073:-96.7817,0	1:89:0:0:89:2040:-183.805,0	1:58:0:0:58:1364:-122.979,0	1:50:0:0:50:1137:-102.547,0	1:83:0:0:82:1748:-157.433,0	1:74:0:0:74:1723:-155.284,0	1:65:0:0:65:1414:-127.464,0
gi|448814763|ref|NC_000962.3|	495198	.	A	G	20552.2	.	AB=0;ABP=0;AC=9;AF=1;AN=9;AO=1029;CIGAR=1X;DP=1638;DPB=1638;DPRA=1.00596;EPP=11.386;EPPR=3.29912;GTI=0;LEN=1;MEANALT=1;MQM=60;MQMR=60;NS=9;NUMALT=1;ODDS=87.508;PAIRED=0;PAIREDR=0;PAO=0;PQA=0;PQR=0;PRO=0;QA=23773;QR=14587;RO=609;RPL=599;RPP=63.2818;RPPR=39.3834;RPR=430;RUN=1;SAF=563;SAP=22.8659;SAR=466;SRF=370;SRP=64.2002;SRR=239;TYPE=snp	GT:DP:RO:QR:AO:QA:GL	1:39:0:0:39:866:-78.1501,0	1:40:1:13:39:832:-73.7857,0	1:40:1:23:39:804:-70.2554,0	1:64:0:0:64:1377:-124.125,0	1:48:0:0:48:1142:-103.004,0	1:67:1:15:66:1428:-127.218,0	1:74:0:0:74:1639:-147.703,0	1:66:1:16:65:1467:-130.638,0	1:58:0:0:58:1330:-119.908,0
gi|448814763|ref|NC_000962.3|	495473	.	C	T	43516.4	.	AB=0;ABP=0;AC=9;AF=1;AN=9;AO=1872;CIGAR=1X;DP=1873;DPB=1873;DPRA=0;EPP=31.2394;EPPR=0;GTI=0;LEN=1;MEANALT=1.03226;MQM=59.9866;MQMR=0;NS=9;NUMALT=1;ODDS=143.087;PAIRED=0;PAIREDR=0;PAO=0;PQA=0;PQR=0;PRO=0;QA=48373;QR=0;RO=0;RPL=891;RPP=12.4061;RPPR=0;RPR=981;RUN=1;SAF=917;SAP=4.6853;SAR=955;SRF=0;SRP=0;SRR=0;TYPE=snp	GT:DP:RO:QR:AO:QA:GL	1:44:0:0:44:1414:-127.536,0	1:62:0:0:62:1841:-165.817,0	1:52:0:0:52:1537:-138.589,0	1:85:0:0:85:2458:-221.454,0	1:69:0:0:68:2005:-180.615,0	1:72:0:0:72:2174:-195.911,0	1:72:0:0:72:2100:-189.239,0	1:82:0:0:82:2473:-222.811,0	1:57:0:0:57:1699:-153.164,0
gi|448814763|ref|NC_000962.3|	496937	.	GCC	GC	16551.7	.	AB=0;ABP=0;AC=7;AF=0.777778;AN=9;AO=1283;CIGAR=1M1D1M;DP=1778;DPB=1363;DPRA=0;EPP=4.43369;EPPR=5.14646;GTI=0;LEN=1;MEANALT=1.09677;MQM=59.9914;MQMR=60;NS=9;NUMALT=1;ODDS=16.1353;PAIRED=0;PAIREDR=0;PAO=15.5;PQA=306;PQR=286;PRO=14.5;QA=29674;QR=12113;RO=492;RPL=821;RPP=221.141;RPPR=40.3667;RPR=462;RUN=1;SAF=562;SAP=45.7983;SAR=721;SRF=345;SRP=176.04;SRR=147;TYPE=del	GT:DP:RO:QR:AO:QA:GL	0:41:24:608:17:334:0,-24.7104	1:44:11:274:32:625:-31.5393,0	1:48:11:260:37:778:-46.5905,0	1:81:26:649:55:1098:-40.3624,0	1:43:15:379:28:550:-15.3371,0	0:62:32:866:30:635:0,-20.8393	1:95:27:716:67:1415:-62.8664,0	1:61:16:409:45:987:-51.9822,0	1:47:13:344:33:716:-30.9152,0
gi|448814763|ref|NC_000962.3|	497064	.	GCC	GC	11892.4	.	AB=0;ABP=0;AC=1;AF=0.111111;AN=9;AO=973;CIGAR=1M1D1M;DP=1421;DPB=1124.33;DPRA=0;EPP=7.13677;EPPR=93.2671;GTI=0;LEN=1;MEANALT=1.29032;MQM=60;MQMR=60;NS=9;NUMALT=1;ODDS=4.11952;PAIRED=0;PAIREDR=0;PAO=26;PQA=577.5;PQR=673.5;PRO=29;QA=21849;QR=10188;RO=432;RPL=534;RPP=23.1517;RPPR=36.8089;RPR=439;RUN=1;SAF=491;SAP=3.19107;SAR=482;SRF=208;SRP=4.2971;SRR=224;TYPE=del	GT:DP:RO:QR:AO:QA:GL	0:26:15:390:11:158:0,-20.9931	0:42:18:387:22:316:0,-6.45313	0:42:25:589:13:237:0,-34.9733	0:60:29:661:30:441:0,-23.1157	0:28:15:334:12:183:0,-13.6543	1:41:15:334:25:414:-7.14768,0	0:72:32:718:36:561:0,-14.1873	0:42:20:461:20:336:0,-11.3051	0:36:21:506:14:243:0,-23.7306
gi|448814763|ref|NC_000962.3|	498160	.	GCC	GC	1330.45	.	AB=0;ABP=0;AC=2;AF=0.222222;AN=9;AO=252;CIGAR=1M1D1M;DP=674;DPB=594.667;DPRA=1.00729;EPP=40.5458;EPPR=42.4249;GTI=3;LEN=1;MEANALT=1.17391;MQM=60;MQMR=60;NS=9;NUMALT=1;ODDS=0.902135;PAIRED=0;PAIREDR=0;PAO=4;PQA=98;PQR=125;PRO=5;QA=6038;QR=10395;RO=417;RPL=169;RPP=66.7413;RPPR=109.496;RPR=83;RUN=1;SAF=18;SAP=405.043;SAR=234;SRF=254;SRP=46.1325;SRR=163;TYPE=del	GT:DP:RO:QR:AO:QA:GL	0:17:11:287:5:104:0,-16.5208	0:9:5:114:4:92:0,-1.97767	1:9:4:113:5:122:-0.772241,0	0:14:9:253:5:126:0,-11.455	0:15:9:255:6:144:0,-12.459	0:48:35:935:11:267:0,-60.1453	0:31:18:499:13:281:0,-19.6783	1:22:9:279:13:309:-2.62977,0	0:18:12:340:5:153:0,-16.8096
gi|448814763|ref|NC_000962.3|	498531	.	A	G	35581.5	.	AB=0;ABP=0;AC=9;AF=1;AN=9;AO=1715;CIGAR=1X;DP=1715;DPB=1715;DPRA=0;EPP=39.1732;EPPR=0;GTI=0;LEN=1;MEANALT=1;MQM=59.9994;MQMR=0;NS=9;NUMALT=1;ODDS=186.682;PAIRED=0;PAIREDR=0;PAO=0;PQA=0;PQR=0;PRO=0;QA=39634;QR=0;RO=0;RPL=741;RPP=71.7491;RPPR=0;RPR=974;RUN=1;SAF=867;SAP=3.46739;SAR=848;SRF=0;SRP=0;SRR=0;TYPE=snp	GT:DP:RO:QR:AO:QA:GL	1:49:0:0:49:1047:-94.401,0	1:57:0:0:57:1140:-102.769,0	1:45:0:0:45:1085:-97.8622,0	1:80:0:0:80:1557:-140.291,0	1:50:0:0:50:1155:-104.154,0	1:49:0:0:49:1006:-90.7194,0	1:77:0:0:77:1686:-151.908,0	1:59:0:0:59:1072:-96.643,0	1:39:0:0:39:846:-76.3396,0
gi|448814763|ref|NC_000962.3|	498557	.	C	A	43364.9	.	AB=0;ABP=0;AC=9;AF=1;AN=9;AO=1853;CIGAR=1X;DP=1853;DPB=1853;DPRA=0;EPP=8.58957;EPPR=0;GTI=0;LEN=1;MEANALT=1;MQM=59.9995;MQMR=0;NS=9;NUMALT=1;ODDS=196.263;PAIRED=0;PAIREDR=0;PAO=0;PQA=0;PQR=0;PRO=0;QA=48241;QR=0;RO=0;RPL=805;RPP=72.208;RPPR=0;RPR=1048;RUN=1;SAF=926;SAP=3.01147;SAR=927;SRF=0;SRP=0;SRR=0;TYPE=snp	GT:DP:RO:QR:AO:QA:GL	1:50:0:0:50:1575:-142.019,0	1:61:0:0:61:1870:-168.554,0	1:53:0:0:53:1663:-149.941,0	1:86:0:0:86:2660:-239.64,0	1:59:0:0:59:1822:-164.243,0	1:53:0:0:53:1680:-151.466,0	1:83:0:0:83:2482:-223.625,0	1:65:0:0:65:1981:-178.546,0	1:45:0:0:45:1356:-122.311,0
gi|448814763|ref|NC_000962.3|	499894	.	AGG	AG	2244.76	.	AB=0;ABP=0;AC=1;AF=0.111111;AN=9;AO=359;CIGAR=1M1D1M;DP=895;DPB=787.667;DPRA=1.43709;EPP=20.001;EPPR=6.72575;GTI=0;LEN=1;MEANALT=1.375;MQM=59.8273;MQMR=59.9886;NS=9;NUMALT=1;ODDS=2.30232;PAIRED=0;PAIREDR=0;PAO=8.5;PQA=193;PQR=261;PRO=11.5;QA=8478;QR=12842;RO=526;RPL=219;RPP=40.76;RPPR=155.195;RPR=140;RUN=1;SAF=320;SAP=480.619;SAR=39;SRF=155;SRP=195.619;SRR=371;TYPE=del	GT:DP:RO:QR:AO:QA:GL	0:16:8:235:7:155:0,-7.26223	0:17:13:327:3:56:0,-24.4658	1:21:8:164:12:236:-6.47131,0	0:21:15:383:6:138:0,-22.07	0:28:21:513:7:159:0,-31.874	0:33:20:516:13:355:0,-14.4703	0:35:22:598:10:228:0,-33.3444	0:26:16:453:10:201:0,-24.5874	0:20:11:245:7:134:0,-10.0187
gi|448814763|ref|NC_000962.3|	501873	.	C	T	2179.17	.	AB=0;ABP=0;AC=1;AF=0.111111;AN=9;AO=87;CIGAR=1X;DP=1913;DPB=1913;DPRA=1.48108;EPP=3.03526;EPPR=13.3126;GTI=0;LEN=1;MEANALT=2;MQM=60;MQMR=60;NS=9;NUMALT=1;ODDS=85.1859;PAIRED=0;PAIREDR=0;PAO=0;PQA=0;PQR=0;PRO=0;QA=2528;QR=46088;RO=1823;RPL=45;RPP=3.23494;RPPR=10.8255;RPR=42;RUN=1;SAF=44;SAP=3.03526;SAR=43;SRF=943;SRP=7.73799;SRR=880;TYPE=snp	GT:DP:RO:QR:AO:QA:GL	0:39:39:1078:0:0:0,-97.2772	0:54:54:1449:0:0:0,-130.654	0:58:58:1693:0:0:0,-152.624	0:81:81:2313:0:0:0,-208.406	0:66:66:1978:0:0:0,-178.274	0:58:58:1728:0:0:0,-155.78	1:90:0:0:87:2528:-227.598,0	0:69:69:1958:0:0:0,-176.466	0:66:66:1923:0:0:0,-173.326
gi|448814763|ref|NC_000962.3|	502589	.	C	G	38859.9	.	AB=0;ABP=0;AC=9;AF=1;AN=9;AO=1702;CIGAR=1X;DP=1706;DPB=1706;DPRA=0;EPP=18.4479;EPPR=11.6962;GTI=0;LEN=1;MEANALT=1;MQM=60;MQMR=60;NS=9;NUMALT=1;ODDS=118.268;PAIRED=0;PAIREDR=0;PAO=0;PQA=0;PQR=0;PRO=0;QA=43290;QR=62;RO=4;RPL=817;RPP=8.90976;RPPR=3.0103;RPR=885;RUN=1;SAF=741;SAP=64.7607;SAR=961;SRF=2;SRP=3.0103;SRR=2;TYPE=snp	GT:DP:RO:QR:AO:QA:GL	1:48:0:0:48:1378:-124.282,0	1:44:0:0:44:1248:-112.579,0	1:48:1:11:47:1394:-124.629,0	1:58:0:0:58:1685:-151.908,0	1:54:1:12:53:1600:-143.065,0	1:56:0:0:56:1611:-145.245,0	1:67:0:0:67:1951:-175.832,0	1:55:1:15:54:1602:-142.944,0	1:43:0:0:43:1253:-113.03,0
gi|448814763|ref|NC_000962.3|	503354	.	G	C	42590.5	.	AB=0;ABP=0;AC=9;AF=1;AN=9;AO=1855;CIGAR=1X;DP=1857;DPB=1857;DPRA=0;EPP=3.62955;EPPR=7.35324;GTI=0;LEN=1;MEANALT=1;MQM=60;MQMR=60;NS=9;NUMALT=1;ODDS=162.775;PAIRED=0;PAIREDR=0;PAO=0;PQA=0;PQR=0;PRO=0;QA=47380;QR=36;RO=2;RPL=870;RPP=18.4916;RPPR=7.35324;RPR=985;RUN=1;SAF=835;SAP=43.0743;SAR=1020;SRF=2;SRP=7.35324;SRR=0;TYPE=snp	GT:DP:RO:QR:AO:QA:GL	1:39:0:0:39:1205:-108.729,0	1:46:0:0:46:1369:-123.476,0	1:46:0:0:46:1367:-123.294,0	1:77:0:0:77:2331:-210.038,0	1:65:0:0:65:1971:-177.651,0	1:48:1:18:47:1393:-123.835,0	1:75:0:0:75:2264:-204.01,0	1:67:0:0:67:1798:-162.052,0	1:47:1:18:46:1354:-120.312,0
gi|448814763|ref|NC_000962.3|	504438	.	GCC	GC	4087.63	.	AB=0;ABP=0;AC=2;AF=0.222222;AN=9;AO=772;CIGAR=1M1D1M;DP=1495;DPB=1254.33;DPRA=0;EPP=22.8573;EPPR=573.783;GTI=0;LEN=1;MEANALT=1.41935;MQM=60;MQMR=60;NS=9;NUMALT=1;ODDS=18.0533;PAIRED=0;PAIREDR=0;PAO=9;PQA=125;PQR=456;PRO=21;QA=18408;QR=17760;RO=710;RPL=435;RPP=30.0243;RPPR=104.317;RPR=337;RUN=1;SAF=759;SAP=1568.37;SAR=13;SRF=201;SRP=293.143;SRR=509;TYPE=del	GT:DP:RO:QR:AO:QA:GL	0:34:20:537:12:269:0,-26.5898	0:54:27:713:25:633:0,-7.20586	1:43:16:453:26:606:-13.729,0	0:58:29:816:26:570:0,-22.1832	0:27:15:424:12:294:0,-11.7315	0:60:30:776:30:738:0,-9.28274	0:81:50:1374:30:698:0,-66.4485	0:56:30:816:25:595:0,-22.8878	1:47:15:379:31:685:-27.5061,0
gi|448814763|ref|NC_000962.3|	505974	.	G	A	39157	.	AB=0;ABP=0;AC=9;AF=1;AN=9;AO=1779;CIGAR=1X;DP=1806;DPB=1806;DPRA=0;EPP=95.3192;EPPR=44.6459;GTI=0;LEN=1;MEANALT=1.09677;MQM=60;MQMR=60;NS=9;NUMALT=1;ODDS=182.781;PAIRED=0;PAIREDR=0;PAO=0;PQA=0;PQR=0;PRO=0;QA=43893;QR=451;RO=23;RPL=860;RPP=7.25926;RPPR=44.6459;RPR=919;RUN=1;SAF=812;SAP=32.3356;SAR=967;SRF=23;SRP=52.9542;SRR=0;TYPE=snp	GT:DP:RO:QR:AO:QA:GL	1:43:2:51:41:1040:-88.9887,0	1:44:3:62:41:990:-83.5445,0	1:52:5:83:47:1187:-99.43,0	1:87:0:0:87:2318:-208.849,0	1:43:1:26:42:1165:-102.503,0	1:71:4:65:65:1753:-152.008,0	1:112:4:82:108:2824:-246.79,0	1:64:2:40:61:1590:-139.556,0	1:71:2:42:68:1770:-155.573,0
gi|448814763|ref|NC_000962.3|	508435	.	C	T	25666.9	.	AB=0;ABP=0;AC=9;AF=1;AN=9;AO=1131;CIGAR=1X;DP=1774;DPB=1774;DPRA=1.04689;EPP=16.882;EPPR=16.414;GTI=0;LEN=1;MEANALT=1;MQM=60;MQMR=60;NS=9;NUMALT=1;ODDS=109.233;PAIRED=0;PAIREDR=0;PAO=0;PQA=0;PQR=0;PRO=0;QA=29430;QR=15416;RO=643;RPL=541;RPP=7.62012;RPPR=3.09473;RPR=590;RUN=1;SAF=577;SAP=4.02596;SAR=554;SRF=331;SRP=4.22943;SRR=312;TYPE=snp	GT:DP:RO:QR:AO:QA:GL	1:39:0:0:39:1003:-90.5144,0	1:40:0:0:40:1126:-101.601,0	1:60:0:0:60:1665:-150.1,0	1:76:0:0:76:2178:-196.258,0	1:64:0:0:64:1821:-164.139,0	1:49:0:0:49:1339:-120.759,0	1:77:0:0:77:2181:-196.532,0	1:77:1:8:76:2228:-199.964,0	1:58:0:0:58:1681:-151.55,0
gi|448814763|ref|NC_000962.3|	511288	.	GTT	GT	4.87932e-06	.	AB=0;ABP=0;AC=1;AF=0.111111;AN=9;AO=31;CIGAR=1M1D1M;DP=643;DPB=639.667;DPRA=0.837098;EPP=18.771;EPPR=4.5776;GTI=0;LEN=1;MEANALT=1.125;MQM=60;MQMR=60;NS=9;NUMALT=1;ODDS=13.6991;PAIRED=0;PAIREDR=0;PAO=6;PQA=113.5;PQR=195.5;PRO=10;QA=627;QR=14644;RO=611;RPL=8;RPP=18.771;RPPR=492.182;RPR=23;RUN=1;SAF=31;SAP=70.3259;SAR=0;SRF=324;SRP=7.87568;SRR=287;TYPE=del	GT:DP:RO:QR:AO:QA:GL	1:10:4:111:6:161:-4.4899,0	0:11:9:186:2:26:0,-15.3652	0:20:16:367:4:55:0,-28.1696	0:17:15:395:2:42:0,-31.8174	0:18:17:407:1:13:0,-35.566	0:26:20:465:6:130:0,-30.1606	0:26:20:498:5:104:0,-35.4875	0:22:22:520:0:0:0,-47.0299	0:17:12:271:5:96:0,-15.7805
gi|448814763|ref|NC_000962.3|	512092	.	A	G	515.695	.	AB=0;ABP=0;AC=1;AF=0.111111;AN=9;AO=25;CIGAR=1X;DP=1326;DPB=1326;DPRA=0.57648;EPP=3.79203;EPPR=3.49266;GTI=0;LEN=1;MEANALT=1;MQM=60;MQMR=60;NS=9;NUMALT=1;ODDS=118.743;PAIRED=0;PAIREDR=0;PAO=0;PQA=0;PQR=0;PRO=0;QA=687;QR=32900;RO=1301;RPL=20;RPP=22.5536;RPPR=578.123;RPR=5;RUN=1;SAF=13;SAP=3.09716;SAR=12;SRF=628;SRP=6.39019;SRR=673;TYPE=snp	GT:DP:RO:QR:AO:QA:GL	1:25:0:0:25:687:-62.0931,0	0:35:35:1013:0:0:0,-91.4403	0:33:33:945:0:0:0,-85.3177	0:56:56:1612:0:0:0,-145.335	0:33:33:980:0:0:0,-88.4756	0:46:46:1382:0:0:0,-124.643	0:45:45:1257:0:0:0,-113.39	0:58:58:1607:0:0:0,-144.879	0:39:39:1160:0:0:0,-104.671
gi|448814763|ref|NC_000962.3|	513257	.	T	C	50620.3	.	AB=0;ABP=0;AC=9;AF=1;AN=9;AO=2203;CIGAR=1X;DP=2203;DPB=2203;DPRA=0;EPP=16.5034;EPPR=0;GTI=0;LEN=1;MEANALT=1;MQM=60;MQMR=0;NS=9;NUMALT=1;ODDS=232.388;PAIRED=0;PAIREDR=0;PAO=0;PQA=0;PQR=0;PRO=0;QA=56239;QR=0;RO=0;RPL=1108;RPP=3.17688;RPPR=0;RPR=1095;RUN=1;SAF=1083;SAP=4.35971;SAR=1120;SRF=0;SRP=0;SRR=0;TYPE=snp	GT:DP:RO:QR:AO:QA:GL	1:50:0:0:50:1432:-129.14,0	1:52:0:0:52:1436:-129.485,0	1:69:0:0:69:2017:-181.785,0	1:99:0:0:99:2944:-265.189,0	1:45:0:0:45:1325:-119.516,0	1:79:0:0:79:2265:-204.087,0	1:108:0:0:108:3195:-287.77,0	1:90:0:0:90:2687:-242.065,0	1:54:0:0:54:1570:-141.558,0
gi|448814763|ref|NC_000962.3|	514239	.	CGG	CG	2193.28	.	AB=0;ABP=0;AC=2;AF=0.222222;AN=9;AO=268;CIGAR=1M1D1M;DP=675;DPB=596.333;DPRA=0.866422;EPP=180.488;EPPR=20.6923;GTI=1;LEN=1;MEANALT=1.25;MQM=60;MQMR=60;NS=9;NUMALT=1;ODDS=1.79652;PAIRED=0;PAIREDR=0;PAO=9.5;PQA=244;PQR=244;PRO=9.5;QA=6225;QR=9538;RO=399;RPL=237;RPP=346.848;RPPR=613.771;RPR=31;RUN=1;SAF=33;SAP=333.625;SAR=235;SRF=214;SRP=7.58726;SRR=185;TYPE=del	GT:DP:RO:QR:AO:QA:GL	0:12:8:192:4:77:0,-10.3952	0:11:7:151:4:90:0,-5.48014	1:36:12:322:24:555:-20.9315,0	0:27:14:350:13:306:0,-3.97156	0:16:9:195:6:134:0,-5.4798	0:20:14:283:6:133:0,-13.4791	0:48:24:590:21:414:0,-15.8776	0:20:13:332:7:120:0,-19.1603	1:28:13:283:15:364:-7.31213,0
gi|448814763|ref|NC_000962.3|	514657	.	T	G	18602.4	.	AB=0;ABP=0;AC=9;AF=1;AN=9;AO=865;CIGAR=1X;DP=865;DPB=865;DPRA=0;EPP=3.57513;EPPR=0;GTI=0;LEN=1;MEANALT=1;MQM=60;MQMR=0;NS=9;NUMALT=1;ODDS=65.9751;PAIRED=0;PAIREDR=0;PAO=0;PQA=0;PQR=0;PRO=0;QA=21087;QR=0;RO=0;RPL=622;RPP=363.603;RPPR=0;RPR=243;RUN=1;SAF=378;SAP=32.836;SAR=487;SRF=0;SRP=0;SRR=0;TYPE=snp	GT:DP:RO:QR:AO:QA:GL	1:19:0:0:19:474:-42.9045,0	1:16:0:0:16:407:-36.8785,0	1:10:0:0:10:266:-24.2018,0	1:34:0:0:34:851:-76.8318,0	1:19:0:0:19:468:-42.3618,0	1:40:0:0:40:1060:-95.6497,0	1:47:0:0:47:1219:-109.956,0	1:27:0:0:27:683:-61.7138,0	1:22:0:0:22:515:-46.5778,0
gi|448814763|ref|NC_000962.3|	515635	.	G	A	1212.34	.	AB=0;ABP=0;AC=1;AF=0.111111;AN=9;AO=47;CIGAR=1X;DP=1623;DPB=1623;DPRA=0.89467;EPP=16.3625;EPPR=204.07;GTI=0;LEN=1;MEANALT=1;MQM=60;MQMR=60;NS=9;NUMALT=1;ODDS=118.094;PAIRED=0;PAIREDR=0;PAO=0;PQA=0;PQR=0;PRO=0;QA=1439;QR=39108;RO=1576;RPL=24;RPP=3.0565;RPPR=7.3312;RPR=23;RUN=1;SAF=25;SAP=3.42611;SAR=22;SRF=791;SRP=3.0599;SRR=785;TYPE=snp	GT:DP:RO:QR:AO:QA:GL	0:23:23:675:0:0:0,-61.0274	0:51:51:1363:0:0:0,-122.914	0:44:44:1165:0:0:0,-105.094	0:74:74:1971:0:0:0,-177.623	1:47:0:0:47:1439:-129.781,0	0:49:49:1365:0:0:0,-123.101	0:97:97:2507:0:0:0,-225.843	0:76:76:2051:0:0:0,-184.822	0:41:41:1107:0:0:0,-99.8796
gi|448814763|ref|NC_000962.3|	517357	.	GTC	GCC	29739.5	.	AB=0;ABP=0;AC=9;AF=1;AN=9;AO=1364;CIGAR=1M1X1M;DP=1474;DPB=1450;DPRA=0;EPP=4.08648;EPPR=0;GTI=0;LEN=1;MEANALT=1.51613;MQM=60;MQMR=0;NS=9;NUMALT=1;ODDS=138.904;PAIRED=0;PAIREDR=0;PAO=14.5;PQA=331.667;PQR=45.6667;PRO=4;QA=32853;QR=0;RO=0;RPL=676;RPP=3.23955;RPPR=0;RPR=688;RUN=1;SAF=767;SAP=49.0188;SAR=597;SRF=0;SRP=0;SRR=0;TYPE=snp	GT:DP:RO:QR:AO:QA:GL	1:32:0:0:29:670:-63.4205,0	1:47:0:0:43:1052:-94.7453,0	1:48:0:0:44:1077:-97.0201,0	1:63:0:0:53:1335:-120.247,0	1:35:0:0:33:762:-68.6625,0	1:43:0:0:34:807:-72.6958,0	1:70:0:0:60:1427:-128.498,0	1:55:0:0:50:1198:-114.299,0	1:44:0:0:33:885:-79.7383,0
gi|448814763|ref|NC_000962.3|	517411	.	A	G	36564	.	AB=0;ABP=0;AC=9;AF=1;AN=9;AO=1595;CIGAR=1X;DP=1597;DPB=1597;DPRA=0;EPP=34.0521;EPPR=0;GTI=0;LEN=1;MEANALT=1.06452;MQM=60;MQMR=0;NS=9;NUMALT=1;ODDS=159.162;PAIRED=0;PAIREDR=0;PAO=0;PQA=0;PQR=0;PRO=0;QA=40650;QR=0;RO=0;RPL=779;RPP=4.87409;RPPR=0;RPR=816;RUN=1;SAF=757;SAP=11.9426;SAR=838;SRF=0;SRP=0;SRR=0;TYPE=snp	GT:DP:RO:QR:AO:QA:GL	1:35:0:0:35:1044:-94.2358,0	1:50:0:0:50:1449:-130.67,0	1:44:0:0:44:1205:-108.7,0	1:58:0:0:57:1679:-151.246,0	1:40:0:0:40:1190:-107.368,0	1:47:0:0:47:1439:-129.779,0	1:72:0:0:72:2050:-184.746,0	1:61:0:0:60:1793:-161.413,0	1:44:0:0:44:1297:-116.994,0
gi|448814763|ref|NC_000962.3|	519185	.	T	G	41069.2	.	AB=0;ABP=0;AC=9;AF=1;AN=9;AO=1792;CIGAR=1X;DP=1792;DPB=1792;DPRA=0;EPP=6.2869;EPPR=0;GTI=0;LEN=1;MEANALT=1;MQM=59.9693;MQMR=0;NS=9;NUMALT=1;ODDS=130.552;PAIRED=0;PAIREDR=0;PAO=0;PQA=0;PQR=0;PRO=0;QA=45621;QR=0;RO=0;RPL=856;RPP=10.7656;RPPR=0;RPR=936;RUN=1;SAF=882;SAP=3.96032;SAR=910;SRF=0;SRP=0;SRR=0;TYPE=snp	GT:DP:RO:QR:AO:QA:GL	1:36:0:0:36:1049:-94.6786,0	1:56:0:0:56:1542:-139.028,0	1:47:0:0:47:1403:-126.535,0	1:82:0:0:82:2417:-217.774,0	1:57:0:0:57:1576:-142.094,0	1:55:0:0:55:1598:-144.074,0	1:97:0:0:97:2771:-249.616,0	1:79:0:0:79:2255:-203.179,0	1:56:0:0:56:1562:-140.834,0
gi|448814763|ref|NC_000962.3|	520509	.	A	G	2391.09	.	AB=0;ABP=0;AC=1;AF=0.111111;AN=9;AO=98;CIGAR=1X;DP=1793;DPB=1793;DPRA=1.73451;EPP=3.36483;EPPR=91.623;GTI=0;LEN=1;MEANALT=1;MQM=60;MQMR=60;NS=9;NUMALT=1;ODDS=131.957;PAIRED=0;PAIREDR=0;PAO=0;PQA=0;PQR=0;PRO=0;QA=2806;QR=44720;RO=1695;RPL=47;RPP=3.36483;RPPR=12.2663;RPR=51;RUN=1;SAF=40;SAP=10.1895;SAR=58;SRF=672;SRP=160.844;SRR=1023;TYPE=snp	GT:DP:RO:QR:AO:QA:GL	0:31:31:975:0:0:0,-88.0394	0:55:55:1717:0:0:0,-154.798	0:55:55:1725:0:0:0,-155.513	1:98:0:0:98:2806:-252.766,0	0:55:55:1785:0:0:0,-160.923	0:75:75:2468:0:0:0,-222.372	0:108:108:3406:0:0:0,-306.757	0:81:81:2534:0:0:0,-228.31	0:67:67:2078:0:0:0,-187.27
gi|448814763|ref|NC_000962.3|	522081	.	A	G	37373.1	.	AB=0;ABP=0;AC=9;AF=1;AN=9;AO=1651;CIGAR=1X;DP=1652;DPB=1652;DPRA=0;EPP=12.071;EPPR=0;GTI=0;LEN=1;MEANALT=1.03226;MQM=60;MQMR=0;NS=9;NUMALT=1;ODDS=165.638;PAIRED=0;PAIREDR=0;PAO=0;PQA=0;PQR=0;PRO=0;QA=41512;QR=0;RO=0;RPL=829;RPP=3.07475;RPPR=0;RPR=822;RUN=1;SAF=835;SAP=3.4851;SAR=816;SRF=0;SRP=0;SRR=0;TYPE=snp	GT:DP:RO:QR:AO:QA:GL	1:28:0:0:28:734:-66.312,0	1:44:0:0:44:1203:-108.522,0	1:56:0:0:56:1519:-136.958,0	1:61:0:0:61:1673:-150.814,0	1:40:0:0:40:1096:-98.8941,0	1:63:0:0:63:1776:-160.092,0	1:83:0:0:83:2343:-211.106,0	1:65:0:0:64:1872:-168.648,0	1:65:0:0:65:1768:-159.36,0
gi|448814763|ref|NC_000962.3|	524891	.	C	A	43709.1	.	AB=0;ABP=0;AC=9;AF=1;AN=9;AO=1893;CIGAR=1X;DP=1896;DPB=1896;DPRA=0;EPP=5.54426;EPPR=5.18177;GTI=0;LEN=1;MEANALT=1.06452;MQM=60;MQMR=60;NS=9;NUMALT=1;ODDS=148.785;PAIRED=0;PAIREDR=0;PAO=0;PQA=0;PQR=0;PRO=0;QA=48620;QR=11;RO=1;RPL=842;RPP=53.1171;RPPR=5.18177;RPR=1051;RUN=1;SAF=1004;SAP=18.1808;SAR=889;SRF=0;SRP=5.18177;SRR=1;TYPE=snp	GT:DP:RO:QR:AO:QA:GL	1:33:0:0:33:1025:-92.5344,0	1:43:0:0:43:1228:-110.779,0	1:47:0:0:47:1384:-124.825,0	1:73:0:0:73:2263:-203.92,0	1:61:0:0:60:1848:-166.41,0	1:55:1:11:53:1585:-141.807,0	1:99:0:0:99:2994:-269.688,0	1:60:0:0:60:1840:-165.863,0	1:45:0:0:45:1333:-120.238,0
gi|448814763|ref|NC_000962.3|	527050	.	G	A	26882.8	.	AB=0;ABP=0;AC=9;AF=1;AN=9;AO=1123;CIGAR=1X;DP=1724;DPB=1724;DPRA=1.03033;EPP=10.6849;EPPR=6.94496;GTI=0;LEN=1;MEANALT=1;MQM=60;MQMR=60;NS=9;NUMALT=1;ODDS=119.39;PAIRED=0;PAIREDR=0;PAO=0;PQA=0;PQR=0;PRO=0;QA=30035;QR=14420;RO=601;RPL=552;RPP=3.70834;RPPR=3.04282;RPR=571;RUN=1;SAF=553;SAP=3.56912;SAR=570;SRF=302;SRP=3.04282;SRR=299;TYPE=snp	GT:DP:RO:QR:AO:QA:GL	1:35:0:0:35:1026:-92.6091,0	1:44:0:0:44:1319:-118.981,0	1:54:0:0:54:1589:-143.273,0	1:74:1:20:73:2281:-203.539,0	1:56:0:0:56:1660:-149.664,0	1:49:0:0:49:1433:-129.236,0	1:74:0:0:74:2228:-200.767,0	1:64:0:0:64:1955:-176.21,0	1:54:0:0:54:1664:-150.03,0
gi|448814763|ref|NC_000962.3|	527316	.	C	G	43019.8	.	AB=0;ABP=0;AC=9;AF=1;AN=9;AO=1864;CIGAR=1X;DP=1865;DPB=1865;DPRA=0;EPP=20.3495;EPPR=0;GTI=0;LEN=1;MEANALT=1.03226;MQM=60;MQMR=0;NS=9;NUMALT=1;ODDS=211.973;PAIRED=0;PAIREDR=0;PAO=0;PQA=0;PQR=0;PRO=0;QA=47840;QR=0;RO=0;RPL=857;RPP=29.2217;RPPR=0;RPR=1007;RUN=1;SAF=878;SAP=16.5983;SAR=986;SRF=0;SRP=0;SRR=0;TYPE=snp	GT:DP:RO:QR:AO:QA:GL	1:34:0:0:34:934:-84.3176,0	1:52:0:0:52:1601:-144.355,0	1:56:0:0:56:1638:-147.674,0	1:75:0:0:75:2287:-206.082,0	1:65:0:0:65:1754:-158.1,0	1:64:0:0:64:1959:-176.57,0	1:83:0:0:82:2471:-222.509,0	1:70:0:0:70:2076:-187.088,0	1:70:0:0:70:2016:-181.683,0
gi|448814763|ref|NC_000962.3|	528354	.	C	A	40157.6	.	AB=0;ABP=0;AC=9;AF=1;AN=9;AO=1757;CIGAR=1X;DP=1761;DPB=1761;DPRA=0;EPP=8.89441;EPPR=0;GTI=0;LEN=1;MEANALT=1.06452;MQM=60;MQMR=0;NS=9;NUMALT=1;ODDS=157.371;PAIRED=0;PAIREDR=0;PAO=0;PQA=0;PQR=0;PRO=0;QA=44807;QR=0;RO=0;RPL=689;RPP=180.536;RPPR=0;RPR=1068;RUN=1;SAF=856;SAP=5.51299;SAR=901;SRF=0;SRP=0;SRR=0;TYPE=snp	GT:DP:RO:QR:AO:QA:GL	1:46:0:0:46:1404:-126.624,0	1:58:0:0:56:1471:-132.426,0	1:46:0:0:46:1284:-115.81,0	1:83:0:0:83:2415:-217.589,0	1:64:0:0:64:1828:-164.747,0	1:61:0:0:61:1833:-165.231,0	1:100:0:0:100:2924:-263.389,0	1:54:0:0:54:1507:-135.878,0	1:48:0:0:46:1317:-118.622,0
gi|448814763|ref|NC_000962.3|	528781	.	G	A	33069.1	.	AB=0;ABP=0;AC=9;AF=1;AN=9;AO=1391;CIGAR=1X;DP=2138;DPB=2138;DPRA=1.08093;EPP=5.89675;EPPR=5.12945;GTI=0;LEN=1;MEANALT=1;MQM=59.9921;MQMR=59.9746;NS=9;NUMALT=1;ODDS=157.199;PAIRED=0;PAIREDR=0;PAO=0;PQA=0;PQR=0;PRO=0;QA=37542;QR=17928;RO=747;RPL=639;RPP=22.9438;RPPR=5.12945;RPR=752;RUN=1;SAF=708;SAP=3.98598;SAR=683;SRF=372;SRP=3.03646;SRR=375;TYPE=snp	GT:DP:RO:QR:AO:QA:GL	1:37:0:0:37:1085:-97.9163,0	1:66:0:0:66:1994:-179.708,0	1:71:0:0:71:2027:-182.658,0	1:89:0:0:89:2791:-251.409,0	1:57:0:0:57:1706:-153.79,0	1:80:0:0:80:2299:-207.139,0	1:128:0:0:128:3874:-348.841,0	1:87:0:0:87:2652:-238.907,0	1:79:0:0:79:2386:-214.956,0
gi|448814763|ref|NC_000962.3|	534427	.	T	A	38673	.	AB=0;ABP=0;AC=9;AF=1;AN=9;AO=1684;CIGAR=1X;DP=1684;DPB=1684;DPRA=0;EPP=19.7683;EPPR=0;GTI=0;LEN=1;MEANALT=1;MQM=60;MQMR=0;NS=9;NUMALT=1;ODDS=153.257;PAIRED=0;PAIREDR=0;PAO=0;PQA=0;PQR=0;PRO=0;QA=43082;QR=0;RO=0;RPL=973;RPP=91.5249;RPPR=0;RPR=711;RUN=1;SAF=902;SAP=21.5787;SAR=782;SRF=0;SRP=0;SRR=0;TYPE=snp	GT:DP:RO:QR:AO:QA:GL	1:44:0:0:44:1228:-110.775,0	1:50:0:0:50:1453:-131.032,0	1:49:0:0:49:1417:-127.792,0	1:59:0:0:59:1702:-153.438,0	1:48:0:0:48:1370:-123.559,0	1:60:0:0:60:1719:-154.962,0	1:100:0:0:100:2973:-267.809,0	1:57:0:0:57:1732:-156.147,0	1:60:0:0:60:1720:-155.054,0
gi|448814763|ref|NC_000962.3|	534864	.	G	T	24625.5	.	AB=0;ABP=0;AC=9;AF=1;AN=9;AO=1064;CIGAR=1X;DP=1786;DPB=1786;DPRA=0.881924;EPP=8.52878;EPPR=7.35324;GTI=0;LEN=1;MEANALT=1;MQM=60;MQMR=60;NS=9;NUMALT=1;ODDS=90.1316;PAIRED=0;PAIREDR=0;PAO=0;PQA=0;PQR=0;PRO=0;QA=28417;QR=17328;RO=722;RPL=602;RPP=43.0111;RPPR=38.0907;RPR=462;RUN=1;SAF=528;SAP=3.14091;SAR=536;SRF=339;SRP=8.83297;SRR=383;TYPE=snp	GT:DP:RO:QR:AO:QA:GL	1:40:0:0:40:1106:-99.8019,0	1:53:0:0:53:1559:-140.571,0	1:50:0:0:50:1512:-136.35,0	1:64:0:0:64:1915:-172.597,0	1:46:0:0:46:1398:-126.09,0	1:38:0:0:38:1135:-102.421,0	1:97:0:0:97:2912:-262.307,0	1:62:0:0:62:1824:-164.413,0	1:56:0:0:56:1664:-150.019,0
gi|448814763|ref|NC_000962.3|	537173	.	G	C	7367.06	.	AB=0;ABP=0;AC=5;AF=0.555556;AN=9;AO=280;CIGAR=1X;DP=1488;DPB=1488;DPRA=1.22124;EPP=3.78583;EPPR=8.25203;GTI=0;LEN=1;MEANALT=1;MQM=60;MQMR=60;NS=9;NUMALT=1;ODDS=141.94;PAIRED=0;PAIREDR=0;PAO=0;PQA=0;PQR=0;PRO=0;QA=8465;QR=29445;RO=1208;RPL=184;RPP=63.067;RPPR=215.728;RPR=96;RUN=1;SAF=135;SAP=3.78583;SAR=145;SRF=621;SRP=5.0883;SRR=587;TYPE=snp	GT:DP:RO:QR:AO:QA:GL	1:46:0:0:46:1399:-126.179,0	0:33:33:929:0:0:0,-83.8709	1:47:0:0:47:1389:-125.272,0	0:48:48:1330:0:0:0,-119.953	1:52:1:26:51:1572:-139.148,0	1:58:0:0:58:1731:-156.051,0	1:80:2:30:78:2374:-211.052,0	0:54:54:1406:0:0:0,-126.771	0:40:40:1004:0:0:0,-90.5994
gi|448814763|ref|NC_000962.3|	541201	.	A	G	53095.9	.	AB=0;ABP=0;AC=9;AF=1;AN=9;AO=2345;CIGAR=1X;DP=2351;DPB=2351;DPRA=0;EPP=36.7917;EPPR=11.6962;GTI=0;LEN=1;MEANALT=1.06452;MQM=60;MQMR=60;NS=9;NUMALT=1;ODDS=188.883;PAIRED=0;PAIREDR=0;PAO=0;PQA=0;PQR=0;PRO=0;QA=59138;QR=62;RO=4;RPL=1048;RPP=60.4233;RPPR=11.6962;RPR=1297;RUN=1;SAF=1081;SAP=34.0211;SAR=1264;SRF=0;SRP=11.6962;SRR=4;TYPE=snp	GT:DP:RO:QR:AO:QA:GL	1:60:0:0:60:1679:-151.36,0	1:62:0:0:62:1705:-153.698,0	1:60:1:24:58:1621:-143.813,0	1:92:1:13:91:2505:-224.383,0	1:78:0:0:78:2189:-197.254,0	1:94:1:13:92:2483:-222.398,0	1:136:1:12:135:3798:-340.835,0	1:96:0:0:96:2717:-244.761,0	1:75:0:0:75:2089:-188.249,0
gi|448814763|ref|NC_000962.3|	542959	.	C	T	27960	.	AB=0;ABP=0;AC=9;AF=1;AN=9;AO=1255;CIGAR=1X;DP=1866;DPB=1866;DPRA=1.20436;EPP=11.2481;EPPR=8.98451;GTI=0;LEN=1;MEANALT=1;MQM=60;MQMR=60;NS=9;NUMALT=1;ODDS=106.313;PAIRED=0;PAIREDR=0;PAO=0;PQA=0;PQR=0;PRO=0;QA=31920;QR=14664;RO=611;RPL=699;RPP=38.3923;RPPR=46.7987;RPR=556;RUN=1;SAF=647;SAP=5.64202;SAR=608;SRF=343;SRP=23.0014;SRR=268;TYPE=snp	GT:DP:RO:QR:AO:QA:GL	1:46:0:0:46:1214:-109.507,0	1:57:0:0:57:1392:-125.506,0	1:50:0:0:50:1337:-120.578,0	1:96:0:0:96:2654:-239.094,0	1:55:0:0:55:1500:-135.247,0	1:48:0:0:48:1290:-116.347,0	1:108:0:0:108:2898:-261.044,0	1:83:0:0:83:2352:-211.921,0	1:62:0:0:62:1683:-151.718,0
gi|448814763|ref|NC_000962.3|	546356	.	GAG	GGG	37139.2	.	AB=0;ABP=0;AC=9;AF=1;AN=9;AO=1615;CIGAR=1M1X1M;DP=1694;DPB=1684.33;DPRA=0;EPP=37.8628;EPPR=0;GTI=0;LEN=1;MEANALT=1.32258;MQM=59.9913;MQMR=0;NS=9;NUMALT=1;ODDS=134.515;PAIRED=0;PAIREDR=0;PAO=14;PQA=250.833;PQR=46.3333;PRO=6;QA=41554;QR=0;RO=0;RPL=865;RPP=20.7922;RPPR=0;RPR=750;RUN=1;SAF=997;SAP=196.145;SAR=618;SRF=0;SRP=0;SRR=0;TYPE=snp	GT:DP:RO:QR:AO:QA:GL	1:27:0:0:22:678:-61.0083,0	1:44:0:0:36:1107:-99.6462,0	1:55:0:0:51:1508:-135.699,0	1:75:0:0:66:2012:-180.919,0	1:54:0:0:46:1312:-117.906,0	1:67:0:0:62:1808:-162.768,0	1:87:0:0:77:2297:-206.731,0	1:71:0:0:64:2004:-180.336,0	1:55:0:0:46:1348:-121.257,0
gi|448814763|ref|NC_000962.3|	549251	.	C	T	39694.1	.	AB=0;ABP=0;AC=9;AF=1;AN=9;AO=1730;CIGAR=1X;DP=1734;DPB=1734;DPRA=0;EPP=4.82279;EPPR=11.6962;GTI=0;LEN=1;MEANALT=1;MQM=60;MQMR=60;NS=9;NUMALT=1;ODDS=168.065;PAIRED=0;PAIREDR=0;PAO=0;PQA=0;PQR=0;PRO=0;QA=44135;QR=73;RO=4;RPL=871;RPP=3.19105;RPPR=5.18177;RPR=859;RUN=1;SAF=849;SAP=4.29561;SAR=881;SRF=3;SRP=5.18177;SRR=1;TYPE=snp	GT:DP:RO:QR:AO:QA:GL	1:50:0:0:50:1420:-128.054,0	1:57:0:0:57:1600:-144.254,0	1:36:2:41:34:1019:-88.092,0	1:82:0:0:82:2395:-215.79,0	1:47:0:0:47:1332:-120.135,0	1:63:0:0:63:1756:-158.282,0	1:81:0:0:81:2431:-219.035,0	1:67:1:19:66:1933:-172.318,0	1:60:1:13:59:1665:-148.797,0
gi|448814763|ref|NC_000962.3|	549257	.	C	G	2002.46	.	AB=0;ABP=0;AC=1;AF=0.111111;AN=9;AO=80;CIGAR=1X;DP=1770;DPB=1770;DPRA=1.47599;EPP=3.11887;EPPR=6.22254;GTI=0;LEN=1;MEANALT=1;MQM=60;MQMR=60;NS=9;NUMALT=1;ODDS=114.76;PAIRED=0;PAIREDR=0;PAO=0;PQA=0;PQR=0;PRO=0;QA=2389;QR=44097;RO=1690;RPL=31;RPP=11.8048;RPPR=5.06613;RPR=49;RUN=1;SAF=42;SAP=3.44459;SAR=38;SRF=833;SRP=3.7504;SRR=857;TYPE=snp	GT:DP:RO:QR:AO:QA:GL	0:50:50:1621:0:0:0,-146.158	0:59:59:1774:0:0:0,-159.915	0:36:36:1130:0:0:0,-101.968	1:83:3:51:80:2389:-210.492,0	0:48:48:1488:0:0:0,-134.18	0:64:64:2015:0:0:0,-181.606	0:88:88:2822:0:0:0,-254.202	0:69:69:2139:0:0:0,-192.761	0:62:62:1993:0:0:0,-179.608
gi|448814763|ref|NC_000962.3|	549440	.	GTCGAGCACCT	GT	840.956	.	AB=0;ABP=0;AC=1;AF=0.111111;AN=9;AO=42;CIGAR=1M9D1M;DP=1894;DPB=1927.27;DPRA=0.696921;EPP=4.87156;EPPR=58.5543;GTI=0;LEN=9;MEANALT=2;MQM=60;MQMR=60;NS=9;NUMALT=1;ODDS=179.311;PAIRED=0;PAIREDR=0;PAO=8.5;PQA=187.5;PQR=3084.5;PRO=125.5;QA=1061;QR=46644;RO=1824;RPL=17;RPP=6.31921;RPPR=51.5875;RPR=25;RUN=1;SAF=23;SAP=3.83753;SAR=19;SRF=829;SRP=35.8157;SRR=995;TYPE=del	GT:DP:RO:QR:AO:QA:GL	0:36:34:1025:0:0:0,-94.7369	0:56:54:1608:0:0:0,-156.745	0:47:44:1296:0:0:0,-121.154	0:101:96:2810:0:0:0,-261.369	1:43:0:0:42:1061:-93.0037,0	0:64:60:1690:0:0:0,-164.291	0:104:99:3003:0:0:0,-276.637	0:76:73:2171:0:0:0,-211.302	0:46:44:1361:0:0:0,-131.704
gi|448814763|ref|NC_000962.3|	551525	.	A	C	31785.8	.	AB=0;ABP=0;AC=9;AF=1;AN=9;AO=1419;CIGAR=1X;DP=1420;DPB=1420;DPRA=0;EPP=8.33722;EPPR=0;GTI=0;LEN=1;MEANALT=1.03226;MQM=60;MQMR=0;NS=9;NUMALT=1;ODDS=122.667;PAIRED=0;PAIREDR=0;PAO=0;PQA=0;PQR=0;PRO=0;QA=35808;QR=0;RO=0;RPL=832;RPP=94.8656;RPPR=0;RPR=587;RUN=1;SAF=952;SAP=362.971;SAR=467;SRF=0;SRP=0;SRR=0;TYPE=snp	GT:DP:RO:QR:AO:QA:GL	1:27:0:0:27:731:-66.0513,0	1:43:0:0:42:1072:-96.6173,0	1:48:0:0:48:1221:-110.128,0	1:67:0:0:67:1835:-165.396,0	1:44:0:0:44:1313:-118.435,0	1:48:0:0:48:1422:-128.252,0	1:91:0:0:91:2547:-229.468,0	1:60:0:0:60:1742:-157.036,0	1:48:0:0:48:1269:-114.455,0
gi|448814763|ref|NC_000962.3|	551565	.	AGG	AG	0.15579	.	AB=0;ABP=0;AC=1;AF=0.111111;AN=9;AO=509;CIGAR=1M1D1M;DP=1369;DPB=1236.67;DPRA=1.78229;EPP=3.0487;EPPR=180.227;GTI=2;LEN=1;MEANALT=1.2069;MQM=59.9764;MQMR=59.9637;NS=9;NUMALT=1;ODDS=3.45247;PAIRED=0;PAIREDR=0;PAO=23.5;PQA=440;PQR=820;PRO=40.5;QA=11377;QR=19636;RO=854;RPL=256;RPP=3.0487;RPPR=10.9842;RPR=253;RUN=1;SAF=509;SAP=1108.29;SAR=0;SRF=366;SRP=40.856;SRR=488;TYPE=del	GT:DP:RO:QR:AO:QA:GL	1:19:8:144:11:234:-8.13136,0	0:35:18:368:16:297:0,-6.40622	0:46:35:635:11:186:0,-41.317	0:68:39:749:28:533:0,-20.3335	0:39:31:737:8:134:0,-54.3306	0:49:28:649:20:384:0,-23.8812	0:76:48:1022:28:547:0,-42.7554	0:51:30:724:20:365:0,-32.3602	0:53:38:712:15:249:0,-41.687
gi|448814763|ref|NC_000962.3|	554884	.	ATAGT	AT	4516.23	.	AB=0;ABP=0;AC=1;AF=0.111111;AN=9;AO=213;CIGAR=1M3D1M;DP=2032;DPB=1932.6;DPRA=0.798707;EPP=4.24386;EPPR=20.3436;GTI=0;LEN=3;MEANALT=1.5;MQM=60;MQMR=60;NS=9;NUMALT=1;ODDS=131.74;PAIRED=0;PAIREDR=0;PAO=9;PQA=178;PQR=998;PRO=40;QA=5139;QR=46381;RO=1804;RPL=121;RPP=11.584;RPPR=38.6205;RPR=92;RUN=1;SAF=100;SAP=4.73321;SAR=113;SRF=816;SRP=38.6205;SRR=988;TYPE=del	GT:DP:RO:QR:AO:QA:GL	0:55:54:1548:0:0:0,-141.727	1:65:0:0:65:1587:-147.02,0	0:72:70:2096:0:0:0,-194.895	0:108:106:3070:0:0:0,-282.443	0:52:52:1574:0:0:0,-141.933	0:60:59:1661:0:0:0,-149.425	0:103:102:3016:0:0:0,-277	0:96:92:2659:0:0:0,-239.424	0:61:60:1741:0:0:0,-169.355
gi|448814763|ref|NC_000962.3|	555945	.	T	C	36928.5	.	AB=0;ABP=0;AC=9;AF=1;AN=9;AO=1675;CIGAR=1X;DP=1676;DPB=1676;DPRA=0;EPP=3.82055;EPPR=5.18177;GTI=0;LEN=1;MEANALT=1;MQM=60;MQMR=60;NS=9;NUMALT=1;ODDS=166.137;PAIRED=0;PAIREDR=0;PAO=0;PQA=0;PQR=0;PRO=0;QA=41060;QR=34;RO=1;RPL=856;RPP=4.78507;RPPR=5.18177;RPR=819;RUN=1;SAF=778;SAP=21.3686;SAR=897;SRF=1;SRP=5.18177;SRR=0;TYPE=snp	GT:DP:RO:QR:AO:QA:GL	1:35:0:0:35:834:-75.2856,0	1:53:0:0:53:1377:-124.158,0	1:56:0:0:56:1481:-133.526,0	1:97:0:0:97:2514:-226.469,0	1:50:0:0:50:1343:-121.112,0	1:55:1:34:54:1336:-117.055,0	1:94:0:0:94:2303:-207.465,0	1:77:0:0:77:2022:-182.198,0	1:52:0:0:52:1282:-115.614,0
gi|448814763|ref|NC_000962.3|	555991	.	A	G	35770.4	.	AB=0;ABP=0;AC=9;AF=1;AN=9;AO=1625;CIGAR=1X;DP=1626;DPB=1626;DPRA=0;EPP=34.2915;EPPR=0;GTI=0;LEN=1;MEANALT=1.03226;MQM=60;MQMR=0;NS=9;NUMALT=1;ODDS=159.021;PAIRED=0;PAIREDR=0;PAO=0;PQA=0;PQR=0;PRO=0;QA=39780;QR=0;RO=0;RPL=858;RPP=14.0761;RPPR=0;RPR=767;RUN=1;SAF=771;SAP=12.216;SAR=854;SRF=0;SRP=0;SRR=0;TYPE=snp	GT:DP:RO:QR:AO:QA:GL	1:33:0:0:33:921:-83.1512,0	1:47:0:0:47:1117:-100.756,0	1:53:0:0:53:1323:-119.295,0	1:96:0:0:96:2582:-232.602,0	1:52:0:0:52:1264:-113.987,0	1:47:0:0:47:1222:-110.215,0	1:85:0:0:85:2283:-205.698,0	1:69:0:0:69:1663:-149.889,0	1:58:0:0:57:1341:-120.785,0
gi|448814763|ref|NC_000962.3|	556035	.	G	T	38666.3	.	AB=0;ABP=0;AC=9;AF=1;AN=9;AO=1657;CIGAR=1X;DP=1658;DPB=1658;DPRA=0;EPP=61.3544;EPPR=0;GTI=0;LEN=1;MEANALT=1.03226;MQM=60;MQMR=0;NS=9;NUMALT=1;ODDS=140.652;PAIRED=0;PAIREDR=0;PAO=0;PQA=0;PQR=0;PRO=0;QA=43033;QR=0;RO=0;RPL=874;RPP=13.8624;RPPR=0;RPR=783;RUN=1;SAF=774;SAP=18.5802;SAR=883;SRF=0;SRP=0;SRR=0;TYPE=snp	GT:DP:RO:QR:AO:QA:GL	1:29:0:0:29:841:-75.9617,0	1:50:0:0:50:1499:-135.168,0	1:56:0:0:56:1688:-152.181,0	1:102:0:0:101:3012:-271.128,0	1:57:0:0:57:1769:-159.48,0	1:46:0:0:46:1401:-126.362,0	1:89:0:0:89:2703:-243.5,0	1:72:0:0:72:2095:-188.796,0	1:59:0:0:59:1673:-150.812,0
gi|448814763|ref|NC_000962.3|	560664	.	CAA	TAG	43761.8	.	AB=0;ABP=0;AC=9;AF=1;AN=9;AO=1894;CIGAR=1X1M1X;DP=1899;DPB=1908.67;DPRA=0;EPP=14.4753;EPPR=0;GTI=0;LEN=3;MEANALT=1.12903;MQM=60;MQMR=0;NS=9;NUMALT=1;ODDS=138.7;PAIRED=0;PAIREDR=0;PAO=18;PQA=455;PQR=0;PRO=0;QA=48193;QR=0;RO=0;RPL=998;RPP=14.9385;RPPR=0;RPR=896;RUN=1;SAF=893;SAP=16.3831;SAR=1001;SRF=0;SRP=0;SRR=0;TYPE=complex	GT:DP:RO:QR:AO:QA:GL	1:48:0:0:47:1428:-128.669,0	1:45:0:0:45:1263:-113.933,0	1:57:0:0:56:1599:-143.923,0	1:69:0:0:69:1980:-180.699,0	1:63:0:0:63:1851:-166.848,0	1:60:0:0:60:1772:-162.982,0	1:75:0:0:74:2076:-192.177,0	1:83:0:0:81:2306:-207.586,0	1:85:0:0:85:2382:-214.621,0
gi|448814763|ref|NC_000962.3|	562497	.	C	T	19544.6	.	AB=0;ABP=0;AC=9;AF=1;AN=9;AO=910;CIGAR=1X;DP=1416;DPB=1416;DPRA=1.07746;EPP=7.63005;EPPR=17.4467;GTI=0;LEN=1;MEANALT=1;MQM=60;MQMR=60;NS=9;NUMALT=1;ODDS=43.2852;PAIRED=0;PAIREDR=0;PAO=0;PQA=0;PQR=0;PRO=0;QA=21951;QR=12122;RO=506;RPL=508;RPP=29.822;RPPR=5.08736;RPR=402;RUN=1;SAF=491;SAP=15.3805;SAR=419;SRF=294;SRP=31.866;SRR=212;TYPE=snp	GT:DP:RO:QR:AO:QA:GL	1:35:0:0:35:839:-75.7379,0	1:34:0:0:34:780:-70.4174,0	1:38:0:0:38:876:-79.0587,0	1:72:0:0:72:1971:-177.618,0	1:55:0:0:55:1208:-108.927,0	1:52:0:0:52:1311:-118.223,0	1:68:0:0:68:1720:-155.031,0	1:47:1:13:46:1154:-102.791,0	1:37:1:13:36:716:-63.3357,0
gi|448814763|ref|NC_000962.3|	564723	.	C	T	41704.4	.	AB=0;ABP=0;AC=9;AF=1;AN=9;AO=1843;CIGAR=1X;DP=1850;DPB=1850;DPRA=0;EPP=20.2607;EPPR=5.18177;GTI=0;LEN=1;MEANALT=1.12903;MQM=59.9951;MQMR=60;NS=9;NUMALT=1;ODDS=197.995;PAIRED=0;PAIREDR=0;PAO=0;PQA=0;PQR=0;PRO=0;QA=46535;QR=20;RO=1;RPL=1052;RPP=83.2723;RPPR=5.18177;RPR=791;RUN=1;SAF=1056;SAP=88.268;SAR=787;SRF=1;SRP=5.18177;SRR=0;TYPE=snp	GT:DP:RO:QR:AO:QA:GL	1:47:1:20:44:1236:-109.562,0	1:59:0:0:59:1710:-154.146,0	1:52:0:0:52:1426:-128.587,0	1:60:0:0:60:1577:-142.161,0	1:55:0:0:55:1618:-145.875,0	1:65:0:0:64:1846:-166.145,0	1:117:0:0:115:3169:-285.293,0	1:85:0:0:85:2323:-209.3,0	1:54:0:0:53:1486:-133.87,0
gi|448814763|ref|NC_000962.3|	565404	.	G	T	47741.7	.	AB=0;ABP=0;AC=9;AF=1;AN=9;AO=2065;CIGAR=1X;DP=2067;DPB=2067;DPRA=0;EPP=21.0561;EPPR=5.18177;GTI=0;LEN=1;MEANALT=1.03226;MQM=60;MQMR=60;NS=9;NUMALT=1;ODDS=179.554;PAIRED=0;PAIREDR=0;PAO=0;PQA=0;PQR=0;PRO=0;QA=53059;QR=12;RO=1;RPL=1007;RPP=5.74541;RPPR=5.18177;RPR=1058;RUN=1;SAF=1075;SAP=10.6078;SAR=990;SRF=0;SRP=5.18177;SRR=1;TYPE=snp	GT:DP:RO:QR:AO:QA:GL	1:56:0:0:56:1615:-145.601,0	1:62:0:0:62:1883:-169.733,0	1:52:0:0:52:1522:-137.24,0	1:92:0:0:92:2656:-239.277,0	1:51:0:0:51:1498:-135.085,0	1:70:0:0:70:2119:-190.968,0	1:98:1:12:97:2919:-261.741,0	1:94:0:0:93:2711:-244.096,0	1:70:0:0:70:2008:-180.968,0
gi|448814763|ref|NC_000962.3|	565655	.	A	G	45038.7	.	AB=0;ABP=0;AC=9;AF=1;AN=9;AO=1987;CIGAR=1X;DP=1991;DPB=1991;DPRA=0;EPP=4.67251;EPPR=11.6962;GTI=0;LEN=1;MEANALT=1;MQM=59.996;MQMR=60;NS=9;NUMALT=1;ODDS=127.055;PAIRED=0;PAIREDR=0;PAO=0;PQA=0;PQR=0;PRO=0;QA=50104;QR=86;RO=4;RPL=1015;RPP=5.03096;RPPR=5.18177;RPR=972;RUN=1;SAF=943;SAP=14.1584;SAR=1044;SRF=3;SRP=5.18177;SRR=1;TYPE=snp	GT:DP:RO:QR:AO:QA:GL	1:56:2:36:54:1433:-125.795,0	1:62:0:0:62:1730:-155.937,0	1:51:0:0:51:1349:-121.637,0	1:117:0:0:117:3296:-296.86,0	1:61:0:0:61:1712:-154.328,0	1:57:1:25:56:1516:-134.185,0	1:111:0:0:111:3220:-290.026,0	1:89:1:25:88:2455:-218.671,0	1:77:0:0:77:1953:-175.993,0
gi|448814763|ref|NC_000962.3|	566118	.	CGG	CG	9734.43	.	AB=0;ABP=0;AC=9;AF=1;AN=9;AO=829;CIGAR=1M1D1M;DP=1171;DPB=915.667;DPRA=1.51454;EPP=598.997;EPPR=3.43143;GTI=3;LEN=1;MEANALT=1.31034;MQM=59.9723;MQMR=59.8545;NS=9;NUMALT=1;ODDS=1.7145;PAIRED=0;PAIREDR=0;PAO=17;PQA=337.5;PQR=337.5;PRO=17;QA=19299;QR=7790;RO=330;RPL=696;RPP=833.275;RPPR=282.248;RPR=133;RUN=1;SAF=746;SAP=1154.41;SAR=83;SRF=149;SRP=9.74844;SRR=181;TYPE=del	GT:DP:RO:QR:AO:QA:GL	1:29:13:311:16:379:-6.11829,0	1:34:10:221:24:524:-27.2664,0	1:42:20:424:21:444:-1.80083,0	1:62:22:553:39:856:-27.2417,0	1:29:9:224:20:421:-17.6941,0	1:41:11:259:29:621:-32.5943,0	1:72:33:794:39:911:-10.5268,0	1:43:14:302:28:539:-21.3106,0	1:45:15:310:30:612:-27.1767,0
gi|448814763|ref|NC_000962.3|	566138	.	CTT	CT	1168.07	.	AB=0;ABP=0;AC=1;AF=0.111111;AN=9;AO=204;CIGAR=1M1D1M;DP=946;DPB=912.667;DPRA=1.1156;EPP=166.68;EPPR=230.227;GTI=1;LEN=1;MEANALT=1.47619;MQM=59.6814;MQMR=59.9382;NS=9;NUMALT=1;ODDS=4.35588;PAIRED=0;PAIREDR=0;PAO=31;PQA=662.5;PQR=829.5;PRO=38;QA=4232;QR=16839;RO=728;RPL=161;RPP=151.224;RPPR=447.434;RPR=43;RUN=1;SAF=169;SAP=194.142;SAR=35;SRF=539;SRP=368.402;SRR=189;TYPE=del	GT:DP:RO:QR:AO:QA:GL	0:20:10:228:10:179:0,-7.2481	0:36:21:512:15:280:0,-20.9331	0:33:23:496:8:153:0,-30.8871	0:44:25:502:18:310:0,-19.556	0:20:12:201:8:145:0,-5.02558	1:26:11:211:13:252:-3.70119,0	0:61:40:808:18:316:0,-45.8093	0:41:29:596:10:188:0,-36.7363	0:32:15:277:14:249:0,-2.52578
gi|448814763|ref|NC_000962.3|	566164	.	AAGGCT	AAGAT,CGCGCAT,AAGGCGT,AAGCGT	1.62551e-08	.	AB=0,0,0,0;ABP=0,0,0,0;AC=0,0,0,0;AF=0,0,0,0;AN=9;AO=3,2,29,7;CIGAR=2M1D1M1X1M,3X2M1I1M,5M1I1M,3M2X1M;DP=837;DPB=883.833;DPRA=0.326087,0.289505,1.19157,1.18023;EPP=3.73412,7.35324,65.983,18.2106;EPPR=452.465;GTI=0;LEN=5,7,1,2;MEANALT=3,5,2.8,3;MQM=60,60,60,60;MQMR=59.9467;NS=9;NUMALT=4;ODDS=19.4055;PAIRED=0,0,0,0;PAIREDR=0;PAO=9.95,2.7,18.95,8.45;PQA=168.75,6.5,381.25,150.25;PQR=1347.25;PRO=58.95;QA=72,48,443,157;QR=17670;RO=750;RPL=0,0,0,0;RPP=9.52472,7.35324,65.983,18.2106;RPPR=3.42722;RPR=3,2,29,7;RUN=1,1,1,1;SAF=1,2,0,0;SAP=3.73412,7.35324,65.983,18.2106;SAR=2,0,29,7;SRF=503;SRP=192.756;SRR=247;TYPE=complex,complex,ins,mnp	GT:DP:RO:QR:AO:QA:GL	0:17:11:267:0,0,4,0:0,0,50,0:0,-26.6591,-26.6591,-22.2401,-26.6591	0:33:31:758:0,0,1,0:0,0,12,0:0,-68.3297,-64.4114,-67.2533,-68.3297	0:26:25:613:0,0,1,0:0,0,14,0:0,-55.2634,-55.2634,-54.0074,-55.2634	0:41:34:794:0,0,3,0:0,0,39,0:0,-74.1835,-72.2002,-70.7396,-74.1835	0:18:16:288:0,0,1,0:0,0,15,0:0,-26.0291,-24.0731,-24.5855,-25.9338	0:24:16:334:0,0,5,0:0,0,60,0:0,-30.1127,-30.1127,-23.6507,-30.1127	0:58:48:1090:0,0,2,0:0,0,24,0:0,-102.931,-102.931,-100.845,-102.931	0:38:29:659:0,0,3,1:0,0,36,13:0,-58.2403,-59.3181,-56.1474,-58.15	0:22:19:363:0,0,2,0:0,0,25,0:0,-38.2143,-34.288,-34.892,-38.2143
gi|448814763|ref|NC_000962.3|	566448	.	TCG	TG	4975.53	.	AB=0;ABP=0;AC=6;AF=0.666667;AN=9;AO=580;CIGAR=1M1D1M;DP=1070;DPB=904.667;DPRA=1.97727;EPP=22.4188;EPPR=8.42026;GTI=1;LEN=1;MEANALT=1.67857;MQM=60;MQMR=59.9741;NS=9;NUMALT=1;ODDS=5.98015;PAIRED=0;PAIREDR=0;PAO=13.5;PQA=195;PQR=588;PRO=28.5;QA=14495;QR=10673;RO=464;RPL=297;RPP=3.74411;RPPR=324.257;RPR=283;RUN=1;SAF=43;SAP=916.661;SAR=537;SRF=178;SRP=57.5966;SRR=286;TYPE=del	GT:DP:RO:QR:AO:QA:GL	1:22:9:198:11:270:-4.88504,0	1:28:13:273:14:340:-6.05938,0	0:34:23:469:11:289:0,-18.303	1:37:16:380:19:496:-7.30481,0	0:41:24:518:16:424:0,-8.41204	1:40:12:219:25:728:-41.2099,0	1:76:31:731:43:1276:-43.6018,0	1:52:24:513:28:711:-13.6292,0	0:34:20:364:12:337:0,-5.59359
gi|448814763|ref|NC_000962.3|	567065	.	C	G	27816.9	.	AB=0;ABP=0;AC=9;AF=1;AN=9;AO=1179;CIGAR=1X;DP=1774;DPB=1774;DPRA=1.09536;EPP=29.976;EPPR=14.8676;GTI=0;LEN=1;MEANALT=1;MQM=59.9737;MQMR=60;NS=9;NUMALT=1;ODDS=102.755;PAIRED=0;PAIREDR=0;PAO=0;PQA=0;PQR=0;PRO=0;QA=31147;QR=14265;RO=595;RPL=530;RPP=29.0919;RPPR=6.5175;RPR=649;RUN=1;SAF=576;SAP=4.35297;SAR=603;SRF=280;SRP=7.48098;SRR=315;TYPE=snp	GT:DP:RO:QR:AO:QA:GL	1:46:0:0:46:1337:-120.585,0	1:56:0:0:56:1652:-148.937,0	1:47:0:0:47:1353:-122.033,0	1:78:0:0:78:2265:-204.099,0	1:47:0:0:47:1426:-128.608,0	1:55:1:25:54:1522:-134.724,0	1:91:1:8:90:2673:-240.012,0	1:84:0:0:84:2418:-217.864,0	1:56:0:0:56:1597:-143.979,0
gi|448814763|ref|NC_000962.3|	568693	.	G	T	43058.5	.	AB=0;ABP=0;AC=9;AF=1;AN=9;AO=1846;CIGAR=1X;DP=1847;DPB=1847;DPRA=0;EPP=25.412;EPPR=5.18177;GTI=0;LEN=1;MEANALT=1;MQM=59.9984;MQMR=60;NS=9;NUMALT=1;ODDS=156.953;PAIRED=0;PAIREDR=0;PAO=0;PQA=0;PQR=0;PRO=0;QA=47893;QR=24;RO=1;RPL=998;RPP=29.4773;RPPR=5.18177;RPR=848;RUN=1;SAF=894;SAP=6.96741;SAR=952;SRF=0;SRP=5.18177;SRR=1;TYPE=snp	GT:DP:RO:QR:AO:QA:GL	1:39:0:0:39:1223:-110.348,0	1:64:0:0:64:1913:-172.425,0	1:55:0:0:55:1665:-150.111,0	1:81:0:0:81:2464:-222.008,0	1:45:0:0:45:1321:-119.15,0	1:58:0:0:58:1807:-162.897,0	1:104:1:24:103:2993:-267.188,0	1:63:0:0:63:1888:-170.178,0	1:74:0:0:74:2283:-205.72,0
gi|448814763|ref|NC_000962.3|	569929	.	TTGC	CTGA,CTGG,CTGC	83.2898	.	AB=0,0,0;ABP=0,0,0;AC=0,0,0;AF=0,0,0;AN=9;AO=8,6,19;CIGAR=1X2M1X,1X2M1X,1X3M;DP=137;DPB=143.25;DPRA=1.16071,0.814815,1.40485;EPP=4.09604,8.80089,22.325;EPPR=39.3049;GTI=4;LEN=4,4,1;MEANALT=2.6,2.66667,1.77778;MQM=55.5,60,58.4737;MQMR=58.4066;NS=9;NUMALT=3;ODDS=0.437672;PAIRED=0,0,0;PAIREDR=0;PAO=0,1.83333,7;PQA=0,44,12;PQR=12;PRO=7;QA=192,144,456;QR=2334;RO=91;RPL=1,0,0;RPP=12.7819,16.0391,44.2683;RPPR=192.024;RPR=7,6,19;RUN=1,1,1;SAF=4,5,16;SAP=3.0103,8.80089,22.325;SAR=4,1,3;SRF=64;SRP=35.6778;SRR=27;TYPE=complex,complex,snp	GT:DP:RO:QR:AO:QA:GL	0:2:2:36:0,0,0:0,0,0:0,-3.41991,-3.41991,-3.41991	0:3:3:74:0,0,0:0,0,0:0,-6.30323,-6.30323,-6.90529	0:1:1:30:0,0,0:0,0,0:0,-0.492936,-0.492936,-1.095	0:5:5:144:0,0,0:0,0,0:0,-11.5841,-11.5841,-11.5841	0:7:7:196:0,0,0:0,0,0:0,-17.9168,-17.9168,-17.9168	0:8:7:192:0,0,0:0,0,0:0,-16.845,-16.845,-17.447	0:7:7:199:0,0,0:0,0,0:0,-18.1913,-18.1913,-18.1913	0:1:1:33:0,0,0:0,0,0:0,-3.29913,-3.29913,-3.29913	0:6:6:182:0,0,0:0,0,0:0,-15.4758,-15.4758,-16.68
gi|448814763|ref|NC_000962.3|	572126	.	C	T	1232.91	.	AB=0;ABP=0;AC=1;AF=0.111111;AN=9;AO=51;CIGAR=1X;DP=1572;DPB=1572;DPRA=1.02632;EPP=3.05288;EPPR=7.32897;GTI=0;LEN=1;MEANALT=1;MQM=60;MQMR=60;NS=9;NUMALT=1;ODDS=143.856;PAIRED=0;PAIREDR=0;PAO=0;PQA=0;PQR=0;PRO=0;QA=1498;QR=38417;RO=1521;RPL=18;RPP=12.5903;RPPR=3.12594;RPR=33;RUN=1;SAF=30;SAP=6.45911;SAR=21;SRF=817;SRP=21.2401;SRR=704;TYPE=snp	GT:DP:RO:QR:AO:QA:GL	0:32:32:911:0:0:0,-82.2557	0:46:46:1366:0:0:0,-123.202	0:49:49:1372:0:0:0,-123.737	0:73:73:2077:0:0:0,-187.161	1:52:1:34:51:1498:-131.679,0	0:45:45:1296:0:0:0,-116.896	0:88:88:2443:0:0:0,-220.1	0:51:51:1470:0:0:0,-132.549	0:46:46:1288:0:0:0,-116.176
gi|448814763|ref|NC_000962.3|	572336	.	GCC	GC	3559.77	.	AB=0;ABP=0;AC=3;AF=0.333333;AN=9;AO=866;CIGAR=1M1D1M;DP=1620;DPB=1349.33;DPRA=0;EPP=180.429;EPPR=9.12045;GTI=2;LEN=1;MEANALT=1.06452;MQM=59.9573;MQMR=59.9747;NS=9;NUMALT=1;ODDS=1.15226;PAIRED=0;PAIREDR=0;PAO=13.5;PQA=157.5;PQR=376.5;PRO=21.5;QA=18950;QR=18385;RO=752;RPL=441;RPP=3.65221;RPPR=94.5009;RPR=425;RUN=1;SAF=693;SAP=681.031;SAR=173;SRF=228;SRP=256.01;SRR=524;TYPE=del	GT:DP:RO:QR:AO:QA:GL	0:36:18:464:18:295:0,-15.298	1:39:16:404:23:405:-1.45756,0	0:37:20:488:17:245:0,-21.9615	1:78:31:786:47:832:-0.919192,0	0:56:26:714:30:568:0,-13.2164	0:53:27:635:25:385:0,-22.574	0:94:40:1020:53:965:0,-6.45289	1:58:22:526:36:586:-3.88116,0	0:42:21:604:21:365:0,-21.6138
gi|448814763|ref|NC_000962.3|	573262	.	A	G	32865	.	AB=0;ABP=0;AC=9;AF=1;AN=9;AO=1434;CIGAR=1X;DP=1437;DPB=1437;DPRA=0;EPP=16.3904;EPPR=7.35324;GTI=0;LEN=1;MEANALT=1.03226;MQM=60;MQMR=60;NS=9;NUMALT=1;ODDS=143.244;PAIRED=0;PAIREDR=0;PAO=0;PQA=0;PQR=0;PRO=0;QA=36576;QR=36;RO=2;RPL=799;RPP=43.7383;RPPR=7.35324;RPR=635;RUN=1;SAF=749;SAP=9.21278;SAR=685;SRF=2;SRP=7.35324;SRR=0;TYPE=snp	GT:DP:RO:QR:AO:QA:GL	1:32:1:22:31:911:-80.0611,0	1:56:1:14:54:1558:-139.099,0	1:38:0:0:38:1090:-98.3632,0	1:65:0:0:65:1835:-165.392,0	1:46:0:0:46:1356:-122.304,0	1:44:0:0:44:1262:-113.837,0	1:74:0:0:74:2116:-190.682,0	1:49:0:0:49:1461:-131.753,0	1:51:0:0:51:1419:-127.962,0
gi|448814763|ref|NC_000962.3|	573384	.	T	G	29735.3	.	AB=0;ABP=0;AC=9;AF=1;AN=9;AO=1345;CIGAR=1X;DP=1359;DPB=1359;DPRA=0;EPP=37.8975;EPPR=10.8276;GTI=0;LEN=1;MEANALT=1.09677;MQM=60;MQMR=60;NS=9;NUMALT=1;ODDS=132.067;PAIRED=0;PAIREDR=0;PAO=0;PQA=0;PQR=0;PRO=0;QA=33250;QR=176;RO=10;RPL=767;RPP=60.6811;RPPR=16.9077;RPR=578;RUN=1;SAF=656;SAP=4.76847;SAR=689;SRF=9;SRP=16.9077;SRR=1;TYPE=snp	GT:DP:RO:QR:AO:QA:GL	1:22:1:34:21:531:-44.6355,0	1:41:0:0:39:974:-87.7163,0	1:35:1:12:34:855:-75.987,0	1:69:2:30:67:1808:-160.101,0	1:43:1:13:42:1131:-100.737,0	1:41:0:0:41:1090:-98.3407,0	1:75:2:49:73:2030:-178.288,0	1:38:1:13:36:919:-81.6467,0	1:41:2:25:38:1016:-89.3122,0
gi|448814763|ref|NC_000962.3|	575368	.	T	C	22118.6	.	AB=0;ABP=0;AC=9;AF=1;AN=9;AO=949;CIGAR=1X;DP=1504;DPB=1504;DPRA=0.943141;EPP=8.50419;EPPR=6.53796;GTI=0;LEN=1;MEANALT=1.05;MQM=59.9989;MQMR=60;NS=9;NUMALT=1;ODDS=119.443;PAIRED=0;PAIREDR=0;PAO=0;PQA=0;PQR=0;PRO=0;QA=24738;QR=13296;RO=554;RPL=496;RPP=7.24112;RPPR=21.1346;RPR=453;RUN=1;SAF=511;SAP=15.204;SAR=438;SRF=309;SRP=19.0651;SRR=245;TYPE=snp	GT:DP:RO:QR:AO:QA:GL	1:39:0:0:39:1076:-97.0985,0	1:42:0:0:42:1164:-105.012,0	1:50:0:0:50:1404:-126.612,0	1:57:0:0:57:1648:-148.568,0	1:33:0:0:32:942:-84.7986,0	1:58:0:0:58:1726:-155.599,0	1:70:0:0:70:1983:-178.715,0	1:40:0:0:40:1160:-104.665,0	1:48:0:0:48:1323:-119.318,0
gi|448814763|ref|NC_000962.3|	577661	.	GCC	GC	1239	.	AB=0;ABP=0;AC=5;AF=0.555556;AN=9;AO=773;CIGAR=1M1D1M;DP=1678;DPB=1436.33;DPRA=0;EPP=4.0244;EPPR=231.469;GTI=1;LEN=1;MEANALT=1.3871;MQM=60;MQMR=60;NS=9;NUMALT=1;ODDS=5.31635;PAIRED=0;PAIREDR=0;PAO=10;PQA=120;PQR=411;PRO=21;QA=19178;QR=21954;RO=890;RPL=396;RPP=4.0244;RPPR=155.501;RPR=377;RUN=1;SAF=0;SAP=1681.56;SAR=773;SRF=818;SRP=1360.83;SRR=72;TYPE=del	GT:DP:RO:QR:AO:QA:GL	0:35:22:599:12:308:0,-29.0863	1:44:17:473:25:676:-18.2638,0	0:55:31:854:23:602:0,-22.6903	0:76:39:953:33:784:0,-15.4845	1:46:21:534:24:673:-12.5308,0	1:58:25:627:33:888:-18.5515,0	0:108:59:1602:48:1259:0,-33.846	1:68:34:895:33:916:-1.90279,0	1:57:18:441:35:904:-41.679,0
gi|448814763|ref|NC_000962.3|	580008	.	A	G	22569.4	.	AB=0;ABP=0;AC=9;AF=1;AN=9;AO=1016;CIGAR=1X;DP=1626;DPB=1626;DPRA=1.03564;EPP=55.023;EPPR=28.1282;GTI=0;LEN=1;MEANALT=1;MQM=59.9409;MQMR=60;NS=9;NUMALT=1;ODDS=10.7035;PAIRED=0;PAIREDR=0;PAO=0;PQA=0;PQR=0;PRO=0;QA=26341;QR=14631;RO=610;RPL=451;RPP=30.7863;RPPR=31.8446;RPR=565;RUN=1;SAF=509;SAP=3.01885;SAR=507;SRF=309;SRP=3.23813;SRR=301;TYPE=snp	GT:DP:RO:QR:AO:QA:GL	1:41:0:0:41:1190:-107.364,0	1:31:0:0:31:813:-73.4192,0	1:64:0:0:64:1782:-160.621,0	1:83:1:15:82:2233:-199.686,0	1:49:0:0:49:1302:-117.426,0	1:56:0:0:56:1589:-143.264,0	1:99:0:0:99:2733:-246.198,0	1:58:0:0:58:1611:-145.077,0	1:55:0:0:55:1544:-139.203,0
gi|448814763|ref|NC_000962.3|	580335	.	CC	CA	37259.8	.	AB=0;ABP=0;AC=9;AF=1;AN=9;AO=1663;CIGAR=1M1X;DP=1770;DPB=1828.5;DPRA=0;EPP=45.7882;EPPR=0;GTI=0;LEN=1;MEANALT=1.48387;MQM=60;MQMR=0;NS=9;NUMALT=1;ODDS=155.352;PAIRED=0;PAIREDR=0;PAO=7;PQA=172;PQR=52;PRO=3;QA=41343;QR=0;RO=0;RPL=816;RPP=4.26513;RPPR=0;RPR=847;RUN=1;SAF=884;SAP=17.4063;SAR=779;SRF=0;SRP=0;SRR=0;TYPE=snp	GT:DP:RO:QR:AO:QA:GL	1:33:0:0:27:749:-67.5573,0	1:32:0:0:23:625:-56.3617,0	1:61:0:0:54:1502:-135.234,0	1:71:0:0:64:1751:-157.649,0	1:61:0:0:57:1590:-143.174,0	1:48:0:0:46:1251:-112.756,0	1:120:0:0:99:2659:-239.372,0	1:64:0:0:51:1333:-120.063,0	1:52:0:0:44:1131:-101.861,0
gi|448814763|ref|NC_000962.3|	580769	.	AGGTGGGGGCACCACCCGCTTGCGGG	AG,AGGTGGGGGCACCACCGCTTGCGGG	284.049	.	AB=0,0;ABP=0,0;AC=3,0;AF=1,0;AN=3;AO=22,7;CIGAR=1M24D1M,14M1D11M;DP=37;DPB=33.1154;DPRA=2.33333,6.33333;EPP=22.3561,5.80219;EPPR=9.52472;GTI=2;LEN=24,1;MEANALT=1.25,1.5;MQM=57.7273,47;MQMR=46;NS=3;NUMALT=2;ODDS=1.09622;PAIRED=0,0;PAIREDR=0;PAO=1.33333,19.3333;PQA=0,399.5;PQR=428.5;PRO=20.3333;QA=490,159;QR=72;RO=3;RPL=0,0;RPP=50.7827,18.2106;RPPR=9.52472;RPR=22,7;RUN=1,1;SAF=4,2;SAP=22.3561,5.80219;SAR=18,5;SRF=0;SRP=9.52472;SRR=3;TYPE=del,del	GT:DP:RO:QR:AO:QA:GL	.	.	1:1:0:0:1,0:8,0:-0.946578,0,-0.946578	1:1:0:0:1,0:17,0:-2.21174,0,-2.21174	.	.	.	.	1:1:0:0:1,0:9,0:-0.381812,0,-0.905267
gi|448814763|ref|NC_000962.3|	582484	.	TGG	TG	50.8768	.	AB=0;ABP=0;AC=1;AF=0.111111;AN=9;AO=13;CIGAR=1M1D1M;DP=212;DPB=210.333;DPRA=0.668605;EPP=23.2217;EPPR=30.4279;GTI=3;LEN=1;MEANALT=1.125;MQM=60;MQMR=60;NS=9;NUMALT=1;ODDS=4.8353;PAIRED=0;PAIREDR=0;PAO=2;PQA=13;PQR=48;PRO=3;QA=258;QR=4998;RO=198;RPL=3;RPP=11.1951;RPPR=217.964;RPR=10;RUN=1;SAF=2;SAP=16.5402;SAR=11;SRF=125;SRP=32.6652;SRR=73;TYPE=del	GT:DP:RO:QR:AO:QA:GL	0:1:1:24:0:0:0,-2.39989	0:2:2:64:0:0:0,-6.07866	1:1:0:0:1:10:-0.999996,0	0:6:5:164:1:8:0,-14.2838	0:5:5:160:0:0:0,-14.7161	0:14:12:361:2:29:0,-30.0258	0:8:8:259:0:0:0,-22.3264	0:6:4:106:1:19:0,-7.90947	0:2:2:44:0:0:0,-4.17947
gi|448814763|ref|NC_000962.3|	584120	.	G	A	946.792	.	AB=0;ABP=0;AC=1;AF=0.111111;AN=9;AO=38;CIGAR=1X;DP=1613;DPB=1613;DPRA=0.743329;EPP=6.66752;EPPR=29.3166;GTI=0;LEN=1;MEANALT=2;MQM=60;MQMR=60;NS=9;NUMALT=1;ODDS=153.63;PAIRED=0;PAIREDR=0;PAO=0;PQA=0;PQR=0;PRO=0;QA=1152;QR=38225;RO=1572;RPL=13;RPP=11.239;RPPR=3.56284;RPR=25;RUN=1;SAF=22;SAP=5.06748;SAR=16;SRF=753;SRP=9.02743;SRR=819;TYPE=snp	GT:DP:RO:QR:AO:QA:GL	1:39:0:0:38:1152:-103.834,0	0:45:45:1103:0:0:0,-99.4906	0:32:32:807:0:0:0,-72.8701	0:68:68:1739:0:0:0,-156.74	0:55:55:1411:0:0:0,-127.218	0:49:49:1189:0:0:0,-107.229	0:70:70:1744:0:0:0,-157.177	0:58:57:1488:0:0:0,-133.978	0:51:51:1264:0:0:0,-113.991
gi|448814763|ref|NC_000962.3|	584171	.	T	C	31799.2	.	AB=0;ABP=0;AC=9;AF=1;AN=9;AO=1462;CIGAR=1X;DP=1463;DPB=1463;DPRA=0;EPP=101.876;EPPR=5.18177;GTI=0;LEN=1;MEANALT=1;MQM=60;MQMR=60;NS=9;NUMALT=1;ODDS=153.695;PAIRED=0;PAIREDR=0;PAO=0;PQA=0;PQR=0;PRO=0;QA=35507;QR=36;RO=1;RPL=824;RPP=54.3949;RPPR=5.18177;RPR=638;RUN=1;SAF=746;SAP=4.34705;SAR=716;SRF=0;SRP=5.18177;SRR=1;TYPE=snp	GT:DP:RO:QR:AO:QA:GL	1:36:0:0:36:830:-74.9207,0	1:39:1:36:38:1013:-87.8151,0	1:24:0:0:24:603:-54.5109,0	1:51:0:0:51:1265:-114.075,0	1:45:0:0:45:1124:-101.391,0	1:47:0:0:47:1144:-103.181,0	1:65:0:0:65:1652:-148.902,0	1:60:0:0:60:1514:-136.486,0	1:44:0:0:44:1114:-100.497,0
gi|448814763|ref|NC_000962.3|	584511	.	G	T	16243.8	.	AB=0;ABP=0;AC=9;AF=1;AN=9;AO=745;CIGAR=1X;DP=748;DPB=748;DPRA=0;EPP=8.91262;EPPR=5.18177;GTI=0;LEN=1;MEANALT=1.06452;MQM=60;MQMR=60;NS=9;NUMALT=1;ODDS=72.0048;PAIRED=0;PAIREDR=0;PAO=0;PQA=0;PQR=0;PRO=0;QA=18741;QR=12;RO=1;RPL=149;RPP=585.399;RPPR=5.18177;RPR=596;RUN=1;SAF=411;SAP=20.2917;SAR=334;SRF=0;SRP=5.18177;SRR=1;TYPE=snp	GT:DP:RO:QR:AO:QA:GL	1:24:1:12:23:654:-57.9297,0	1:14:0:0:14:379:-34.3747,0	1:13:0:0:13:379:-34.3943,0	1:17:0:0:17:474:-42.9222,0	1:15:0:0:15:405:-36.711,0	1:29:0:0:29:854:-77.1324,0	1:36:0:0:36:1003:-90.5272,0	1:18:0:0:18:509:-46.0805,0	1:25:0:0:25:764:-69.0445,0
gi|448814763|ref|NC_000962.3|	587855	.	CGG	CG	2722.26	.	AB=0;ABP=0;AC=4;AF=0.444444;AN=9;AO=283;CIGAR=1M1D1M;DP=584;DPB=492.333;DPRA=0.919982;EPP=115.351;EPPR=3.12611;GTI=1;LEN=1;MEANALT=1.03704;MQM=60;MQMR=60;NS=9;NUMALT=1;ODDS=0.955963;PAIRED=0;PAIREDR=0;PAO=2;PQA=42.5;PQR=42.5;PRO=2;QA=6544;QR=6938;RO=300;RPL=230;RPP=243.399;RPPR=275.429;RPR=53;RUN=1;SAF=42;SAP=306.871;SAR=241;SRF=151;SRP=3.03925;SRR=149;TYPE=del	GT:DP:RO:QR:AO:QA:GL	0:12:7:120:4:86:0,-3.02068	1:14:6:111:8:182:-6.43249,0	0:10:8:172:2:52:0,-10.7536	1:22:10:186:12:234:-4.3288,0	0:12:9:196:3:50:0,-13.1901	0:24:15:333:9:200:0,-11.9679	1:32:14:311:18:391:-7.19551,0	0:18:11:236:7:130:0,-9.56762	1:10:3:65:7:107:-3.71678,0
gi|448814763|ref|NC_000962.3|	588014	.	AGG	AG	4.36488e-05	.	AB=0;ABP=0;AC=1;AF=0.111111;AN=9;AO=9;CIGAR=1M1D1M;DP=186;DPB=193;DPRA=1.111;EPP=9.04217;EPPR=19.8055;GTI=0;LEN=1;MEANALT=1;MQM=60;MQMR=60;NS=9;NUMALT=1;ODDS=11.5088;PAIRED=0;PAIREDR=0;PAO=4;PQA=72;PQR=246;PRO=12;QA=142;QR=4371;RO=177;RPL=0;RPP=22.5536;RPPR=109.118;RPR=9;RUN=1;SAF=2;SAP=9.04217;SAR=7;SRF=109;SRP=23.6332;SRR=68;TYPE=del	GT:DP:RO:QR:AO:QA:GL	0:3:2:43:1:17:0,-2.3845	0:8:7:208:1:12:0,-17.8129	0:10:9:196:1:12:0,-17.5441	0:13:12:338:1:12:0,-29.4959	1:1:0:0:1:12:-1.19999,0	0:5:5:142:0:0:0,-14.0226	0:6:4:111:2:29:0,-7.51149	0:2:2:60:0:0:0,-8.67748	0:5:5:129:0:0:0,-11.8661
gi|448814763|ref|NC_000962.3|	588828	.	GCC	GC	5201.81	.	AB=0;ABP=0;AC=3;AF=0.333333;AN=9;AO=732;CIGAR=1M1D1M;DP=1386;DPB=1153;DPRA=1.02973;EPP=90.771;EPPR=63.6153;GTI=2;LEN=1;MEANALT=1.03448;MQM=60;MQMR=60;NS=9;NUMALT=1;ODDS=0.722142;PAIRED=0;PAIREDR=0;PAO=9.5;PQA=204.5;PQR=325.5;PRO=14.5;QA=17102;QR=15719;RO=653;RPL=497;RPP=206.642;RPPR=71.011;RPR=235;RUN=1;SAF=375;SAP=3.97144;SAR=357;SRF=259;SRP=63.6153;SRR=394;TYPE=del	GT:DP:RO:QR:AO:QA:GL	1:29:11:266:18:421:-13.9406,0	0:37:18:471:19:435:0,-3.26913	1:37:16:372:21:445:-6.5506,0	0:55:30:677:25:574:0,-9.26424	1:30:12:313:18:430:-10.507,0	0:62:33:833:29:623:0,-21.1842	0:81:37:955:44:897:0,-5.26241	0:49:26:583:22:495:0,-7.91889	0:40:21:473:19:374:0,-8.93722
gi|448814763|ref|NC_000962.3|	590435	.	CTG	CCG	32986.2	.	AB=0;ABP=0;AC=9;AF=1;AN=9;AO=1511;CIGAR=1M1X1M;DP=1681;DPB=1638;DPRA=0;EPP=3.01174;EPPR=0;GTI=0;LEN=1;MEANALT=1.74194;MQM=60;MQMR=0;NS=9;NUMALT=1;ODDS=97.7807;PAIRED=0;PAIREDR=0;PAO=16;PQA=385.333;PQR=72.3333;PRO=3;QA=36597;QR=0;RO=0;RPL=839;RPP=43.0898;RPPR=0;RPR=672;RUN=1;SAF=920;SAP=158.564;SAR=591;SRF=0;SRP=0;SRR=0;TYPE=snp	GT:DP:RO:QR:AO:QA:GL	1:44:0:0:39:920:-82.8368,0	1:54:0:0:45:1111:-100.075,0	1:41:0:0:39:941:-84.8344,0	1:83:0:0:66:1625:-146.314,0	1:53:0:0:48:1201:-108.137,0	1:49:0:0:43:1070:-96.407,0	1:88:0:0:75:1827:-164.507,0	1:65:0:0:54:1365:-122.941,0	1:58:0:0:46:1193:-109.708,0
gi|448814763|ref|NC_000962.3|	590763	.	G	C	38710.5	.	AB=0;ABP=0;AC=9;AF=1;AN=9;AO=1718;CIGAR=1X;DP=1720;DPB=1720;DPRA=0;EPP=20.6096;EPPR=7.35324;GTI=0;LEN=1;MEANALT=1;MQM=60;MQMR=60;NS=9;NUMALT=1;ODDS=187.343;PAIRED=0;PAIREDR=0;PAO=0;PQA=0;PQR=0;PRO=0;QA=43097;QR=26;RO=2;RPL=879;RPP=5.03263;RPPR=7.35324;RPR=839;RUN=1;SAF=977;SAP=73.4075;SAR=741;SRF=0;SRP=7.35324;SRR=2;TYPE=snp	GT:DP:RO:QR:AO:QA:GL	1:38:0:0:38:1014:-91.4995,0	1:53:0:0:53:1389:-125.251,0	1:49:0:0:49:1372:-123.73,0	1:82:1:14:81:2192:-196.095,0	1:36:0:0:36:1086:-98.0071,0	1:53:0:0:53:1401:-126.325,0	1:94:0:0:94:2616:-235.654,0	1:66:1:12:65:1805:-161.477,0	1:61:0:0:61:1710:-154.128,0
gi|448814763|ref|NC_000962.3|	591965	.	G	A	42016.7	.	AB=0;ABP=0;AC=9;AF=1;AN=9;AO=1799;CIGAR=1X;DP=1803;DPB=1803;DPRA=0;EPP=24.3617;EPPR=11.6962;GTI=0;LEN=1;MEANALT=1;MQM=60;MQMR=60;NS=9;NUMALT=1;ODDS=155.096;PAIRED=0;PAIREDR=0;PAO=0;PQA=0;PQR=0;PRO=0;QA=46757;QR=82;RO=4;RPL=877;RPP=5.45456;RPPR=3.0103;RPR=922;RUN=1;SAF=872;SAP=6.66161;SAR=927;SRF=2;SRP=3.0103;SRR=2;TYPE=snp	GT:DP:RO:QR:AO:QA:GL	1:35:0:0:35:1061:-95.7692,0	1:59:0:0:59:1717:-154.782,0	1:57:2:37:55:1632:-143.625,0	1:81:0:0:81:2446:-220.38,0	1:53:1:12:52:1515:-135.406,0	1:78:1:33:77:2312:-205.028,0	1:105:0:0:105:3218:-289.843,0	1:70:0:0:70:2135:-192.405,0	1:72:0:0:72:2089:-188.253,0
gi|448814763|ref|NC_000962.3|	592584	.	A	G	24925.4	.	AB=0;ABP=0;AC=9;AF=1;AN=9;AO=1082;CIGAR=1X;DP=1784;DPB=1784;DPRA=0.943455;EPP=3.81306;EPPR=16.9158;GTI=0;LEN=1;MEANALT=1.05;MQM=59.9575;MQMR=60;NS=9;NUMALT=1;ODDS=3.51036;PAIRED=0;PAIREDR=0;PAO=0;PQA=0;PQR=0;PRO=0;QA=28919;QR=16824;RO=701;RPL=567;RPP=8.43697;RPPR=4.37638;RPR=515;RUN=1;SAF=602;SAP=32.8811;SAR=480;SRF=425;SRP=71.7819;SRR=276;TYPE=snp	GT:DP:RO:QR:AO:QA:GL	1:37:0:0:37:1098:-99.0915,0	1:48:0:0:48:1332:-120.134,0	1:50:0:0:50:1425:-128.505,0	1:68:0:0:68:1991:-179.443,0	1:67:0:0:67:2031:-183.043,0	1:53:0:0:53:1582:-142.646,0	1:123:0:0:123:3696:-332.591,0	1:57:0:0:57:1660:-149.652,0	1:56:0:0:55:1528:-137.683,0
gi|448814763|ref|NC_000962.3|	592657	.	ATT	AT,TAT,AAT	1.44651e-14	.	AB=0,0,0;ABP=0,0,0;AC=0,0,0;AF=0,0,0;AN=9;AO=162,72,11;CIGAR=1M1D1M,2X1M,1M1X1M;DP=1535;DPB=1506;DPRA=1.09762,1.1598,0.786745;EPP=39.2551,51.2652,7.94546;EPPR=29.2291;GTI=0;LEN=1,2,1;MEANALT=2.70588,3.41667,1.5;MQM=59.9753,59.9167,60;MQMR=60;NS=9;NUMALT=3;ODDS=59.7442;PAIRED=0,0,0;PAIREDR=0;PAO=13.3333,9.16667,10.8333;PQA=164,63,107;PQR=289;PRO=18.6667;QA=3062,1486,264;QR=30960;RO=1253;RPL=81,19,3;RPP=3.0103,37.8745,7.94546;RPPR=3.30318;RPR=81,53,8;RUN=1,1,1;SAF=44,3,0;SAP=76.4114,134.384,26.8965;SAR=118,69,11;SRF=896;SRP=506.489;SRR=357;TYPE=del,mnp,snp	GT:DP:RO:QR:AO:QA:GL	0:28:19:483:4,2,0:55,47,0:0,-38.5901,-39.2949,-43.5256	0:38:26:668:6,5,0:59,88,0:0,-54.906,-52.2216,-60.1348	0:45:31:794:3,6,0:33,110,0:0,-70.3621,-63.4303,-73.3243	0:54:39:1066:9,2,0:144,33,0:0,-83.07,-93.0462,-96.0133	0:56:41:1147:11,3,0:136,49,0:0,-91.1016,-98.9071,-103.313	0:42:23:601:12,1,0:169,17,0:0,-39.9232,-52.5152,-54.9992	0:106:78:2140:12,9,0:173,152,0:0,-177.092,-177.948,-192.577	0:53:30:808:10,7,0:140,144,0:0,-60.1885,-59.8127,-72.7694	0:54:36:933:10,5,0:113,78,0:0,-73.8956,-77.0285,-84.0421
gi|448814763|ref|NC_000962.3|	594070	.	A	C	27928.1	.	AB=0;ABP=0;AC=9;AF=1;AN=9;AO=1300;CIGAR=1X;DP=2189;DPB=2189;DPRA=1.05855;EPP=10.7341;EPPR=3.30585;GTI=0;LEN=1;MEANALT=1;MQM=60;MQMR=60;NS=9;NUMALT=1;ODDS=54.5543;PAIRED=0;PAIREDR=0;PAO=0;PQA=0;PQR=0;PRO=0;QA=32651;QR=21336;RO=889;RPL=638;RPP=3.97243;RPPR=4.79096;RPR=662;RUN=1;SAF=706;SAP=23.9633;SAR=594;SRF=474;SRP=11.513;SRR=415;TYPE=snp	GT:DP:RO:QR:AO:QA:GL	1:51:0:0:51:1413:-127.424,0	1:73:0:0:73:1785:-160.864,0	1:73:0:0:73:1833:-165.197,0	1:82:0:0:82:2202:-198.412,0	1:64:0:0:64:1626:-146.571,0	1:69:0:0:69:1899:-171.146,0	1:118:0:0:118:3114:-280.473,0	1:72:0:0:72:1841:-165.914,0	1:66:0:0:66:1770:-159.531,0
gi|448814763|ref|NC_000962.3|	594827	.	G	A	1426.84	.	AB=0;ABP=0;AC=1;AF=0.111111;AN=9;AO=57;CIGAR=1X;DP=2015;DPB=2015;DPRA=0.87334;EPP=11.5819;EPPR=46.4885;GTI=0;LEN=1;MEANALT=1;MQM=60;MQMR=60;NS=9;NUMALT=1;ODDS=90.5865;PAIRED=0;PAIREDR=0;PAO=0;PQA=0;PQR=0;PRO=0;QA=1677;QR=49757;RO=1958;RPL=30;RPP=3.35316;RPPR=15.946;RPR=27;RUN=1;SAF=32;SAP=4.877;SAR=25;SRF=1043;SRP=21.1806;SRR=915;TYPE=snp	GT:DP:RO:QR:AO:QA:GL	0:48:48:1418:0:0:0,-127.883	0:59:59:1695:0:0:0,-152.798	0:56:56:1604:0:0:0,-144.613	0:76:76:2209:0:0:0,-199.056	1:57:0:0:57:1677:-151.189,0	0:65:65:1899:0:0:0,-171.164	0:121:121:3497:0:0:0,-314.945	0:62:62:1851:0:0:0,-166.848	0:66:66:1864:0:0:0,-168.002
gi|448814763|ref|NC_000962.3|	595374	.	T	C	11202.3	.	AB=0;ABP=0;AC=9;AF=1;AN=9;AO=669;CIGAR=1X;DP=849;DPB=849;DPRA=0;EPP=15.0881;EPPR=9.42767;GTI=0;LEN=1;MEANALT=1.03226;MQM=57.1599;MQMR=57.162;NS=9;NUMALT=1;ODDS=3.08536;PAIRED=0;PAIREDR=0;PAO=0;PQA=0;PQR=0;PRO=0;QA=16128;QR=4286;RO=179;RPL=250;RPP=95.715;RPPR=27.5758;RPR=419;RUN=1;SAF=253;SAP=89.2492;SAR=416;SRF=47;SRP=90.6577;SRR=132;TYPE=snp	GT:DP:RO:QR:AO:QA:GL	1:15:1:12:14:361:-31.5421,0	1:7:0:0:7:163:-14.9015,0	1:18:0:0:18:405:-36.6694,0	1:20:0:0:20:490:-43.7451,0	1:7:0:0:7:182:-16.0008,0	1:31:4:109:27:606:-40.5555,0	1:51:2:45:48:1292:-105.681,0	1:21:0:0:21:478:-42.858,0	1:18:1:16:17:391:-32.7891,0
gi|448814763|ref|NC_000962.3|	595501	.	G	A	21203.2	.	AB=0;ABP=0;AC=9;AF=1;AN=9;AO=983;CIGAR=1X;DP=983;DPB=983;DPRA=0;EPP=22.9468;EPPR=0;GTI=0;LEN=1;MEANALT=1;MQM=59.9847;MQMR=0;NS=9;NUMALT=1;ODDS=98.6741;PAIRED=0;PAIREDR=0;PAO=0;PQA=0;PQR=0;PRO=0;QA=24372;QR=0;RO=0;RPL=211;RPP=698.237;RPPR=0;RPR=772;RUN=1;SAF=485;SAP=3.38363;SAR=498;SRF=0;SRP=0;SRR=0;TYPE=snp	GT:DP:RO:QR:AO:QA:GL	1:21:0:0:21:557:-50.3857,0	1:13:0:0:13:311:-28.225,0	1:30:0:0:30:829:-74.8687,0	1:40:0:0:40:1087:-98.0813,0	1:25:0:0:25:700:-63.2664,0	1:31:0:0:31:834:-75.3176,0	1:49:0:0:49:1355:-122.203,0	1:27:0:0:27:725:-65.5017,0	1:14:0:0:14:382:-34.6102,0
gi|448814763|ref|NC_000962.3|	597816	.	A	G	47468.9	.	AB=0;ABP=0;AC=9;AF=1;AN=9;AO=2207;CIGAR=1X;DP=2208;DPB=2208;DPRA=0;EPP=23.6968;EPPR=0;GTI=0;LEN=1;MEANALT=1.03226;MQM=60;MQMR=0;NS=9;NUMALT=1;ODDS=168.423;PAIRED=0;PAIREDR=0;PAO=0;PQA=0;PQR=0;PRO=0;QA=52762;QR=0;RO=0;RPL=1066;RPP=8.54475;RPPR=0;RPR=1141;RUN=1;SAF=1071;SAP=7.16729;SAR=1136;SRF=0;SRP=0;SRR=0;TYPE=snp	GT:DP:RO:QR:AO:QA:GL	1:46:0:0:46:1056:-95.2474,0	1:70:0:0:70:1714:-154.465,0	1:68:0:0:68:1549:-139.603,0	1:108:0:0:108:2633:-237.156,0	1:70:0:0:70:1601:-144.286,0	1:81:0:0:81:1890:-170.3,0	1:142:0:0:142:3300:-297.155,0	1:71:0:0:71:1880:-169.425,0	1:73:0:0:72:1643:-147.822,0
gi|448814763|ref|NC_000962.3|	598475	.	G	A	50640.6	.	AB=0;ABP=0;AC=9;AF=1;AN=9;AO=2214;CIGAR=1X;DP=2217;DPB=2217;DPRA=0;EPP=22.787;EPPR=5.18177;GTI=0;LEN=1;MEANALT=1.06452;MQM=59.9968;MQMR=60;NS=9;NUMALT=1;ODDS=193.618;PAIRED=0;PAIREDR=0;PAO=0;PQA=0;PQR=0;PRO=0;QA=56289;QR=12;RO=1;RPL=1158;RPP=13.2145;RPPR=5.18177;RPR=1056;RUN=1;SAF=1074;SAP=7.28263;SAR=1140;SRF=1;SRP=5.18177;SRR=0;TYPE=snp	GT:DP:RO:QR:AO:QA:GL	1:56:1:12:55:1592:-142.332,0	1:79:0:0:79:2217:-199.769,0	1:67:0:0:65:1835:-165.199,0	1:101:0:0:101:2892:-260.509,0	1:60:0:0:60:1716:-154.692,0	1:67:0:0:67:1868:-168.363,0	1:112:0:0:112:3228:-290.743,0	1:108:0:0:108:3048:-274.541,0	1:69:0:0:69:1941:-174.932,0
gi|448814763|ref|NC_000962.3|	599386	.	G	T	2053.52	.	AB=0;ABP=0;AC=1;AF=0.111111;AN=9;AO=85;CIGAR=1X;DP=2122;DPB=2122;DPRA=1.25184;EPP=8.75832;EPPR=23.9145;GTI=0;LEN=1;MEANALT=1;MQM=60;MQMR=60;NS=9;NUMALT=1;ODDS=88.2352;PAIRED=0;PAIREDR=0;PAO=0;PQA=0;PQR=0;PRO=0;QA=2380;QR=49461;RO=2036;RPL=43;RPP=3.03585;RPPR=3.35586;RPR=42;RUN=1;SAF=46;SAP=4.26209;SAR=39;SRF=1131;SRP=57.4848;SRR=905;TYPE=snp	GT:DP:RO:QR:AO:QA:GL	0:44:44:1079:0:0:0,-97.3359	0:58:58:1387:0:0:0,-125.05	0:71:71:1721:0:0:0,-155.114	0:107:107:2788:0:0:0,-251.132	0:68:68:1717:0:0:0,-154.747	0:70:70:1689:0:0:0,-152.23	0:131:131:3361:0:0:0,-302.695	1:85:0:0:85:2380:-214.436,0	0:79:79:1927:0:0:0,-173.646
gi|448814763|ref|NC_000962.3|	599584	.	ACCG	ACG	339.61	.	AB=0;ABP=0;AC=1;AF=0.111111;AN=9;AO=967;CIGAR=1M1D2M;DP=2218;DPB=1991.75;DPRA=0;EPP=463.823;EPPR=7.15192;GTI=3;LEN=1;MEANALT=1.58065;MQM=59.9814;MQMR=60;NS=9;NUMALT=1;ODDS=3.09298;PAIRED=0;PAIREDR=0;PAO=15.5;PQA=308;PQR=747;PRO=33.5;QA=23409;QR=29723;RO=1208;RPL=283;RPP=364.101;RPPR=32.4618;RPR=684;RUN=1;SAF=32;SAP=1834.07;SAR=935;SRF=954;SRP=883.823;SRR=254;TYPE=del	GT:DP:RO:QR:AO:QA:GL	0:45:26:592:19:465:0,-12.3084	0:70:40:1125:27:672:0,-43.7593	1:74:35:854:36:946:-8.29537,0	0:109:61:1572:45:1114:0,-45.3581	0:66:32:767:33:775:0,-1.9847	0:79:42:1024:36:935:0,-10.7842	0:133:76:1973:55:1276:0,-67.1464	0:91:50:1415:41:1029:0,-34.7583	0:80:45:1177:33:789:0,-34.9355
gi|448814763|ref|NC_000962.3|	599868	.	A	G	46753	.	AB=0;ABP=0;AC=9;AF=1;AN=9;AO=2035;CIGAR=1X;DP=2036;DPB=2036;DPRA=0;EPP=3.25039;EPPR=0;GTI=0;LEN=1;MEANALT=1.03226;MQM=60;MQMR=0;NS=9;NUMALT=1;ODDS=197.822;PAIRED=0;PAIREDR=0;PAO=0;PQA=0;PQR=0;PRO=0;QA=52016;QR=0;RO=0;RPL=943;RPP=26.7002;RPPR=0;RPR=1092;RUN=1;SAF=902;SAP=59.9498;SAR=1133;SRF=0;SRP=0;SRR=0;TYPE=snp	GT:DP:RO:QR:AO:QA:GL	1:46:0:0:46:1311:-118.24,0	1:45:0:0:45:1350:-121.767,0	1:63:0:0:63:1885:-169.896,0	1:84:0:0:84:2452:-220.907,0	1:71:0:0:70:2005:-180.593,0	1:72:0:0:72:2113:-190.403,0	1:88:0:0:88:2587:-233.052,0	1:65:0:0:65:1803:-162.517,0	1:84:0:0:84:2478:-223.254,0
gi|448814763|ref|NC_000962.3|	607723	.	T	C	0.0286595	.	AB=0;ABP=0;AC=1;AF=0.125;AN=8;AO=2;CIGAR=1X;DP=72;DPB=72;DPRA=1.13043;EPP=7.35324;EPPR=155.013;GTI=0;LEN=1;MEANALT=1;MQM=44;MQMR=22.7571;NS=8;NUMALT=1;ODDS=5.85511;PAIRED=0;PAIREDR=0;PAO=0;PQA=0;PQR=0;PRO=0;QA=23;QR=1692;RO=70;RPL=0;RPP=7.35324;RPPR=155.013;RPR=2;RUN=1;SAF=0;SAP=7.35324;SAR=2;SRF=0;SRP=155.013;SRR=70;TYPE=snp	GT:DP:RO:QR:AO:QA:GL	0:1:1:20:0:0:0,-1.45758	0:2:2:49:0:0:0,-2.35793	0:2:2:39:0:0:0,-3.11785	.	0:2:2:58:0:0:0,-2.41921	1:3:1:28:2:23:-0.994056,0	0:3:3:69:0:0:0,-1.34104	0:7:7:183:0:0:0,-9.41938	0:2:2:46:0:0:0,-3.011
gi|448814763|ref|NC_000962.3|	609579	.	CGG	CG	1.25555e-12	.	AB=0;ABP=0;AC=1;AF=0.111111;AN=9;AO=599;CIGAR=1M1D1M;DP=1699;DPB=1515;DPRA=0;EPP=6.05906;EPPR=133.092;GTI=0;LEN=1;MEANALT=1.19355;MQM=59.9699;MQMR=60;NS=9;NUMALT=1;ODDS=29.9799;PAIRED=0;PAIREDR=0;PAO=11;PQA=212.5;PQR=308.5;PRO=15;QA=13927;QR=27188;RO=1094;RPL=314;RPP=6.05906;RPPR=28.806;RPR=285;RUN=1;SAF=599;SAP=1303.72;SAR=0;SRF=247;SRP=717.572;SRR=847;TYPE=del	GT:DP:RO:QR:AO:QA:GL	1:27:12:329:15:334:-0.399323,0	0:69:43:1127:24:512:0,-55.3838	0:49:35:940:14:278:0,-59.6365	0:78:45:1209:31:694:0,-46.3796	0:37:21:597:16:366:0,-20.8394	0:64:39:1019:25:592:0,-38.4421	0:86:63:1746:22:387:0,-122.382	0:68:43:1153:24:502:0,-58.6353	0:50:35:876:15:350:0,-47.3491
gi|448814763|ref|NC_000962.3|	610120	.	T	G	29661.7	.	AB=0;ABP=0;AC=9;AF=1;AN=9;AO=1326;CIGAR=1X;DP=1330;DPB=1330;DPRA=0;EPP=215.245;EPPR=5.18177;GTI=0;LEN=1;MEANALT=1.09677;MQM=59.994;MQMR=60;NS=9;NUMALT=1;ODDS=110.053;PAIRED=0;PAIREDR=0;PAO=0;PQA=0;PQR=0;PRO=0;QA=33603;QR=24;RO=1;RPL=599;RPP=29.8409;RPPR=5.18177;RPR=727;RUN=1;SAF=436;SAP=340.548;SAR=890;SRF=1;SRP=5.18177;SRR=0;TYPE=snp	GT:DP:RO:QR:AO:QA:GL	1:18:0:0:18:538:-48.7061,0	1:47:0:0:47:1379:-124.374,0	1:54:0:0:53:1522:-137.115,0	1:57:0:0:57:1557:-140.376,0	1:42:0:0:42:1219:-109.972,0	1:39:0:0:39:1063:-95.9241,0	1:75:0:0:74:2136:-192.361,0	1:51:0:0:51:1398:-126.065,0	1:46:0:0:45:1191:-107.137,0
gi|448814763|ref|NC_000962.3|	610640	.	C	A	1801.04	.	AB=0;ABP=0;AC=1;AF=0.111111;AN=9;AO=73;CIGAR=1X;DP=2056;DPB=2056;DPRA=1.10439;EPP=3.75395;EPPR=24.1676;GTI=0;LEN=1;MEANALT=1;MQM=60;MQMR=60;NS=9;NUMALT=1;ODDS=106.03;PAIRED=0;PAIREDR=0;PAO=0;PQA=0;PQR=0;PRO=0;QA=2091;QR=50160;RO=1983;RPL=29;RPP=9.70319;RPPR=42.1264;RPR=44;RUN=1;SAF=38;SAP=3.27802;SAR=35;SRF=975;SRP=4.2028;SRR=1008;TYPE=snp	GT:DP:RO:QR:AO:QA:GL	0:39:39:1090:0:0:0,-98.3491	0:52:52:1439:0:0:0,-129.762	0:55:55:1446:0:0:0,-130.377	0:82:82:2433:0:0:0,-219.213	1:73:0:0:73:2091:-188.432,0	0:83:83:2460:0:0:0,-221.642	0:93:93:2655:0:0:0,-239.186	0:86:86:2507:0:0:0,-225.867	0:70:70:1978:0:0:0,-178.268
gi|448814763|ref|NC_000962.3|	611898	.	CGG	CG	1.81327e-07	.	AB=0;ABP=0;AC=1;AF=0.111111;AN=9;AO=11;CIGAR=1M1D1M;DP=393;DPB=401.333;DPRA=1.0346;EPP=3.20771;EPPR=3.01603;GTI=0;LEN=1;MEANALT=1.25;MQM=60;MQMR=60;NS=9;NUMALT=1;ODDS=16.9915;PAIRED=0;PAIREDR=0;PAO=10;PQA=258;PQR=258;PRO=10;QA=218;QR=9260;RO=379;RPL=8;RPP=7.94546;RPPR=623.175;RPR=3;RUN=1;SAF=3;SAP=7.94546;SAR=8;SRF=190;SRP=3.01603;SRR=189;TYPE=del	GT:DP:RO:QR:AO:QA:GL	1:3:1:23:2:37:-1.21498,0	0:4:3:85:1:18:0,-6.1322	0:10:8:168:1:27:0,-12.6945	0:14:13:372:1:25:0,-31.2602	0:11:9:213:2:40:0,-15.6049	0:9:9:267:0:0:0,-24.3222	0:22:19:514:2:38:0,-42.9251	0:23:22:550:1:20:0,-47.7441	0:17:16:372:1:13:0,-32.4102
gi|448814763|ref|NC_000962.3|	615761	.	CGG	CG	1591.09	.	AB=0;ABP=0;AC=2;AF=0.222222;AN=9;AO=186;CIGAR=1M1D1M;DP=529;DPB=471;DPRA=1.0227;EPP=32.1968;EPPR=62.577;GTI=0;LEN=1;MEANALT=1;MQM=59.914;MQMR=60;NS=9;NUMALT=1;ODDS=0.333591;PAIRED=0;PAIREDR=0;PAO=4;PQA=49.5;PQR=49.5;PRO=4;QA=3957;QR=8197;RO=343;RPL=125;RPP=50.8294;RPPR=183.825;RPR=61;RUN=1;SAF=87;SAP=4.69144;SAR=99;SRF=106;SRP=111.654;SRR=237;TYPE=del	GT:DP:RO:QR:AO:QA:GL	0:6:5:98:1:27:0,-6.31599	1:8:3:68:5:96:-2.4854,0	0:14:6:150:8:146:0,-0.426568	0:12:8:188:4:54:0,-12.159	0:9:6:120:3:34:0,-7.82639	0:22:17:435:5:93:0,-30.845	0:27:10:262:17:231:0,-2.91402	0:19:9:205:10:135:0,-6.39178	1:10:4:71:6:93:-1.9575,0
gi|448814763|ref|NC_000962.3|	615938	.	G	A	19131.4	.	AB=0;ABP=0;AC=9;AF=1;AN=9;AO=885;CIGAR=1X;DP=889;DPB=889;DPRA=0;EPP=34.3408;EPPR=5.18177;GTI=0;LEN=1;MEANALT=1.09677;MQM=60;MQMR=60;NS=9;NUMALT=1;ODDS=104.755;PAIRED=0;PAIREDR=0;PAO=0;PQA=0;PQR=0;PRO=0;QA=22372;QR=21;RO=1;RPL=140;RPP=901.104;RPPR=5.18177;RPR=745;RUN=1;SAF=434;SAP=3.7194;SAR=451;SRF=1;SRP=5.18177;SRR=0;TYPE=snp	GT:DP:RO:QR:AO:QA:GL	1:16:0:0:15:444:-40.1547,0	1:16:0:0:16:452:-40.9543,0	1:28:0:0:28:828:-74.7966,0	1:22:0:0:22:688:-62.2116,0	1:25:1:21:24:647:-56.3904,0	1:29:0:0:29:872:-78.7596,0	1:32:0:0:32:972:-87.7598,0	1:26:0:0:26:764:-69.038,0	1:19:0:0:18:505:-45.5625,0
gi|448814763|ref|NC_000962.3|	618538	.	CGG	CG	0.250079	.	AB=0;ABP=0;AC=1;AF=0.111111;AN=9;AO=33;CIGAR=1M1D1M;DP=500;DPB=503.667;DPRA=0.824524;EPP=74.6689;EPPR=64.5044;GTI=0;LEN=1;MEANALT=1;MQM=60;MQMR=60;NS=9;NUMALT=1;ODDS=2.8256;PAIRED=0;PAIREDR=0;PAO=12.5;PQA=313.5;PQR=313.5;PRO=12.5;QA=774;QR=11737;RO=467;RPL=33;RPP=74.6689;RPPR=866.768;RPR=0;RUN=1;SAF=33;SAP=74.6689;SAR=0;SRF=166;SRP=87.7535;SRR=301;TYPE=del	GT:DP:RO:QR:AO:QA:GL	1:4:0:0:4:94:-8.69462,0	0:9:4:128:5:115:0,-1.2585	0:5:4:117:1:13:0,-9.52024	0:15:14:408:1:25:0,-34.5042	0:9:7:211:2:55:0,-14.0634	0:15:13:331:2:38:0,-26.4303	0:36:26:797:10:242:0,-50.0007	0:20:16:475:4:85:0,-35.1765	0:17:15:438:2:59:0,-34.1002
gi|448814763|ref|NC_000962.3|	618569	.	GCC	GC	1.87681e-06	.	AB=0;ABP=0;AC=1;AF=0.111111;AN=9;AO=4;CIGAR=1M1D1M;DP=329;DPB=332.333;DPRA=1.07571;EPP=11.6962;EPPR=38.8362;GTI=0;LEN=1;MEANALT=1;MQM=60;MQMR=60;NS=9;NUMALT=1;ODDS=14.6545;PAIRED=0;PAIREDR=0;PAO=5.5;PQA=144;PQR=144;PRO=5.5;QA=72;QR=8026;RO=323;RPL=4;RPP=11.6962;RPPR=636.63;RPR=0;RUN=1;SAF=4;SAP=11.6962;SAR=0;SRF=119;SRP=51.5827;SRR=204;TYPE=del	GT:DP:RO:QR:AO:QA:GL	1:3:1:17:2:31:-1.24499,0	0:6:6:164:0:0:0,-15.0317	0:5:5:140:0:0:0,-12.8785	0:10:10:302:0:0:0,-27.4755	0:6:6:165:0:0:0,-15.1222	0:11:10:254:0:0:0,-22.9046	0:19:18:513:1:15:0,-44.9454	0:12:11:288:1:26:0,-23.5778	0:7:7:207:0:0:0,-18.9212
gi|448814763|ref|NC_000962.3|	618879	.	GTTTTTG	GTTTTG	7987.16	.	AB=0;ABP=0;AC=7;AF=0.777778;AN=9;AO=673;CIGAR=1M1D5M;DP=1019;DPB=955.143;DPRA=0;EPP=56.7034;EPPR=13.8002;GTI=0;LEN=1;MEANALT=1.58065;MQM=59.9941;MQMR=60;NS=9;NUMALT=1;ODDS=1.02844;PAIRED=0;PAIREDR=0;PAO=31.5;PQA=652;PQR=519;PRO=26.5;QA=15426;QR=7726;RO=322;RPL=278;RPP=47.1786;RPPR=22.6749;RPR=395;RUN=1;SAF=454;SAP=181.197;SAR=219;SRF=151;SRP=5.70778;SRR=171;TYPE=del	GT:DP:RO:QR:AO:QA:GL	1:18:7:155:10:173:-1.58038,0	0:23:11:256:12:226:0,-2.74343	1:22:6:152:12:224:-6.45131,0	1:37:15:377:19:402:-6.72451,0	1:21:6:153:13:228:-6.70159,0	1:35:14:327:20:343:-1.38054,0	1:45:17:411:24:466:-4.91806,0	1:37:15:339:21:386:-7.34942,0	0:17:8:204:7:138:0,-5.98822
gi|448814763|ref|NC_000962.3|	619038	.	AGG	AG	250.992	.	AB=0;ABP=0;AC=1;AF=0.111111;AN=9;AO=425;CIGAR=1M1D1M;DP=1095;DPB=970.333;DPRA=3.28485;EPP=10.7816;EPPR=16.0097;GTI=1;LEN=1;MEANALT=1.16667;MQM=60;MQMR=60;NS=9;NUMALT=1;ODDS=0.605025;PAIRED=0;PAIREDR=0;PAO=8.5;PQA=179;PQR=384;PRO=17.5;QA=9715;QR=15909;RO=663;RPL=194;RPP=10.005;RPPR=107.952;RPR=231;RUN=1;SAF=424;SAP=917.221;SAR=1;SRF=192;SRP=257.957;SRR=471;TYPE=del	GT:DP:RO:QR:AO:QA:GL	0:24:10:228:11:170:0,-5.27493	1:26:11:245:15:302:-5.10955,0	0:29:16:370:12:193:0,-15.9938	0:51:30:685:21:449:0,-22.9583	0:22:16:386:5:90:0,-26.7002	0:36:21:474:14:298:0,-17.5594	0:44:30:724:13:275:0,-40.4357	0:35:22:606:13:267:0,-32.64	0:22:13:335:9:183:0,-13.7315
gi|448814763|ref|NC_000962.3|	621273	.	CGG	CG	270.955	.	AB=0;ABP=0;AC=1;AF=0.111111;AN=9;AO=636;CIGAR=1M1D1M;DP=1655;DPB=1456.33;DPRA=3.64444;EPP=30.6658;EPPR=44.9835;GTI=1;LEN=1;MEANALT=1.13333;MQM=60;MQMR=60;NS=9;NUMALT=1;ODDS=10.6783;PAIRED=0;PAIREDR=0;PAO=7;PQA=170.5;PQR=338.5;PRO=14;QA=14737;QR=25273;RO=1014;RPL=363;RPP=30.6658;RPPR=3.22445;RPR=273;RUN=1;SAF=636;SAP=1384.07;SAR=0;SRF=199;SRP=815.612;SRR=815;TYPE=del	GT:DP:RO:QR:AO:QA:GL	1:31:8:186:22:480:-26.4568,0	0:44:29:787:15:343:0,-39.992	0:45:22:568:22:457:0,-10.0316	0:80:51:1398:27:562:0,-75.2873	0:54:34:989:20:447:0,-48.8349	0:60:39:1019:20:439:0,-52.2284	0:86:57:1561:29:621:0,-84.6414	0:55:36:1033:19:429:0,-54.4079	0:51:25:620:26:495:0,-11.3017
gi|448814763|ref|NC_000962.3|	621390	.	G	A	36214.1	.	AB=0;ABP=0;AC=9;AF=1;AN=9;AO=1555;CIGAR=1X;DP=1557;DPB=1557;DPRA=0;EPP=31.5662;EPPR=5.18177;GTI=0;LEN=1;MEANALT=1.03226;MQM=60;MQMR=60;NS=9;NUMALT=1;ODDS=127.927;PAIRED=0;PAIREDR=0;PAO=0;PQA=0;PQR=0;PRO=0;QA=40274;QR=24;RO=1;RPL=732;RPP=14.5743;RPPR=5.18177;RPR=823;RUN=1;SAF=787;SAP=3.51442;SAR=768;SRF=0;SRP=5.18177;SRR=1;TYPE=snp	GT:DP:RO:QR:AO:QA:GL	1:24:0:0:24:724:-65.4448,0	1:43:0:0:43:1288:-116.19,0	1:51:0:0:51:1527:-137.694,0	1:80:0:0:80:2517:-226.776,0	1:41:0:0:40:1241:-111.787,0	1:48:0:0:48:1467:-132.302,0	1:70:0:0:70:2115:-190.604,0	1:59:0:0:59:1758:-158.48,0	1:44:0:0:44:1333:-120.246,0
gi|448814763|ref|NC_000962.3|	622372	.	A	G	530.352	.	AB=0;ABP=0;AC=1;AF=0.111111;AN=9;AO=25;CIGAR=1X;DP=1296;DPB=1296;DPRA=0.590087;EPP=5.18177;EPPR=18.4293;GTI=0;LEN=1;MEANALT=1;MQM=60;MQMR=60;NS=9;NUMALT=1;ODDS=122.116;PAIRED=0;PAIREDR=0;PAO=0;PQA=0;PQR=0;PRO=0;QA=705;QR=31979;RO=1271;RPL=20;RPP=22.5536;RPPR=920.955;RPR=5;RUN=1;SAF=10;SAP=5.18177;SAR=15;SRF=580;SRP=24.0604;SRR=691;TYPE=snp	GT:DP:RO:QR:AO:QA:GL	0:30:30:850:0:0:0,-76.7666	1:25:0:0:25:705:-63.7187,0	0:35:35:984:0:0:0,-88.8233	0:56:56:1636:0:0:0,-147.496	0:36:36:1115:0:0:0,-100.631	0:40:40:1175:0:0:0,-106.018	0:71:71:1884:0:0:0,-169.787	0:33:33:894:0:0:0,-80.7099	0:32:32:929:0:0:0,-83.8692
gi|448814763|ref|NC_000962.3|	622490	.	CGG	CG	2465.25	.	AB=0;ABP=0;AC=1;AF=0.111111;AN=9;AO=202;CIGAR=1M1D1M;DP=447;DPB=391;DPRA=1.02809;EPP=110.509;EPPR=114.645;GTI=1;LEN=1;MEANALT=1.04348;MQM=60;MQMR=60;NS=9;NUMALT=1;ODDS=8.79331;PAIRED=0;PAIREDR=0;PAO=9;PQA=212.5;PQR=212.5;PRO=9;QA=4692;QR=5887;RO=244;RPL=193;RPP=366.958;RPPR=351.905;RPR=9;RUN=1;SAF=42;SAP=152.691;SAR=160;SRF=59;SRP=144.298;SRR=185;TYPE=del	GT:DP:RO:QR:AO:QA:GL	0:12:9:227:3:66:0,-14.5197	0:7:6:152:1:19:0,-12.0316	1:19:8:199:11:206:-0.570966,0	0:16:11:262:5:116:0,-13.1446	0:8:7:157:1:8:0,-13.5534	0:18:13:327:5:90:0,-21.396	0:27:22:531:4:76:0,-40.989	0:13:10:240:3:55:0,-16.7052	0:6:6:144:0:0:0,-13.1987
gi|448814763|ref|NC_000962.3|	627349	.	GC	GG	5429.3	.	AB=0;ABP=0;AC=9;AF=1;AN=9;AO=252;CIGAR=1M1X;DP=255;DPB=263.5;DPRA=0;EPP=18.2106;EPPR=0;GTI=0;LEN=1;MEANALT=1.06452;MQM=60;MQMR=0;NS=9;NUMALT=1;ODDS=16.1953;PAIRED=0;PAIREDR=0;PAO=8.5;PQA=221.5;PQR=221.5;PRO=8.5;QA=6362;QR=0;RO=0;RPL=217;RPP=288.438;RPPR=0;RPR=35;RUN=1;SAF=122;SAP=3.56179;SAR=130;SRF=0;SRP=0;SRR=0;TYPE=snp	GT:DP:RO:QR:AO:QA:GL	1:2:0:0:2:63:-5.98344,0	1:12:0:0:12:329:-29.8798,0	1:9:0:0:9:288:-26.2261,0	1:4:0:0:4:133:-12.2986,0	1:4:0:0:4:119:-11.0052,0	1:11:0:0:11:339:-30.8097,0	1:10:0:0:10:238:-21.6559,0	1:13:0:0:13:346:-31.4014,0	1:2:0:0:2:67:-6.36314,0
gi|448814763|ref|NC_000962.3|	630716	.	TCCCCCG	TCCCCCC	9492.83	.	AB=0;ABP=0;AC=9;AF=1;AN=9;AO=509;CIGAR=6M1X;DP=553;DPB=579.429;DPRA=0;EPP=3.5265;EPPR=0;GTI=0;LEN=1;MEANALT=1.51613;MQM=60;MQMR=0;NS=9;NUMALT=1;ODDS=33.826;PAIRED=0;PAIREDR=0;PAO=18.5;PQA=443.5;PQR=26;PRO=1;QA=11513;QR=0;RO=0;RPL=47;RPP=737.749;RPPR=0;RPR=462;RUN=1;SAF=271;SAP=7.65614;SAR=238;SRF=0;SRP=0;SRR=0;TYPE=snp	GT:DP:RO:QR:AO:QA:GL	1:11:0:0:10:175:-15.7307,0	1:10:0:0:10:178:-16.1395,0	1:10:0:0:8:99:-8.92884,0	1:17:0:0:13:220:-19.7841,0	1:5:0:0:5:115:-10.5786,0	1:21:0:0:18:287:-25.7412,0	1:31:0:0:25:465:-41.7429,0	1:13:0:0:9:169:-15.2452,0	1:15:0:0:11:205:-18.5164,0
gi|448814763|ref|NC_000962.3|	636072	.	GCC	GC,CCC	0.00102263	.	AB=0,0;ABP=0,0;AC=1,0;AF=0.111111,0;AN=9;AO=8,2;CIGAR=1M1D1M,1X2M;DP=191;DPB=195.667;DPRA=1.16667,0.972973;EPP=12.7819,3.0103;EPPR=64.1633;GTI=0;LEN=1,1;MEANALT=1,1;MQM=60,60;MQMR=60;NS=9;NUMALT=2;ODDS=8.35431;PAIRED=0,0;PAIREDR=0;PAO=8.33333,0.833333;PQA=185.5,12.5;PQR=198;PRO=8.83333;QA=136,48;QR=4391;RO=179;RPL=6,2;RPP=7.35324,7.35324;RPPR=341.335;RPR=2,0;RUN=1,1;SAF=5,1;SAP=4.09604,3.0103;SAR=3,1;SRF=54;SRP=64.1633;SRR=125;TYPE=del,snp	GT:DP:RO:QR:AO:QA:GL	0:5:5:135:0,0:0,0:0,-12.4182,-12.4182	0:3:2:41:0,0:0,0:0,-3.75313,-3.75313	0:2:2:45:0,0:0,0:0,-4.24146,-4.11299	0:8:6:184:2,0:21,0:0,-14.8674,-16.707	1:3:1:23:2,0:38,0:-1.30992,0,-3.39317	0:4:4:111:0,0:0,0:0,-10.2659,-10.2659	0:9:7:187:2,0:29,0:0,-14.3403,-16.8694	0:6:5:146:0,0:0,0:0,-13.1812,-13.1812	0:9:8:183:1,0:24,0:0,-14.2978,-16.4589
gi|448814763|ref|NC_000962.3|	636095	.	CCGT	ACCG,CCCG,CCGC,CCGG	0.0093822	.	AB=0,0,0,0;ABP=0,0,0,0;AC=0,0,0,0;AF=0,0,0,0;AN=9;AO=2,2,11,7;CIGAR=1X1M2X,2M2X,3M1X,3M1X;DP=145;DPB=156.5;DPRA=1.78676,1.78676,1.25088,1.49051;EPP=7.35324,3.0103,12.6832,3.32051;EPPR=51.1387;GTI=1;LEN=4,2,1,1;MEANALT=3,3,1.2,2;MQM=60,60,60,60;MQMR=59.8934;NS=9;NUMALT=4;ODDS=6.31275;PAIRED=0,0,0,0;PAIREDR=0;PAO=0,0.5,2.83333,2.83333;PQA=0,12,63.6667,63.6667;PQR=252.667;PRO=11.8333;QA=48,48,264,168;QR=3064;RO=122;RPL=0,0,8,3;RPP=7.35324,7.35324,7.94546,3.32051;RPPR=3.0103;RPR=2,2,3,4;RUN=1,1,1,1;SAF=2,1,5,3;SAP=7.35324,3.0103,3.20771,3.32051;SAR=0,1,6,4;SRF=50;SRP=11.625;SRR=72;TYPE=complex,mnp,snp,snp	GT:DP:RO:QR:AO:QA:GL	0:2:2:54:0,0,0,0:0,0,0,0:0,-5.12948,-5.12948,-5.12948,-5.12948	0:2:2:38:0,0,0,0:0,0,0,0:0,-3.60971,-3.60971,-3.60971,-3.60971	0:6:6:149:0,0,0,0:0,0,0,0:0,-12.7018,-12.7018,-13.6564,-13.6564	0:5:5:137:0,0,0,0:0,0,0,0:0,-12.6023,-12.6023,-12.6023,-12.6023	0:4:4:100:0,0,0,0:0,0,0,0:0,-9.24918,-9.24918,-9.24918,-9.24918	0:9:9:266:0,0,0,0:0,0,0,0:0,-26.0218,-26.0218,-26.0218,-26.0218	0:8:8:220:0,0,0,0:0,0,0,0:0,-20.0716,-20.0716,-20.0716,-20.0716	0:4:4:120:0,0,0,0:0,0,0,0:0,-10.14,-10.14,-11.0977,-11.0977	0:7:6:156:0,0,0,0:0,0,0,0:0,-16.4098,-16.4098,-16.4098,-16.4098
gi|448814763|ref|NC_000962.3|	636571	.	TCG	TG,TCCG,TCGG,TGG,TCC	0.00123373	.	AB=0,0,0,0,0;ABP=0,0,0,0,0;AC=0,0,0,0,0;AF=0,0,0,0,0;AN=9;AO=4,6,3,2,4;CIGAR=1M1D1M,1M1I2M,2M1I1M,1M1X1M,2M1X;DP=441;DPB=452;DPRA=0.413793,1.06299,0.696056,0.696056,0.754902;EPP=11.6962,16.0391,9.52472,7.35324,11.6962;EPPR=50.462;GTI=0;LEN=1,1,1,1,1;MEANALT=1,2.25,2,2,1.33333;MQM=60,60,60,60,60;MQMR=60;NS=9;NUMALT=5;ODDS=8.16613;PAIRED=0,0,0,0,0;PAIREDR=0;PAO=1.56667,4.56667,2.56667,1.56667,2.16667;PQA=4,67.5,26.5,4,50.5;PQR=67.5;PRO=4.56667;QA=96,68,72,48,62;QR=9790;RO=413;RPL=2,1,0,0,4;RPP=3.0103,8.80089,9.52472,7.35324,11.6962;RPPR=4.5298;RPR=2,5,3,2,0;RUN=1,1,1,1,1;SAF=2,1,0,2,4;SAP=3.0103,8.80089,9.52472,7.35324,11.6962;SAR=2,5,3,0,0;SRF=194;SRP=6.29643;SRR=219;TYPE=del,ins,ins,snp,snp	GT:DP:RO:QR:AO:QA:GL	0:7:6:146:0,0,0,0,0:0,0,0,0,0:0,-13.2782,-13.2782,-13.2782,-13.2782,-9.78339	0:7:7:158:0,0,0,0,0:0,0,0,0,0:0,-14.4444,-14.4444,-14.4444,-14.4444,-14.4444	0:7:6:158:0,0,0,0,0:0,0,0,0,0:0,-14.2292,-14.2292,-14.2292,-14.2292,-14.2292	0:16:15:382:0,0,0,0,1:0,0,0,0,9:0,-34.5304,-34.5304,-34.5304,-34.5304,-33.7307	0:9:6:121:0,1,0,0,2:0,9,0,0,29:0,-10.9395,-10.1403,-10.9395,-10.9395,-4.84375	0:25:23:504:0,0,0,0,0:0,0,0,0,0:0,-45.2499,-45.3825,-45.2499,-45.2499,-41.755	0:32:26:600:0,1,0,0,0:0,12,0,0,0:0,-54.101,-53.0238,-54.101,-54.101,-50.6062	0:15:12:262:0,3,0,0,0:0,35,0,0,0:0,-21.695,-20.5288,-23.6584,-21.695,-20.1636	0:4:3:43:0,1,0,0,0:0,12,0,0,0:0,-3.88746,-2.8133,-3.88746,-3.88746,-3.88746
gi|448814763|ref|NC_000962.3|	637319	.	G	A	51358	.	AB=0;ABP=0;AC=9;AF=1;AN=9;AO=2361;CIGAR=1X;DP=2363;DPB=2363;DPRA=0;EPP=558.275;EPPR=3.0103;GTI=0;LEN=1;MEANALT=1;MQM=59.9797;MQMR=60;NS=9;NUMALT=1;ODDS=263.857;PAIRED=0;PAIREDR=0;PAO=0;PQA=0;PQR=0;PRO=0;QA=58180;QR=46;RO=2;RPL=1517;RPP=419.581;RPPR=7.35324;RPR=844;RUN=1;SAF=1189;SAP=3.2761;SAR=1172;SRF=1;SRP=3.0103;SRR=1;TYPE=snp	GT:DP:RO:QR:AO:QA:GL	1:53:0:0:53:1300:-117.216,0	1:68:0:0:68:1807:-162.858,0	1:74:1:13:73:1987:-177.775,0	1:114:0:0:114:3084:-277.765,0	1:71:0:0:71:1781:-160.52,0	1:77:0:0:77:1996:-179.866,0	1:98:0:0:98:2626:-236.562,0	1:88:0:0:88:2221:-200.119,0	1:80:1:33:79:2018:-178.551,0
gi|448814763|ref|NC_000962.3|	638348	.	G	A	1524.5	.	AB=0;ABP=0;AC=1;AF=0.111111;AN=9;AO=70;CIGAR=1X;DP=1679;DPB=1679;DPRA=1.30516;EPP=4.12706;EPPR=3.07643;GTI=0;LEN=1;MEANALT=1;MQM=60;MQMR=60;NS=9;NUMALT=1;ODDS=117.18;PAIRED=0;PAIREDR=0;PAO=0;PQA=0;PQR=0;PRO=0;QA=1792;QR=40828;RO=1609;RPL=28;RPP=9.09042;RPPR=287.341;RPR=42;RUN=1;SAF=34;SAP=3.13438;SAR=36;SRF=841;SRP=10.2022;SRR=768;TYPE=snp	GT:DP:RO:QR:AO:QA:GL	0:38:38:1151:0:0:0,-103.869	0:39:39:1183:0:0:0,-106.748	0:37:37:1071:0:0:0,-96.6574	1:70:0:0:70:1792:-161.509,0	0:39:39:1171:0:0:0,-105.663	0:73:73:2189:0:0:0,-197.26	0:93:93:2622:0:0:0,-236.212	0:47:47:1396:0:0:0,-125.908	0:53:53:1485:0:0:0,-133.902
gi|448814763|ref|NC_000962.3|	638558	.	A	C	26638.4	.	AB=0;ABP=0;AC=9;AF=1;AN=9;AO=1131;CIGAR=1X;DP=1778;DPB=1778;DPRA=1.01214;EPP=3.33477;EPPR=3.87618;GTI=0;LEN=1;MEANALT=1.15;MQM=60;MQMR=60;NS=9;NUMALT=1;ODDS=83.4382;PAIRED=0;PAIREDR=0;PAO=0;PQA=0;PQR=0;PRO=0;QA=30126;QR=15408;RO=642;RPL=584;RPP=5.63872;RPPR=5.66207;RPR=547;RUN=1;SAF=584;SAP=5.63872;SAR=547;SRF=310;SRP=4.64736;SRR=332;TYPE=snp	GT:DP:RO:QR:AO:QA:GL	1:40:0:0:40:1254:-113.14,0	1:55:0:0:54:1624:-146.264,0	1:47:0:0:45:1350:-121.662,0	1:76:0:0:74:2135:-192.252,0	1:39:0:0:39:1141:-102.957,0	1:63:0:0:63:1886:-169.991,0	1:103:0:0:103:3050:-274.729,0	1:49:0:0:49:1405:-126.704,0	1:55:0:0:55:1665:-150.116,0
gi|448814763|ref|NC_000962.3|	639835	.	C	T	28105.5	.	AB=0;ABP=0;AC=9;AF=1;AN=9;AO=1268;CIGAR=1X;DP=2036;DPB=2036;DPRA=0.986077;EPP=137.272;EPPR=127.7;GTI=0;LEN=1;MEANALT=1;MQM=59.9748;MQMR=60;NS=9;NUMALT=1;ODDS=39.3459;PAIRED=0;PAIREDR=0;PAO=0;PQA=0;PQR=0;PRO=0;QA=32645;QR=18432;RO=768;RPL=792;RPP=174.015;RPPR=64.9425;RPR=476;RUN=1;SAF=598;SAP=11.888;SAR=670;SRF=353;SRP=13.879;SRR=415;TYPE=snp	GT:DP:RO:QR:AO:QA:GL	1:39:0:0:39:1046:-94.3912,0	1:74:0:0:74:2095:-188.787,0	1:57:0:0:57:1564:-141.005,0	1:94:0:0:94:2677:-241.152,0	1:53:0:0:53:1469:-132.456,0	1:57:0:0:57:1549:-139.652,0	1:104:0:0:104:2867:-258.256,0	1:69:0:0:69:1838:-165.648,0	1:67:0:0:67:1844:-166.201,0
gi|448814763|ref|NC_000962.3|	641791	.	G	T	26732.5	.	AB=0;ABP=0;AC=9;AF=1;AN=9;AO=1187;CIGAR=1X;DP=1909;DPB=1909;DPRA=1.0101;EPP=23.9549;EPPR=3.98476;GTI=0;LEN=1;MEANALT=1;MQM=59.9789;MQMR=60;NS=9;NUMALT=1;ODDS=77.5771;PAIRED=0;PAIREDR=0;PAO=0;PQA=0;PQR=0;PRO=0;QA=31068;QR=17328;RO=722;RPL=653;RPP=28.9161;RPPR=8.31567;RPR=534;RUN=1;SAF=594;SAP=3.01213;SAR=593;SRF=356;SRP=3.31106;SRR=366;TYPE=snp	GT:DP:RO:QR:AO:QA:GL	1:38:0:0:38:1103:-99.5389,0	1:62:0:0:62:1826:-164.587,0	1:63:0:0:63:1716:-154.685,0	1:101:0:0:101:2822:-254.198,0	1:41:0:0:41:1162:-104.841,0	1:70:0:0:70:2015:-181.596,0	1:104:0:0:104:2960:-266.625,0	1:84:0:0:84:2280:-205.418,0	1:62:0:0:62:1696:-152.879,0
gi|448814763|ref|NC_000962.3|	642970	.	GCC	GC	1141.15	.	AB=0;ABP=0;AC=1;AF=0.111111;AN=9;AO=594;CIGAR=1M1D1M;DP=1597;DPB=1431.33;DPRA=1.33162;EPP=124.101;EPPR=136.963;GTI=2;LEN=1;MEANALT=1.4;MQM=60;MQMR=60;NS=9;NUMALT=1;ODDS=4.21324;PAIRED=0;PAIREDR=0;PAO=21.5;PQA=323;PQR=758;PRO=43.5;QA=13931;QR=22472;RO=989;RPL=396;RPP=146.327;RPPR=43.0256;RPR=198;RUN=1;SAF=560;SAP=1014.45;SAR=34;SRF=338;SRP=218.113;SRR=651;TYPE=del	GT:DP:RO:QR:AO:QA:GL	0:35:24:516:11:254:0,-23.5626	0:47:28:510:19:391:0,-11.5832	0:39:24:426:15:320:0,-9.50575	1:69:35:722:34:761:-3.52978,0	0:55:35:801:20:484:0,-28.5159	0:53:38:776:15:351:0,-42.0836	0:107:73:1476:33:773:0,-71.2481	0:63:43:838:19:408:0,-41.2861	0:44:26:495:17:325:0,-15.2995
gi|448814763|ref|NC_000962.3|	643042	.	A	G	1211.95	.	AB=0;ABP=0;AC=1;AF=0.111111;AN=9;AO=55;CIGAR=1X;DP=1504;DPB=1504;DPRA=1.12178;EPP=4.94488;EPPR=20.1678;GTI=0;LEN=1;MEANALT=1;MQM=60;MQMR=60;NS=9;NUMALT=1;ODDS=105.714;PAIRED=0;PAIREDR=0;PAO=0;PQA=0;PQR=0;PRO=0;QA=1445;QR=36482;RO=1449;RPL=29;RPP=3.36563;RPPR=18.2975;RPR=26;RUN=1;SAF=24;SAP=4.94488;SAR=31;SRF=734;SRP=3.55129;SRR=715;TYPE=snp	GT:DP:RO:QR:AO:QA:GL	0:34:34:1032:0:0:0,-93.1597	0:40:40:1166:0:0:0,-105.21	0:30:30:846:0:0:0,-76.4081	0:60:60:1634:0:0:0,-147.299	0:54:54:1520:0:0:0,-137.052	0:54:53:1455:1:15:0,-129.701	0:112:112:3109:0:0:0,-280.034	1:54:0:0:54:1430:-128.947,0	0:37:37:1024:0:0:0,-92.4171
gi|448814763|ref|NC_000962.3|	643449	.	C	T	31535.2	.	AB=0;ABP=0;AC=9;AF=1;AN=9;AO=1309;CIGAR=1X;DP=1976;DPB=1976;DPRA=1.15881;EPP=4.81682;EPPR=28.7978;GTI=0;LEN=1;MEANALT=1;MQM=60;MQMR=60;NS=9;NUMALT=1;ODDS=91.3831;PAIRED=0;PAIREDR=0;PAO=0;PQA=0;PQR=0;PRO=0;QA=36004;QR=16008;RO=667;RPL=577;RPP=42.8649;RPPR=11.4781;RPR=732;RUN=1;SAF=618;SAP=11.8505;SAR=691;SRF=319;SRP=5.74824;SRR=348;TYPE=snp	GT:DP:RO:QR:AO:QA:GL	1:32:0:0:32:992:-89.5657,0	1:42:0:0:42:1297:-117.003,0	1:71:0:0:71:2152:-193.929,0	1:110:0:0:110:3453:-310.992,0	1:68:0:0:68:2071:-186.637,0	1:75:0:0:75:2351:-211.844,0	1:140:0:0:140:4352:-391.875,0	1:80:0:0:80:2454:-221.106,0	1:64:0:0:64:1834:-165.313,0
gi|448814763|ref|NC_000962.3|	643483	.	G	A	46610.8	.	AB=0;ABP=0;AC=9;AF=1;AN=9;AO=1992;CIGAR=1X;DP=2003;DPB=2003;DPRA=0;EPP=18.1888;EPPR=26.8965;GTI=0;LEN=1;MEANALT=1;MQM=59.993;MQMR=60;NS=9;NUMALT=1;ODDS=220.342;PAIRED=0;PAIREDR=0;PAO=0;PQA=0;PQR=0;PRO=0;QA=51934;QR=191;RO=11;RPL=936;RPP=18.7077;RPPR=19.0002;RPR=1056;RUN=1;SAF=937;SAP=18.1888;SAR=1055;SRF=10;SRP=19.0002;SRR=1;TYPE=snp	GT:DP:RO:QR:AO:QA:GL	1:37:0:0:37:1137:-102.606,0	1:41:2:26:39:1211:-106.799,0	1:73:1:14:72:2151:-192.437,0	1:112:1:12:111:3377:-302.958,0	1:66:1:15:65:1924:-171.913,0	1:72:1:31:71:2162:-191.73,0	1:144:4:81:140:4181:-368.989,0	1:72:0:0:72:2152:-193.93,0	1:67:1:12:66:1983:-177.522,0
gi|448814763|ref|NC_000962.3|	646163	.	C	A	26424.5	.	AB=0;ABP=0;AC=9;AF=1;AN=9;AO=1183;CIGAR=1X;DP=1887;DPB=1887;DPRA=0.985281;EPP=43.7617;EPPR=61.7511;GTI=0;LEN=1;MEANALT=1;MQM=60;MQMR=60;NS=9;NUMALT=1;ODDS=66.8953;PAIRED=0;PAIREDR=0;PAO=0;PQA=0;PQR=0;PRO=0;QA=30260;QR=16896;RO=704;RPL=667;RPP=44.863;RPPR=61.7511;RPR=516;RUN=1;SAF=539;SAP=23.2474;SAR=644;SRF=314;SRP=20.8262;SRR=390;TYPE=snp	GT:DP:RO:QR:AO:QA:GL	1:37:0:0:37:1081:-97.5574,0	1:49:0:0:49:1262:-113.819,0	1:56:0:0:56:1444:-130.191,0	1:71:0:0:71:1990:-179.342,0	1:53:0:0:53:1446:-130.387,0	1:68:0:0:68:1843:-166.09,0	1:88:0:0:88:2512:-226.309,0	1:58:0:0:58:1577:-142.176,0	1:60:0:0:60:1673:-150.819,0
gi|448814763|ref|NC_000962.3|	646531	.	A	T	34348.3	.	AB=0;ABP=0;AC=9;AF=1;AN=9;AO=1516;CIGAR=1X;DP=1516;DPB=1516;DPRA=0;EPP=4.66612;EPPR=0;GTI=0;LEN=1;MEANALT=1;MQM=60;MQMR=0;NS=9;NUMALT=1;ODDS=111.118;PAIRED=0;PAIREDR=0;PAO=0;PQA=0;PQR=0;PRO=0;QA=38159;QR=0;RO=0;RPL=809;RPP=17.9127;RPPR=0;RPR=707;RUN=1;SAF=778;SAP=5.30209;SAR=738;SRF=0;SRP=0;SRR=0;TYPE=snp	GT:DP:RO:QR:AO:QA:GL	1:33:0:0:33:953:-86.0382,0	1:30:0:0:30:845:-76.3154,0	1:35:0:0:35:937:-84.5858,0	1:46:0:0:46:1269:-114.461,0	1:44:0:0:44:1230:-110.955,0	1:54:0:0:54:1470:-132.553,0	1:73:0:0:73:2170:-195.539,0	1:58:0:0:58:1594:-143.71,0	1:52:0:0:52:1507:-135.889,0
gi|448814763|ref|NC_000962.3|	648002	.	T	G	48425.6	.	AB=0;ABP=0;AC=9;AF=1;AN=9;AO=2167;CIGAR=1X;DP=2178;DPB=2178;DPRA=0;EPP=44.3044;EPPR=10.7656;GTI=0;LEN=1;MEANALT=1.09677;MQM=59.9968;MQMR=60;NS=9;NUMALT=1;ODDS=206.257;PAIRED=0;PAIREDR=0;PAO=0;PQA=0;PQR=0;PRO=0;QA=54176;QR=147;RO=7;RPL=897;RPP=142.426;RPPR=10.7656;RPR=1270;RUN=1;SAF=952;SAP=72.3221;SAR=1215;SRF=7;SRP=18.2106;SRR=0;TYPE=snp	GT:DP:RO:QR:AO:QA:GL	1:50:0:0:50:1377:-124.174,0	1:75:1:13:74:2049:-183.352,0	1:43:0:0:42:1050:-94.6405,0	1:88:0:0:86:2351:-211.744,0	1:47:1:12:46:1282:-114.437,0	1:54:0:0:54:1595:-143.812,0	1:116:1:25:115:3123:-278.785,0	1:74:1:25:72:2017:-179.329,0	1:72:0:0:72:1988:-179.152,0
gi|448814763|ref|NC_000962.3|	648856	.	T	C	40781.6	.	AB=0;ABP=0;AC=9;AF=1;AN=9;AO=1775;CIGAR=1X;DP=1776;DPB=1776;DPRA=0;EPP=31.648;EPPR=0;GTI=0;LEN=1;MEANALT=1.03226;MQM=60;MQMR=0;NS=9;NUMALT=1;ODDS=160.946;PAIRED=0;PAIREDR=0;PAO=0;PQA=0;PQR=0;PRO=0;QA=45406;QR=0;RO=0;RPL=763;RPP=78.8601;RPPR=0;RPR=1012;RUN=1;SAF=886;SAP=3.02131;SAR=889;SRF=0;SRP=0;SRR=0;TYPE=snp	GT:DP:RO:QR:AO:QA:GL	1:49:0:0:49:1417:-127.786,0	1:55:0:0:55:1588:-143.174,0	1:41:0:0:41:1178:-106.279,0	1:86:0:0:86:2585:-232.891,0	1:48:0:0:48:1405:-126.71,0	1:66:0:0:66:1916:-172.681,0	1:105:0:0:105:3008:-270.939,0	1:67:0:0:67:1902:-171.412,0	1:54:0:0:53:1487:-133.968,0
gi|448814763|ref|NC_000962.3|	649345	.	C	T	39163.5	.	AB=0;ABP=0;AC=9;AF=1;AN=9;AO=1703;CIGAR=1X;DP=1706;DPB=1706;DPRA=0;EPP=3.07278;EPPR=7.35324;GTI=0;LEN=1;MEANALT=1.03226;MQM=59.9935;MQMR=60;NS=9;NUMALT=1;ODDS=177.029;PAIRED=0;PAIREDR=0;PAO=0;PQA=0;PQR=0;PRO=0;QA=43536;QR=46;RO=2;RPL=891;RPP=10.9681;RPPR=3.0103;RPR=812;RUN=1;SAF=850;SAP=3.02178;SAR=853;SRF=1;SRP=3.0103;SRR=1;TYPE=snp	GT:DP:RO:QR:AO:QA:GL	1:32:0:0:32:905:-81.7144,0	1:48:0:0:48:1410:-127.156,0	1:58:0:0:58:1785:-160.916,0	1:64:0:0:64:1936:-174.493,0	1:34:0:0:34:1013:-91.4462,0	1:66:1:26:65:1916:-170.083,0	1:88:0:0:88:2558:-230.453,0	1:59:1:20:57:1538:-136.671,0	1:65:0:0:65:1867:-168.276,0
gi|448814763|ref|NC_000962.3|	652713	.	CGG	CG,CCG	154.781	.	AB=0,0;ABP=0,0;AC=1,0;AF=0.111111,0;AN=9;AO=23,8;CIGAR=1M1D1M,1M1X1M;DP=255;DPB=253;DPRA=0.877378,0.97166;EPP=37.093,12.7819;EPPR=46.0055;GTI=1;LEN=1,1;MEANALT=1.09091,1;MQM=60,60;MQMR=60;NS=9;NUMALT=2;ODDS=6.49438;PAIRED=0,0;PAIREDR=0;PAO=2.25,0.916667;PQA=34.3333,6;PQR=120.333;PRO=5.25;QA=481,192;QR=5452;RO=220;RPL=1,1;RPP=44.6459,12.7819;RPPR=202.036;RPR=22,7;RUN=1,1;SAF=1,2;SAP=44.6459,7.35324;SAR=22,6;SRF=146;SRP=54.1781;SRR=74;TYPE=del,snp	GT:DP:RO:QR:AO:QA:GL	0:5:4:84:1,0:24,0:0,-13.1414,-15.301	0:6:6:174:0,0:0,0:0,-15.9473,-15.9473	0:11:8:224:3,0:52,0:0,-15.5833,-20.2341	0:9:8:233:1,0:23,0:0,-18.9568,-21.0199	1:3:1:29:2,0:34,0:-0.330294,0,-2.97997	0:15:11:264:3,0:49,0:0,-19.427,-22.8423	0:14:11:332:3,0:76,0:0,-23.0836,-29.9127	0:8:7:188:1,0:14,0:0,-15.7857,-17.0296	0:6:5:108:1,0:17,0:0,-8.23503,-9.75735
gi|448814763|ref|NC_000962.3|	653779	.	GTT	GT	453.92	.	AB=0;ABP=0;AC=2;AF=0.222222;AN=9;AO=746;CIGAR=1M1D1M;DP=1540;DPB=1304;DPRA=0;EPP=17.2733;EPPR=107.397;GTI=2;LEN=1;MEANALT=1.06452;MQM=60;MQMR=59.976;NS=9;NUMALT=1;ODDS=3.51757;PAIRED=0;PAIREDR=0;PAO=14.5;PQA=330;PQR=354;PRO=15.5;QA=17334;QR=18592;RO=791;RPL=408;RPP=17.2733;RPPR=41.8854;RPR=338;RUN=1;SAF=0;SAP=1622.93;SAR=746;SRF=647;SRP=697.577;SRR=144;TYPE=del	GT:DP:RO:QR:AO:QA:GL	0:39:25:568:14:318:0,-22.4951	1:47:19:436:28:645:-18.8098,0	0:45:23:474:22:461:0,-1.16507	0:79:37:883:40:875:0,-0.735516	0:50:25:582:25:532:0,-4.5174	0:54:28:665:26:616:0,-4.40907	0:83:42:997:41:830:0,-15.0609	0:43:26:547:17:339:0,-18.7284	1:48:25:456:23:478:-2.00479,0
gi|448814763|ref|NC_000962.3|	654972	.	GCC	GC	252.237	.	AB=0;ABP=0;AC=1;AF=0.111111;AN=9;AO=842;CIGAR=1M1D1M;DP=1932;DPB=1673;DPRA=0;EPP=149.092;EPPR=11.2003;GTI=3;LEN=1;MEANALT=1.12903;MQM=59.9881;MQMR=60;NS=9;NUMALT=1;ODDS=7.53557;PAIRED=0;PAIREDR=0;PAO=13.5;PQA=230;PQR=555;PRO=26.5;QA=20004;QR=27125;RO=1086;RPL=302;RPP=149.092;RPPR=11.7202;RPR=540;RUN=1;SAF=0;SAP=1831.39;SAR=842;SRF=969;SRP=1454.47;SRR=117;TYPE=del	GT:DP:RO:QR:AO:QA:GL	1:44:17:479:26:632:-12.211,0	0:42:32:855:10:231:0,-56.1859	0:58:40:1073:17:397:0,-60.8628	0:97:48:1314:48:1091:0,-20.103	0:45:29:781:15:311:0,-42.3487	0:61:39:1084:22:515:0,-51.2424	0:100:50:1363:50:1161:0,-18.2105	0:67:51:1370:16:371:0,-95.7836	0:55:34:902:21:487:0,-39.8052
gi|448814763|ref|NC_000962.3|	654996	.	C	T	28053.6	.	AB=0;ABP=0;AC=9;AF=1;AN=9;AO=1261;CIGAR=1X;DP=2031;DPB=2031;DPRA=1.01231;EPP=39.2159;EPPR=57.5682;GTI=0;LEN=1;MEANALT=1.05;MQM=59.9849;MQMR=60;NS=9;NUMALT=1;ODDS=4.75312;PAIRED=0;PAIREDR=0;PAO=0;PQA=0;PQR=0;PRO=0;QA=32619;QR=18456;RO=769;RPL=619;RPP=3.92125;RPPR=23.412;RPR=642;RUN=1;SAF=655;SAP=7.14488;SAR=606;SRF=365;SRP=7.30524;SRR=404;TYPE=snp	GT:DP:RO:QR:AO:QA:GL	1:51:0:0:50:1442:-129.847,0	1:53:0:0:53:1403:-126.511,0	1:60:0:0:60:1552:-139.914,0	1:102:0:0:102:2895:-260.748,0	1:46:0:0:46:1260:-113.653,0	1:64:0:0:64:1776:-160.076,0	1:109:0:0:109:3190:-287.315,0	1:73:0:0:73:1974:-177.896,0	1:62:0:0:62:1719:-154.951,0
gi|448814763|ref|NC_000962.3|	655707	.	GACGAC	AACGAC	36226	.	AB=0;ABP=0;AC=9;AF=1;AN=9;AO=1643;CIGAR=1X5M;DP=1749;DPB=1757.33;DPRA=0;EPP=165.839;EPPR=0;GTI=0;LEN=1;MEANALT=1.6129;MQM=59.9927;MQMR=0;NS=9;NUMALT=1;ODDS=165.216;PAIRED=0;PAIREDR=0;PAO=25.5;PQA=546;PQR=147.5;PRO=9;QA=40554;QR=0;RO=0;RPL=827;RPP=3.17022;RPPR=0;RPR=816;RUN=1;SAF=978;SAP=132.491;SAR=665;SRF=0;SRP=0;SRR=0;TYPE=snp	GT:DP:RO:QR:AO:QA:GL	1:34:0:0:30:774:-69.6928,0	1:55:0:0:46:1229:-110.649,0	1:45:0:0:38:1052:-94.7101,0	1:83:0:0:70:1774:-159.664,0	1:53:0:0:46:1244:-111.994,0	1:51:0:0:39:994:-89.4234,0	1:91:0:0:81:2084:-187.196,0	1:69:0:0:56:1577:-141.821,0	1:67:0:0:58:1530:-137.667,0
gi|448814763|ref|NC_000962.3|	655986	.	T	G	42035.7	.	AB=0;ABP=0;AC=9;AF=1;AN=9;AO=1821;CIGAR=1X;DP=1822;DPB=1822;DPRA=0;EPP=74.5878;EPPR=0;GTI=0;LEN=1;MEANALT=1.03226;MQM=59.9951;MQMR=0;NS=9;NUMALT=1;ODDS=161.93;PAIRED=0;PAIREDR=0;PAO=0;PQA=0;PQR=0;PRO=0;QA=46777;QR=0;RO=0;RPL=861;RPP=14.6976;RPPR=0;RPR=960;RUN=1;SAF=893;SAP=4.47107;SAR=928;SRF=0;SRP=0;SRR=0;TYPE=snp	GT:DP:RO:QR:AO:QA:GL	1:44:0:0:44:1225:-110.506,0	1:47:0:0:47:1339:-120.763,0	1:48:0:0:48:1464:-132.027,0	1:90:0:0:90:2660:-239.636,0	1:56:0:0:56:1718:-154.888,0	1:67:0:0:67:1978:-178.278,0	1:119:0:0:119:3526:-317.566,0	1:69:0:0:68:1919:-172.852,0	1:60:0:0:60:1620:-146.044,0
gi|448814763|ref|NC_000962.3|	657489	.	T	C	1812.68	.	AB=0;ABP=0;AC=1;AF=0.111111;AN=9;AO=97;CIGAR=1X;DP=1857;DPB=1857;DPRA=1.65341;EPP=4.82359;EPPR=37.8328;GTI=0;LEN=1;MEANALT=1;MQM=60;MQMR=60;NS=9;NUMALT=1;ODDS=91.0692;PAIRED=0;PAIREDR=0;PAO=0;PQA=0;PQR=0;PRO=0;QA=2182;QR=43886;RO=1760;RPL=30;RPP=33.6572;RPPR=181.17;RPR=67;RUN=1;SAF=49;SAP=3.03269;SAR=48;SRF=772;SRP=60.5741;SRR=988;TYPE=snp	GT:DP:RO:QR:AO:QA:GL	0:44:44:1195:0:0:0,-107.802	0:40:40:1160:0:0:0,-104.667	0:55:55:1443:0:0:0,-130.108	1:97:0:0:97:2182:-196.579,0	0:54:54:1516:0:0:0,-136.695	0:62:62:1719:0:0:0,-154.954	0:102:102:2863:0:0:0,-257.898	0:63:63:1617:0:0:0,-145.764	0:59:59:1629:0:0:0,-146.857
[truncated: 2,241,323 more chars]
