# Supplementary material for: Whole Genome Sequencing Demonstrates Limited Transmission within Identified Mycobacterium tuberculosis Clusters in New South Wales, Australia
Source: PLoS One. 2016 Oct 13;11(10):e0163612. doi: 10.1371/journal.pone.0163612 (PMC5063377; doi:10.1371/journal.pone.0163612)
Supplement: S1 File — (ZIP) [file pone.0163612.s005.zip › S1 File/lineage1-bwa-H37Rv-RRE-freebayes-NS9-ODDS99-CIGAR1X-no_AC0-no_AC9.chromcorr.snpEff.vcf]

##fileformat=VCFv4.1
##fileDate=20150816
##source=freeBayes v0.9.21-19-gc003c1e-dirty
##reference=../NC_000962.3.RRE.fna
##phasing=none
##commandline="freebayes -f ../NC_000962.3.RRE.fna -p 1 lineage1-EAI_4-EAI_5-LCC-PCC.bam --region NC_000962"
##filter="NS = 9 ODDS > 99 AC > 0 AC < 9 CIGAR = 1X"
##INFO=<ID=DP,Number=1,Type=Integer,Description="Total read depth at the locus">
##INFO=<ID=DPB,Number=1,Type=Float,Description="Total read depth per bp at the locus; bases in reads overlapping / bases in haplotype">
##INFO=<ID=RO,Number=1,Type=Integer,Description="Reference allele observation count, with partial observations recorded fractionally">
##INFO=<ID=AO,Number=A,Type=Integer,Description="Alternate allele observations, with partial observations recorded fractionally">
##INFO=<ID=PRO,Number=1,Type=Float,Description="Reference allele observation count, with partial observations recorded fractionally">
##INFO=<ID=PAO,Number=A,Type=Float,Description="Alternate allele observations, with partial observations recorded fractionally">
##INFO=<ID=QR,Number=1,Type=Integer,Description="Reference allele quality sum in phred">
##INFO=<ID=QA,Number=A,Type=Integer,Description="Alternate allele quality sum in phred">
##INFO=<ID=PQR,Number=1,Type=Float,Description="Reference allele quality sum in phred for partial observations">
##INFO=<ID=PQA,Number=A,Type=Float,Description="Alternate allele quality sum in phred for partial observations">
##INFO=<ID=SRF,Number=1,Type=Integer,Description="Number of reference observations on the forward strand">
##INFO=<ID=SRR,Number=1,Type=Integer,Description="Number of reference observations on the reverse strand">
##INFO=<ID=SAF,Number=A,Type=Integer,Description="Number of alternate observations on the forward strand">
##INFO=<ID=SAR,Number=A,Type=Integer,Description="Number of alternate observations on the reverse strand">
##INFO=<ID=SRP,Number=1,Type=Float,Description="Strand balance probability for the reference allele: Phred-scaled upper-bounds estimate of the probability of observing the deviation between SRF and SRR given E(SRF/SRR) ~ 0.5, derived using Hoeffding's inequality">
##INFO=<ID=SAP,Number=A,Type=Float,Description="Strand balance probability for the alternate allele: Phred-scaled upper-bounds estimate of the probability of observing the deviation between SAF and SAR given E(SAF/SAR) ~ 0.5, derived using Hoeffding's inequality">
##INFO=<ID=AB,Number=A,Type=Float,Description="Allele balance at heterozygous sites: a number between 0 and 1 representing the ratio of reads showing the reference allele to all reads, considering only reads from individuals called as heterozygous">
##INFO=<ID=ABP,Number=A,Type=Float,Description="Allele balance probability at heterozygous sites: Phred-scaled upper-bounds estimate of the probability of observing the deviation between ABR and ABA given E(ABR/ABA) ~ 0.5, derived using Hoeffding's inequality">
##INFO=<ID=RUN,Number=A,Type=Integer,Description="Run length: the number of consecutive repeats of the alternate allele in the reference genome">
##INFO=<ID=RPP,Number=A,Type=Float,Description="Read Placement Probability: Phred-scaled upper-bounds estimate of the probability of observing the deviation between RPL and RPR given E(RPL/RPR) ~ 0.5, derived using Hoeffding's inequality">
##INFO=<ID=RPPR,Number=1,Type=Float,Description="Read Placement Probability for reference observations: Phred-scaled upper-bounds estimate of the probability of observing the deviation between RPL and RPR given E(RPL/RPR) ~ 0.5, derived using Hoeffding's inequality">
##INFO=<ID=RPL,Number=A,Type=Float,Description="Reads Placed Left: number of reads supporting the alternate balanced to the left (5') of the alternate allele">
##INFO=<ID=RPR,Number=A,Type=Float,Description="Reads Placed Right: number of reads supporting the alternate balanced to the right (3') of the alternate allele">
##INFO=<ID=EPP,Number=A,Type=Float,Description="End Placement Probability: Phred-scaled upper-bounds estimate of the probability of observing the deviation between EL and ER given E(EL/ER) ~ 0.5, derived using Hoeffding's inequality">
##INFO=<ID=EPPR,Number=1,Type=Float,Description="End Placement Probability for reference observations: Phred-scaled upper-bounds estimate of the probability of observing the deviation between EL and ER given E(EL/ER) ~ 0.5, derived using Hoeffding's inequality">
##INFO=<ID=DPRA,Number=A,Type=Float,Description="Alternate allele depth ratio.  Ratio between depth in samples with each called alternate allele and those without.">
##INFO=<ID=ODDS,Number=1,Type=Float,Description="The log odds ratio of the best genotype combination to the second-best.">
##INFO=<ID=GTI,Number=1,Type=Integer,Description="Number of genotyping iterations required to reach convergence or bailout.">
##INFO=<ID=TYPE,Number=A,Type=String,Description="The type of allele, either snp, mnp, ins, del, or complex.">
##INFO=<ID=CIGAR,Number=A,Type=String,Description="The extended CIGAR representation of each alternate allele, with the exception that '=' is replaced by 'M' to ease VCF parsing.  Note that INDEL alleles do not have the first matched base (which is provided by default, per the spec) referred to by the CIGAR.">
##INFO=<ID=NUMALT,Number=1,Type=Integer,Description="Number of unique non-reference alleles in called genotypes at this position.">
##INFO=<ID=MEANALT,Number=A,Type=Float,Description="Mean number of unique non-reference allele observations per sample with the corresponding alternate alleles.">
##INFO=<ID=LEN,Number=A,Type=Integer,Description="allele length">
##INFO=<ID=MQM,Number=A,Type=Float,Description="Mean mapping quality of observed alternate alleles">
##INFO=<ID=MQMR,Number=1,Type=Float,Description="Mean mapping quality of observed reference alleles">
##INFO=<ID=PAIRED,Number=A,Type=Float,Description="Proportion of observed alternate alleles which are supported by properly paired read fragments">
##INFO=<ID=PAIREDR,Number=1,Type=Float,Description="Proportion of observed reference alleles which are supported by properly paired read fragments">
##FORMAT=<ID=GT,Number=1,Type=String,Description="Genotype">
##FORMAT=<ID=GQ,Number=1,Type=Float,Description="Genotype Quality, the Phred-scaled marginal (or unconditional) probability of the called genotype">
##FORMAT=<ID=GL,Number=G,Type=Float,Description="Genotype Likelihood, log10-scaled likelihoods of the data given the called genotype for each possible genotype generated from the reference and alternate alleles given the sample ploidy">
##FORMAT=<ID=DP,Number=1,Type=Integer,Description="Read Depth">
##FORMAT=<ID=RO,Number=1,Type=Integer,Description="Reference allele observation count">
##FORMAT=<ID=QR,Number=1,Type=Integer,Description="Sum of quality of the reference observations">
##FORMAT=<ID=AO,Number=A,Type=Integer,Description="Alternate allele observation count">
##FORMAT=<ID=QA,Number=A,Type=Integer,Description="Sum of quality of the alternate observations">
##SnpEffVersion="4.2 (build 2015-12-05), by Pablo Cingolani"
##SnpEffCmd="SnpEff  m_tuberculosis_H37Rv "
##INFO=<ID=ANN,Number=.,Type=String,Description="Functional annotations: 'Allele | Annotation | Annotation_Impact | Gene_Name | Gene_ID | Feature_Type | Feature_ID | Transcript_BioType | Rank | HGVS.c | HGVS.p | cDNA.pos / cDNA.length | CDS.pos / CDS.length | AA.pos / AA.length | Distance | ERRORS / WARNINGS / INFO' ">
##INFO=<ID=LOF,Number=.,Type=String,Description="Predicted loss of function effects for this variant. Format: 'Gene_Name | Gene_ID | Number_of_transcripts_in_gene | Percent_of_transcripts_affected' ">
##INFO=<ID=NMD,Number=.,Type=String,Description="Predicted nonsense mediated decay effects for this variant. Format: 'Gene_Name | Gene_ID | Number_of_transcripts_in_gene | Percent_of_transcripts_affected' ">
##INFO=<ID=AC,Number=A,Type=Integer,Description="Total number of alternate alleles in called genotypes">
##INFO=<ID=AF,Number=A,Type=Float,Description="Estimated allele frequency in the range (0,1]">
##INFO=<ID=NS,Number=1,Type=Integer,Description="Number of samples with data">
##INFO=<ID=AN,Number=1,Type=Integer,Description="Total number of alleles in called genotypes">
#CHROM	POS	ID	REF	ALT	QUAL	FILTER	INFO	FORMAT	Mtb_1625	Mtb_2096	Mtb_2703	Mtb_3547	Mtb_3642	Mtb_4199	Mtb_4499	Mtb_4627	Mtb_4745
NC_000962	668	.	A	C	1390.01	.	AB=0;ABP=0;AC=1;AF=0.111111;AN=9;ANN=C|missense_variant|MODERATE|dnaA|Rv0001|transcript|Rv0001|protein_coding|1/1|c.668A>C|p.Asn223Thr|668/1524|668/1524|223/507||;AO=55;CIGAR=1X;DP=1937;DPB=1937;DPRA=0.876727;EPP=3.99733;EPPR=10.7685;GTI=0;LEN=1;MEANALT=1;MQM=60;MQMR=60;NS=9;NUMALT=1;ODDS=129.198;PAIRED=0;PAIREDR=0;PAO=0;PQA=0;PQR=0;PRO=0;QA=1629;QR=46768;RO=1882;RPL=31;RPP=4.94488;RPPR=4.34411;RPR=24;RUN=1;SAF=31;SAP=4.94488;SAR=24;SRF=938;SRP=3.05184;SRR=944;TYPE=snp	GT:DP:RO:QR:AO:QA:GL	0:55:55:1576:0:0:0,-142.102	0:58:58:1485:0:0:0,-133.888	0:61:61:1623:0:0:0,-146.303	0:89:89:2343:0:0:0,-211.105	0:53:53:1454:0:0:0,-131.114	1:55:0:0:55:1629:-146.863,0	0:95:95:2615:0:0:0,-235.59	0:89:89:2437:0:0:0,-219.572	0:51:51:1291:0:0:0,-116.427
NC_000962	16070	.	G	C	2381.45	.	AB=0;ABP=0;AC=1;AF=0.111111;AN=9;ANN=C|synonymous_variant|LOW|pknB|Rv0014c|transcript|Rv0014c|protein_coding|1/1|c.1401C>G|p.Val467Val|1401/1881|1401/1881|467/626||;AO=98;CIGAR=1X;DP=1957;DPB=1957;DPRA=1.63254;EPP=3.80798;EPPR=15.4025;GTI=0;LEN=1;MEANALT=1;MQM=60;MQMR=60;NS=9;NUMALT=1;ODDS=113.86;PAIRED=0;PAIREDR=0;PAO=0;PQA=0;PQR=0;PRO=0;QA=2839;QR=47221;RO=1859;RPL=50;RPP=3.09893;RPPR=61.0981;RPR=48;RUN=1;SAF=36;SAP=17.989;SAR=62;SRF=947;SRP=4.44121;SRR=912;TYPE=snp	GT:DP:RO:QR:AO:QA:GL	0:31:31:931:0:0:0,-84.0698	0:62:62:1864:0:0:0,-168.017	0:58:58:1636:0:0:0,-147.487	1:101:3:47:98:2839:-251.358,0	0:45:45:1304:0:0:0,-117.62	0:71:71:2167:0:0:0,-195.286	0:118:118:3448:0:0:0,-310.536	0:64:64:1818:0:0:0,-163.866	0:67:67:1846:0:0:0,-166.376
NC_000962	24264	.	C	T	1495.94	.	AB=0;ABP=0;AC=1;AF=0.111111;AN=9;ANN=T|missense_variant|MODERATE|fhaA|Rv0020c|transcript|Rv0020c|protein_coding|1/1|c.1181G>A|p.Gly394Glu|1181/1584|1181/1584|394/527||;AO=61;CIGAR=1X;DP=1793;DPB=1793;DPRA=1.07452;EPP=5.89373;EPPR=5.89891;GTI=0;LEN=1;MEANALT=1;MQM=60;MQMR=60;NS=9;NUMALT=1;ODDS=140.196;PAIRED=0;PAIREDR=0;PAO=0;PQA=0;PQR=0;PRO=0;QA=1759;QR=44787;RO=1732;RPL=31;RPP=3.0459;RPPR=8.14561;RPR=30;RUN=1;SAF=31;SAP=3.0459;SAR=30;SRF=810;SRP=18.7372;SRR=922;TYPE=snp	GT:DP:RO:QR:AO:QA:GL	0:41:41:1268:0:0:0,-114.39	0:45:45:1418:0:0:0,-127.882	0:52:52:1578:0:0:0,-142.273	0:70:70:2111:0:0:0,-190.236	0:44:44:1388:0:0:0,-125.186	0:64:64:1946:0:0:0,-175.386	0:99:99:3003:0:0:0,-270.493	0:58:58:1869:0:0:0,-168.472	1:62:1:14:61:1759:-157.164,0
NC_000962	33685	.	C	G	1646.48	.	AB=0;ABP=0;AC=1;AF=0.111111;AN=9;ANN=G|downstream_gene_variant|MODIFIER|Rv0030|Rv0030|transcript|Rv0030|protein_coding||c.*132C>G|||||132|,G|intergenic_region|MODIFIER|Rv0030-bioF2|Rv0030-Rv0032|intergenic_region|Rv0030-Rv0032|||n.33685C>G||||||;AO=76;CIGAR=1X;DP=1985;DPB=1985;DPRA=1.21069;EPP=4.83891;EPPR=12.8485;GTI=0;LEN=1;MEANALT=1;MQM=60;MQMR=60;NS=9;NUMALT=1;ODDS=170.015;PAIRED=0;PAIREDR=0;PAO=0;PQA=0;PQR=0;PRO=0;QA=1934;QR=45020;RO=1909;RPL=33;RPP=5.8675;RPPR=33.2323;RPR=43;RUN=1;SAF=39;SAP=3.12459;SAR=37;SRF=933;SRP=5.11352;SRR=976;TYPE=snp	GT:DP:RO:QR:AO:QA:GL	0:43:43:934:0:0:0,-84.2693	0:50:50:1104:0:0:0,-99.5665	0:67:67:1486:0:0:0,-133.947	0:81:81:1793:0:0:0,-161.572	0:78:78:1741:0:0:0,-156.899	0:69:69:1635:0:0:0,-147.365	0:105:105:2378:0:0:0,-214.22	0:91:91:2160:0:0:0,-194.606	1:77:1:13:76:1934:-172.985,0
NC_000962	33959	.	G	A	2183.22	.	AB=0;ABP=0;AC=1;AF=0.111111;AN=9;ANN=A|intergenic_region|MODIFIER|Rv0030-bioF2|Rv0030-Rv0032|intergenic_region|Rv0030-Rv0032|||n.33959G>A||||||;AO=84;CIGAR=1X;DP=2297;DPB=2297;DPRA=1.1528;EPP=3.42391;EPPR=7.41905;GTI=0;LEN=1;MEANALT=2;MQM=60;MQMR=60;NS=9;NUMALT=1;ODDS=115.588;PAIRED=0;PAIREDR=0;PAO=0;PQA=0;PQR=0;PRO=0;QA=2519;QR=56450;RO=2211;RPL=35;RPP=8.07707;RPPR=3.12914;RPR=49;RUN=1;SAF=41;SAP=3.1137;SAR=43;SRF=1106;SRP=3.01128;SRR=1105;TYPE=snp	GT:DP:RO:QR:AO:QA:GL	0:56:56:1690:0:0:0,-152.37	0:68:68:1937:0:0:0,-174.58	0:90:90:2632:0:0:0,-237.116	1:85:0:0:84:2519:-226.703,0	0:62:62:1846:0:0:0,-166.403	0:79:79:2346:0:0:0,-211.384	0:113:112:3285:0:0:0,-295.668	0:101:101:2911:0:0:0,-262.223	0:87:87:2459:0:0:0,-221.553
NC_000962	51916	.	A	G	1901.23	.	AB=0;ABP=0;AC=1;AF=0.111111;AN=9;ANN=G|missense_variant|MODERATE|Rv0048c|Rv0048c|transcript|Rv0048c|protein_coding|1/1|c.782T>C|p.Leu261Ser|782/870|782/870|261/289||;AO=77;CIGAR=1X;DP=2064;DPB=2064;DPRA=0.966667;EPP=3.26411;EPPR=5.03096;GTI=0;LEN=1;MEANALT=1;MQM=60;MQMR=59.9698;NS=9;NUMALT=1;ODDS=118.136;PAIRED=0;PAIREDR=0;PAO=0;PQA=0;PQR=0;PRO=0;QA=2221;QR=48918;RO=1987;RPL=38;RPP=3.0385;RPPR=17.9702;RPR=39;RUN=1;SAF=38;SAP=3.0385;SAR=39;SRF=1061;SRP=22.9273;SRR=926;TYPE=snp	GT:DP:RO:QR:AO:QA:GL	0:46:46:1273:0:0:0,-114.821	0:53:52:1266:1:25:0,-111.66	0:65:65:1759:0:0:0,-158.533	1:76:0:0:76:2196:-197.885,0	0:64:64:1756:0:0:0,-158.276	0:55:55:1472:0:0:0,-132.719	0:104:104:2640:0:0:0,-237.718	0:72:72:1957:0:0:0,-176.356	0:78:78:1971:0:0:0,-177.607
NC_000962	57690	.	C	T	1367.27	.	AB=0;ABP=0;AC=1;AF=0.111111;AN=9;ANN=T|missense_variant|MODERATE|Rv0052|Rv0052|transcript|Rv0052|protein_coding|1/1|c.281C>T|p.Thr94Met|281/564|281/564|94/187||;AO=56;CIGAR=1X;DP=1919;DPB=1919;DPRA=0.901771;EPP=3.63072;EPPR=3.52432;GTI=0;LEN=1;MEANALT=1;MQM=60;MQMR=60;NS=9;NUMALT=1;ODDS=147.603;PAIRED=0;PAIREDR=0;PAO=0;PQA=0;PQR=0;PRO=0;QA=1633;QR=47203;RO=1863;RPL=42;RPP=33.4109;RPPR=31.7406;RPR=14;RUN=1;SAF=28;SAP=3.0103;SAR=28;SRF=952;SRP=4.96964;SRR=911;TYPE=snp	GT:DP:RO:QR:AO:QA:GL	0:30:30:850:0:0:0,-76.7672	0:54:54:1480:0:0:0,-133.451	0:60:60:1710:0:0:0,-154.157	0:90:90:2573:0:0:0,-231.806	0:55:55:1609:0:0:0,-145.073	0:62:62:1847:0:0:0,-166.491	0:106:106:3056:0:0:0,-275.27	0:74:74:2110:0:0:0,-190.137	1:56:0:0:56:1633:-147.228,0
NC_000962	73429	.	C	A	2297.5	.	AB=0;ABP=0;AC=1;AF=0.111111;AN=9;ANN=A|synonymous_variant|LOW|icd2|Rv0066c|transcript|Rv0066c|protein_coding|1/1|c.1083G>T|p.Ala361Ala|1083/2238|1083/2238|361/745||;AO=95;CIGAR=1X;DP=2230;DPB=2230;DPRA=1.34958;EPP=8.15326;EPPR=4.9803;GTI=0;LEN=1;MEANALT=1;MQM=60;MQMR=60;NS=9;NUMALT=1;ODDS=110.174;PAIRED=0;PAIREDR=0;PAO=0;PQA=0;PQR=0;PRO=0;QA=2700;QR=51811;RO=2134;RPL=38;RPP=11.2619;RPPR=30.3786;RPR=57;RUN=1;SAF=55;SAP=8.15326;SAR=40;SRF=1066;SRP=3.01437;SRR=1068;TYPE=snp	GT:DP:RO:QR:AO:QA:GL	0:69:68:1837:0:0:0,-165.215	0:56:56:1352:0:0:0,-121.897	0:66:66:1583:0:0:0,-142.687	1:96:1:25:95:2700:-240.717,0	0:66:66:1616:0:0:0,-145.665	0:85:85:2112:0:0:0,-190.294	0:105:105:2614:0:0:0,-235.463	0:94:94:2524:0:0:0,-227.376	0:67:67:1524:0:0:0,-137.369
NC_000962	80881	.	C	T	1253.51	.	AB=0;ABP=0;AC=1;AF=0.111111;AN=9;ANN=T|synonymous_variant|LOW|Rv0072|Rv0072|transcript|Rv0072|protein_coding|1/1|c.258C>T|p.Val86Val|258/1050|258/1050|86/349||;AO=57;CIGAR=1X;DP=1870;DPB=1870;DPRA=0.960265;EPP=3.35316;EPPR=33.2899;GTI=0;LEN=1;MEANALT=1;MQM=60;MQMR=60;NS=9;NUMALT=1;ODDS=139.93;PAIRED=0;PAIREDR=0;PAO=0;PQA=0;PQR=0;PRO=0;QA=1493;QR=46509;RO=1813;RPL=29;RPP=3.0484;RPPR=7.76406;RPR=28;RUN=1;SAF=34;SAP=7.61992;SAR=23;SRF=1026;SRP=71.4255;SRR=787;TYPE=snp	GT:DP:RO:QR:AO:QA:GL	0:52:52:1536:0:0:0,-138.5	1:58:1:14:57:1493:-133.206,0	0:66:66:1946:0:0:0,-175.389	0:77:77:2273:0:0:0,-204.805	0:58:58:1673:0:0:0,-150.819	0:72:72:2092:0:0:0,-188.525	0:96:96:2805:0:0:0,-252.681	0:85:85:2532:0:0:0,-228.119	0:60:60:1734:0:0:0,-156.31
NC_000962	88587	.	C	G	1125.22	.	AB=0;ABP=0;AC=1;AF=0.111111;AN=9;ANN=G|synonymous_variant|LOW|Rv0079|Rv0079|transcript|Rv0079|protein_coding|1/1|c.384C>G|p.Thr128Thr|384/822|384/822|128/273||;AO=49;CIGAR=1X;DP=1423;DPB=1423;DPRA=1.06987;EPP=26.4533;EPPR=3.11145;GTI=0;LEN=1;MEANALT=1;MQM=60;MQMR=60;NS=9;NUMALT=1;ODDS=125.582;PAIRED=0;PAIREDR=0;PAO=0;PQA=0;PQR=0;PRO=0;QA=1357;QR=34340;RO=1374;RPL=20;RPP=6.59988;RPPR=91.0324;RPR=29;RUN=1;SAF=25;SAP=3.05462;SAR=24;SRF=648;SRP=12.6255;SRR=726;TYPE=snp	GT:DP:RO:QR:AO:QA:GL	0:42:42:1134:0:0:0,-102.308	0:38:38:1049:0:0:0,-94.666	0:50:50:1342:0:0:0,-121.019	0:65:65:1856:0:0:0,-167.287	1:49:0:0:49:1357:-122.385,0	0:53:53:1367:0:0:0,-123.255	0:64:64:1862:0:0:0,-167.832	0:49:49:1319:0:0:0,-118.957	0:41:41:1083:0:0:0,-97.7126
NC_000962	101190	.	A	G	1561.88	.	AB=0;ABP=0;AC=1;AF=0.111111;AN=9;ANN=G|missense_variant|MODERATE|ctpA|Rv0092|transcript|Rv0092|protein_coding|1/1|c.608A>G|p.Asp203Gly|608/2286|608/2286|203/761||;AO=66;CIGAR=1X;DP=1926;DPB=1926;DPRA=1.06452;EPP=3.1419;EPPR=115.203;GTI=0;LEN=1;MEANALT=1;MQM=60;MQMR=59.9871;NS=9;NUMALT=1;ODDS=128.811;PAIRED=0;PAIREDR=0;PAO=0;PQA=0;PQR=0;PRO=0;QA=1827;QR=46911;RO=1860;RPL=42;RPP=13.6703;RPPR=130.147;RPR=24;RUN=1;SAF=34;SAP=3.1419;SAR=32;SRF=1082;SRP=110.902;SRR=778;TYPE=snp	GT:DP:RO:QR:AO:QA:GL	0:39:39:1104:0:0:0,-99.6239	0:48:48:1314:0:0:0,-118.513	0:55:55:1518:0:0:0,-136.866	0:95:95:2661:0:0:0,-239.717	0:45:45:1319:0:0:0,-118.976	0:55:55:1572:0:0:0,-141.735	0:102:102:2963:0:0:0,-266.893	0:70:70:2036:0:0:0,-183.487	1:66:0:0:66:1827:-164.661,0
NC_000962	110336	.	C	T	1372.34	.	AB=0;ABP=0;AC=1;AF=0.111111;AN=9;ANN=T|synonymous_variant|LOW|nrp|Rv0101|transcript|Rv0101|protein_coding|1/1|c.336C>T|p.Asn112Asn|336/7539|336/7539|112/2512||;AO=58;CIGAR=1X;DP=1769;DPB=1769;DPRA=1.01695;EPP=6.75422;EPPR=75.504;GTI=0;LEN=1;MEANALT=1;MQM=60;MQMR=59.9977;NS=9;NUMALT=1;ODDS=125.32;PAIRED=0;PAIREDR=0;PAO=0;PQA=0;PQR=0;PRO=0;QA=1613;QR=43516;RO=1711;RPL=27;RPP=3.60933;RPPR=3.01157;RPR=31;RUN=1;SAF=23;SAP=8.40154;SAR=35;SRF=896;SRP=11.337;SRR=815;TYPE=snp	GT:DP:RO:QR:AO:QA:GL	0:37:37:1114:0:0:0,-100.537	1:58:0:0:58:1613:-145.419,0	0:54:54:1564:0:0:0,-141.011	0:92:92:2708:0:0:0,-243.959	0:49:49:1442:0:0:0,-130.046	0:44:44:1284:0:0:0,-115.827	0:81:81:2280:0:0:0,-205.44	0:67:67:1965:0:0:0,-177.101	0:52:52:1519:0:0:0,-136.974
NC_000962	111436	.	G	A	1223.51	.	AB=0;ABP=0;AC=1;AF=0.111111;AN=9;ANN=A|missense_variant|MODERATE|nrp|Rv0101|transcript|Rv0101|protein_coding|1/1|c.1436G>A|p.Gly479Asp|1436/7539|1436/7539|479/2512||;AO=56;CIGAR=1X;DP=1862;DPB=1862;DPRA=1.15159;EPP=4.40625;EPPR=20.0464;GTI=0;LEN=1;MEANALT=1;MQM=60;MQMR=60;NS=9;NUMALT=1;ODDS=142.594;PAIRED=0;PAIREDR=0;PAO=0;PQA=0;PQR=0;PRO=0;QA=1518;QR=44959;RO=1805;RPL=21;RPP=10.6105;RPPR=51.614;RPR=35;RUN=1;SAF=34;SAP=8.59409;SAR=22;SRF=868;SRP=8.73793;SRR=937;TYPE=snp	GT:DP:RO:QR:AO:QA:GL	0:42:42:1131:0:0:0,-102.04	1:56:1:29:55:1487:-131.173,0	0:53:53:1481:0:0:0,-133.543	0:95:94:2511:0:0:0,-226.044	0:69:69:1857:0:0:0,-167.367	0:53:53:1453:0:0:0,-131.017	0:81:80:2198:1:31:0,-194.958	0:99:99:2610:0:0:0,-235.127	0:67:67:1761:0:0:0,-158.728
NC_000962	111707	.	G	T	2105.2	.	AB=0;ABP=0;AC=1;AF=0.111111;AN=9;ANN=T|synonymous_variant|LOW|nrp|Rv0101|transcript|Rv0101|protein_coding|1/1|c.1707G>T|p.Leu569Leu|1707/7539|1707/7539|569/2512||;AO=89;CIGAR=1X;DP=1931;DPB=1931;DPRA=1.44951;EPP=3.0347;EPPR=46.468;GTI=0;LEN=1;MEANALT=1;MQM=60;MQMR=60;NS=9;NUMALT=1;ODDS=115.438;PAIRED=0;PAIREDR=0;PAO=0;PQA=0;PQR=0;PRO=0;QA=2456;QR=46899;RO=1842;RPL=54;RPP=11.8182;RPPR=73.1953;RPR=35;RUN=1;SAF=44;SAP=3.0347;SAR=45;SRF=994;SRP=28.139;SRR=848;TYPE=snp	GT:DP:RO:QR:AO:QA:GL	0:33:33:932:0:0:0,-84.143	0:64:64:1844:0:0:0,-166.209	0:49:49:1405:0:0:0,-126.71	1:89:0:0:89:2456:-221.264,0	0:61:61:1735:0:0:0,-156.402	0:70:70:2039:0:0:0,-183.76	0:88:88:2636:0:0:0,-237.475	0:85:85:2502:0:0:0,-225.424	0:75:75:2198:0:0:0,-198.064
NC_000962	120713	.	G	A	1676.34	.	AB=0;ABP=0;AC=1;AF=0.111111;AN=9;ANN=A|synonymous_variant|LOW|ctpB|Rv0103c|transcript|Rv0103c|protein_coding|1/1|c.1461C>T|p.Ser487Ser|1461/2259|1461/2259|487/752||;AO=67;CIGAR=1X;DP=1925;DPB=1925;DPRA=1.08181;EPP=5.63551;EPPR=9.41018;GTI=0;LEN=1;MEANALT=1;MQM=60;MQMR=59.9898;NS=9;NUMALT=1;ODDS=161.343;PAIRED=0;PAIREDR=0;PAO=0;PQA=0;PQR=0;PRO=0;QA=1949;QR=46069;RO=1858;RPL=38;RPP=5.63551;RPPR=99.9482;RPR=29;RUN=1;SAF=31;SAP=3.82055;SAR=36;SRF=883;SRP=12.9023;SRR=975;TYPE=snp	GT:DP:RO:QR:AO:QA:GL	0:36:36:867:0:0:0,-78.2571	0:47:47:1302:0:0:0,-117.432	0:62:62:1659:0:0:0,-149.547	0:63:63:1661:0:0:0,-149.729	0:61:61:1715:0:0:0,-154.58	0:80:80:2076:0:0:0,-187.053	0:110:110:3005:0:0:0,-270.672	0:79:79:2104:0:0:0,-189.594	1:67:0:0:67:1949:-175.66,0
NC_000962	129988	.	G	A	915.089	.	AB=0;ABP=0;AC=1;AF=0.111111;AN=9;ANN=A|missense_variant|MODERATE|ctpI|Rv0107c|transcript|Rv0107c|protein_coding|1/1|c.554C>T|p.Ala185Val|554/4899|554/4899|185/1632||;AO=40;CIGAR=1X;DP=1578;DPB=1578;DPRA=0.780234;EPP=3.87889;EPPR=56.1478;GTI=0;LEN=1;MEANALT=1;MQM=60;MQMR=60;NS=9;NUMALT=1;ODDS=113.203;PAIRED=0;PAIREDR=0;PAO=0;PQA=0;PQR=0;PRO=0;QA=1128;QR=39627;RO=1538;RPL=9;RPP=29.2851;RPPR=314.895;RPR=31;RUN=1;SAF=21;SAP=3.22745;SAR=19;SRF=630;SRP=112.126;SRR=908;TYPE=snp	GT:DP:RO:QR:AO:QA:GL	0:29:29:859:0:0:0,-77.5871	0:39:39:1172:0:0:0,-105.753	0:45:45:1404:0:0:0,-126.627	0:74:74:2220:0:0:0,-200.044	0:37:37:1126:0:0:0,-101.618	0:44:44:1336:0:0:0,-120.508	0:87:87:2744:0:0:0,-247.197	0:59:59:1790:0:0:0,-161.357	1:40:0:0:40:1128:-101.783,0
NC_000962	136412	.	C	T	2352.27	.	AB=0;ABP=0;AC=1;AF=0.111111;AN=9;ANN=T|stop_gained|HIGH|gca|Rv0112|transcript|Rv0112|protein_coding|1/1|c.124C>T|p.Gln42*|124/957|124/957|42/318||;AO=92;CIGAR=1X;DP=2147;DPB=2147;DPRA=1.34307;EPP=3.38795;EPPR=33.9086;GTI=0;LEN=1;MEANALT=1;MQM=60;MQMR=59.983;NS=9;NUMALT=1;ODDS=100.115;PAIRED=0;PAIREDR=0;PAO=0;PQA=0;PQR=0;PRO=0;QA=2714;QR=51938;RO=2055;RPL=45;RPP=3.10471;RPPR=37.6281;RPR=47;RUN=1;SAF=43;SAP=3.86001;SAR=49;SRF=1003;SRP=5.54738;SRR=1052;TYPE=snp	GT:DP:RO:QR:AO:QA:GL	0:54:54:1550:0:0:0,-139.76	0:62:62:1720:0:0:0,-155.044	0:67:67:1931:0:0:0,-174.036	1:92:0:0:92:2714:-244.496,0	0:66:66:1834:0:0:0,-165.239	0:75:75:2140:0:0:0,-192.847	0:99:99:2927:0:0:0,-263.662	0:103:103:2923:0:0:0,-263.299	0:68:68:1849:0:0:0,-166.649
NC_000962	137739	.	G	C	2698.88	.	AB=0;ABP=0;AC=1;AF=0.111111;AN=9;ANN=C|missense_variant|MODERATE|gmhA|Rv0113|transcript|Rv0113|protein_coding|1/1|c.421G>C|p.Val141Leu|421/591|421/591|141/196||;AO=106;CIGAR=1X;DP=2471;DPB=2471;DPRA=1.34461;EPP=3.33807;EPPR=11.6494;GTI=0;LEN=1;MEANALT=1;MQM=60;MQMR=59.9915;NS=9;NUMALT=1;ODDS=110.726;PAIRED=0;PAIREDR=0;PAO=0;PQA=0;PQR=0;PRO=0;QA=3106;QR=60298;RO=2365;RPL=58;RPP=5.05886;RPPR=3.03325;RPR=48;RUN=1;SAF=57;SAP=4.32138;SAR=49;SRF=1200;SRP=4.13506;SRR=1165;TYPE=snp	GT:DP:RO:QR:AO:QA:GL	0:67:67:1933:0:0:0,-174.219	0:97:97:2728:0:0:0,-245.744	0:78:78:2311:0:0:0,-208.234	1:106:0:0:106:3106:-279.759,0	0:70:70:1888:0:0:0,-170.158	0:88:88:2523:0:0:0,-227.304	0:136:136:3965:0:0:0,-357.054	0:129:129:3789:0:0:0,-341.228	0:67:67:1969:0:0:0,-177.454
NC_000962	153424	.	C	T	1212.84	.	AB=0;ABP=0;AC=1;AF=0.111111;AN=9;ANN=T|synonymous_variant|LOW|treS|Rv0126|transcript|Rv0126|protein_coding|1/1|c.1101C>T|p.Ala367Ala|1101/1806|1101/1806|367/601||;AO=48;CIGAR=1X;DP=1903;DPB=1903;DPRA=0.787258;EPP=5.9056;EPPR=98.0927;GTI=0;LEN=1;MEANALT=1;MQM=60;MQMR=60;NS=9;NUMALT=1;ODDS=160.091;PAIRED=0;PAIREDR=0;PAO=0;PQA=0;PQR=0;PRO=0;QA=1447;QR=46883;RO=1855;RPL=23;RPP=3.19126;RPPR=6.29853;RPR=25;RUN=1;SAF=25;SAP=3.19126;SAR=23;SRF=805;SRP=73.2759;SRR=1050;TYPE=snp	GT:DP:RO:QR:AO:QA:GL	0:42:42:1241:0:0:0,-111.956	0:48:48:1359:0:0:0,-122.56	0:73:73:2005:0:0:0,-180.686	0:95:95:2641:0:0:0,-237.914	1:47:0:0:47:1435:-129.41,0	0:57:57:1698:0:0:0,-153.075	0:85:85:2474:0:0:0,-222.885	0:51:50:1441:1:12:0,-128.748	0:70:70:1984:0:0:0,-178.809
NC_000962	156006	.	A	G	1409.32	.	AB=0;ABP=0;AC=1;AF=0.111111;AN=9;ANN=G|missense_variant|MODERATE|Rv0128|Rv0128|transcript|Rv0128|protein_coding|1/1|c.340A>G|p.Ser114Gly|340/780|340/780|114/259||;AO=55;CIGAR=1X;DP=2150;DPB=2150;DPRA=0.787589;EPP=3.04978;EPPR=21.345;GTI=0;LEN=1;MEANALT=1;MQM=60;MQMR=59.9876;NS=9;NUMALT=1;ODDS=171.356;PAIRED=0;PAIREDR=0;PAO=0;PQA=0;PQR=0;PRO=0;QA=1655;QR=54248;RO=2095;RPL=24;RPP=4.94488;RPPR=5.70624;RPR=31;RUN=1;SAF=24;SAP=4.94488;SAR=31;SRF=1041;SRP=3.18547;SRR=1054;TYPE=snp	GT:DP:RO:QR:AO:QA:GL	1:55:0:0:55:1655:-149.208,0	0:66:66:1996:0:0:0,-179.888	0:68:68:1912:0:0:0,-172.328	0:96:96:2922:0:0:0,-263.219	0:59:59:1830:0:0:0,-164.961	0:62:62:1934:0:0:0,-174.315	0:131:131:3863:0:0:0,-347.872	0:93:93:2795:0:0:0,-251.777	0:84:84:2532:0:0:0,-228.123
NC_000962	158617	.	T	C	440.297	.	AB=0;ABP=0;AC=1;AF=0.111111;AN=9;ANN=C|missense_variant|MODERATE|fadE1|Rv0131c|transcript|Rv0131c|protein_coding|1/1|c.1042A>G|p.Ile348Val|1042/1344|1042/1344|348/447||;AO=31;CIGAR=1X;DP=1900;DPB=1900;DPRA=0.497592;EPP=4.76149;EPPR=82.1558;GTI=0;LEN=1;MEANALT=1;MQM=60;MQMR=60;NS=9;NUMALT=1;ODDS=101.382;PAIRED=0;PAIREDR=0;PAO=0;PQA=0;PQR=0;PRO=0;QA=618;QR=46884;RO=1869;RPL=16;RPP=3.08035;RPPR=7.33349;RPR=15;RUN=1;SAF=10;SAP=11.486;SAR=21;SRF=893;SRP=11.0142;SRR=976;TYPE=snp	GT:DP:RO:QR:AO:QA:GL	1:31:0:0:31:618:-55.8144,0	0:56:56:1562:0:0:0,-140.827	0:62:62:1684:0:0:0,-151.799	0:95:95:2610:0:0:0,-235.123	0:78:78:2194:0:0:0,-197.695	0:78:78:2089:0:0:0,-188.238	0:78:78:2113:0:0:0,-190.399	0:70:70:1976:0:0:0,-178.085	0:59:59:1624:0:0:0,-146.398
NC_000962	206579	.	A	G	2355.57	.	AB=0;ABP=0;AC=1;AF=0.111111;AN=9;ANN=G|missense_variant|MODERATE|mce1F|Rv0174|transcript|Rv0174|protein_coding|1/1|c.1349A>G|p.Gln450Arg|1349/1548|1349/1548|450/515||;AO=98;CIGAR=1X;DP=1990;DPB=1990;DPRA=1.5873;EPP=3.0103;EPPR=76.5131;GTI=0;LEN=1;MEANALT=2;MQM=60;MQMR=60;NS=9;NUMALT=1;ODDS=119.925;PAIRED=0;PAIREDR=0;PAO=0;PQA=0;PQR=0;PRO=0;QA=2790;QR=46661;RO=1891;RPL=63;RPP=20.3821;RPPR=12.9421;RPR=35;RUN=1;SAF=50;SAP=3.09893;SAR=48;SRF=947;SRP=3.02063;SRR=944;TYPE=snp	GT:DP:RO:QR:AO:QA:GL	0:30:30:837:0:0:0,-75.591	0:62:62:1612:0:0:0,-145.316	0:52:52:1362:0:0:0,-122.819	0:78:78:2011:0:0:0,-181.22	0:54:54:1423:0:0:0,-128.31	0:75:75:1995:0:0:0,-179.778	1:100:1:28:98:2790:-248.53,0	0:82:82:2211:0:0:0,-199.221	0:58:58:1606:0:0:0,-144.775
NC_000962	209523	.	A	G	1328.04	.	AB=0;ABP=0;AC=1;AF=0.111111;AN=9;ANN=G|missense_variant|MODERATE|Rv0178|Rv0178|transcript|Rv0178|protein_coding|1/1|c.586A>G|p.Thr196Ala|586/735|586/735|196/244||;AO=49;CIGAR=1X;DP=2032;DPB=2032;DPRA=0.741301;EPP=4.11819;EPPR=52.6914;GTI=0;LEN=1;MEANALT=1;MQM=60;MQMR=59.9965;NS=9;NUMALT=1;ODDS=156.859;PAIRED=0;PAIREDR=0;PAO=0;PQA=0;PQR=0;PRO=0;QA=1572;QR=51606;RO=1983;RPL=19;RPP=8.37251;RPPR=8.53042;RPR=30;RUN=1;SAF=28;SAP=5.18177;SAR=21;SRF=1007;SRP=4.06264;SRR=976;TYPE=snp	GT:DP:RO:QR:AO:QA:GL	0:49:49:1492:0:0:0,-134.548	0:46:46:1421:0:0:0,-128.164	0:46:46:1457:0:0:0,-131.401	0:90:90:2895:0:0:0,-260.782	1:49:0:0:49:1572:-141.757,0	0:72:72:2238:0:0:0,-201.676	0:94:94:2956:0:0:0,-266.268	0:86:86:2585:0:0:0,-232.882	0:70:70:2242:0:0:0,-202.028
NC_000962	216613	.	C	T	1416.33	.	AB=0;ABP=0;AC=1;AF=0.111111;AN=9;ANN=T|synonymous_variant|LOW|bglS|Rv0186|transcript|Rv0186|protein_coding|1/1|c.345C>T|p.Arg115Arg|345/2076|345/2076|115/691||;AO=55;CIGAR=1X;DP=1998;DPB=1998;DPRA=0.849202;EPP=3.36563;EPPR=52.7664;GTI=0;LEN=1;MEANALT=1;MQM=60;MQMR=59.9979;NS=9;NUMALT=1;ODDS=136.429;PAIRED=0;PAIREDR=0;PAO=0;PQA=0;PQR=0;PRO=0;QA=1662;QR=48923;RO=1943;RPL=31;RPP=4.94488;RPPR=3.95019;RPR=24;RUN=1;SAF=22;SAP=7.78754;SAR=33;SRF=986;SRP=3.95019;SRR=957;TYPE=snp	GT:DP:RO:QR:AO:QA:GL	0:42:42:1243:0:0:0,-112.138	0:64:64:1706:0:0:0,-153.779	1:55:0:0:55:1662:-149.832,0	0:105:105:2885:0:0:0,-259.879	0:65:65:1795:0:0:0,-161.795	0:72:72:2030:0:0:0,-182.949	0:117:117:3322:0:0:0,-299.207	0:61:61:1688:0:0:0,-152.168	0:50:50:1446:0:0:0,-130.398
NC_000962	225034	.	G	A	1558.29	.	AB=0;ABP=0;AC=1;AF=0.111111;AN=9;ANN=A|missense_variant|MODERATE|Rv0193c|Rv0193c|transcript|Rv0193c|protein_coding|1/1|c.1538C>T|p.Ala513Val|1538/1848|1538/1848|513/615||;AO=63;CIGAR=1X;DP=1894;DPB=1894;DPRA=0.774194;EPP=3.32051;EPPR=10.4118;GTI=0;LEN=1;MEANALT=1;MQM=59.9206;MQMR=60;NS=9;NUMALT=1;ODDS=127.54;PAIRED=0;PAIREDR=0;PAO=0;PQA=0;PQR=0;PRO=0;QA=1838;QR=47499;RO=1831;RPL=28;RPP=4.69922;RPPR=49.9751;RPR=35;RUN=1;SAF=27;SAP=5.80219;SAR=36;SRF=917;SRP=3.02097;SRR=914;TYPE=snp	GT:DP:RO:QR:AO:QA:GL	0:34:33:963:1:24:0,-84.5414	0:58:58:1727:0:0:0,-155.683	1:62:0:0:62:1814:-163.509,0	0:96:96:2937:0:0:0,-264.566	0:61:61:1881:0:0:0,-169.554	0:66:66:2101:0:0:0,-189.35	0:92:92:2738:0:0:0,-246.655	0:89:89:2683:0:0:0,-241.705	0:64:64:1941:0:0:0,-174.939
NC_000962	227627	.	C	T	990.689	.	AB=0;ABP=0;AC=1;AF=0.111111;AN=9;ANN=T|synonymous_variant|LOW|Rv0194|Rv0194|transcript|Rv0194|protein_coding|1/1|c.750C>T|p.Pro250Pro|750/3585|750/3585|250/1194||;AO=39;CIGAR=1X;DP=1450;DPB=1450;DPRA=0.829199;EPP=12.42;EPPR=68.9532;GTI=0;LEN=1;MEANALT=1;MQM=60;MQMR=59.9872;NS=9;NUMALT=1;ODDS=109.388;PAIRED=0;PAIREDR=0;PAO=0;PQA=0;PQR=0;PRO=0;QA=1189;QR=34653;RO=1411;RPL=18;RPP=3.51141;RPPR=79.5412;RPR=21;RUN=1;SAF=18;SAP=3.51141;SAR=21;SRF=595;SRP=78.1746;SRR=816;TYPE=snp	GT:DP:RO:QR:AO:QA:GL	0:27:27:755:0:0:0,-68.2136	1:39:0:0:39:1189:-107.286,0	0:54:54:1485:0:0:0,-133.898	0:59:59:1455:0:0:0,-131.172	0:49:49:1326:0:0:0,-119.587	0:38:38:923:0:0:0,-83.3013	0:74:74:1947:0:0:0,-175.453	0:45:45:1128:0:0:0,-101.755	0:57:57:1442:0:0:0,-130.005
NC_000962	237664	.	C	T	1252.55	.	AB=0;ABP=0;AC=1;AF=0.111111;AN=9;ANN=T|synonymous_variant|LOW|Rv0200|Rv0200|transcript|Rv0200|protein_coding|1/1|c.459C>T|p.Ala153Ala|459/690|459/690|153/229||;AO=52;CIGAR=1X;DP=1702;DPB=1702;DPRA=0.945455;EPP=7.18621;EPPR=35.4691;GTI=0;LEN=1;MEANALT=1;MQM=60;MQMR=60;NS=9;NUMALT=1;ODDS=161.241;PAIRED=0;PAIREDR=0;PAO=0;PQA=0;PQR=0;PRO=0;QA=1474;QR=41153;RO=1649;RPL=25;RPP=3.17734;RPPR=18.0868;RPR=27;RUN=1;SAF=24;SAP=3.67845;SAR=28;SRF=766;SRP=21.0365;SRR=883;TYPE=snp	GT:DP:RO:QR:AO:QA:GL	0:35:35:1012:0:0:0,-91.3463	0:55:55:1532:0:0:0,-138.131	0:61:61:1632:0:0:0,-147.121	0:77:76:2042:0:0:0,-183.913	1:52:0:0:52:1474:-132.909,0	0:52:52:1343:0:0:0,-121.102	0:103:103:2800:0:0:0,-252.219	0:68:68:1886:0:0:0,-169.978	0:59:59:1546:0:0:0,-139.376
NC_000962	253676	.	C	T	2081.25	.	AB=0;ABP=0;AC=1;AF=0.111111;AN=9;ANN=T|missense_variant|MODERATE|nadR|Rv0212c|transcript|Rv0212c|protein_coding|1/1|c.965G>A|p.Arg322His|965/972|965/972|322/323||,T|downstream_gene_variant|MODIFIER|pckA|Rv0211|transcript|Rv0211|protein_coding||c.*74C>T|||||74|;AO=85;CIGAR=1X;DP=2033;DPB=2033;DPRA=1.30903;EPP=3.03585;EPPR=4.61995;GTI=0;LEN=1;MEANALT=1;MQM=60;MQMR=60;NS=9;NUMALT=1;ODDS=141.275;PAIRED=0;PAIREDR=0;PAO=0;PQA=0;PQR=0;PRO=0;QA=2415;QR=49675;RO=1948;RPL=37;RPP=6.10145;RPPR=7.57619;RPR=48;RUN=1;SAF=49;SAP=7.3277;SAR=36;SRF=1079;SRP=52.1694;SRR=869;TYPE=snp	GT:DP:RO:QR:AO:QA:GL	0:42:42:1259:0:0:0,-113.583	0:56:56:1594:0:0:0,-143.714	0:68:68:2054:0:0:0,-185.115	0:84:84:2429:0:0:0,-218.847	0:56:56:1551:0:0:0,-139.839	0:68:68:1970:0:0:0,-177.55	0:126:126:3748:0:0:0,-337.531	1:85:0:0:85:2415:-217.592,0	0:68:68:1950:0:0:0,-175.747
NC_000962	278434	.	T	C	1893.4	.	AB=0;ABP=0;AC=1;AF=0.111111;AN=9;ANN=C|missense_variant|MODERATE|Rv0232|Rv0232|transcript|Rv0232|protein_coding|1/1|c.536T>C|p.Met179Thr|536/690|536/690|179/229||;AO=81;CIGAR=1X;DP=2072;DPB=2072;DPRA=1.22049;EPP=3.25157;EPPR=12.8534;GTI=0;LEN=1;MEANALT=1;MQM=60;MQMR=60;NS=9;NUMALT=1;ODDS=119.612;PAIRED=0;PAIREDR=0;PAO=0;PQA=0;PQR=0;PRO=0;QA=2200;QR=51182;RO=1991;RPL=44;RPP=4.32391;RPPR=10.8902;RPR=37;RUN=1;SAF=33;SAP=9.04217;SAR=48;SRF=920;SRP=27.8781;SRR=1071;TYPE=snp	GT:DP:RO:QR:AO:QA:GL	0:38:38:1062:0:0:0,-95.8383	0:70:70:2086:0:0:0,-187.99	0:57:57:1755:0:0:0,-158.213	0:84:84:2522:0:0:0,-227.219	0:49:49:1486:0:0:0,-134.009	0:74:74:2268:0:0:0,-204.362	0:119:119:3652:0:0:0,-328.899	1:81:0:0:81:2200:-198.231,0	0:63:63:1863:0:0:0,-167.919
NC_000962	279898	.	C	T	1998.18	.	AB=0;ABP=0;AC=1;AF=0.111111;AN=9;ANN=T|missense_variant|MODERATE|gabD1|Rv0234c|transcript|Rv0234c|protein_coding|1/1|c.1243G>A|p.Glu415Lys|1243/1536|1243/1536|415/511||;AO=80;CIGAR=1X;DP=1668;DPB=1668;DPRA=1.51134;EPP=9.95901;EPPR=43.4642;GTI=0;LEN=1;MEANALT=1;MQM=59.9875;MQMR=60;NS=9;NUMALT=1;ODDS=117.715;PAIRED=0;PAIREDR=0;PAO=0;PQA=0;PQR=0;PRO=0;QA=2346;QR=40111;RO=1588;RPL=39;RPP=3.11887;RPPR=3.20721;RPR=41;RUN=1;SAF=49;SAP=11.8048;SAR=31;SRF=866;SRP=31.3652;SRR=722;TYPE=snp	GT:DP:RO:QR:AO:QA:GL	0:26:26:760:0:0:0,-68.6744	0:48:48:1401:0:0:0,-126.355	0:47:47:1296:0:0:0,-116.887	0:74:74:2209:0:0:0,-199.05	0:44:44:1270:0:0:0,-114.562	0:46:46:1385:0:0:0,-124.917	1:80:0:0:80:2346:-211.386,0	0:64:64:1854:0:0:0,-167.095	0:46:46:1304:0:0:0,-117.618
NC_000962	289160	.	C	G	1360.56	.	AB=0;ABP=0;AC=1;AF=0.111111;AN=9;ANN=G|synonymous_variant|LOW|vapB24|Rv0239|transcript|Rv0239|protein_coding|1/1|c.57C>G|p.Val19Val|57/234|57/234|19/77||,G|downstream_gene_variant|MODIFIER|Rv0238|Rv0238|transcript|Rv0238|protein_coding||c.*118C>G|||||118|;AO=58;CIGAR=1X;DP=1819;DPB=1819;DPRA=0.988075;EPP=6.75422;EPPR=3.1595;GTI=0;LEN=1;MEANALT=1;MQM=60;MQMR=60;NS=9;NUMALT=1;ODDS=152.828;PAIRED=0;PAIREDR=0;PAO=0;PQA=0;PQR=0;PRO=0;QA=1596;QR=45149;RO=1761;RPL=25;RPP=5.40641;RPPR=3.11018;RPR=33;RUN=1;SAF=29;SAP=3.0103;SAR=29;SRF=913;SRP=8.22011;SRR=848;TYPE=snp	GT:DP:RO:QR:AO:QA:GL	0:44:44:1274:0:0:0,-114.925	0:49:49:1455:0:0:0,-131.217	0:61:61:1835:0:0:0,-165.409	0:73:73:2128:0:0:0,-191.766	0:72:72:2086:0:0:0,-187.986	0:74:74:2142:0:0:0,-193.032	0:102:102:3027:0:0:0,-272.664	0:59:59:1754:0:0:0,-158.122	1:58:0:0:58:1596:-143.883,0
NC_000962	327019	.	C	A	1233.32	.	AB=0;ABP=0;AC=1;AF=0.111111;AN=9;ANN=A|synonymous_variant|LOW|fadE6|Rv0271c|transcript|Rv0271c|protein_coding|1/1|c.1443G>T|p.Leu481Leu|1443/2196|1443/2196|481/731||;AO=52;CIGAR=1X;DP=1853;DPB=1853;DPRA=0.883333;EPP=3.17734;EPPR=62.9687;GTI=0;LEN=1;MEANALT=1;MQM=60;MQMR=60;NS=9;NUMALT=1;ODDS=151.311;PAIRED=0;PAIREDR=0;PAO=0;PQA=0;PQR=0;PRO=0;QA=1489;QR=45088;RO=1801;RPL=35;RPP=16.5402;RPPR=124.17;RPR=17;RUN=1;SAF=30;SAP=5.68288;SAR=22;SRF=993;SRP=44.2755;SRR=808;TYPE=snp	GT:DP:RO:QR:AO:QA:GL	0:41:41:1116:0:0:0,-100.694	0:51:51:1423:0:0:0,-128.319	0:38:38:1091:0:0:0,-98.454	0:94:94:2609:0:0:0,-235.037	1:53:1:20:52:1489:-132.272,0	0:65:65:1847:0:0:0,-166.46	0:92:92:2461:0:0:0,-221.71	0:74:74:2028:0:0:0,-182.754	0:61:61:1677:0:0:0,-151.162
NC_000962	379840	.	C	T	1041.55	.	AB=0;ABP=0;AC=1;AF=0.111111;AN=9;ANN=T|synonymous_variant|LOW|Rv0311|Rv0311|transcript|Rv0311|protein_coding|1/1|c.669C>T|p.Phe223Phe|669/1230|669/1230|223/409||;AO=51;CIGAR=1X;DP=1773;DPB=1773;DPRA=0.888502;EPP=4.07475;EPPR=11.0808;GTI=0;LEN=1;MEANALT=1;MQM=60;MQMR=60;NS=9;NUMALT=1;ODDS=135.68;PAIRED=0;PAIREDR=0;PAO=0;PQA=0;PQR=0;PRO=0;QA=1245;QR=43120;RO=1722;RPL=19;RPP=10.206;RPPR=78.0862;RPR=32;RUN=1;SAF=24;SAP=3.3935;SAR=27;SRF=768;SRP=46.6365;SRR=954;TYPE=snp	GT:DP:RO:QR:AO:QA:GL	0:36:36:1020:0:0:0,-92.0643	1:51:0:0:51:1245:-112.275,0	0:43:43:1095:0:0:0,-98.7918	0:78:78:2213:0:0:0,-199.404	0:65:65:1765:0:0:0,-159.089	0:57:57:1576:0:0:0,-142.082	0:97:97:2657:0:0:0,-239.36	0:68:68:1870:0:0:0,-168.54	0:50:50:1452:0:0:0,-130.938
NC_000962	390791	.	A	G	1495.27	.	AB=0;ABP=0;AC=1;AF=0.111111;AN=9;ANN=G|missense_variant|MODERATE|Rv0323c|Rv0323c|transcript|Rv0323c|protein_coding|1/1|c.461T>C|p.Ile154Thr|461/672|461/672|154/223||;AO=67;CIGAR=1X;DP=1962;DPB=1962;DPRA=1.07709;EPP=3.82055;EPPR=79.326;GTI=0;LEN=1;MEANALT=2;MQM=60;MQMR=59.9784;NS=9;NUMALT=1;ODDS=110.803;PAIRED=0;PAIREDR=0;PAO=0;PQA=0;PQR=0;PRO=0;QA=1779;QR=47968;RO=1894;RPL=18;RPP=34.1563;RPPR=239.322;RPR=49;RUN=1;SAF=31;SAP=3.82055;SAR=36;SRF=1028;SRP=33.0991;SRR=866;TYPE=snp	GT:DP:RO:QR:AO:QA:GL	1:68:0:0:67:1779:-160.263,0	0:53:53:1526:0:0:0,-137.59	0:74:74:2127:0:0:0,-191.676	0:76:76:2173:0:0:0,-195.806	0:59:59:1638:0:0:0,-147.663	0:63:63:1779:0:0:0,-160.357	0:102:102:2981:0:0:0,-268.524	0:62:62:1733:0:0:0,-156.212	0:69:69:1947:0:0:0,-175.249
NC_000962	397962	.	C	T	1225.07	.	AB=0;ABP=0;AC=1;AF=0.111111;AN=9;ANN=T|missense_variant|MODERATE|Rv0332|Rv0332|transcript|Rv0332|protein_coding|1/1|c.521C>T|p.Thr174Met|521/786|521/786|174/261||;AO=48;CIGAR=1X;DP=1745;DPB=1745;DPRA=0.848556;EPP=3.19126;EPPR=33.7526;GTI=0;LEN=1;MEANALT=1;MQM=60;MQMR=60;NS=9;NUMALT=1;ODDS=149.4;PAIRED=0;PAIREDR=0;PAO=0;PQA=0;PQR=0;PRO=0;QA=1449;QR=43045;RO=1697;RPL=21;RPP=4.6389;RPPR=128.371;RPR=27;RUN=1;SAF=18;SAP=9.52472;SAR=30;SRF=839;SRP=3.47223;SRR=858;TYPE=snp	GT:DP:RO:QR:AO:QA:GL	0:38:38:1104:0:0:0,-99.6266	0:44:44:1226:0:0:0,-110.599	0:52:52:1512:0:0:0,-136.336	0:81:81:2298:0:0:0,-207.047	1:48:0:0:48:1449:-130.675,0	0:56:56:1560:0:0:0,-140.648	0:113:113:3288:0:0:0,-296.132	0:73:73:2059:0:0:0,-185.547	0:50:50:1438:0:0:0,-129.681
NC_000962	398612	.	A	C	1196.76	.	AB=0;ABP=0;AC=1;AF=0.111111;AN=9;ANN=C|missense_variant|MODERATE|Rv0333|Rv0333|transcript|Rv0333|protein_coding|1/1|c.359A>C|p.Asp120Ala|359/375|359/375|120/124||,C|upstream_gene_variant|MODIFIER|rmlA|Rv0334|transcript|Rv0334|protein_coding||c.-46A>C|||||46|;AO=54;CIGAR=1X;DP=2132;DPB=2132;DPRA=0.779596;EPP=3.17115;EPPR=30.4612;GTI=0;LEN=1;MEANALT=1;MQM=60;MQMR=59.9855;NS=9;NUMALT=1;ODDS=129.312;PAIRED=0;PAIREDR=0;PAO=0;PQA=0;PQR=0;PRO=0;QA=1418;QR=53283;RO=2076;RPL=27;RPP=3.0103;RPPR=52.7199;RPR=27;RUN=1;SAF=31;SAP=5.5839;SAR=23;SRF=1072;SRP=7.84695;SRR=1004;TYPE=snp	GT:DP:RO:QR:AO:QA:GL	0:58:58:1716:0:0:0,-154.695	0:56:56:1672:0:0:0,-150.74	0:54:52:1471:0:0:0,-132.343	0:106:106:3250:0:0:0,-292.68	0:66:66:1935:0:0:0,-174.394	0:63:63:1897:0:0:0,-170.984	0:113:113:3388:0:0:0,-305.142	0:79:79:2362:0:0:0,-212.827	1:54:0:0:54:1418:-127.866,0
NC_000962	405523	.	G	T	1973.44	.	AB=0;ABP=0;AC=1;AF=0.111111;AN=9;ANN=T|synonymous_variant|LOW|Rv0338c|Rv0338c|transcript|Rv0338c|protein_coding|1/1|c.319C>A|p.Arg107Arg|319/2649|319/2649|107/882||;AO=80;CIGAR=1X;DP=2029;DPB=2029;DPRA=1.2314;EPP=11.8048;EPPR=29.0914;GTI=0;LEN=1;MEANALT=1;MQM=60;MQMR=60;NS=9;NUMALT=1;ODDS=108.348;PAIRED=0;PAIREDR=0;PAO=0;PQA=0;PQR=0;PRO=0;QA=2295;QR=47966;RO=1949;RPL=39;RPP=3.11887;RPPR=20.9804;RPR=41;RUN=1;SAF=34;SAP=6.91895;SAR=46;SRF=960;SRP=3.9473;SRR=989;TYPE=snp	GT:DP:RO:QR:AO:QA:GL	0:34:34:875:0:0:0,-78.9959	0:51:51:1271:0:0:0,-114.623	0:61:61:1593:0:0:0,-143.603	1:80:0:0:80:2295:-206.792,0	0:50:50:1286:0:0:0,-115.973	0:74:74:1957:0:0:0,-176.364	0:99:99:2699:0:0:0,-243.138	0:87:87:2401:0:0:0,-216.324	0:55:55:1372:0:0:0,-123.71
NC_000962	416402	.	G	C	1416.95	.	AB=0;ABP=0;AC=1;AF=0.111111;AN=9;ANN=C|stop_gained|HIGH|ansP2|Rv0346c|transcript|Rv0346c|protein_coding|1/1|c.564C>G|p.Tyr188*|564/1464|564/1464|188/487||;AO=55;CIGAR=1X;DP=2068;DPB=2068;DPRA=0.819672;EPP=4.94488;EPPR=9.07813;GTI=0;LEN=1;MEANALT=1;MQM=60;MQMR=60;NS=9;NUMALT=1;ODDS=137.82;PAIRED=0;PAIREDR=0;PAO=0;PQA=0;PQR=0;PRO=0;QA=1675;QR=51684;RO=2013;RPL=26;RPP=3.36563;RPPR=48.3437;RPR=29;RUN=1;SAF=37;SAP=17.2631;SAR=18;SRF=1018;SRP=3.58095;SRR=995;TYPE=snp	GT:DP:RO:QR:AO:QA:GL	0:51:51:1552:0:0:0,-139.943	1:55:0:0:55:1675:-151.013,0	0:57:57:1560:0:0:0,-140.649	0:99:99:3050:0:0:0,-274.718	0:52:52:1535:0:0:0,-138.409	0:72:72:2147:0:0:0,-193.475	0:93:93:2797:0:0:0,-251.96	0:88:88:2662:0:0:0,-239.818	0:68:68:1989:0:0:0,-179.254
NC_000962	419567	.	G	A	2431.77	.	AB=0;ABP=0;AC=1;AF=0.111111;AN=9;ANN=A|missense_variant|MODERATE|Rv0349|Rv0349|transcript|Rv0349|protein_coding|1/1|c.619G>A|p.Glu207Lys|619/660|619/660|207/219||;AO=92;CIGAR=1X;DP=2016;DPB=2016;DPRA=1.43451;EPP=7.63648;EPPR=13.2014;GTI=0;LEN=1;MEANALT=1;MQM=60;MQMR=60;NS=9;NUMALT=1;ODDS=124.521;PAIRED=0;PAIREDR=0;PAO=0;PQA=0;PQR=0;PRO=0;QA=2858;QR=49198;RO=1923;RPL=66;RPP=40.775;RPPR=142.13;RPR=26;RUN=1;SAF=49;SAP=3.86001;SAR=43;SRF=943;SRP=4.55619;SRR=980;TYPE=snp	GT:DP:RO:QR:AO:QA:GL	0:41:41:1268:0:0:0,-114.399	0:53:53:1533:0:0:0,-138.226	0:63:63:1842:0:0:0,-166.027	1:92:0:0:92:2858:-257.432,0	0:47:47:1512:0:0:0,-136.362	0:70:70:2068:0:0:0,-186.36	0:106:106:3168:0:0:0,-285.337	0:83:83:2363:0:0:0,-212.906	0:78:77:2252:0:0:0,-202.794
NC_000962	436431	.	G	A	1780.64	.	AB=0;ABP=0;AC=1;AF=0.111111;AN=9;ANN=A|synonymous_variant|LOW|purA|Rv0357c|transcript|Rv0357c|protein_coding|1/1|c.339C>T|p.Ile113Ile|339/1299|339/1299|113/432||;AO=73;CIGAR=1X;DP=2145;DPB=2145;DPRA=1.05695;EPP=4.46786;EPPR=17.6028;GTI=0;LEN=1;MEANALT=1;MQM=60;MQMR=60;NS=9;NUMALT=1;ODDS=122.025;PAIRED=0;PAIREDR=0;PAO=0;PQA=0;PQR=0;PRO=0;QA=2070;QR=53424;RO=2072;RPL=45;RPP=11.607;RPPR=3.83194;RPR=28;RUN=1;SAF=37;SAP=3.04005;SAR=36;SRF=1023;SRP=3.71875;SRR=1049;TYPE=snp	GT:DP:RO:QR:AO:QA:GL	0:48:48:1445:0:0:0,-130.316	1:73:0:0:73:2070:-186.53,0	0:64:64:1991:0:0:0,-179.45	0:88:88:2759:0:0:0,-248.541	0:60:60:1881:0:0:0,-169.548	0:68:68:2034:0:0:0,-183.306	0:70:70:2135:0:0:0,-192.406	0:75:75:2333:0:0:0,-210.221	0:66:66:2054:0:0:0,-185.115
NC_000962	448013	.	G	A	2680.41	.	AB=0;ABP=0;AC=1;AF=0.111111;AN=9;ANN=A|missense_variant|MODERATE|Rv0370c|Rv0370c|transcript|Rv0370c|protein_coding|1/1|c.31C>T|p.Arg11Cys|31/897|31/897|11/298||,A|downstream_gene_variant|MODIFIER|Rv0371c|Rv0371c|transcript|Rv0371c|protein_coding||c.*27C>T|||||27|;AO=103;CIGAR=1X;DP=1963;DPB=1963;DPRA=1.51773;EPP=5.56125;EPPR=6.67145;GTI=0;LEN=1;MEANALT=1;MQM=60;MQMR=59.993;NS=9;NUMALT=1;ODDS=115.629;PAIRED=0;PAIREDR=0;PAO=0;PQA=0;PQR=0;PRO=0;QA=3141;QR=46631;RO=1860;RPL=50;RPP=3.20004;RPPR=33.6491;RPR=53;RUN=1;SAF=53;SAP=3.20004;SAR=50;SRF=931;SRP=3.01497;SRR=929;TYPE=snp	GT:DP:RO:QR:AO:QA:GL	0:34:34:960:0:0:0,-86.6615	0:41:41:1125:0:0:0,-101.489	0:52:52:1512:0:0:0,-136.335	0:83:82:2422:1:13:0,-216.911	0:56:56:1608:0:0:0,-144.972	0:69:69:1893:0:0:0,-170.609	1:103:1:12:102:3128:-280.536,0	0:64:64:1751:0:0:0,-157.829	0:71:71:1988:0:0:0,-179.158
NC_000962	468775	.	G	A	1370.4	.	AB=0;ABP=0;AC=1;AF=0.111111;AN=9;ANN=A|synonymous_variant|LOW|purT|Rv0389|transcript|Rv0389|protein_coding|1/1|c.441G>A|p.Pro147Pro|441/1260|441/1260|147/419||;AO=60;CIGAR=1X;DP=1506;DPB=1506;DPRA=1.26644;EPP=3.15506;EPPR=25.012;GTI=0;LEN=1;MEANALT=1;MQM=60;MQMR=60;NS=9;NUMALT=1;ODDS=110.298;PAIRED=0;PAIREDR=0;PAO=0;PQA=0;PQR=0;PRO=0;QA=1623;QR=35755;RO=1445;RPL=30;RPP=3.0103;RPPR=3.26426;RPR=30;RUN=1;SAF=29;SAP=3.15506;SAR=31;SRF=702;SRP=5.53642;SRR=743;TYPE=snp	GT:DP:RO:QR:AO:QA:GL	0:31:31:783:0:0:0,-70.7133	0:34:33:890:0:0:0,-80.281	0:47:47:1194:0:0:0,-107.699	0:38:38:1081:0:0:0,-97.5519	0:39:39:1004:0:0:0,-90.599	0:50:50:1420:0:0:0,-128.055	0:85:85:2273:0:0:0,-204.801	1:61:1:14:60:1623:-144.913,0	0:39:39:1128:0:0:0,-101.788
NC_000962	469851	.	T	C	1115.77	.	AB=0;ABP=0;AC=1;AF=0.111111;AN=9;ANN=C|synonymous_variant|LOW|Rv0390|Rv0390|transcript|Rv0390|protein_coding|1/1|c.261T>C|p.Cys87Cys|261/423|261/423|87/140||;AO=51;CIGAR=1X;DP=1674;DPB=1674;DPRA=0.942699;EPP=6.45911;EPPR=156.767;GTI=0;LEN=1;MEANALT=1;MQM=60;MQMR=60;NS=9;NUMALT=1;ODDS=111.62;PAIRED=0;PAIREDR=0;PAO=0;PQA=0;PQR=0;PRO=0;QA=1326;QR=41401;RO=1623;RPL=20;RPP=8.16222;RPPR=5.0453;RPR=31;RUN=1;SAF=26;SAP=3.05288;SAR=25;SRF=907;SRP=51.8196;SRR=716;TYPE=snp	GT:DP:RO:QR:AO:QA:GL	0:30:30:861:0:0:0,-77.7621	0:55:55:1618:0:0:0,-145.871	1:51:0:0:51:1326:-119.577,0	0:79:79:2415:0:0:0,-217.59	0:38:38:1118:0:0:0,-100.888	0:57:57:1648:0:0:0,-148.573	0:89:89:2631:0:0:0,-237.024	0:65:65:1827:0:0:0,-164.677	0:57:57:1611:0:0:0,-145.24
NC_000962	485731	.	A	G	1898.88	.	AB=0;ABP=0;AC=1;AF=0.111111;AN=9;ANN=G|initiator_codon_variant|LOW|pks6|Rv0405|transcript|Rv0405|protein_coding|1/1|c.1A>G|p.Met1?|1/4209|1/4209|1/1402||,G|synonymous_variant|LOW|fadD30|Rv0404|transcript|Rv0404|protein_coding|1/1|c.1755A>G|p.Pro585Pro|1755/1758|1755/1758|585/585||;AO=72;CIGAR=1X;DP=2308;DPB=2308;DPRA=0.966011;EPP=3.49285;EPPR=70.695;GTI=0;LEN=1;MEANALT=1;MQM=60;MQMR=60;NS=9;NUMALT=1;ODDS=185.092;PAIRED=0;PAIREDR=0;PAO=0;PQA=0;PQR=0;PRO=0;QA=2197;QR=57420;RO=2236;RPL=40;RPP=4.9405;RPPR=16.5325;RPR=32;RUN=1;SAF=30;SAP=7.35324;SAR=42;SRF=985;SRP=71.7244;SRR=1251;TYPE=snp	GT:DP:RO:QR:AO:QA:GL	0:70:70:2129:0:0:0,-191.859	0:82:82:2429:0:0:0,-218.848	0:61:61:1847:0:0:0,-166.489	1:72:0:0:72:2197:-197.981,0	0:54:54:1643:0:0:0,-148.129	0:83:83:2414:0:0:0,-217.496	0:124:124:3799:0:0:0,-342.117	0:112:112:3217:0:0:0,-289.754	0:62:62:1830:0:0:0,-164.954
NC_000962	512092	.	A	G	515.695	.	AB=0;ABP=0;AC=1;AF=0.111111;AN=9;ANN=G|missense_variant|MODERATE|ctpH|Rv0425c|transcript|Rv0425c|protein_coding|1/1|c.3230T>C|p.Met1077Thr|3230/4620|3230/4620|1077/1539||;AO=25;CIGAR=1X;DP=1326;DPB=1326;DPRA=0.57648;EPP=3.79203;EPPR=3.49266;GTI=0;LEN=1;MEANALT=1;MQM=60;MQMR=60;NS=9;NUMALT=1;ODDS=118.743;PAIRED=0;PAIREDR=0;PAO=0;PQA=0;PQR=0;PRO=0;QA=687;QR=32900;RO=1301;RPL=20;RPP=22.5536;RPPR=578.123;RPR=5;RUN=1;SAF=13;SAP=3.09716;SAR=12;SRF=628;SRP=6.39019;SRR=673;TYPE=snp	GT:DP:RO:QR:AO:QA:GL	1:25:0:0:25:687:-62.0931,0	0:35:35:1013:0:0:0,-91.4403	0:33:33:945:0:0:0,-85.3177	0:56:56:1612:0:0:0,-145.335	0:33:33:980:0:0:0,-88.4756	0:46:46:1382:0:0:0,-124.643	0:45:45:1257:0:0:0,-113.39	0:58:58:1607:0:0:0,-144.879	0:39:39:1160:0:0:0,-104.671
NC_000962	515635	.	G	A	1212.34	.	AB=0;ABP=0;AC=1;AF=0.111111;AN=9;ANN=A|missense_variant|MODERATE|Rv0426c|Rv0426c|transcript|Rv0426c|protein_coding|1/1|c.182C>T|p.Ala61Val|182/444|182/444|61/147||;AO=47;CIGAR=1X;DP=1623;DPB=1623;DPRA=0.89467;EPP=16.3625;EPPR=204.07;GTI=0;LEN=1;MEANALT=1;MQM=60;MQMR=60;NS=9;NUMALT=1;ODDS=118.094;PAIRED=0;PAIREDR=0;PAO=0;PQA=0;PQR=0;PRO=0;QA=1439;QR=39108;RO=1576;RPL=24;RPP=3.0565;RPPR=7.3312;RPR=23;RUN=1;SAF=25;SAP=3.42611;SAR=22;SRF=791;SRP=3.0599;SRR=785;TYPE=snp	GT:DP:RO:QR:AO:QA:GL	0:23:23:675:0:0:0,-61.0274	0:51:51:1363:0:0:0,-122.914	0:44:44:1165:0:0:0,-105.094	0:74:74:1971:0:0:0,-177.623	1:47:0:0:47:1439:-129.781,0	0:49:49:1365:0:0:0,-123.101	0:97:97:2507:0:0:0,-225.843	0:76:76:2051:0:0:0,-184.822	0:41:41:1107:0:0:0,-99.8796
NC_000962	520509	.	A	G	2391.09	.	AB=0;ABP=0;AC=1;AF=0.111111;AN=9;ANN=G|synonymous_variant|LOW|Rv0433|Rv0433|transcript|Rv0433|protein_coding|1/1|c.186A>G|p.Val62Val|186/1131|186/1131|62/376||;AO=98;CIGAR=1X;DP=1793;DPB=1793;DPRA=1.73451;EPP=3.36483;EPPR=91.623;GTI=0;LEN=1;MEANALT=1;MQM=60;MQMR=60;NS=9;NUMALT=1;ODDS=131.957;PAIRED=0;PAIREDR=0;PAO=0;PQA=0;PQR=0;PRO=0;QA=2806;QR=44720;RO=1695;RPL=47;RPP=3.36483;RPPR=12.2663;RPR=51;RUN=1;SAF=40;SAP=10.1895;SAR=58;SRF=672;SRP=160.844;SRR=1023;TYPE=snp	GT:DP:RO:QR:AO:QA:GL	0:31:31:975:0:0:0,-88.0394	0:55:55:1717:0:0:0,-154.798	0:55:55:1725:0:0:0,-155.513	1:98:0:0:98:2806:-252.766,0	0:55:55:1785:0:0:0,-160.923	0:75:75:2468:0:0:0,-222.372	0:108:108:3406:0:0:0,-306.757	0:81:81:2534:0:0:0,-228.31	0:67:67:2078:0:0:0,-187.27
NC_000962	537173	.	G	C	7367.06	.	AB=0;ABP=0;AC=5;AF=0.555556;AN=9;ANN=C|upstream_gene_variant|MODIFIER|Rv0448c|Rv0448c|transcript|Rv0448c|protein_coding||c.-4C>G|||||4|,C|downstream_gene_variant|MODIFIER|Rv0449c|Rv0449c|transcript|Rv0449c|protein_coding||c.*56C>G|||||56|,C|intergenic_region|MODIFIER|Rv0448c-Rv0449c|Rv0448c-Rv0449c|intergenic_region|Rv0448c-Rv0449c|||n.537173G>C||||||;AO=280;CIGAR=1X;DP=1488;DPB=1488;DPRA=1.22124;EPP=3.78583;EPPR=8.25203;GTI=0;LEN=1;MEANALT=1;MQM=60;MQMR=60;NS=9;NUMALT=1;ODDS=141.94;PAIRED=0;PAIREDR=0;PAO=0;PQA=0;PQR=0;PRO=0;QA=8465;QR=29445;RO=1208;RPL=184;RPP=63.067;RPPR=215.728;RPR=96;RUN=1;SAF=135;SAP=3.78583;SAR=145;SRF=621;SRP=5.0883;SRR=587;TYPE=snp	GT:DP:RO:QR:AO:QA:GL	1:46:0:0:46:1399:-126.179,0	0:33:33:929:0:0:0,-83.8709	1:47:0:0:47:1389:-125.272,0	0:48:48:1330:0:0:0,-119.953	1:52:1:26:51:1572:-139.148,0	1:58:0:0:58:1731:-156.051,0	1:80:2:30:78:2374:-211.052,0	0:54:54:1406:0:0:0,-126.771	0:40:40:1004:0:0:0,-90.5994
NC_000962	549257	.	C	G	2002.46	.	AB=0;ABP=0;AC=1;AF=0.111111;AN=9;ANN=G|missense_variant|MODERATE|Rv0457c|Rv0457c|transcript|Rv0457c|protein_coding|1/1|c.351G>C|p.Trp117Cys|351/2022|351/2022|117/673||;AO=80;CIGAR=1X;DP=1770;DPB=1770;DPRA=1.47599;EPP=3.11887;EPPR=6.22254;GTI=0;LEN=1;MEANALT=1;MQM=60;MQMR=60;NS=9;NUMALT=1;ODDS=114.76;PAIRED=0;PAIREDR=0;PAO=0;PQA=0;PQR=0;PRO=0;QA=2389;QR=44097;RO=1690;RPL=31;RPP=11.8048;RPPR=5.06613;RPR=49;RUN=1;SAF=42;SAP=3.44459;SAR=38;SRF=833;SRP=3.7504;SRR=857;TYPE=snp	GT:DP:RO:QR:AO:QA:GL	0:50:50:1621:0:0:0,-146.158	0:59:59:1774:0:0:0,-159.915	0:36:36:1130:0:0:0,-101.968	1:83:3:51:80:2389:-210.492,0	0:48:48:1488:0:0:0,-134.18	0:64:64:2015:0:0:0,-181.606	0:88:88:2822:0:0:0,-254.202	0:69:69:2139:0:0:0,-192.761	0:62:62:1993:0:0:0,-179.608
NC_000962	572126	.	C	T	1232.91	.	AB=0;ABP=0;AC=1;AF=0.111111;AN=9;ANN=T|synonymous_variant|LOW|lprQ|Rv0483|transcript|Rv0483|protein_coding|1/1|c.417C>T|p.Asp139Asp|417/1356|417/1356|139/451||;AO=51;CIGAR=1X;DP=1572;DPB=1572;DPRA=1.02632;EPP=3.05288;EPPR=7.32897;GTI=0;LEN=1;MEANALT=1;MQM=60;MQMR=60;NS=9;NUMALT=1;ODDS=143.856;PAIRED=0;PAIREDR=0;PAO=0;PQA=0;PQR=0;PRO=0;QA=1498;QR=38417;RO=1521;RPL=18;RPP=12.5903;RPPR=3.12594;RPR=33;RUN=1;SAF=30;SAP=6.45911;SAR=21;SRF=817;SRP=21.2401;SRR=704;TYPE=snp	GT:DP:RO:QR:AO:QA:GL	0:32:32:911:0:0:0,-82.2557	0:46:46:1366:0:0:0,-123.202	0:49:49:1372:0:0:0,-123.737	0:73:73:2077:0:0:0,-187.161	1:52:1:34:51:1498:-131.679,0	0:45:45:1296:0:0:0,-116.896	0:88:88:2443:0:0:0,-220.1	0:51:51:1470:0:0:0,-132.549	0:46:46:1288:0:0:0,-116.176
NC_000962	584120	.	G	A	946.792	.	AB=0;ABP=0;AC=1;AF=0.111111;AN=9;ANN=A|missense_variant|MODERATE|Rv0493c|Rv0493c|transcript|Rv0493c|protein_coding|1/1|c.571C>T|p.His191Tyr|571/990|571/990|191/329||;AO=38;CIGAR=1X;DP=1613;DPB=1613;DPRA=0.743329;EPP=6.66752;EPPR=29.3166;GTI=0;LEN=1;MEANALT=2;MQM=60;MQMR=60;NS=9;NUMALT=1;ODDS=153.63;PAIRED=0;PAIREDR=0;PAO=0;PQA=0;PQR=0;PRO=0;QA=1152;QR=38225;RO=1572;RPL=13;RPP=11.239;RPPR=3.56284;RPR=25;RUN=1;SAF=22;SAP=5.06748;SAR=16;SRF=753;SRP=9.02743;SRR=819;TYPE=snp	GT:DP:RO:QR:AO:QA:GL	1:39:0:0:38:1152:-103.834,0	0:45:45:1103:0:0:0,-99.4906	0:32:32:807:0:0:0,-72.8701	0:68:68:1739:0:0:0,-156.74	0:55:55:1411:0:0:0,-127.218	0:49:49:1189:0:0:0,-107.229	0:70:70:1744:0:0:0,-157.177	0:58:57:1488:0:0:0,-133.978	0:51:51:1264:0:0:0,-113.991
NC_000962	610640	.	C	A	1801.04	.	AB=0;ABP=0;AC=1;AF=0.111111;AN=9;ANN=A|missense_variant|MODERATE|Rv0518|Rv0518|transcript|Rv0518|protein_coding|1/1|c.453C>A|p.Ser151Arg|453/696|453/696|151/231||;AO=73;CIGAR=1X;DP=2056;DPB=2056;DPRA=1.10439;EPP=3.75395;EPPR=24.1676;GTI=0;LEN=1;MEANALT=1;MQM=60;MQMR=60;NS=9;NUMALT=1;ODDS=106.03;PAIRED=0;PAIREDR=0;PAO=0;PQA=0;PQR=0;PRO=0;QA=2091;QR=50160;RO=1983;RPL=29;RPP=9.70319;RPPR=42.1264;RPR=44;RUN=1;SAF=38;SAP=3.27802;SAR=35;SRF=975;SRP=4.2028;SRR=1008;TYPE=snp	GT:DP:RO:QR:AO:QA:GL	0:39:39:1090:0:0:0,-98.3491	0:52:52:1439:0:0:0,-129.762	0:55:55:1446:0:0:0,-130.377	0:82:82:2433:0:0:0,-219.213	1:73:0:0:73:2091:-188.432,0	0:83:83:2460:0:0:0,-221.642	0:93:93:2655:0:0:0,-239.186	0:86:86:2507:0:0:0,-225.867	0:70:70:1978:0:0:0,-178.268
NC_000962	622372	.	A	G	530.352	.	AB=0;ABP=0;AC=1;AF=0.111111;AN=9;ANN=G|missense_variant|MODERATE|Rv0531|Rv0531|transcript|Rv0531|protein_coding|1/1|c.44A>G|p.Asp15Gly|44/318|44/318|15/105||,G|upstream_gene_variant|MODIFIER|Rv0530A|Rv0530A|transcript|Rv0530A|protein_coding||c.-90T>C|||||90|;AO=25;CIGAR=1X;DP=1296;DPB=1296;DPRA=0.590087;EPP=5.18177;EPPR=18.4293;GTI=0;LEN=1;MEANALT=1;MQM=60;MQMR=60;NS=9;NUMALT=1;ODDS=122.116;PAIRED=0;PAIREDR=0;PAO=0;PQA=0;PQR=0;PRO=0;QA=705;QR=31979;RO=1271;RPL=20;RPP=22.5536;RPPR=920.955;RPR=5;RUN=1;SAF=10;SAP=5.18177;SAR=15;SRF=580;SRP=24.0604;SRR=691;TYPE=snp	GT:DP:RO:QR:AO:QA:GL	0:30:30:850:0:0:0,-76.7666	1:25:0:0:25:705:-63.7187,0	0:35:35:984:0:0:0,-88.8233	0:56:56:1636:0:0:0,-147.496	0:36:36:1115:0:0:0,-100.631	0:40:40:1175:0:0:0,-106.018	0:71:71:1884:0:0:0,-169.787	0:33:33:894:0:0:0,-80.7099	0:32:32:929:0:0:0,-83.8692
NC_000962	638348	.	G	A	1524.5	.	AB=0;ABP=0;AC=1;AF=0.111111;AN=9;ANN=A|missense_variant|MODERATE|Rv0547c|Rv0547c|transcript|Rv0547c|protein_coding|1/1|c.569C>T|p.Ser190Leu|569/885|569/885|190/294||;AO=70;CIGAR=1X;DP=1679;DPB=1679;DPRA=1.30516;EPP=4.12706;EPPR=3.07643;GTI=0;LEN=1;MEANALT=1;MQM=60;MQMR=60;NS=9;NUMALT=1;ODDS=117.18;PAIRED=0;PAIREDR=0;PAO=0;PQA=0;PQR=0;PRO=0;QA=1792;QR=40828;RO=1609;RPL=28;RPP=9.09042;RPPR=287.341;RPR=42;RUN=1;SAF=34;SAP=3.13438;SAR=36;SRF=841;SRP=10.2022;SRR=768;TYPE=snp	GT:DP:RO:QR:AO:QA:GL	0:38:38:1151:0:0:0,-103.869	0:39:39:1183:0:0:0,-106.748	0:37:37:1071:0:0:0,-96.6574	1:70:0:0:70:1792:-161.509,0	0:39:39:1171:0:0:0,-105.663	0:73:73:2189:0:0:0,-197.26	0:93:93:2622:0:0:0,-236.212	0:47:47:1396:0:0:0,-125.908	0:53:53:1485:0:0:0,-133.902
NC_000962	643042	.	A	G	1211.95	.	AB=0;ABP=0;AC=1;AF=0.111111;AN=9;ANN=G|missense_variant|MODERATE|Rv0552|Rv0552|transcript|Rv0552|protein_coding|1/1|c.154A>G|p.Ile52Val|154/1605|154/1605|52/534||;AO=55;CIGAR=1X;DP=1504;DPB=1504;DPRA=1.12178;EPP=4.94488;EPPR=20.1678;GTI=0;LEN=1;MEANALT=1;MQM=60;MQMR=60;NS=9;NUMALT=1;ODDS=105.714;PAIRED=0;PAIREDR=0;PAO=0;PQA=0;PQR=0;PRO=0;QA=1445;QR=36482;RO=1449;RPL=29;RPP=3.36563;RPPR=18.2975;RPR=26;RUN=1;SAF=24;SAP=4.94488;SAR=31;SRF=734;SRP=3.55129;SRR=715;TYPE=snp	GT:DP:RO:QR:AO:QA:GL	0:34:34:1032:0:0:0,-93.1597	0:40:40:1166:0:0:0,-105.21	0:30:30:846:0:0:0,-76.4081	0:60:60:1634:0:0:0,-147.299	0:54:54:1520:0:0:0,-137.052	0:54:53:1455:1:15:0,-129.701	0:112:112:3109:0:0:0,-280.034	1:54:0:0:54:1430:-128.947,0	0:37:37:1024:0:0:0,-92.4171
NC_000962	669296	.	G	A	1006.96	.	AB=0;ABP=0;AC=1;AF=0.111111;AN=9;ANN=A|synonymous_variant|LOW|Rv0575c|Rv0575c|transcript|Rv0575c|protein_coding|1/1|c.450C>T|p.Val150Val|450/1167|450/1167|150/388||;AO=48;CIGAR=1X;DP=1980;DPB=1980;DPRA=0.820171;EPP=11.8771;EPPR=21.7236;GTI=0;LEN=1;MEANALT=1;MQM=60;MQMR=60;NS=9;NUMALT=1;ODDS=151.877;PAIRED=0;PAIREDR=0;PAO=0;PQA=0;PQR=0;PRO=0;QA=1240;QR=49519;RO=1931;RPL=26;RPP=3.73412;RPPR=4.38785;RPR=22;RUN=1;SAF=23;SAP=3.19126;SAR=25;SRF=973;SRP=3.26332;SRR=958;TYPE=snp	GT:DP:RO:QR:AO:QA:GL	0:27:27:820:0:0:0,-74.0851	0:59:58:1663:1:24:0,-147.522	0:69:69:2014:0:0:0,-181.502	0:89:89:2564:0:0:0,-230.987	1:47:0:0:47:1216:-109.682,0	0:82:82:2520:0:0:0,-227.041	0:105:105:3116:0:0:0,-280.66	0:68:68:2038:0:0:0,-183.673	0:74:73:2144:0:0:0,-193.083
NC_000962	742081	.	C	T	944.638	.	AB=0;ABP=0;AC=1;AF=0.111111;AN=9;ANN=T|synonymous_variant|LOW|Rv0647c|Rv0647c|transcript|Rv0647c|protein_coding|1/1|c.537G>A|p.Ala179Ala|537/1467|537/1467|179/488||;AO=44;CIGAR=1X;DP=1847;DPB=1847;DPRA=0.732113;EPP=3.79993;EPPR=3.21384;GTI=0;LEN=1;MEANALT=1;MQM=60;MQMR=59.9878;NS=9;NUMALT=1;ODDS=144.326;PAIRED=0;PAIREDR=0;PAO=0;PQA=0;PQR=0;PRO=0;QA=1137;QR=45897;RO=1803;RPL=21;RPP=3.20771;RPPR=52.641;RPR=23;RUN=1;SAF=21;SAP=3.20771;SAR=23;SRF=808;SRP=45.1258;SRR=995;TYPE=snp	GT:DP:RO:QR:AO:QA:GL	1:44:0:0:44:1137:-102.566,0	0:48:48:1335:0:0:0,-120.402	0:55:55:1611:0:0:0,-145.162	0:87:87:2561:0:0:0,-230.728	0:54:54:1580:0:0:0,-142.459	0:63:63:1836:0:0:0,-165.49	0:101:101:2878:0:0:0,-259.242	0:62:62:1742:0:0:0,-157.025	0:61:61:1826:0:0:0,-164.6
NC_000962	742560	.	G	A	666.869	.	AB=0;ABP=0;AC=1;AF=0.111111;AN=9;ANN=A|missense_variant|MODERATE|Rv0647c|Rv0647c|transcript|Rv0647c|protein_coding|1/1|c.58C>T|p.Pro20Ser|58/1467|58/1467|20/488||;AO=30;CIGAR=1X;DP=1394;DPB=1394;DPRA=0.682318;EPP=4.16842;EPPR=69.2625;GTI=0;LEN=1;MEANALT=1;MQM=60;MQMR=59.75;NS=9;NUMALT=1;ODDS=143.245;PAIRED=0;PAIREDR=0;PAO=0;PQA=0;PQR=0;PRO=0;QA=913;QR=36166;RO=1364;RPL=28;RPP=51.9408;RPPR=1073.46;RPR=2;RUN=1;SAF=15;SAP=3.0103;SAR=15;SRF=758;SRP=39.7916;SRR=606;TYPE=snp	GT:DP:RO:QR:AO:QA:GL	0:25:25:858:0:0:0,-77.5202	1:31:1:25:30:913:-79.9536,0	0:37:37:1220:0:0:0,-110.085	0:56:56:1871:0:0:0,-168.632	0:49:49:1647:0:0:0,-148.497	0:53:53:1728:0:0:0,-155.78	0:81:81:2639:0:0:0,-237.742	0:52:52:1650:0:0:0,-148.755	0:30:30:1008:0:0:0,-91.0024
NC_000962	754545	.	A	G	1437.22	.	AB=0;ABP=0;AC=1;AF=0.111111;AN=9;ANN=G|upstream_gene_variant|MODIFIER|Rv0658c|Rv0658c|transcript|Rv0658c|protein_coding||c.-136T>C|||||136|,G|downstream_gene_variant|MODIFIER|mazF2|Rv0659c|transcript|Rv0659c|protein_coding||c.*140T>C|||||140|,G|intergenic_region|MODIFIER|Rv0658c-mazF2|Rv0658c-Rv0659c|intergenic_region|Rv0658c-Rv0659c|||n.754545A>G||||||;AO=60;CIGAR=1X;DP=1849;DPB=1849;DPRA=1.02349;EPP=17.4868;EPPR=131.36;GTI=0;LEN=1;MEANALT=2;MQM=60;MQMR=60;NS=9;NUMALT=1;ODDS=102.679;PAIRED=0;PAIREDR=0;PAO=0;PQA=0;PQR=0;PRO=0;QA=1709;QR=45026;RO=1787;RPL=23;RPP=10.1038;RPPR=9.48583;RPR=37;RUN=1;SAF=23;SAP=10.1038;SAR=37;SRF=847;SRP=13.5201;SRR=940;TYPE=snp	GT:DP:RO:QR:AO:QA:GL	0:50:50:1474:0:0:0,-132.924	1:61:0:0:60:1709:-153.829,0	0:52:52:1377:0:0:0,-124.173	0:89:89:2546:0:0:0,-229.383	0:47:47:1348:0:0:0,-121.583	0:49:49:1407:0:0:0,-126.893	0:79:79:2204:0:0:0,-198.604	0:78:77:2142:0:0:0,-192.9	0:63:63:1784:0:0:0,-160.81
NC_000962	759596	.	C	A	1915.91	.	AB=0;ABP=0;AC=1;AF=0.111111;AN=9;ANN=A|intergenic_region|MODIFIER|Rv0666-rpoB|Rv0666-Rv0667|intergenic_region|Rv0666-Rv0667|||n.759596C>A||||||;AO=74;CIGAR=1X;DP=2139;DPB=2139;DPRA=1.07506;EPP=5.94472;EPPR=3.11551;GTI=0;LEN=1;MEANALT=1;MQM=60;MQMR=60;NS=9;NUMALT=1;ODDS=117.563;PAIRED=0;PAIREDR=0;PAO=0;PQA=0;PQR=0;PRO=0;QA=2213;QR=53424;RO=2064;RPL=38;RPP=3.12768;RPPR=89.0654;RPR=36;RUN=1;SAF=38;SAP=3.12768;SAR=36;SRF=1028;SRP=3.07763;SRR=1036;TYPE=snp	GT:DP:RO:QR:AO:QA:GL	0:56:56:1744:0:0:0,-157.222	0:57:57:1718:0:0:0,-154.87	0:44:44:1276:0:0:0,-115.103	0:93:92:2792:0:0:0,-251.259	0:71:71:2120:0:0:0,-191.048	0:85:85:2436:0:0:0,-219.481	0:156:156:4819:0:0:0,-433.909	1:74:0:0:74:2213:-199.414,0	0:71:71:2151:0:0:0,-193.84
NC_000962	768768	.	C	T	2231.09	.	AB=0;ABP=0;AC=1;AF=0.111111;AN=9;ANN=T|missense_variant|MODERATE|Rv0669c|Rv0669c|transcript|Rv0669c|protein_coding|1/1|c.830G>A|p.Arg277His|830/1914|830/1914|277/637||;AO=96;CIGAR=1X;DP=2188;DPB=2188;DPRA=1.39168;EPP=3.10078;EPPR=4.75766;GTI=0;LEN=1;MEANALT=2;MQM=60;MQMR=60;NS=9;NUMALT=1;ODDS=118.132;PAIRED=0;PAIREDR=0;PAO=0;PQA=0;PQR=0;PRO=0;QA=2595;QR=52787;RO=2089;RPL=55;RPP=7.44372;RPPR=4.43335;RPR=41;RUN=1;SAF=56;SAP=8.80089;SAR=40;SRF=1140;SRP=40.9315;SRR=949;TYPE=snp	GT:DP:RO:QR:AO:QA:GL	0:49:49:1441:0:0:0,-129.953	0:58:58:1685:0:0:0,-151.905	0:52:52:1375:0:0:0,-123.985	0:111:110:3170:0:0:0,-285.411	0:66:66:1865:0:0:0,-168.088	0:60:60:1672:0:0:0,-150.727	0:128:128:3769:0:0:0,-339.418	1:97:0:0:96:2595:-233.653,0	0:72:71:1930:0:0:0,-173.848
NC_000962	772376	.	C	G	1726.62	.	AB=0;ABP=0;AC=1;AF=0.111111;AN=9;ANN=G|missense_variant|MODERATE|fadE8|Rv0672|transcript|Rv0672|protein_coding|1/1|c.893C>G|p.Ala298Gly|893/1629|893/1629|298/542||;AO=72;CIGAR=1X;DP=1823;DPB=1823;DPRA=1.23358;EPP=3.0103;EPPR=9.98605;GTI=0;LEN=1;MEANALT=1;MQM=60;MQMR=59.9949;NS=9;NUMALT=1;ODDS=104.169;PAIRED=0;PAIREDR=0;PAO=0;PQA=0;PQR=0;PRO=0;QA=2027;QR=45029;RO=1751;RPL=26;RPP=15.074;RPPR=83.6499;RPR=46;RUN=1;SAF=28;SAP=10.7311;SAR=44;SRF=834;SRP=11.5536;SRR=917;TYPE=snp	GT:DP:RO:QR:AO:QA:GL	0:37:37:1053:0:0:0,-95.0337	0:61:61:1862:0:0:0,-167.839	0:62:62:1716:0:0:0,-154.672	0:89:89:2655:0:0:0,-239.189	0:45:45:1344:0:0:0,-121.223	0:57:57:1751:0:0:0,-157.852	0:118:118:3630:0:0:0,-326.912	1:72:0:0:72:2027:-182.66,0	0:62:62:1738:0:0:0,-156.666
NC_000962	781296	.	T	A	1178.09	.	AB=0;ABP=0;AC=1;AF=0.111111;AN=9;ANN=A|synonymous_variant|LOW|Rv0681|Rv0681|transcript|Rv0681|protein_coding|1/1|c.576T>A|p.Gly192Gly|576/591|576/591|192/196||;AO=50;CIGAR=1X;DP=2060;DPB=2060;DPRA=0.746269;EPP=3.18402;EPPR=3.19297;GTI=0;LEN=1;MEANALT=1;MQM=60;MQMR=60;NS=9;NUMALT=1;ODDS=156.873;PAIRED=0;PAIREDR=0;PAO=0;PQA=0;PQR=0;PRO=0;QA=1397;QR=51777;RO=2009;RPL=25;RPP=3.0103;RPPR=12.7652;RPR=25;RUN=1;SAF=23;SAP=3.70517;SAR=27;SRF=1020;SRP=4.04902;SRR=989;TYPE=snp	GT:DP:RO:QR:AO:QA:GL	0:26:26:827:0:0:0,-74.7243	0:55:55:1701:0:0:0,-153.35	0:67:67:1949:0:0:0,-175.663	0:91:91:2766:0:0:0,-249.18	1:50:0:0:50:1397:-125.981,0	0:77:77:2247:0:0:0,-202.478	0:118:117:3468:0:0:0,-311.991	0:71:71:2259:0:0:0,-203.563	0:68:68:2072:0:0:0,-186.735
NC_000962	781395	.	T	C	39267.8	.	AB=0;ABP=0;AC=8;AF=0.888889;AN=9;ANN=C|downstream_gene_variant|MODIFIER|Rv0681|Rv0681|transcript|Rv0681|protein_coding||c.*84T>C|||||84|,C|intergenic_region|MODIFIER|Rv0681-rpsL|Rv0681-Rv0682|intergenic_region|Rv0681-Rv0682|||n.781395T>C||||||;AO=1747;CIGAR=1X;DP=1840;DPB=1840;DPRA=0.663636;EPP=24.3409;EPPR=4.17955;GTI=0;LEN=1;MEANALT=1.06667;MQM=60;MQMR=60;NS=9;NUMALT=1;ODDS=116.167;PAIRED=0;PAIREDR=0;PAO=0;PQA=0;PQR=0;PRO=0;QA=43918;QR=2500;RO=91;RPL=1039;RPP=139.192;RPPR=7.04303;RPR=708;RUN=1;SAF=902;SAP=7.04872;SAR=845;SRF=50;SRP=4.94315;SRR=41;TYPE=snp	GT:DP:RO:QR:AO:QA:GL	1:22:0:0:22:644:-58.2328,0	1:51:3:49:48:1302:-112.853,0	1:71:0:0:71:1952:-175.928,0	0:88:88:2451:0:0:0,-220.816	1:52:0:0:52:1512:-136.337,0	1:70:0:0:70:1989:-179.254,0	1:94:0:0:93:2605:-234.545,0	1:74:0:0:73:2080:-187.305,0	1:63:0:0:63:1714:-154.506,0
NC_000962	829659	.	G	A	873.178	.	AB=0;ABP=0;AC=1;AF=0.111111;AN=9;ANN=A|synonymous_variant|LOW|Rv0737|Rv0737|transcript|Rv0737|protein_coding|1/1|c.453G>A|p.Leu151Leu|453/498|453/498|151/165||;AO=37;CIGAR=1X;DP=1904;DPB=1904;DPRA=0.753039;EPP=3.5385;EPPR=13.0698;GTI=0;LEN=1;MEANALT=1;MQM=60;MQMR=60;NS=9;NUMALT=1;ODDS=176.515;PAIRED=0;PAIREDR=0;PAO=0;PQA=0;PQR=0;PRO=0;QA=1116;QR=46744;RO=1867;RPL=23;RPP=7.76406;RPPR=21.1834;RPR=14;RUN=1;SAF=15;SAP=5.88603;SAR=22;SRF=1039;SRP=54.7918;SRR=828;TYPE=snp	GT:DP:RO:QR:AO:QA:GL	0:44:44:1241:0:0:0,-111.946	0:43:43:1169:0:0:0,-105.464	0:50:50:1390:0:0:0,-125.352	0:76:76:2056:0:0:0,-185.268	1:36:0:0:36:1083:-97.7378,0	0:78:78:2171:0:0:0,-195.628	0:105:105:2892:0:0:0,-260.498	0:58:57:1584:1:33:0,-139.505	0:63:63:1817:0:0:0,-163.78
NC_000962	850137	.	C	T	1468.84	.	AB=0;ABP=0;AC=1;AF=0.111111;AN=9;ANN=T|upstream_gene_variant|MODIFIER|PPE12|Rv0755c|transcript|Rv0755c|protein_coding||c.-97G>A|||||97|,T|intergenic_region|MODIFIER|PPE12-thrV|Rv0755c-Rvnt09|intergenic_region|Rv0755c-Rvnt09|||n.850137C>T||||||;AO=64;CIGAR=1X;DP=1861;DPB=1861;DPRA=1.06845;EPP=6.40323;EPPR=15.3371;GTI=0;LEN=1;MEANALT=1;MQM=60;MQMR=60;NS=9;NUMALT=1;ODDS=148.053;PAIRED=0;PAIREDR=0;PAO=0;PQA=0;PQR=0;PRO=0;QA=1766;QR=46063;RO=1797;RPL=14;RPP=46.9826;RPPR=1312.52;RPR=50;RUN=1;SAF=33;SAP=3.14602;SAR=31;SRF=808;SRP=42.5983;SRR=989;TYPE=snp	GT:DP:RO:QR:AO:QA:GL	0:39:39:1136:0:0:0,-102.51	0:42:42:1301:0:0:0,-117.362	0:34:34:997:0:0:0,-90.0021	0:103:103:3163:0:0:0,-284.894	0:34:34:991:0:0:0,-89.4625	0:57:57:1775:0:0:0,-160.017	0:104:104:3174:0:0:0,-285.878	1:64:0:0:64:1766:-159.177,0	0:56:56:1654:0:0:0,-149.109
NC_000962	850900	.	C	T	833.389	.	AB=0;ABP=0;AC=1;AF=0.111111;AN=9;ANN=T|synonymous_variant|LOW|Rv0756c|Rv0756c|transcript|Rv0756c|protein_coding|1/1|c.567G>A|p.Glu189Glu|567/726|567/726|189/241||;AO=35;CIGAR=1X;DP=2022;DPB=2022;DPRA=0.528435;EPP=3.56868;EPPR=99.4086;GTI=0;LEN=1;MEANALT=1;MQM=60;MQMR=60;NS=9;NUMALT=1;ODDS=185.366;PAIRED=0;PAIREDR=0;PAO=0;PQA=0;PQR=0;PRO=0;QA=1061;QR=51037;RO=1987;RPL=26;RPP=20.9405;RPPR=168.38;RPR=9;RUN=1;SAF=18;SAP=3.07234;SAR=17;SRF=965;SRP=6.56094;SRR=1022;TYPE=snp	GT:DP:RO:QR:AO:QA:GL	1:35:0:0:35:1061:-95.7667,0	0:54:54:1657:0:0:0,-149.398	0:60:60:1824:0:0:0,-164.416	0:66:66:1942:0:0:0,-175.026	0:54:54:1619:0:0:0,-145.966	0:64:64:1941:0:0:0,-174.944	0:112:112:3351:0:0:0,-301.804	0:76:76:2264:0:0:0,-204.001	0:67:67:2023:0:0:0,-182.322
NC_000962	852943	.	G	A	1711.96	.	AB=0;ABP=0;AC=1;AF=0.111111;AN=9;ANN=A|missense_variant|MODERATE|phoR|Rv0758|transcript|Rv0758|protein_coding|1/1|c.548G>A|p.Ser183Asn|548/1458|548/1458|183/485||;AO=75;CIGAR=1X;DP=1561;DPB=1561;DPRA=1.51413;EPP=15.7786;EPPR=8.27093;GTI=0;LEN=1;MEANALT=1;MQM=60;MQMR=60;NS=9;NUMALT=1;ODDS=126.862;PAIRED=0;PAIREDR=0;PAO=0;PQA=0;PQR=0;PRO=0;QA=2023;QR=37052;RO=1486;RPL=37;RPP=3.03925;RPPR=71.1881;RPR=38;RUN=1;SAF=39;SAP=3.27088;SAR=36;SRF=964;SRP=288.493;SRR=522;TYPE=snp	GT:DP:RO:QR:AO:QA:GL	0:31:31:872:0:0:0,-78.7394	0:35:35:949:0:0:0,-85.6668	0:44:44:1201:0:0:0,-108.34	1:75:0:0:75:2023:-182.3,0	0:58:58:1524:0:0:0,-137.4	0:48:48:1315:0:0:0,-118.603	0:88:88:2481:0:0:0,-223.521	0:68:68:1874:0:0:0,-168.903	0:45:45:1180:0:0:0,-106.444
NC_000962	921911	.	A	G	7469.98	.	AB=0;ABP=0;AC=5;AF=0.555556;AN=9;ANN=G|upstream_gene_variant|MODIFIER|Rv0830|Rv0830|transcript|Rv0830|protein_coding||c.-59A>G|||||59|,G|intergenic_region|MODIFIER|Rv0828c-Rv0830|Rv0828c-Rv0830|intergenic_region|Rv0828c-Rv0830|||n.921911A>G||||||;AO=298;CIGAR=1X;DP=1844;DPB=1844;DPRA=1.00634;EPP=5.37123;EPPR=20.0057;GTI=0;LEN=1;MEANALT=1;MQM=59.8691;MQMR=60;NS=9;NUMALT=1;ODDS=156.606;PAIRED=0;PAIREDR=0;PAO=0;PQA=0;PQR=0;PRO=0;QA=8453;QR=38327;RO=1546;RPL=161;RPP=7.20751;RPPR=6.24644;RPR=137;RUN=1;SAF=155;SAP=4.0596;SAR=143;SRF=793;SRP=5.25762;SRR=753;TYPE=snp	GT:DP:RO:QR:AO:QA:GL	1:42:0:0:42:1205:-108.713,0	0:57:57:1623:0:0:0,-146.32	1:42:0:0:42:1125:-101.497,0	0:71:71:1962:0:0:0,-176.822	1:55:0:0:55:1560:-140.599,0	1:54:0:0:54:1569:-141.471,0	1:106:1:12:105:2994:-268.488,0	0:75:75:2297:0:0:0,-206.983	0:48:48:1377:0:0:0,-124.193
NC_000962	945361	.	C	T	1231.05	.	AB=0;ABP=0;AC=1;AF=0.111111;AN=9;ANN=T|missense_variant|MODERATE|cysK2|Rv0848|transcript|Rv0848|protein_coding|1/1|c.424C>T|p.Pro142Ser|424/1119|424/1119|142/372||;AO=52;CIGAR=1X;DP=1940;DPB=1940;DPRA=0.990088;EPP=3.67845;EPPR=3.08391;GTI=0;LEN=1;MEANALT=1;MQM=60;MQMR=60;NS=9;NUMALT=1;ODDS=126.086;PAIRED=0;PAIREDR=0;PAO=0;PQA=0;PQR=0;PRO=0;QA=1505;QR=49003;RO=1888;RPL=33;RPP=11.1951;RPPR=14.9764;RPR=19;RUN=1;SAF=21;SAP=7.18621;SAR=31;SRF=929;SRP=4.04543;SRR=959;TYPE=snp	GT:DP:RO:QR:AO:QA:GL	0:36:36:1137:0:0:0,-102.612	0:49:49:1489:0:0:0,-134.261	0:60:60:1798:0:0:0,-162.063	0:108:108:3365:0:0:0,-303.043	1:52:1:13:51:1476:-131.799,0	0:51:51:1556:0:0:0,-140.3	0:110:110:3460:0:0:0,-311.598	0:77:77:2353:0:0:0,-211.986	0:72:71:2032:1:29:0,-180.207
NC_000962	952362	.	C	G	1150.52	.	AB=0;ABP=0;AC=1;AF=0.111111;AN=9;ANN=G|missense_variant|MODERATE|far|Rv0855|transcript|Rv0855|protein_coding|1/1|c.731C>G|p.Pro244Arg|731/1080|731/1080|244/359||;AO=53;CIGAR=1X;DP=1811;DPB=1811;DPRA=0.922026;EPP=12.2288;EPPR=10.5252;GTI=0;LEN=1;MEANALT=1;MQM=60;MQMR=60;NS=9;NUMALT=1;ODDS=100.258;PAIRED=0;PAIREDR=0;PAO=0;PQA=0;PQR=0;PRO=0;QA=1384;QR=44022;RO=1758;RPL=26;RPP=3.05127;RPPR=22.0027;RPR=27;RUN=1;SAF=31;SAP=6.32897;SAR=22;SRF=823;SRP=18.5046;SRR=935;TYPE=snp	GT:DP:RO:QR:AO:QA:GL	0:42:42:1181:0:0:0,-106.537	0:47:47:1270:0:0:0,-114.541	0:55:55:1461:0:0:0,-131.721	0:87:87:2381:0:0:0,-214.512	0:58:58:1744:0:0:0,-157.199	0:77:77:2089:0:0:0,-188.24	0:95:95:2535:0:0:0,-228.354	0:60:60:1685:0:0:0,-151.876	1:54:1:12:53:1384:-123.598,0
NC_000962	953545	.	C	G	1555.47	.	AB=0;ABP=0;AC=1;AF=0.111111;AN=9;ANN=G|missense_variant|MODERATE|Rv0857|Rv0857|transcript|Rv0857|protein_coding|1/1|c.289C>G|p.His97Asp|289/474|289/474|97/157||;AO=67;CIGAR=1X;DP=2038;DPB=2038;DPRA=1.01979;EPP=3.30199;EPPR=15.6238;GTI=0;LEN=1;MEANALT=1;MQM=60;MQMR=60;NS=9;NUMALT=1;ODDS=128.455;PAIRED=0;PAIREDR=0;PAO=0;PQA=0;PQR=0;PRO=0;QA=1808;QR=50401;RO=1971;RPL=32;RPP=3.30199;RPPR=108.203;RPR=35;RUN=1;SAF=34;SAP=3.04271;SAR=33;SRF=965;SRP=4.86228;SRR=1006;TYPE=snp	GT:DP:RO:QR:AO:QA:GL	0:42:42:1293:0:0:0,-116.647	0:71:71:2118:0:0:0,-190.867	0:68:68:1994:0:0:0,-179.713	0:85:85:2468:0:0:0,-222.357	0:50:50:1384:0:0:0,-124.812	0:53:53:1602:0:0:0,-144.449	0:107:107:3125:0:0:0,-281.479	0:84:84:2553:0:0:0,-230.014	1:67:0:0:67:1808:-162.956,0
NC_000962	970819	.	C	T	2053.64	.	AB=0;ABP=0;AC=1;AF=0.111111;AN=9;ANN=T|synonymous_variant|LOW|fadE10|Rv0873|transcript|Rv0873|protein_coding|1/1|c.315C>T|p.Gly105Gly|315/1953|315/1953|105/650||;AO=80;CIGAR=1X;DP=2261;DPB=2261;DPRA=1.10041;EPP=5.72464;EPPR=9.86921;GTI=0;LEN=1;MEANALT=1;MQM=60;MQMR=60;NS=9;NUMALT=1;ODDS=165.378;PAIRED=0;PAIREDR=0;PAO=0;PQA=0;PQR=0;PRO=0;QA=2370;QR=56122;RO=2181;RPL=36;RPP=4.74748;RPPR=5.59994;RPR=44;RUN=1;SAF=43;SAP=3.98746;SAR=37;SRF=1051;SRP=9.22404;SRR=1130;TYPE=snp	GT:DP:RO:QR:AO:QA:GL	0:56:56:1719:0:0:0,-154.972	0:49:49:1515:0:0:0,-136.611	0:66:66:1978:0:0:0,-178.272	0:102:102:3021:0:0:0,-272.111	1:80:0:0:80:2370:-213.547,0	0:95:95:2739:0:0:0,-246.738	0:110:110:3298:0:0:0,-297.044	0:88:88:2732:0:0:0,-246.103	0:64:64:1896:0:0:0,-170.895
NC_000962	972355	.	C	T	3393.05	.	AB=0;ABP=0;AC=1;AF=0.111111;AN=9;ANN=T|synonymous_variant|LOW|fadE10|Rv0873|transcript|Rv0873|protein_coding|1/1|c.1851C>T|p.Gly617Gly|1851/1953|1851/1953|617/650||;AO=137;CIGAR=1X;DP=2086;DPB=2086;DPRA=1.01924;EPP=4.92817;EPPR=10.6857;GTI=0;LEN=1;MEANALT=1;MQM=60;MQMR=60;NS=9;NUMALT=1;ODDS=158.725;PAIRED=0;PAIREDR=0;PAO=0;PQA=0;PQR=0;PRO=0;QA=3876;QR=49916;RO=1949;RPL=66;RPP=3.40655;RPPR=3.9473;RPR=71;RUN=1;SAF=76;SAP=6.57659;SAR=61;SRF=1090;SRP=62.4623;SRR=859;TYPE=snp	GT:DP:RO:QR:AO:QA:GL	0:44:44:1301:0:0:0,-117.357	0:53:53:1569:0:0:0,-141.474	0:64:64:1932:0:0:0,-174.14	0:94:94:2790:0:0:0,-251.333	0:64:64:1899:0:0:0,-171.164	0:70:70:2011:0:0:0,-181.236	0:113:113:3384:0:0:0,-304.781	1:91:0:0:91:2772:-249.721,0	0:54:54:1598:0:0:0,-144.083
NC_000962	976028	.	C	A	10414.6	.	AB=0;ABP=0;AC=1;AF=0.111111;AN=9;ANN=A|upstream_gene_variant|MODIFIER|Rv0876c|Rv0876c|transcript|Rv0876c|protein_coding||c.-91G>T|||||91|,A|upstream_gene_variant|MODIFIER|Rv0877|Rv0877|transcript|Rv0877|protein_coding||c.-47C>A|||||47|,A|intergenic_region|MODIFIER|Rv0876c-Rv0877|Rv0876c-Rv0877|intergenic_region|Rv0876c-Rv0877|||n.976028C>A||||||;AO=479;CIGAR=1X;DP=1759;DPB=1759;DPRA=0.914757;EPP=5.00951;EPPR=9.95901;GTI=0;LEN=1;MEANALT=1;MQM=60;MQMR=60;NS=9;NUMALT=1;ODDS=126.422;PAIRED=0;PAIREDR=0;PAO=0;PQA=0;PQR=0;PRO=0;QA=11750;QR=32384;RO=1280;RPL=211;RPP=17.7391;RPPR=18.0002;RPR=268;RUN=1;SAF=227;SAP=5.84364;SAR=252;SRF=621;SRP=5.45999;SRR=659;TYPE=snp	GT:DP:RO:QR:AO:QA:GL	0:50:50:1370:0:0:0,-123.552	1:48:0:0:48:1406:-126.801,0	0:60:60:1654:0:0:0,-149.109	0:91:91:2398:0:0:0,-216.051	0:39:39:1106:0:0:0,-99.8079	0:54:54:1515:0:0:0,-136.606	0:110:110:3000:0:0:0,-270.222	0:62:62:1648:0:0:0,-148.568	0:65:65:1717:0:0:0,-154.769
NC_000962	981400	.	G	A	2754	.	AB=0;ABP=0;AC=1;AF=0.111111;AN=9;ANN=A|upstream_gene_variant|MODIFIER|Rv0883c|Rv0883c|transcript|Rv0883c|protein_coding||c.-133C>T|||||133|,A|downstream_gene_variant|MODIFIER|serC|Rv0884c|transcript|Rv0884c|protein_coding||c.*24C>T|||||24|,A|intergenic_region|MODIFIER|Rv0883c-serC|Rv0883c-Rv0884c|intergenic_region|Rv0883c-Rv0884c|||n.981400G>A||||||;AO=119;CIGAR=1X;DP=2074;DPB=2074;DPRA=1.85868;EPP=9.59771;EPPR=7.41878;GTI=0;LEN=1;MEANALT=1;MQM=60;MQMR=60;NS=9;NUMALT=1;ODDS=116.617;PAIRED=0;PAIREDR=0;PAO=0;PQA=0;PQR=0;PRO=0;QA=3267;QR=48574;RO=1955;RPL=53;RPP=6.09416;RPPR=3.03807;RPR=66;RUN=1;SAF=56;SAP=3.90444;SAR=63;SRF=932;SRP=12.2082;SRR=1023;TYPE=snp	GT:DP:RO:QR:AO:QA:GL	0:39:39:1012:0:0:0,-91.3241	0:59:59:1527:0:0:0,-137.666	0:44:44:1181:0:0:0,-106.536	0:92:92:2518:0:0:0,-226.844	0:58:58:1585:0:0:0,-142.899	0:84:84:2355:0:0:0,-212.192	1:121:2:26:119:3267:-291.783,0	0:83:83:2275:0:0:0,-204.986	0:63:63:1751:0:0:0,-157.835
NC_000962	982017	.	C	T	2058.9	.	AB=0;ABP=0;AC=1;AF=0.111111;AN=9;ANN=T|missense_variant|MODERATE|serC|Rv0884c|transcript|Rv0884c|protein_coding|1/1|c.538G>A|p.Gly180Ser|538/1131|538/1131|180/376||;AO=81;CIGAR=1X;DP=1746;DPB=1746;DPRA=1.11814;EPP=6.2541;EPPR=4.43227;GTI=0;LEN=1;MEANALT=1.5;MQM=60;MQMR=60;NS=9;NUMALT=1;ODDS=144.679;PAIRED=0;PAIREDR=0;PAO=0;PQA=0;PQR=0;PRO=0;QA=2429;QR=41084;RO=1663;RPL=44;RPP=4.32391;RPPR=24.7394;RPR=37;RUN=1;SAF=47;SAP=7.5409;SAR=34;SRF=789;SRP=12.4444;SRR=874;TYPE=snp	GT:DP:RO:QR:AO:QA:GL	0:49:49:1278:0:0:0,-115.255	0:35:35:949:0:0:0,-85.6648	0:44:43:1141:1:25:0,-100.437	0:85:85:2149:0:0:0,-193.623	0:46:46:1230:0:0:0,-110.945	0:71:71:1952:0:0:0,-175.913	0:120:119:3108:0:0:0,-279.781	1:81:0:0:80:2404:-216.353,0	0:61:61:1581:0:0:0,-142.521
NC_000962	988297	.	C	T	11710.5	.	AB=0;ABP=0;AC=7;AF=0.777778;AN=9;ANN=T|synonymous_variant|LOW|Rv0888|Rv0888|transcript|Rv0888|protein_coding|1/1|c.1065C>T|p.Asn355Asn|1065/1473|1065/1473|355/490||;AO=481;CIGAR=1X;DP=1783;DPB=1783;DPRA=0.910786;EPP=5.83186;EPPR=9.44107;GTI=0;LEN=1;MEANALT=1.22222;MQM=60;MQMR=60;NS=9;NUMALT=1;ODDS=104.3;PAIRED=0;PAIREDR=0;PAO=0;PQA=0;PQR=0;PRO=0;QA=13179;QR=31447;RO=1298;RPL=225;RPP=7.34873;RPPR=3.0103;RPR=256;RUN=1;SAF=242;SAP=3.05093;SAR=239;SRF=663;SRP=4.32188;SRR=635;TYPE=snp	GT:DP:RO:QR:AO:QA:GL	1:30:0:0:30:798:-72.0697,0	0:37:37:926:0:0:0,-83.5786	1:46:0:0:46:1281:-115.547,0	0:82:81:2201:0:0:0,-198.252	1:32:0:0:32:895:-80.8122,0	1:55:0:0:54:1524:-137.309,0	1:76:0:0:76:2269:-204.455,0	1:67:0:0:67:1924:-173.409,0	1:68:0:0:66:1848:-166.48,0
NC_000962	992446	.	T	G	1628.28	.	AB=0;ABP=0;AC=1;AF=0.111111;AN=9;ANN=G|missense_variant|MODERATE|Rv0890c|Rv0890c|transcript|Rv0890c|protein_coding|1/1|c.151A>C|p.Ile51Leu|151/2649|151/2649|51/882||;AO=69;CIGAR=1X;DP=2170;DPB=2170;DPRA=1;EPP=4.55236;EPPR=32.1949;GTI=0;LEN=1;MEANALT=2;MQM=60;MQMR=60;NS=9;NUMALT=1;ODDS=189.983;PAIRED=0;PAIREDR=0;PAO=0;PQA=0;PQR=0;PRO=0;QA=1896;QR=53355;RO=2100;RPL=33;RPP=3.29354;RPPR=22.7025;RPR=36;RUN=1;SAF=39;SAP=5.55942;SAR=30;SRF=1039;SRP=3.51077;SRR=1061;TYPE=snp	GT:DP:RO:QR:AO:QA:GL	0:49:49:1335:0:0:0,-120.402	0:64:64:1852:0:0:0,-166.937	0:78:78:2191:0:0:0,-197.429	0:91:91:2633:0:0:0,-237.198	1:70:0:0:69:1896:-170.632,0	0:78:78:2176:0:0:0,-196.08	0:119:119:3504:0:0:0,-315.586	0:80:80:2254:0:0:0,-203.099	0:82:82:2394:0:0:0,-215.703
NC_000962	1010360	.	C	A	2100.99	.	AB=0;ABP=0;AC=1;AF=0.111111;AN=9;ANN=A|synonymous_variant|LOW|Rv0907|Rv0907|transcript|Rv0907|protein_coding|1/1|c.225C>A|p.Gly75Gly|225/1599|225/1599|75/532||;AO=90;CIGAR=1X;DP=2023;DPB=2023;DPRA=1.39679;EPP=21.9262;EPPR=73.7837;GTI=0;LEN=1;MEANALT=1;MQM=60;MQMR=59.999;NS=9;NUMALT=1;ODDS=105.07;PAIRED=0;PAIREDR=0;PAO=0;PQA=0;PQR=0;PRO=0;QA=2461;QR=48747;RO=1933;RPL=49;RPP=4.55446;RPPR=36.6316;RPR=41;RUN=1;SAF=42;SAP=3.87889;SAR=48;SRF=895;SRP=25.9821;SRR=1038;TYPE=snp	GT:DP:RO:QR:AO:QA:GL	0:50:50:1476:0:0:0,-133.104	0:47:47:1309:0:0:0,-118.066	0:53:53:1568:0:0:0,-141.383	1:90:0:0:90:2461:-221.722,0	0:52:52:1468:0:0:0,-132.377	0:68:68:1942:0:0:0,-175.032	0:101:101:2905:0:0:0,-261.687	0:78:78:2179:0:0:0,-196.351	0:63:63:1796:0:0:0,-161.884
NC_000962	1040118	.	C	T	1250.52	.	AB=0;ABP=0;AC=1;AF=0.111111;AN=9;ANN=T|missense_variant|MODERATE|pstS2|Rv0932c|transcript|Rv0932c|protein_coding|1/1|c.931G>A|p.Val311Met|931/1113|931/1113|311/370||;AO=49;CIGAR=1X;DP=1734;DPB=1734;DPRA=0.872404;EPP=3.05462;EPPR=4.0941;GTI=0;LEN=1;MEANALT=1;MQM=60;MQMR=60;NS=9;NUMALT=1;ODDS=125.853;PAIRED=0;PAIREDR=0;PAO=0;PQA=0;PQR=0;PRO=0;QA=1469;QR=43341;RO=1685;RPL=26;RPP=3.40914;RPPR=4.24875;RPR=23;RUN=1;SAF=27;SAP=4.11819;SAR=22;SRF=862;SRP=4.97042;SRR=823;TYPE=snp	GT:DP:RO:QR:AO:QA:GL	0:46:46:1433:0:0:0,-129.239	0:50:50:1431:0:0:0,-129.048	0:55:55:1619:0:0:0,-145.965	0:68:68:2009:0:0:0,-181.057	0:53:53:1658:0:0:0,-149.486	0:62:62:1806:0:0:0,-162.79	0:81:81:2415:0:0:0,-217.595	0:72:72:2218:0:0:0,-199.871	1:49:0:0:49:1469:-132.48,0
NC_000962	1040317	.	G	A	2688.94	.	AB=0;ABP=0;AC=1;AF=0.111111;AN=9;ANN=A|synonymous_variant|LOW|pstS2|Rv0932c|transcript|Rv0932c|protein_coding|1/1|c.732C>T|p.Tyr244Tyr|732/1113|732/1113|244/370||;AO=118;CIGAR=1X;DP=1968;DPB=1968;DPRA=0.924865;EPP=4.18805;EPPR=3.24036;GTI=0;LEN=1;MEANALT=1;MQM=60;MQMR=59.9789;NS=9;NUMALT=1;ODDS=187.528;PAIRED=0;PAIREDR=0;PAO=0;PQA=0;PQR=0;PRO=0;QA=3089;QR=45562;RO=1850;RPL=58;RPP=3.08391;RPPR=107.246;RPR=60;RUN=1;SAF=57;SAP=3.30474;SAR=61;SRF=920;SRP=3.12768;SRR=930;TYPE=snp	GT:DP:RO:QR:AO:QA:GL	0:53:53:1323:0:0:0,-119.301	0:60:60:1503:0:0:0,-135.502	0:54:54:1460:0:0:0,-131.641	0:93:93:2600:0:0:0,-234.234	0:55:55:1445:0:0:0,-130.29	0:65:65:1609:0:0:0,-145.036	0:102:102:2638:0:0:0,-237.642	1:74:0:0:74:2033:-183.211,0	0:72:72:1880:0:0:0,-169.431
NC_000962	1046293	.	G	A	2671.13	.	AB=0;ABP=0;AC=2;AF=0.222222;AN=9;ANN=A|missense_variant|MODERATE|ligD|Rv0938|transcript|Rv0938|protein_coding|1/1|c.158G>A|p.Arg53His|158/2280|158/2280|53/759||;AO=111;CIGAR=1X;DP=1713;DPB=1713;DPRA=1.01437;EPP=3.96888;EPPR=61.1274;GTI=0;LEN=1;MEANALT=1.5;MQM=60;MQMR=60;NS=9;NUMALT=1;ODDS=135.863;PAIRED=0;PAIREDR=0;PAO=0;PQA=0;PQR=0;PRO=0;QA=3074;QR=39530;RO=1601;RPL=57;RPP=3.18637;RPPR=95.4043;RPR=54;RUN=1;SAF=64;SAP=8.66395;SAR=47;SRF=869;SRP=28.4671;SRR=732;TYPE=snp	GT:DP:RO:QR:AO:QA:GL	0:45:45:1235:0:0:0,-111.407	0:58:58:1502:0:0:0,-135.42	1:49:0:0:48:1317:-118.647,0	0:92:92:2424:0:0:0,-218.388	0:41:41:1084:0:0:0,-97.8124	1:63:0:0:63:1757:-158.377,0	0:91:91:2397:0:0:0,-215.966	0:78:78:2060:0:0:0,-185.636	0:62:62:1612:0:0:0,-145.317
NC_000962	1058149	.	C	T	27257.6	.	AB=0;ABP=0;AC=8;AF=0.888889;AN=9;ANN=T|upstream_gene_variant|MODIFIER|uvrD1|Rv0949|transcript|Rv0949|protein_coding||c.-111C>T|||||111|,T|intergenic_region|MODIFIER|Rv0948c-uvrD1|Rv0948c-Rv0949|intergenic_region|Rv0948c-Rv0949|||n.1058149C>T||||||;AO=1140;CIGAR=1X;DP=2030;DPB=2030;DPRA=0.95525;EPP=6.69799;EPPR=3.4231;GTI=0;LEN=1;MEANALT=1;MQM=59.9895;MQMR=60;NS=9;NUMALT=1;ODDS=159.445;PAIRED=0;PAIREDR=0;PAO=0;PQA=0;PQR=0;PRO=0;QA=30828;QR=21856;RO=889;RPL=591;RPP=6.37037;RPPR=8.40601;RPR=549;RUN=1;SAF=583;SAP=4.29794;SAR=557;SRF=459;SRP=5.06453;SRR=430;TYPE=snp	GT:DP:RO:QR:AO:QA:GL	1:39:0:0:39:1188:-107.198,0	1:81:0:0:81:2377:-214.168,0	1:74:0:0:74:2195:-197.803,0	0:85:84:2536:0:0:0,-228.4	1:40:0:0:40:1218:-109.894,0	1:73:0:0:73:2196:-197.891,0	1:130:0:0:130:3867:-348.245,0	1:85:0:0:85:2482:-223.62,0	1:77:0:0:77:2321:-209.137,0
NC_000962	1102431	.	C	T	1736.51	.	AB=0;ABP=0;AC=1;AF=0.111111;AN=9;ANN=T|missense_variant|MODERATE|Rv0986|Rv0986|transcript|Rv0986|protein_coding|1/1|c.629C>T|p.Thr210Met|629/747|629/747|210/248||,T|upstream_gene_variant|MODIFIER|Rv0987|Rv0987|transcript|Rv0987|protein_coding||c.-111C>T|||||111|;AO=65;CIGAR=1X;DP=2357;DPB=2357;DPRA=0.850785;EPP=3.31097;EPPR=34.3924;GTI=0;LEN=1;MEANALT=1;MQM=60;MQMR=59.99;NS=9;NUMALT=1;ODDS=164.588;PAIRED=0;PAIREDR=0;PAO=0;PQA=0;PQR=0;PRO=0;QA=2019;QR=59766;RO=2292;RPL=31;RPP=3.31097;RPPR=3.25284;RPR=34;RUN=1;SAF=26;SAP=8.65613;SAR=39;SRF=1199;SRP=13.6554;SRR=1093;TYPE=snp	GT:DP:RO:QR:AO:QA:GL	0:63:63:1995:0:0:0,-179.808	0:79:79:2410:0:0:0,-217.145	0:76:76:2207:0:0:0,-198.871	0:120:120:3687:0:0:0,-332.042	1:65:0:0:65:2019:-181.966,0	0:102:102:3139:0:0:0,-282.736	0:126:126:3805:0:0:0,-342.664	0:99:99:2992:0:0:0,-269.515	0:83:83:2475:0:0:0,-222.991
NC_000962	1104445	.	A	T	3447.5	.	AB=0;ABP=0;AC=2;AF=0.222222;AN=9;ANN=T|missense_variant|MODERATE|Rv0987|Rv0987|transcript|Rv0987|protein_coding|1/1|c.1904A>T|p.Asp635Val|1904/2568|1904/2568|635/855||;AO=158;CIGAR=1X;DP=2039;DPB=2039;DPRA=1.22633;EPP=4.98936;EPPR=3.08422;GTI=0;LEN=1;MEANALT=1.5;MQM=60;MQMR=60;NS=9;NUMALT=1;ODDS=138.18;PAIRED=0;PAIREDR=0;PAO=0;PQA=0;PQR=0;PRO=0;QA=3962;QR=47901;RO=1880;RPL=66;RPP=12.3009;RPPR=3.02878;RPR=92;RUN=1;SAF=71;SAP=6.52863;SAR=87;SRF=1032;SRP=42.1153;SRR=848;TYPE=snp	GT:DP:RO:QR:AO:QA:GL	0:51:51:1482:0:0:0,-133.639	0:66:66:1924:0:0:0,-173.41	1:65:0:0:65:1663:-149.894,0	0:97:97:2799:0:0:0,-252.135	0:66:66:2001:0:0:0,-180.342	1:94:0:0:93:2299:-207.039,0	0:120:120:3605:0:0:0,-324.663	0:85:85:2414:0:0:0,-217.492	0:54:54:1492:0:0:0,-134.528
NC_000962	1115509	.	C	T	1801.15	.	AB=0;ABP=0;AC=1;AF=0.111111;AN=9;ANN=T|synonymous_variant|LOW|Rv0998|Rv0998|transcript|Rv0998|protein_coding|1/1|c.762C>T|p.Ile254Ile|762/1002|762/1002|254/333||;AO=77;CIGAR=1X;DP=1971;DPB=1971;DPRA=1.21964;EPP=3.0385;EPPR=16.883;GTI=0;LEN=1;MEANALT=1;MQM=60;MQMR=59.99;NS=9;NUMALT=1;ODDS=174.195;PAIRED=0;PAIREDR=0;PAO=0;PQA=0;PQR=0;PRO=0;QA=2090;QR=48637;RO=1894;RPL=42;RPP=4.39215;RPPR=54.5386;RPR=35;RUN=1;SAF=37;SAP=3.26411;SAR=40;SRF=1043;SRP=45.2749;SRR=851;TYPE=snp	GT:DP:RO:QR:AO:QA:GL	0:49:49:1476:0:0:0,-133.106	0:64:64:1929:0:0:0,-173.869	0:48:48:1469:0:0:0,-132.478	0:87:87:2585:0:0:0,-232.892	0:65:65:1957:0:0:0,-176.384	0:62:62:1874:0:0:0,-168.922	0:98:98:2856:0:0:0,-257.273	1:77:0:0:77:2090:-188.338,0	0:66:66:1971:0:0:0,-177.642
NC_000962	1140048	.	G	T	1204.14	.	AB=0;ABP=0;AC=1;AF=0.111111;AN=9;ANN=T|missense_variant|MODERATE|mfd|Rv1020|transcript|Rv1020|protein_coding|1/1|c.1082G>T|p.Gly361Val|1082/3705|1082/3705|361/1234||;AO=56;CIGAR=1X;DP=1512;DPB=1512;DPRA=1.17526;EPP=8.59409;EPPR=3.44161;GTI=0;LEN=1;MEANALT=1;MQM=60;MQMR=59.9766;NS=9;NUMALT=1;ODDS=103.885;PAIRED=0;PAIREDR=0;PAO=0;PQA=0;PQR=0;PRO=0;QA=1449;QR=34794;RO=1455;RPL=29;RPP=3.16541;RPPR=201.838;RPR=27;RUN=1;SAF=27;SAP=3.16541;SAR=29;SRF=745;SRP=4.83852;SRR=710;TYPE=snp	GT:DP:RO:QR:AO:QA:GL	0:34:34:742:0:0:0,-66.9909	0:39:39:1000:0:0:0,-90.2419	0:38:38:988:0:0:0,-89.169	0:59:59:1368:0:0:0,-123.338	0:37:37:894:0:0:0,-80.688	0:62:62:1486:0:0:0,-133.963	0:83:82:1894:0:0:0,-170.312	1:57:1:23:56:1449:-128.338,0	0:47:47:1055:0:0:0,-95.164
NC_000962	1172574	.	C	T	1510.09	.	AB=0;ABP=0;AC=1;AF=0.111111;AN=9;ANN=T|synonymous_variant|LOW|Rv1049|Rv1049|transcript|Rv1049|protein_coding|1/1|c.189C>T|p.Ala63Ala|189/447|189/447|63/148||;AO=57;CIGAR=1X;DP=1821;DPB=1821;DPRA=0.969388;EPP=11.5819;EPPR=4.43333;GTI=0;LEN=1;MEANALT=1;MQM=60;MQMR=60;NS=9;NUMALT=1;ODDS=142.833;PAIRED=0;PAIREDR=0;PAO=0;PQA=0;PQR=0;PRO=0;QA=1765;QR=43731;RO=1764;RPL=29;RPP=3.0484;RPPR=3.01522;RPR=28;RUN=1;SAF=30;SAP=3.35316;SAR=27;SRF=922;SRP=10.8887;SRR=842;TYPE=snp	GT:DP:RO:QR:AO:QA:GL	0:41:41:1123:0:0:0,-101.324	0:42:42:1162:0:0:0,-104.833	0:40:40:1050:0:0:0,-94.7398	0:82:82:2217:0:0:0,-199.762	0:42:42:1099:0:0:0,-99.1578	1:57:0:0:57:1765:-159.115,0	0:121:121:3259:0:0:0,-293.532	0:58:58:1519:0:0:0,-136.947	0:52:52:1438:0:0:0,-129.67
NC_000962	1211482	.	G	A	1499.11	.	AB=0;ABP=0;AC=1;AF=0.111111;AN=9;ANN=A|upstream_gene_variant|MODIFIER|PE_PGRS21|Rv1087|transcript|Rv1087|protein_coding||c.-78G>A|||||78|,A|downstream_gene_variant|MODIFIER|Rv1086|Rv1086|transcript|Rv1086|protein_coding||c.*99G>A|||||99|,A|intergenic_region|MODIFIER|Rv1086-PE_PGRS21|Rv1086-Rv1087|intergenic_region|Rv1086-Rv1087|||n.1211482G>A||||||;AO=65;CIGAR=1X;DP=2157;DPB=2157;DPRA=0.946915;EPP=5.71629;EPPR=34.4364;GTI=0;LEN=1;MEANALT=1;MQM=60;MQMR=59.9952;NS=9;NUMALT=1;ODDS=132.173;PAIRED=0;PAIREDR=0;PAO=0;PQA=0;PQR=0;PRO=0;QA=1805;QR=51297;RO=2092;RPL=48;RPP=35.1147;RPPR=943.744;RPR=17;RUN=1;SAF=31;SAP=3.31097;SAR=34;SRF=1037;SRP=3.34661;SRR=1055;TYPE=snp	GT:DP:RO:QR:AO:QA:GL	0:37:37:922:0:0:0,-83.2159	0:66:66:1578:0:0:0,-142.243	0:58:58:1527:0:0:0,-137.67	0:88:88:2290:0:0:0,-206.328	0:58:58:1462:0:0:0,-131.813	0:80:80:2129:0:0:0,-191.842	0:129:129:3447:0:0:0,-310.439	0:75:75:1922:0:0:0,-173.21	1:66:1:20:65:1805:-160.69,0
NC_000962	1247017	.	T	C	1272.87	.	AB=0;ABP=0;AC=1;AF=0.111111;AN=9;ANN=C|synonymous_variant|LOW|bpoB|Rv1123c|transcript|Rv1123c|protein_coding|1/1|c.36A>G|p.Ser12Ser|36/909|36/909|12/302||,C|upstream_gene_variant|MODIFIER|ephC|Rv1124|transcript|Rv1124|protein_coding||c.-110T>C|||||110|;AO=60;CIGAR=1X;DP=1992;DPB=1992;DPRA=0.931677;EPP=8.22183;EPPR=17.6172;GTI=0;LEN=1;MEANALT=1;MQM=60;MQMR=60;NS=9;NUMALT=1;ODDS=130.329;PAIRED=0;PAIREDR=0;PAO=0;PQA=0;PQR=0;PRO=0;QA=1508;QR=48911;RO=1932;RPL=23;RPP=10.1038;RPPR=161.91;RPR=37;RUN=1;SAF=27;SAP=4.31318;SAR=33;SRF=871;SRP=43.5849;SRR=1061;TYPE=snp	GT:DP:RO:QR:AO:QA:GL	0:59:59:1708:0:0:0,-153.974	1:60:0:0:60:1508:-135.949,0	0:46:46:1189:0:0:0,-107.251	0:107:107:3063:0:0:0,-275.89	0:53:53:1568:0:0:0,-141.379	0:65:65:1761:0:0:0,-158.732	0:110:110:3150:0:0:0,-283.717	0:84:84:2364:0:0:0,-213.001	0:63:63:1828:0:0:0,-164.768
NC_000962	1265215	.	C	T	1257.82	.	AB=0;ABP=0;AC=1;AF=0.111111;AN=9;ANN=T|missense_variant|MODERATE|Rv1138a|Rv1138a|transcript|Rv1138a|protein_coding|1/1|c.182C>T|p.Pro61Leu|182/405|182/405|61/134||;AO=52;CIGAR=1X;DP=1687;DPB=1687;DPRA=0.954128;EPP=7.18621;EPPR=20.5747;GTI=0;LEN=1;MEANALT=1;MQM=60;MQMR=59.9982;NS=9;NUMALT=1;ODDS=133.49;PAIRED=0;PAIREDR=0;PAO=0;PQA=0;PQR=0;PRO=0;QA=1479;QR=40304;RO=1635;RPL=26;RPP=3.0103;RPPR=20.5747;RPR=26;RUN=1;SAF=25;SAP=3.17734;SAR=27;SRF=846;SRP=7.32535;SRR=789;TYPE=snp	GT:DP:RO:QR:AO:QA:GL	0:39:39:1085:0:0:0,-97.9036	0:43:43:1083:0:0:0,-97.7035	0:36:36:945:0:0:0,-85.2974	0:68:68:1847:0:0:0,-166.468	0:47:47:1307:0:0:0,-117.885	1:52:0:0:52:1479:-133.361,0	0:99:99:2497:0:0:0,-224.943	0:51:51:1346:0:0:0,-121.377	0:54:54:1442:0:0:0,-130.018
NC_000962	1266694	.	G	T	1001.94	.	AB=0;ABP=0;AC=1;AF=0.111111;AN=9;ANN=T|synonymous_variant|LOW|Rv1139c|Rv1139c|transcript|Rv1139c|protein_coding|1/1|c.292C>A|p.Arg98Arg|292/501|292/501|98/166||;AO=46;CIGAR=1X;DP=1779;DPB=1779;DPRA=0.796307;EPP=3.0103;EPPR=89.7801;GTI=0;LEN=1;MEANALT=1;MQM=60;MQMR=59.9942;NS=9;NUMALT=1;ODDS=125.466;PAIRED=0;PAIREDR=0;PAO=0;PQA=0;PQR=0;PRO=0;QA=1203;QR=41965;RO=1731;RPL=18;RPP=7.73089;RPPR=78.3093;RPR=28;RUN=1;SAF=19;SAP=6.03148;SAR=27;SRF=888;SRP=5.55058;SRR=843;TYPE=snp	GT:DP:RO:QR:AO:QA:GL	0:61:60:1499:0:0:0,-134.795	0:61:61:1474:0:0:0,-132.881	0:54:54:1274:0:0:0,-114.879	0:85:85:2079:0:0:0,-187.323	0:50:49:1193:0:0:0,-107.452	0:52:52:1378:0:0:0,-124.255	0:86:86:2177:0:0:0,-196.143	0:73:73:1827:0:0:0,-164.644	1:46:0:0:46:1203:-108.515,0
NC_000962	1286054	.	C	T	1566.74	.	AB=0;ABP=0;AC=1;AF=0.111111;AN=9;ANN=T|missense_variant|MODERATE|pimE|Rv1159|transcript|Rv1159|protein_coding|1/1|c.1063C>T|p.Pro355Ser|1063/1296|1063/1296|355/431||;AO=61;CIGAR=1X;DP=1926;DPB=1926;DPRA=1.26016;EPP=5.89373;EPPR=21.2029;GTI=0;LEN=1;MEANALT=1;MQM=60;MQMR=59.9882;NS=9;NUMALT=1;ODDS=174.993;PAIRED=0;PAIREDR=0;PAO=0;PQA=0;PQR=0;PRO=0;QA=1858;QR=46591;RO=1865;RPL=25;RPP=7.31765;RPPR=3.8591;RPR=36;RUN=1;SAF=38;SAP=11.0198;SAR=23;SRF=1092;SRP=121.494;SRR=773;TYPE=snp	GT:DP:RO:QR:AO:QA:GL	0:42:42:1183:0:0:0,-106.729	0:39:39:1027:0:0:0,-92.6741	0:54:54:1498:0:0:0,-135.069	0:94:93:2541:1:25:0,-226.416	0:42:42:1161:0:0:0,-104.746	1:60:0:0:60:1833:-165.229,0	0:117:117:3280:0:0:0,-295.414	0:63:63:1730:0:0:0,-155.944	0:67:67:1819:0:0:0,-163.947
NC_000962	1301747	.	G	T	1123.95	.	AB=0;ABP=0;AC=1;AF=0.111111;AN=9;ANN=T|stop_lost&splice_region_variant|HIGH|Rv1171|Rv1171|transcript|Rv1171|protein_coding|1/1|c.441G>T|p.Ter147Tyrext*?|441/441|441/441|147/146||,T|downstream_gene_variant|MODIFIER|PE12|Rv1172c|transcript|Rv1172c|protein_coding||c.*8C>A|||||8|;AO=54;CIGAR=1X;DP=1743;DPB=1743;DPRA=0.959147;EPP=3.17115;EPPR=7.1874;GTI=0;LEN=1;MEANALT=1;MQM=59.8519;MQMR=59.9728;NS=9;NUMALT=1;ODDS=106.1;PAIRED=0;PAIREDR=0;PAO=0;PQA=0;PQR=0;PRO=0;QA=1496;QR=43242;RO=1689;RPL=54;RPP=120.27;RPPR=3670.63;RPR=0;RUN=1;SAF=26;SAP=3.17115;SAR=28;SRF=816;SRP=7.1874;SRR=873;TYPE=snp	GT:DP:RO:QR:AO:QA:GL	0:35:35:1034:0:0:0,-93.3301	1:54:0:0:54:1496:-134.894,0	0:48:48:1437:0:0:0,-129.588	0:82:82:2484:0:0:0,-223.771	0:52:52:1496:0:0:0,-134.897	0:50:50:1510:0:0:0,-136.167	0:89:89:2597:0:0:0,-233.953	0:63:63:1974:0:0:0,-177.908	0:44:44:1286:0:0:0,-116
NC_000962	1306563	.	C	T	1009.14	.	AB=0;ABP=0;AC=1;AF=0.111111;AN=9;ANN=T|missense_variant|MODERATE|fadH|Rv1175c|transcript|Rv1175c|protein_coding|1/1|c.1664G>A|p.Arg555His|1664/2025|1664/2025|555/674||;AO=46;CIGAR=1X;DP=1794;DPB=1794;DPRA=0.730094;EPP=6.03148;EPPR=9.81292;GTI=0;LEN=1;MEANALT=1;MQM=60;MQMR=60;NS=9;NUMALT=1;ODDS=126.619;PAIRED=0;PAIREDR=0;PAO=0;PQA=0;PQR=0;PRO=0;QA=1248;QR=43839;RO=1748;RPL=28;RPP=7.73089;RPPR=45.9876;RPR=18;RUN=1;SAF=23;SAP=3.0103;SAR=23;SRF=930;SRP=18.5932;SRR=818;TYPE=snp	GT:DP:RO:QR:AO:QA:GL	1:45:0:0:45:1213:-109.421,0	0:42:42:1123:0:0:0,-101.318	0:66:66:1824:0:0:0,-164.398	0:86:86:2519:0:0:0,-226.952	0:48:48:1296:0:0:0,-116.891	0:41:40:1177:1:35:0,-102.698	0:83:83:2285:0:0:0,-205.886	0:49:49:1277:0:0:0,-115.172	0:61:61:1786:0:0:0,-160.996
NC_000962	1325435	.	C	T	1617.78	.	AB=0;ABP=0;AC=1;AF=0.111111;AN=9;ANN=T|synonymous_variant|LOW|Rv1184c|Rv1184c|transcript|Rv1184c|protein_coding|1/1|c.177G>A|p.Ala59Ala|177/1080|177/1080|59/359||;AO=66;CIGAR=1X;DP=1956;DPB=1956;DPRA=1.06406;EPP=4.19474;EPPR=30.9706;GTI=0;LEN=1;MEANALT=1;MQM=60;MQMR=60;NS=9;NUMALT=1;ODDS=147.402;PAIRED=0;PAIREDR=0;PAO=0;PQA=0;PQR=0;PRO=0;QA=1895;QR=48439;RO=1890;RPL=30;RPP=4.19474;RPPR=19.5549;RPR=36;RUN=1;SAF=32;SAP=3.1419;SAR=34;SRF=904;SRP=10.7357;SRR=986;TYPE=snp	GT:DP:RO:QR:AO:QA:GL	0:48:48:1392:0:0:0,-125.538	0:55:55:1559:0:0:0,-140.567	0:66:66:1916:0:0:0,-172.691	0:73:73:2138:0:0:0,-192.667	0:66:66:1901:0:0:0,-171.335	0:56:56:1666:0:0:0,-150.201	0:120:120:3498:0:0:0,-315.036	0:91:91:2819:0:0:0,-253.952	1:67:1:14:66:1895:-169.399,0
NC_000962	1326383	.	A	C	1147.29	.	AB=0;ABP=0;AC=1;AF=0.111111;AN=9;ANN=C|missense_variant|MODERATE|fadD21|Rv1185c|transcript|Rv1185c|protein_coding|1/1|c.1130T>G|p.Met377Arg|1130/1737|1130/1737|377/578||;AO=48;CIGAR=1X;DP=2338;DPB=2338;DPRA=0.628821;EPP=4.6389;EPPR=3.86372;GTI=0;LEN=1;MEANALT=1;MQM=60;MQMR=60;NS=9;NUMALT=1;ODDS=113.363;PAIRED=0;PAIREDR=0;PAO=0;PQA=0;PQR=0;PRO=0;QA=1383;QR=58291;RO=2290;RPL=26;RPP=3.73412;RPPR=5.3809;RPR=22;RUN=1;SAF=21;SAP=4.6389;SAR=27;SRF=1102;SRP=10.0235;SRR=1188;TYPE=snp	GT:DP:RO:QR:AO:QA:GL	1:48:0:0:48:1383:-124.739,0	0:90:90:2524:0:0:0,-227.395	0:61:61:1803:0:0:0,-162.531	0:109:109:3099:0:0:0,-279.138	0:76:76:2219:0:0:0,-199.955	0:70:70:1934:0:0:0,-174.297	0:123:123:3443:0:0:0,-310.091	0:111:111:3253:0:0:0,-292.991	0:73:73:2168:0:0:0,-195.359
NC_000962	1336282	.	G	A	1228.66	.	AB=0;ABP=0;AC=1;AF=0.111111;AN=9;ANN=A|synonymous_variant|LOW|fadD36|Rv1193|transcript|Rv1193|protein_coding|1/1|c.489G>A|p.Glu163Glu|489/1422|489/1422|163/473||;AO=49;CIGAR=1X;DP=1957;DPB=1957;DPRA=0.642209;EPP=3.05462;EPPR=9.93443;GTI=0;LEN=1;MEANALT=1;MQM=60;MQMR=59.99;NS=9;NUMALT=1;ODDS=168.864;PAIRED=0;PAIREDR=0;PAO=0;PQA=0;PQR=0;PRO=0;QA=1466;QR=47420;RO=1908;RPL=18;RPP=10.4997;RPPR=36.6795;RPR=31;RUN=1;SAF=26;SAP=3.40914;SAR=23;SRF=987;SRP=7.96781;SRR=921;TYPE=snp	GT:DP:RO:QR:AO:QA:GL	0:41:41:1110:0:0:0,-100.146	1:48:0:0:48:1458:-131.485,0	0:35:34:952:1:8:0,-85.1448	0:89:89:2452:0:0:0,-220.915	0:45:45:1228:0:0:0,-110.772	0:58:58:1617:0:0:0,-145.784	0:87:87:2351:0:0:0,-211.825	0:89:89:2422:0:0:0,-218.217	0:62:62:1616:0:0:0,-145.683
NC_000962	1351361	.	C	T	2222.62	.	AB=0;ABP=0;AC=1;AF=0.111111;AN=9;ANN=T|synonymous_variant|LOW|folP2|Rv1207|transcript|Rv1207|protein_coding|1/1|c.171C>T|p.Asp57Asp|171/957|171/957|57/318||;AO=92;CIGAR=1X;DP=2056;DPB=2056;DPRA=1.4053;EPP=3.0103;EPPR=22.2749;GTI=0;LEN=1;MEANALT=1;MQM=60;MQMR=60;NS=9;NUMALT=1;ODDS=110.392;PAIRED=0;PAIREDR=0;PAO=0;PQA=0;PQR=0;PRO=0;QA=2591;QR=49684;RO=1964;RPL=56;RPP=12.4515;RPPR=103.849;RPR=36;RUN=1;SAF=38;SAP=9.05266;SAR=54;SRF=929;SRP=15.4332;SRR=1035;TYPE=snp	GT:DP:RO:QR:AO:QA:GL	0:45:45:1292:0:0:0,-116.542	0:42:42:1165:0:0:0,-105.108	0:62:62:1793:0:0:0,-161.622	1:92:0:0:92:2591:-233.415,0	0:42:42:1200:0:0:0,-108.256	0:83:83:2478:0:0:0,-223.271	0:114:114:3283:0:0:0,-295.695	0:70:70:2001:0:0:0,-180.333	0:65:65:1888:0:0:0,-170.161
NC_000962	1356048	.	C	T	1858.3	.	AB=0;ABP=0;AC=1;AF=0.111111;AN=9;ANN=T|synonymous_variant|LOW|glgC|Rv1213|transcript|Rv1213|protein_coding|1/1|c.213C>T|p.Ile71Ile|213/1215|213/1215|71/404||;AO=68;CIGAR=1X;DP=1933;DPB=1933;DPRA=1.09383;EPP=7.60871;EPPR=83.5457;GTI=0;LEN=1;MEANALT=1;MQM=60;MQMR=60;NS=9;NUMALT=1;ODDS=126.575;PAIRED=0;PAIREDR=0;PAO=0;PQA=0;PQR=0;PRO=0;QA=2165;QR=48364;RO=1865;RPL=24;RPP=15.7837;RPPR=290.61;RPR=44;RUN=1;SAF=32;SAP=3.52123;SAR=36;SRF=949;SRP=4.27825;SRR=916;TYPE=snp	GT:DP:RO:QR:AO:QA:GL	0:40:40:1232:0:0:0,-111.153	0:48:48:1461:0:0:0,-131.758	0:60:60:1787:0:0:0,-161.087	1:68:0:0:68:2165:-195.08,0	0:51:51:1565:0:0:0,-141.117	0:55:55:1764:0:0:0,-159.023	0:105:105:3355:0:0:0,-302.147	0:65:65:2076:0:0:0,-187.092	0:70:70:2220:0:0:0,-200.051
NC_000962	1375810	.	G	C	1283.62	.	AB=0;ABP=0;AC=1;AF=0.111111;AN=9;ANN=C|missense_variant|MODERATE|Rv1232c|Rv1232c|transcript|Rv1232c|protein_coding|1/1|c.359C>G|p.Thr120Ser|359/1308|359/1308|120/435||;AO=61;CIGAR=1X;DP=1607;DPB=1607;DPRA=1.1837;EPP=3.0459;EPPR=3.57213;GTI=0;LEN=1;MEANALT=1;MQM=60;MQMR=60;NS=9;NUMALT=1;ODDS=137.823;PAIRED=0;PAIREDR=0;PAO=0;PQA=0;PQR=0;PRO=0;QA=1519;QR=38571;RO=1546;RPL=27;RPP=4.7546;RPPR=18.2022;RPR=34;RUN=1;SAF=23;SAP=11.0198;SAR=38;SRF=702;SRP=31.3321;SRR=844;TYPE=snp	GT:DP:RO:QR:AO:QA:GL	0:25:25:725:0:0:0,-65.5257	0:62:62:1649:0:0:0,-148.64	0:47:47:1284:0:0:0,-115.809	0:68:68:1825:0:0:0,-164.482	0:56:56:1394:0:0:0,-125.685	0:70:70:1921:0:0:0,-173.122	0:82:82:2326:0:0:0,-209.545	0:68:68:1815:0:0:0,-163.587	1:61:0:0:61:1519:-136.939,0
NC_000962	1381428	.	G	T	1302.01	.	AB=0;ABP=0;AC=1;AF=0.111111;AN=9;ANN=T|missense_variant|MODERATE|sugC|Rv1238|transcript|Rv1238|protein_coding|1/1|c.745G>T|p.Ala249Ser|745/1182|745/1182|249/393||;AO=52;CIGAR=1X;DP=1966;DPB=1966;DPRA=0.815047;EPP=4.51363;EPPR=3.0103;GTI=0;LEN=1;MEANALT=1;MQM=60;MQMR=60;NS=9;NUMALT=1;ODDS=167.098;PAIRED=0;PAIREDR=0;PAO=0;PQA=0;PQR=0;PRO=0;QA=1542;QR=49001;RO=1914;RPL=22;RPP=5.68288;RPPR=3.12375;RPR=30;RUN=1;SAF=33;SAP=11.1951;SAR=19;SRF=1009;SRP=15.2813;SRR=905;TYPE=snp	GT:DP:RO:QR:AO:QA:GL	0:54:54:1604:0:0:0,-144.624	0:63:63:1813:0:0:0,-163.419	0:59:59:1760:0:0:0,-158.659	0:104:104:2981:0:0:0,-268.515	0:47:47:1433:0:0:0,-129.242	0:66:66:1970:0:0:0,-177.553	0:98:98:2849:0:0:0,-256.644	0:75:75:2239:0:0:0,-201.756	1:52:0:0:52:1542:-139.042,0
NC_000962	1397934	.	G	A	1194.84	.	AB=0;ABP=0;AC=1;AF=0.111111;AN=9;ANN=A|missense_variant|MODERATE|Rv1251c|Rv1251c|transcript|Rv1251c|protein_coding|1/1|c.1307C>T|p.Ala436Val|1307/3420|1307/3420|436/1139||;AO=53;CIGAR=1X;DP=1458;DPB=1458;DPRA=1.13167;EPP=3.05127;EPPR=4.13699;GTI=0;LEN=1;MEANALT=1;MQM=60;MQMR=59.9915;NS=9;NUMALT=1;ODDS=108.634;PAIRED=0;PAIREDR=0;PAO=0;PQA=0;PQR=0;PRO=0;QA=1415;QR=35094;RO=1405;RPL=29;RPP=4.03458;RPPR=8.3903;RPR=24;RUN=1;SAF=33;SAP=9.93443;SAR=20;SRF=828;SRP=100.38;SRR=577;TYPE=snp	GT:DP:RO:QR:AO:QA:GL	0:28:28:729:0:0:0,-65.8592	0:40:40:1161:0:0:0,-104.756	0:35:35:1057:0:0:0,-95.4079	0:62:62:1768:0:0:0,-159.357	0:42:42:1116:0:0:0,-100.682	0:44:44:1171:0:0:0,-105.635	0:58:58:1618:0:0:0,-145.864	0:46:46:1274:0:0:0,-114.911	1:53:0:0:53:1415:-127.579,0
NC_000962	1397964	.	C	T	1366.27	.	AB=0;ABP=0;AC=1;AF=0.111111;AN=9;ANN=T|missense_variant|MODERATE|Rv1251c|Rv1251c|transcript|Rv1251c|protein_coding|1/1|c.1277G>A|p.Arg426Gln|1277/3420|1277/3420|426/1139||;AO=58;CIGAR=1X;DP=1516;DPB=1516;DPRA=1.19342;EPP=5.40641;EPPR=4.53539;GTI=0;LEN=1;MEANALT=1;MQM=60;MQMR=60;NS=9;NUMALT=1;ODDS=112.029;PAIRED=0;PAIREDR=0;PAO=0;PQA=0;PQR=0;PRO=0;QA=1637;QR=35139;RO=1458;RPL=15;RPP=32.3626;RPPR=7.35324;RPR=43;RUN=1;SAF=32;SAP=4.35811;SAR=26;SRF=825;SRP=57.9137;SRR=633;TYPE=snp	GT:DP:RO:QR:AO:QA:GL	0:27:27:632:0:0:0,-57.1069	0:40:40:1003:0:0:0,-90.5079	0:39:39:965:0:0:0,-87.0868	0:67:67:1709:0:0:0,-154.038	0:42:42:989:0:0:0,-89.2344	0:46:46:1104:0:0:0,-99.5899	1:58:0:0:58:1637:-147.577,0	0:54:54:1300:0:0:0,-117.224	0:57:57:1373:0:0:0,-123.793
NC_000962	1406170	.	C	G	1187.44	.	AB=0;ABP=0;AC=1;AF=0.111111;AN=9;ANN=G|missense_variant|MODERATE|Rv1258c|Rv1258c|transcript|Rv1258c|protein_coding|1/1|c.1171G>C|p.Gly391Arg|1171/1260|1171/1260|391/419||,G|upstream_gene_variant|MODIFIER|Rv1257c|Rv1257c|transcript|Rv1257c|protein_coding||c.-86G>C|||||86|;AO=57;CIGAR=1X;DP=1845;DPB=1845;DPRA=0.956376;EPP=6.09608;EPPR=6.04648;GTI=0;LEN=1;MEANALT=1;MQM=60;MQMR=60;NS=9;NUMALT=1;ODDS=139.701;PAIRED=0;PAIREDR=0;PAO=0;PQA=0;PQR=0;PRO=0;QA=1403;QR=44791;RO=1788;RPL=30;RPP=3.35316;RPPR=7.38239;RPR=27;RUN=1;SAF=25;SAP=4.877;SAR=32;SRF=873;SRP=5.15263;SRR=915;TYPE=snp	GT:DP:RO:QR:AO:QA:GL	0:33:33:906:0:0:0,-81.7965	0:47:47:1276:0:0:0,-115.09	0:41:41:1204:0:0:0,-108.62	0:103:103:2964:0:0:0,-266.978	0:42:42:1155:0:0:0,-104.202	0:60:60:1661:0:0:0,-149.734	0:89:89:2518:0:0:0,-226.849	0:80:80:2075:0:0:0,-186.97	1:57:0:0:57:1403:-126.495,0
NC_000962	1411417	.	T	C	1324.54	.	AB=0;ABP=0;AC=1;AF=0.111111;AN=9;ANN=C|synonymous_variant|LOW|amiB2|Rv1263|transcript|Rv1263|protein_coding|1/1|c.987T>C|p.Arg329Arg|987/1389|987/1389|329/462||;AO=56;CIGAR=1X;DP=1876;DPB=1876;DPRA=1.20811;EPP=3.0103;EPPR=3.2789;GTI=0;LEN=1;MEANALT=1;MQM=60;MQMR=59.9912;NS=9;NUMALT=1;ODDS=176.914;PAIRED=0;PAIREDR=0;PAO=0;PQA=0;PQR=0;PRO=0;QA=1600;QR=46736;RO=1819;RPL=19;RPP=15.5738;RPPR=60.2648;RPR=37;RUN=1;SAF=27;SAP=3.16541;SAR=29;SRF=929;SRP=4.82603;SRR=890;TYPE=snp	GT:DP:RO:QR:AO:QA:GL	0:40:40:1195:0:0:0,-107.826	1:54:0:0:54:1569:-141.466,0	0:68:67:1816:1:18:0,-161.877	0:93:92:2642:1:13:0,-236.715	0:49:49:1520:0:0:0,-137.074	0:65:65:1975:0:0:0,-178.008	0:105:105:3238:0:0:0,-291.643	0:65:65:1902:0:0:0,-171.433	0:64:64:1920:0:0:0,-173.056
NC_000962	1424247	.	T	G	1529.23	.	AB=0;ABP=0;AC=1;AF=0.111111;AN=9;ANN=G|synonymous_variant|LOW|lprB|Rv1274|transcript|Rv1274|protein_coding|1/1|c.51T>G|p.Ala17Ala|51/558|51/558|17/185||;AO=67;CIGAR=1X;DP=1361;DPB=1361;DPRA=1.57773;EPP=3.04271;EPPR=8.27285;GTI=0;LEN=1;MEANALT=1;MQM=60;MQMR=59.9845;NS=9;NUMALT=1;ODDS=116.18;PAIRED=0;PAIREDR=0;PAO=0;PQA=0;PQR=0;PRO=0;QA=1835;QR=31297;RO=1294;RPL=35;RPP=3.30199;RPPR=51.5076;RPR=32;RUN=1;SAF=34;SAP=3.04271;SAR=33;SRF=727;SRP=45.9699;SRR=567;TYPE=snp	GT:DP:RO:QR:AO:QA:GL	0:29:29:750:0:0:0,-67.7404	0:28:28:622:0:0:0,-56.1947	0:49:49:1249:0:0:0,-112.638	0:65:65:1560:0:0:0,-140.612	0:46:46:1123:0:0:0,-101.299	0:40:40:1056:0:0:0,-95.2843	1:68:1:27:67:1835:-162.693,0	0:45:45:1159:0:0:0,-104.548	0:37:37:855:0:0:0,-77.1672
NC_000962	1477433	.	C	T	2324.92	.	AB=0;ABP=0;AC=1;AF=0.111111;AN=9;ANN=T|missense_variant|MODERATE|ogt|Rv1316c|transcript|Rv1316c|protein_coding|1/1|c.199G>A|p.Val67Met|199/498|199/498|67/165||;AO=93;CIGAR=1X;DP=1896;DPB=1896;DPRA=1.54742;EPP=4.15441;EPPR=26.2799;GTI=0;LEN=1;MEANALT=1;MQM=60;MQMR=59.99;NS=9;NUMALT=1;ODDS=110.715;PAIRED=0;PAIREDR=0;PAO=0;PQA=0;PQR=0;PRO=0;QA=2714;QR=45391;RO=1803;RPL=48;RPP=3.22044;RPPR=35.0091;RPR=45;RUN=1;SAF=36;SAP=13.3073;SAR=57;SRF=799;SRP=53.6238;SRR=1004;TYPE=snp	GT:DP:RO:QR:AO:QA:GL	0:42:42:1214:0:0:0,-109.526	0:63:63:1741:0:0:0,-156.936	0:59:59:1528:0:0:0,-137.759	1:93:0:0:93:2714:-244.496,0	0:51:51:1424:0:0:0,-128.403	0:73:73:2045:0:0:0,-184.294	0:133:133:3715:0:0:0,-334.561	0:88:88:2481:0:0:0,-223.525	0:66:66:1771:0:0:0,-159.629
NC_000962	1485152	.	C	T	1545.83	.	AB=0;ABP=0;AC=1;AF=0.111111;AN=9;ANN=T|synonymous_variant|LOW|Rv1322|Rv1322|transcript|Rv1322|protein_coding|1/1|c.171C>T|p.Ser57Ser|171/297|171/297|57/98||;AO=62;CIGAR=1X;DP=1603;DPB=1603;DPRA=1.24756;EPP=5.25182;EPPR=17.6804;GTI=0;LEN=1;MEANALT=2;MQM=60;MQMR=60;NS=9;NUMALT=1;ODDS=137.827;PAIRED=0;PAIREDR=0;PAO=0;PQA=0;PQR=0;PRO=0;QA=1826;QR=38354;RO=1540;RPL=35;RPP=5.25182;RPPR=7.122;RPR=27;RUN=1;SAF=28;SAP=4.27115;SAR=34;SRF=804;SRP=9.53036;SRR=736;TYPE=snp	GT:DP:RO:QR:AO:QA:GL	0:28:28:755:0:0:0,-68.2071	0:58:58:1552:0:0:0,-139.912	0:45:45:1288:0:0:0,-116.183	1:64:1:18:62:1826:-162.832,0	0:40:40:1073:0:0:0,-96.8142	0:53:53:1466:0:0:0,-132.186	0:105:105:2842:0:0:0,-255.995	0:54:54:1500:0:0:0,-135.24	0:61:61:1580:0:0:0,-142.43
NC_000962	1491806	.	A	G	1761.89	.	AB=0;ABP=0;AC=1;AF=0.111111;AN=9;ANN=G|synonymous_variant|LOW|glgB|Rv1326c|transcript|Rv1326c|protein_coding|1/1|c.507T>C|p.Asn169Asn|507/2196|507/2196|169/731||;AO=68;CIGAR=1X;DP=1685;DPB=1685;DPRA=1.2616;EPP=11.1853;EPPR=4.84873;GTI=0;LEN=1;MEANALT=1;MQM=60;MQMR=60;NS=9;NUMALT=1;ODDS=120.013;PAIRED=0;PAIREDR=0;PAO=0;PQA=0;PQR=0;PRO=0;QA=2056;QR=42154;RO=1617;RPL=37;RPP=4.1599;RPPR=14.6251;RPR=31;RUN=1;SAF=31;SAP=4.1599;SAR=37;SRF=650;SRP=137.957;SRR=967;TYPE=snp	GT:DP:RO:QR:AO:QA:GL	0:45:45:1346:0:0:0,-121.407	0:56:56:1727:0:0:0,-155.696	0:46:46:1403:0:0:0,-126.54	0:91:91:2795:0:0:0,-251.786	0:49:49:1477:0:0:0,-133.192	0:53:53:1623:0:0:0,-146.336	0:102:102:3110:0:0:0,-280.134	1:68:0:0:68:2056:-185.297,0	0:68:68:2105:0:0:0,-189.707
NC_000962	1503367	.	G	A	7524.35	.	AB=0;ABP=0;AC=5;AF=0.555556;AN=9;ANN=A|missense_variant|MODERATE|cysO|Rv1335|transcript|Rv1335|protein_coding|1/1|c.265G>A|p.Ala89Thr|265/282|265/282|89/93||,A|upstream_gene_variant|MODIFIER|cysM|Rv1336|transcript|Rv1336|protein_coding||c.-27G>A|||||27|;AO=317;CIGAR=1X;DP=1909;DPB=1909;DPRA=1.0472;EPP=4.98997;EPPR=7.14416;GTI=0;LEN=1;MEANALT=1.4;MQM=59.9779;MQMR=60;NS=9;NUMALT=1;ODDS=160.003;PAIRED=0;PAIREDR=0;PAO=0;PQA=0;PQR=0;PRO=0;QA=8508;QR=38563;RO=1589;RPL=152;RPP=4.16796;RPPR=6.29142;RPR=165;RUN=1;SAF=147;SAP=6.63399;SAR=170;SRF=782;SRP=3.8644;SRR=807;TYPE=snp	GT:DP:RO:QR:AO:QA:GL	1:38:0:0:38:975:-87.9945,0	0:66:66:1625:0:0:0,-146.478	1:56:0:0:54:1521:-137.023,0	0:83:83:2133:0:0:0,-192.201	1:57:0:0:57:1489:-134.249,0	1:62:0:0:62:1687:-152.074,0	1:107:0:0:106:2836:-255.356,0	0:61:61:1656:0:0:0,-149.283	0:62:62:1541:0:0:0,-138.922
NC_000962	1518201	.	C	T	1418.01	.	AB=0;ABP=0;AC=1;AF=0.111111;AN=9;ANN=T|synonymous_variant|LOW|fabG2|Rv1350|transcript|Rv1350|protein_coding|1/1|c.711C>T|p.Thr237Thr|711/744|711/744|237/247||,T|upstream_gene_variant|MODIFIER|Rv1351|Rv1351|transcript|Rv1351|protein_coding||c.-30C>T|||||30|;AO=57;CIGAR=1X;DP=2206;DPB=2206;DPRA=0.795719;EPP=3.35316;EPPR=9.16078;GTI=0;LEN=1;MEANALT=1;MQM=60;MQMR=60;NS=9;NUMALT=1;ODDS=180.921;PAIRED=0;PAIREDR=0;PAO=0;PQA=0;PQR=0;PRO=0;QA=1667;QR=53972;RO=2148;RPL=29;RPP=3.0484;RPPR=61.2397;RPR=28;RUN=1;SAF=26;SAP=3.9627;SAR=31;SRF=1079;SRP=3.11139;SRR=1069;TYPE=snp	GT:DP:RO:QR:AO:QA:GL	1:57:0:0:57:1667:-150.289,0	0:65:65:1869:0:0:0,-168.445	0:62:62:1696:0:0:0,-152.882	0:91:91:2591:0:0:0,-233.412	0:70:70:1990:0:0:0,-179.328	0:67:67:1754:0:0:0,-158.09	0:112:112:3047:0:0:0,-274.436	0:104:103:2896:0:0:0,-260.649	0:73:73:2009:0:0:0,-181.036
NC_000962	1518655	.	G	A	1459.5	.	AB=0;ABP=0;AC=1;AF=0.111111;AN=9;ANN=A|upstream_gene_variant|MODIFIER|Rv1352|Rv1352|transcript|Rv1352|protein_coding||c.-108G>A|||||108|,A|downstream_gene_variant|MODIFIER|Rv1351|Rv1351|transcript|Rv1351|protein_coding||c.*95G>A|||||95|,A|intergenic_region|MODIFIER|Rv1351-Rv1352|Rv1351-Rv1352|intergenic_region|Rv1351-Rv1352|||n.1518655G>A||||||;AO=70;CIGAR=1X;DP=2153;DPB=2153;DPRA=1.00816;EPP=3.13438;EPPR=3.0103;GTI=0;LEN=1;MEANALT=1;MQM=60;MQMR=59.988;NS=9;NUMALT=1;ODDS=179.195;PAIRED=0;PAIREDR=0;PAO=0;PQA=0;PQR=0;PRO=0;QA=1721;QR=53241;RO=2082;RPL=37;RPP=3.50664;RPPR=3.07705;RPR=33;RUN=1;SAF=25;SAP=15.4187;SAR=45;SRF=1012;SRP=6.51887;SRR=1070;TYPE=snp	GT:DP:RO:QR:AO:QA:GL	0:58:58:1723:0:0:0,-155.321	0:53:52:1513:0:0:0,-136.172	0:70:70:2052:0:0:0,-184.918	0:101:101:2981:0:0:0,-268.502	0:64:64:1930:0:0:0,-173.937	1:70:0:0:70:1721:-155.111,0	0:109:109:3144:0:0:0,-283.176	0:80:80:2358:0:0:0,-212.462	0:70:70:2068:0:0:0,-186.371
NC_000962	1533858	.	G	A	1768.02	.	AB=0;ABP=0;AC=1;AF=0.111111;AN=9;ANN=A|downstream_gene_variant|MODIFIER|Rv1362c|Rv1362c|transcript|Rv1362c|protein_coding||c.*90C>T|||||90|,A|intergenic_region|MODIFIER|PPE19-Rv1362c|Rv1361c-Rv1362c|intergenic_region|Rv1361c-Rv1362c|||n.1533858G>A||||||;AO=74;CIGAR=1X;DP=1924;DPB=1924;DPRA=1.21687;EPP=14.748;EPPR=19.0867;GTI=0;LEN=1;MEANALT=1;MQM=60;MQMR=60;NS=9;NUMALT=1;ODDS=143.872;PAIRED=0;PAIREDR=0;PAO=0;PQA=0;PQR=0;PRO=0;QA=2086;QR=46309;RO=1849;RPL=32;RPP=5.94472;RPPR=4.28923;RPR=42;RUN=1;SAF=33;SAP=4.88833;SAR=41;SRF=868;SRP=18.0063;SRR=981;TYPE=snp	GT:DP:RO:QR:AO:QA:GL	0:29:28:796:0:0:0,-71.782	0:60:60:1715:0:0:0,-154.599	0:49:49:1359:0:0:0,-122.56	0:91:91:2478:0:0:0,-223.251	0:67:67:1809:0:0:0,-163.039	0:61:61:1747:0:0:0,-157.483	0:97:97:2695:0:0:0,-242.775	1:75:1:12:74:2086:-186.787,0	0:65:65:1778:0:0:0,-160.263
NC_000962	1550200	.	C	G	1148.91	.	AB=0;ABP=0;AC=1;AF=0.111111;AN=9;ANN=G|synonymous_variant|LOW|Rv1376|Rv1376|transcript|Rv1376|protein_coding|1/1|c.1053C>G|p.Arg351Arg|1053/1494|1053/1494|351/497||;AO=47;CIGAR=1X;DP=1998;DPB=1998;DPRA=0.722706;EPP=3.0565;EPPR=34.7988;GTI=0;LEN=1;MEANALT=1;MQM=60;MQMR=60;NS=9;NUMALT=1;ODDS=193.615;PAIRED=0;PAIREDR=0;PAO=0;PQA=0;PQR=0;PRO=0;QA=1380;QR=49228;RO=1951;RPL=30;RPP=10.8184;RPPR=30.4448;RPR=17;RUN=1;SAF=21;SAP=4.16534;SAR=26;SRF=1001;SRP=5.90523;SRR=950;TYPE=snp	GT:DP:RO:QR:AO:QA:GL	0:53:53:1591:0:0:0,-143.453	0:46:46:1418:0:0:0,-127.897	0:52:52:1357:0:0:0,-122.367	0:95:95:2570:0:0:0,-231.52	1:47:0:0:47:1380:-124.468,0	0:76:76:2229:0:0:0,-200.854	0:100:100:3008:0:0:0,-270.953	0:54:54:1506:0:0:0,-135.789	0:50:50:1349:0:0:0,-121.658
NC_000962	1579845	.	C	A	1436.89	.	AB=0;ABP=0;AC=1;AF=0.111111;AN=9;ANN=A|missense_variant|MODERATE|Rv1403c|Rv1403c|transcript|Rv1403c|protein_coding|1/1|c.578G>T|p.Arg193Leu|578/825|578/825|193/274||;AO=56;CIGAR=1X;DP=1990;DPB=1990;DPRA=0.868666;EPP=4.40625;EPPR=5.5972;GTI=0;LEN=1;MEANALT=1;MQM=60;MQMR=59.9974;NS=9;NUMALT=1;ODDS=119.496;PAIRED=0;PAIREDR=0;PAO=0;PQA=0;PQR=0;PRO=0;QA=1686;QR=49189;RO=1934;RPL=27;RPP=3.16541;RPPR=28.273;RPR=29;RUN=1;SAF=32;SAP=5.49198;SAR=24;SRF=1043;SRP=28.9512;SRR=891;TYPE=snp	GT:DP:RO:QR:AO:QA:GL	0:39:39:1167:0:0:0,-105.304	0:58:58:1648:0:0:0,-148.574	0:50:50:1509:0:0:0,-136.077	0:76:76:2241:0:0:0,-201.937	0:58:58:1591:0:0:0,-143.437	0:62:62:1864:0:0:0,-168.023	0:95:95:2894:0:0:0,-260.7	0:66:66:1955:0:0:0,-176.209	1:56:0:0:56:1686:-151.999,0
NC_000962	1588280	.	A	G	1325.84	.	AB=0;ABP=0;AC=1;AF=0.111111;AN=9;ANN=G|missense_variant|MODERATE|lprG|Rv1411c|transcript|Rv1411c|protein_coding|1/1|c.203T>C|p.Ile68Thr|203/711|203/711|68/236||;AO=70;CIGAR=1X;DP=1919;DPB=1919;DPRA=1.31893;EPP=4.12706;EPPR=3.80463;GTI=0;LEN=1;MEANALT=1.5;MQM=60;MQMR=59.9913;NS=9;NUMALT=1;ODDS=148.321;PAIRED=0;PAIREDR=0;PAO=0;PQA=0;PQR=0;PRO=0;QA=1591;QR=46508;RO=1848;RPL=31;RPP=4.99565;RPPR=66.2556;RPR=39;RUN=1;SAF=37;SAP=3.50664;SAR=33;SRF=929;SRP=3.1278;SRR=919;TYPE=snp	GT:DP:RO:QR:AO:QA:GL	0:44:44:1273:0:0:0,-114.835	0:69:69:1968:0:0:0,-177.37	0:55:55:1505:0:0:0,-135.698	1:71:1:17:69:1583:-140.993,0	0:53:53:1550:0:0:0,-139.76	0:72:72:1931:0:0:0,-174.028	0:139:139:3831:0:0:0,-344.997	0:89:88:2441:1:8:0,-219.125	0:50:50:1344:0:0:0,-121.207
NC_000962	1601707	.	C	T	1104.79	.	AB=0;ABP=0;AC=1;AF=0.111111;AN=9;ANN=T|synonymous_variant|LOW|lipO|Rv1426c|transcript|Rv1426c|protein_coding|1/1|c.615G>A|p.Leu205Leu|615/1263|615/1263|205/420||;AO=50;CIGAR=1X;DP=1686;DPB=1686;DPRA=0.91687;EPP=11.5225;EPPR=38.7095;GTI=0;LEN=1;MEANALT=1;MQM=60;MQMR=60;NS=9;NUMALT=1;ODDS=128.169;PAIRED=0;PAIREDR=0;PAO=0;PQA=0;PQR=0;PRO=0;QA=1323;QR=41345;RO=1636;RPL=27;RPP=3.70517;RPPR=4.05091;RPR=23;RUN=1;SAF=21;SAP=5.78978;SAR=29;SRF=744;SRP=32.0836;SRR=892;TYPE=snp	GT:DP:RO:QR:AO:QA:GL	0:38:38:1071:0:0:0,-96.654	0:43:43:1161:0:0:0,-104.738	0:39:39:1134:0:0:0,-102.325	1:50:0:0:50:1323:-119.316,0	0:48:48:1431:0:0:0,-129.054	0:70:70:1940:0:0:0,-174.843	0:95:95:2655:0:0:0,-239.167	0:66:66:1926:0:0:0,-173.586	0:57:57:1707:0:0:0,-153.869
NC_000962	1621524	.	G	A	2984.89	.	AB=0;ABP=0;AC=2;AF=0.222222;AN=9;ANN=A|synonymous_variant|LOW|bisC|Rv1442|transcript|Rv1442|protein_coding|1/1|c.1734G>A|p.Leu578Leu|1734/2301|1734/2301|578/766||;AO=111;CIGAR=1X;DP=1754;DPB=1754;DPRA=0.989038;EPP=3.96888;EPPR=25.3598;GTI=0;LEN=1;MEANALT=1;MQM=60;MQMR=60;NS=9;NUMALT=1;ODDS=124.132;PAIRED=0;PAIREDR=0;PAO=0;PQA=0;PQR=0;PRO=0;QA=3430;QR=39673;RO=1642;RPL=61;RPP=5.3774;RPPR=6.58622;RPR=50;RUN=1;SAF=57;SAP=3.18637;SAR=54;SRF=817;SRP=3.09494;SRR=825;TYPE=snp	GT:DP:RO:QR:AO:QA:GL	0:48:48:1192:0:0:0,-107.508	0:49:49:1206:0:0:0,-108.769	1:50:1:7:49:1553:-139.341,0	0:86:86:2124:0:0:0,-191.373	0:46:46:1267:0:0:0,-114.273	1:62:0:0:62:1877:-169.195,0	0:107:107:2591:0:0:0,-233.382	0:82:82:1968:0:0:0,-177.327	0:52:52:1214:0:0:0,-109.478
NC_000962	1659477	.	C	T	1799.86	.	AB=0;ABP=0;AC=1;AF=0.111111;AN=9;ANN=T|synonymous_variant|LOW|trxB1|Rv1471|transcript|Rv1471|protein_coding|1/1|c.108C>T|p.Phe36Phe|108/372|108/372|36/123||,T|downstream_gene_variant|MODIFIER|trxA|Rv1470|transcript|Rv1470|protein_coding||c.*123C>T|||||123|;AO=79;CIGAR=1X;DP=2498;DPB=2498;DPRA=0.979744;EPP=5.23675;EPPR=17.0364;GTI=0;LEN=1;MEANALT=1;MQM=60;MQMR=60;NS=9;NUMALT=1;ODDS=160.013;PAIRED=0;PAIREDR=0;PAO=0;PQA=0;PQR=0;PRO=0;QA=2091;QR=59775;RO=2419;RPL=41;RPP=3.25768;RPPR=69.913;RPR=38;RUN=1;SAF=35;SAP=5.23675;SAR=44;SRF=1249;SRP=8.61268;SRR=1170;TYPE=snp	GT:DP:RO:QR:AO:QA:GL	0:56:56:1526:0:0:0,-137.576	0:69:69:1855:0:0:0,-167.177	0:79:79:2122:0:0:0,-191.209	0:109:109:2898:0:0:0,-261.026	0:63:63:1768:0:0:0,-159.364	0:70:70:1804:0:0:0,-162.583	0:125:125:3283:0:0:0,-295.675	0:114:114:2903:0:0:0,-261.475	1:79:0:0:79:2091:-188.421,0
NC_000962	1671279	.	A	G	838.232	.	AB=0;ABP=0;AC=1;AF=0.111111;AN=9;ANN=G|synonymous_variant|LOW|Rv1480|Rv1480|transcript|Rv1480|protein_coding|1/1|c.867A>G|p.Leu289Leu|867/954|867/954|289/317||,G|upstream_gene_variant|MODIFIER|Rv1481|Rv1481|transcript|Rv1481|protein_coding||c.-98A>G|||||98|;AO=37;CIGAR=1X;DP=1397;DPB=1397;DPRA=0.816176;EPP=12.9286;EPPR=14.293;GTI=0;LEN=1;MEANALT=1;MQM=60;MQMR=60;NS=9;NUMALT=1;ODDS=127.92;PAIRED=0;PAIREDR=0;PAO=0;PQA=0;PQR=0;PRO=0;QA=1040;QR=34041;RO=1358;RPL=24;RPP=10.1116;RPPR=131.981;RPR=13;RUN=1;SAF=13;SAP=10.1116;SAR=24;SRF=654;SRP=7.00786;SRR=704;TYPE=snp	GT:DP:RO:QR:AO:QA:GL	0:29:29:827:0:0:0,-74.6882	0:28:28:775:0:0:0,-70.0105	0:44:43:1208:0:0:0,-108.774	0:53:53:1442:0:0:0,-130.024	1:37:0:0:37:1040:-93.861,0	0:38:38:1063:0:0:0,-95.9267	0:78:78:2216:0:0:0,-199.679	0:48:48:1331:0:0:0,-120.041	0:40:40:1155:0:0:0,-104.211
NC_000962	1676146	.	C	G	1831.62	.	AB=0;ABP=0;AC=1;AF=0.111111;AN=9;ANN=G|missense_variant|MODERATE|Rv1486c|Rv1486c|transcript|Rv1486c|protein_coding|1/1|c.738G>C|p.Leu246Phe|738/867|738/867|246/288||,G|downstream_gene_variant|MODIFIER|hemZ|Rv1485|transcript|Rv1485|protein_coding||c.*95C>G|||||95|;AO=80;CIGAR=1X;DP=1492;DPB=1492;DPRA=1.69972;EPP=21.3592;EPPR=86.5589;GTI=0;LEN=1;MEANALT=1;MQM=60;MQMR=60;NS=9;NUMALT=1;ODDS=117.988;PAIRED=0;PAIREDR=0;PAO=0;PQA=0;PQR=0;PRO=0;QA=2200;QR=35690;RO=1411;RPL=49;RPP=11.8048;RPPR=126.264;RPR=31;RUN=1;SAF=34;SAP=6.91895;SAR=46;SRF=731;SRP=7.01313;SRR=680;TYPE=snp	GT:DP:RO:QR:AO:QA:GL	0:31:31:894:0:0:0,-80.7289	0:51:51:1433:0:0:0,-129.224	0:40:40:1117:0:0:0,-100.785	1:80:0:0:80:2200:-198.216,0	0:37:37:982:0:0:0,-88.6194	0:60:60:1752:0:0:0,-157.935	0:94:94:2666:0:0:0,-240.17	0:64:64:1846:0:0:0,-166.388	0:46:45:1264:0:0:0,-113.914
NC_000962	1682123	.	A	G	1403.52	.	AB=0;ABP=0;AC=1;AF=0.111111;AN=9;ANN=G|upstream_gene_variant|MODIFIER|mutA|Rv1492|transcript|Rv1492|protein_coding||c.-34A>G|||||34|,G|intergenic_region|MODIFIER|Rv1491c-mutA|Rv1491c-Rv1492|intergenic_region|Rv1491c-Rv1492|||n.1682123A>G||||||;AO=54;CIGAR=1X;DP=1829;DPB=1829;DPRA=0.930101;EPP=4.45795;EPPR=4.26373;GTI=0;LEN=1;MEANALT=2;MQM=60;MQMR=59.9955;NS=9;NUMALT=1;ODDS=145.17;PAIRED=0;PAIREDR=0;PAO=0;PQA=0;PQR=0;PRO=0;QA=1650;QR=44459;RO=1774;RPL=30;RPP=4.45795;RPPR=15.7454;RPR=24;RUN=1;SAF=30;SAP=4.45795;SAR=24;SRF=965;SRP=32.7989;SRR=809;TYPE=snp	GT:DP:RO:QR:AO:QA:GL	0:30:30:860:0:0:0,-77.6744	0:31:31:841:0:0:0,-75.9486	1:55:0:0:54:1650:-148.511,0	0:77:77:2247:0:0:0,-202.474	0:52:52:1392:0:0:0,-125.526	0:72:72:1932:0:0:0,-174.117	0:96:96:2692:0:0:0,-242.516	0:71:71:2075:0:0:0,-186.984	0:42:42:1148:0:0:0,-103.573
NC_000962	1696908	.	C	A	1390.58	.	AB=0;ABP=0;AC=1;AF=0.111111;AN=9;ANN=A|missense_variant|MODERATE|Rv1507c|Rv1507c|transcript|Rv1507c|protein_coding|1/1|c.515G>T|p.Arg172Leu|515/696|515/696|172/231||;AO=69;CIGAR=1X;DP=1892;DPB=1892;DPRA=1.13549;EPP=3.04177;EPPR=65.4756;GTI=0;LEN=1;MEANALT=1;MQM=60;MQMR=60;NS=9;NUMALT=1;ODDS=119.861;PAIRED=0;PAIREDR=0;PAO=0;PQA=0;PQR=0;PRO=0;QA=1651;QR=45761;RO=1823;RPL=41;RPP=8.32883;RPPR=71.0502;RPR=28;RUN=1;SAF=25;SAP=14.3712;SAR=44;SRF=764;SRP=106.67;SRR=1059;TYPE=snp	GT:DP:RO:QR:AO:QA:GL	0:48:48:1318:0:0:0,-118.874	0:60:60:1635:0:0:0,-147.39	0:56:56:1588:0:0:0,-143.175	1:69:0:0:69:1651:-148.792,0	0:61:61:1661:0:0:0,-149.731	0:59:59:1591:0:0:0,-143.434	0:106:106:2917:0:0:0,-262.752	0:80:80:2312:0:0:0,-208.319	0:67:67:1875:0:0:0,-168.997
NC_000962	1696919	.	G	A	1611.49	.	AB=0;ABP=0;AC=1;AF=0.111111;AN=9;ANN=A|synonymous_variant|LOW|Rv1507c|Rv1507c|transcript|Rv1507c|protein_coding|1/1|c.504C>T|p.Gly168Gly|504/696|504/696|168/231||;AO=71;CIGAR=1X;DP=1900;DPB=1900;DPRA=1.16457;EPP=5.48761;EPPR=58.5543;GTI=0;LEN=1;MEANALT=1;MQM=60;MQMR=60;NS=9;NUMALT=1;ODDS=119.601;PAIRED=0;PAIREDR=0;PAO=0;PQA=0;PQR=0;PRO=0;QA=1904;QR=43392;RO=1824;RPL=30;RPP=6.71098;RPPR=46.8969;RPR=41;RUN=1;SAF=24;SAP=19.1893;SAR=47;SRF=766;SRP=104.517;SRR=1058;TYPE=snp	GT:DP:RO:QR:AO:QA:GL	0:47:47:1101:0:0:0,-99.3055	0:60:60:1415:0:0:0,-127.56	0:58:57:1403:0:0:0,-126.259	0:67:66:1524:0:0:0,-137.233	0:65:64:1497:0:0:0,-134.82	0:60:60:1265:0:0:0,-114.037	0:104:103:2447:0:0:0,-220.127	0:82:81:1876:0:0:0,-168.862	1:71:0:0:71:1904:-171.594,0
NC_000962	1698931	.	C	A	1690.64	.	AB=0;ABP=0;AC=1;AF=0.111111;AN=9;ANN=A|missense_variant|MODERATE|Rv1508c|Rv1508c|transcript|Rv1508c|protein_coding|1/1|c.964G>T|p.Ala322Ser|964/1800|964/1800|322/599||;AO=67;CIGAR=1X;DP=1983;DPB=1983;DPRA=1.04906;EPP=6.93191;EPPR=4.0303;GTI=0;LEN=1;MEANALT=1;MQM=60;MQMR=60;NS=9;NUMALT=1;ODDS=145.584;PAIRED=0;PAIREDR=0;PAO=0;PQA=0;PQR=0;PRO=0;QA=1975;QR=47457;RO=1916;RPL=30;RPP=4.59839;RPPR=32.7536;RPR=37;RUN=1;SAF=27;SAP=8.4876;SAR=40;SRF=932;SRP=6.07484;SRR=984;TYPE=snp	GT:DP:RO:QR:AO:QA:GL	0:38:38:1014:0:0:0,-91.5087	0:57:57:1492:0:0:0,-134.515	1:67:0:0:67:1975:-178.004,0	0:92:92:2473:0:0:0,-222.79	0:56:56:1475:0:0:0,-132.984	0:62:62:1675:0:0:0,-150.989	0:114:114:3140:0:0:0,-282.803	0:81:81:2121:0:0:0,-191.112	0:54:54:1379:0:0:0,-124.337
NC_000962	1699309	.	C	A	530.345	.	AB=0;ABP=0;AC=1;AF=0.111111;AN=9;ANN=A|missense_variant|MODERATE|Rv1508c|Rv1508c|transcript|Rv1508c|protein_coding|1/1|c.586G>T|p.Ala196Ser|586/1800|586/1800|196/599||;AO=33;CIGAR=1X;DP=1652;DPB=1652;DPRA=0.687307;EPP=3.60252;EPPR=26.7355;GTI=0;LEN=1;MEANALT=1;MQM=60;MQMR=60;NS=9;NUMALT=1;ODDS=122.116;PAIRED=0;PAIREDR=0;PAO=0;PQA=0;PQR=0;PRO=0;QA=815;QR=37937;RO=1619;RPL=25;RPP=22.0271;RPPR=98.6262;RPR=8;RUN=1;SAF=18;SAP=3.60252;SAR=15;SRF=866;SRP=20.1366;SRR=753;TYPE=snp	GT:DP:RO:QR:AO:QA:GL	0:38:38:851:0:0:0,-76.8056	1:37:4:104:33:815:-63.9694,0	0:50:50:1076:0:0:0,-97.0445	0:93:93:2042:0:0:0,-183.976	0:52:52:1113:0:0:0,-100.374	0:52:52:1139:0:0:0,-102.721	0:103:103:2411:0:0:0,-217.196	0:64:64:1443:0:0:0,-130.08	0:45:45:926:0:0:0,-83.5388
NC_000962	1710425	.	C	T	1236.49	.	AB=0;ABP=0;AC=1;AF=0.111111;AN=9;ANN=T|missense_variant|MODERATE|Rv1518|Rv1518|transcript|Rv1518|protein_coding|1/1|c.782C>T|p.Pro261Leu|782/960|782/960|261/319||;AO=54;CIGAR=1X;DP=1843;DPB=1843;DPRA=0.940123;EPP=10.8919;EPPR=41.0372;GTI=0;LEN=1;MEANALT=1;MQM=60;MQMR=59.9944;NS=9;NUMALT=1;ODDS=175.366;PAIRED=0;PAIREDR=0;PAO=0;PQA=0;PQR=0;PRO=0;QA=1521;QR=44817;RO=1789;RPL=27;RPP=3.0103;RPPR=12.6247;RPR=27;RUN=1;SAF=39;SAP=26.1727;SAR=15;SRF=1024;SRP=84.4326;SRR=765;TYPE=snp	GT:DP:RO:QR:AO:QA:GL	0:34:34:885:0:0:0,-79.8959	0:57:57:1570:0:0:0,-141.54	0:70:70:1859:0:0:0,-167.542	0:97:97:2685:0:0:0,-241.86	0:56:56:1504:0:0:0,-135.594	0:77:77:2063:0:0:0,-185.902	0:124:124:3426:0:0:0,-308.532	1:56:2:26:54:1521:-134.673,0	0:67:67:1879:0:0:0,-169.348
NC_000962	1753845	.	T	C	1993.81	.	AB=0;ABP=0;AC=1;AF=0.111111;AN=9;ANN=C|missense_variant|MODERATE|fadD11|Rv1550|transcript|Rv1550|protein_coding|1/1|c.130T>C|p.Ser44Pro|130/1716|130/1716|44/571||;AO=74;CIGAR=1X;DP=1769;DPB=1769;DPRA=1.30973;EPP=5.94472;EPPR=4.76413;GTI=0;LEN=1;MEANALT=1;MQM=60;MQMR=60;NS=9;NUMALT=1;ODDS=133.451;PAIRED=0;PAIREDR=0;PAO=0;PQA=0;PQR=0;PRO=0;QA=2318;QR=43682;RO=1695;RPL=35;RPP=3.47981;RPPR=6.60892;RPR=39;RUN=1;SAF=41;SAP=4.88833;SAR=33;SRF=824;SRP=5.84026;SRR=871;TYPE=snp	GT:DP:RO:QR:AO:QA:GL	0:29:29:862:0:0:0,-77.8505	0:51:51:1594:0:0:0,-143.726	0:57:57:1706:0:0:0,-153.796	1:74:0:0:74:2318:-208.841,0	0:57:57:1774:0:0:0,-159.92	0:42:42:1282:0:0:0,-115.648	0:90:90:2727:0:0:0,-245.666	0:69:69:2169:0:0:0,-195.46	0:52:52:1616:0:0:0,-145.706
NC_000962	1757064	.	C	T	1419.29	.	AB=0;ABP=0;AC=1;AF=0.111111;AN=9;ANN=T|synonymous_variant|LOW|plsB1|Rv1551|transcript|Rv1551|protein_coding|1/1|c.1620C>T|p.Asp540Asp|1620/1866|1620/1866|540/621||;AO=57;CIGAR=1X;DP=1858;DPB=1858;DPRA=0.98388;EPP=3.35316;EPPR=6.27233;GTI=0;LEN=1;MEANALT=2;MQM=60;MQMR=60;NS=9;NUMALT=1;ODDS=173.486;PAIRED=0;PAIREDR=0;PAO=0;PQA=0;PQR=0;PRO=0;QA=1677;QR=45256;RO=1800;RPL=27;RPP=3.35316;RPPR=30.1537;RPR=30;RUN=1;SAF=30;SAP=3.35316;SAR=27;SRF=903;SRP=3.05373;SRR=897;TYPE=snp	GT:DP:RO:QR:AO:QA:GL	0:46:46:1336:0:0:0,-120.505	0:54:54:1467:0:0:0,-132.277	0:55:55:1505:0:0:0,-135.703	0:84:84:2362:0:0:0,-212.815	0:59:59:1682:0:0:0,-151.632	0:61:61:1712:0:0:0,-154.324	0:108:108:2958:0:0:0,-266.445	1:59:1:15:57:1677:-149.72,0	0:72:72:1979:0:0:0,-178.349
NC_000962	1757587	.	C	T	1269.81	.	AB=0;ABP=0;AC=1;AF=0.111111;AN=9;ANN=T|upstream_gene_variant|MODIFIER|frdA|Rv1552|transcript|Rv1552|protein_coding||c.-94C>T|||||94|,T|intergenic_region|MODIFIER|plsB1-frdA|Rv1551-Rv1552|intergenic_region|Rv1551-Rv1552|||n.1757587C>T||||||;AO=50;CIGAR=1X;DP=1980;DPB=1980;DPRA=0.777202;EPP=3.0103;EPPR=14.716;GTI=0;LEN=1;MEANALT=1;MQM=60;MQMR=59.9995;NS=9;NUMALT=1;ODDS=162.879;PAIRED=0;PAIREDR=0;PAO=0;PQA=0;PQR=0;PRO=0;QA=1505;QR=48708;RO=1930;RPL=20;RPP=7.35324;RPPR=11.7232;RPR=30;RUN=1;SAF=25;SAP=3.0103;SAR=25;SRF=945;SRP=4.81048;SRR=985;TYPE=snp	GT:DP:RO:QR:AO:QA:GL	0:52:52:1506:0:0:0,-135.8	0:68:68:1963:0:0:0,-176.918	1:50:0:0:50:1505:-135.709,0	0:105:105:2864:0:0:0,-257.982	0:56:56:1682:0:0:0,-151.644	0:60:60:1601:0:0:0,-144.334	0:119:119:3358:0:0:0,-302.425	0:66:66:1833:0:0:0,-165.213	0:62:62:1693:0:0:0,-152.614
NC_000962	1760601	.	C	G	1084.2	.	AB=0;ABP=0;AC=1;AF=0.111111;AN=9;ANN=G|missense_variant|MODERATE|frdD|Rv1555|transcript|Rv1555|protein_coding|1/1|c.50C>G|p.Pro17Arg|50/378|50/378|17/125||,G|downstream_gene_variant|MODIFIER|frdC|Rv1554|transcript|Rv1554|protein_coding||c.*46C>G|||||46|;AO=44;CIGAR=1X;DP=1609;DPB=1609;DPRA=0.84345;EPP=6.16881;EPPR=5.12072;GTI=0;LEN=1;MEANALT=1;MQM=60;MQMR=59.9981;NS=9;NUMALT=1;ODDS=159.682;PAIRED=0;PAIREDR=0;PAO=0;PQA=0;PQR=0;PRO=0;QA=1299;QR=39991;RO=1565;RPL=16;RPP=10.1169;RPPR=7.84027;RPR=28;RUN=1;SAF=22;SAP=3.0103;SAR=22;SRF=749;SRP=9.23889;SRR=816;TYPE=snp	GT:DP:RO:QR:AO:QA:GL	0:38:38:1062:0:0:0,-95.8363	0:53:53:1580:0:0:0,-142.462	0:35:35:963:0:0:0,-86.9276	0:73:73:2183:0:0:0,-196.707	1:44:0:0:44:1299:-117.178,0	0:67:67:1847:0:0:0,-166.469	0:89:89:2729:0:0:0,-245.822	0:62:62:1755:0:0:0,-158.179	0:61:61:1784:0:0:0,-160.801
NC_000962	1766114	.	G	A	1133.09	.	AB=0;ABP=0;AC=1;AF=0.111111;AN=9;ANN=A|synonymous_variant|LOW|treZ|Rv1562c|transcript|Rv1562c|protein_coding|1/1|c.1029C>T|p.Gly343Gly|1029/1743|1029/1743|343/580||;AO=48;CIGAR=1X;DP=1793;DPB=1793;DPRA=0.825215;EPP=3.73412;EPPR=7.6407;GTI=0;LEN=1;MEANALT=1;MQM=60;MQMR=60;NS=9;NUMALT=1;ODDS=153.11;PAIRED=0;PAIREDR=0;PAO=0;PQA=0;PQR=0;PRO=0;QA=1358;QR=45483;RO=1745;RPL=32;RPP=14.5915;RPPR=7.05335;RPR=16;RUN=1;SAF=24;SAP=3.0103;SAR=24;SRF=890;SRP=4.53469;SRR=855;TYPE=snp	GT:DP:RO:QR:AO:QA:GL	1:48:0:0:48:1358:-122.468,0	0:57:57:1745:0:0:0,-157.31	0:55:55:1693:0:0:0,-152.634	0:97:97:2874:0:0:0,-258.883	0:45:45:1365:0:0:0,-123.122	0:58:58:1785:0:0:0,-160.912	0:111:111:3560:0:0:0,-320.622	0:75:75:2235:0:0:0,-201.392	0:68:68:1930:0:0:0,-173.94
NC_000962	1766678	.	G	A	6254.75	.	AB=0;ABP=0;AC=5;AF=0.555556;AN=9;ANN=A|synonymous_variant|LOW|treZ|Rv1562c|transcript|Rv1562c|protein_coding|1/1|c.465C>T|p.Ser155Ser|465/1743|465/1743|155/580||;AO=232;CIGAR=1X;DP=1565;DPB=1565;DPRA=0.9142;EPP=3.16006;EPPR=58.2035;GTI=0;LEN=1;MEANALT=1.2;MQM=60;MQMR=60;NS=9;NUMALT=1;ODDS=130.447;PAIRED=0;PAIREDR=0;PAO=0;PQA=0;PQR=0;PRO=0;QA=7127;QR=33433;RO=1332;RPL=109;RPP=4.84482;RPPR=7.76406;RPR=123;RUN=1;SAF=121;SAP=3.94628;SAR=111;SRF=615;SRP=19.9713;SRR=717;TYPE=snp	GT:DP:RO:QR:AO:QA:GL	1:27:0:0:27:846:-76.4321,0	0:35:35:1128:0:0:0,-101.81	1:40:1:36:38:1133:-98.7805,0	0:46:46:1437:0:0:0,-129.608	1:40:0:0:40:1204:-108.634,0	1:48:0:0:48:1445:-130.32,0	1:79:0:0:79:2499:-225.162,0	0:68:68:2034:0:0:0,-183.316	0:62:62:1918:0:0:0,-172.881
NC_000962	1774614	.	G	A	1141.72	.	AB=0;ABP=0;AC=1;AF=0.111111;AN=9;ANN=A|missense_variant|MODERATE|Rv1566c|Rv1566c|transcript|Rv1566c|protein_coding|1/1|c.7C>T|p.Arg3Cys|7/693|7/693|3/230||;AO=48;CIGAR=1X;DP=1282;DPB=1282;DPRA=1.21753;EPP=5.9056;EPPR=3.0385;GTI=0;LEN=1;MEANALT=2;MQM=59.9792;MQMR=59.9927;NS=9;NUMALT=1;ODDS=112.456;PAIRED=0;PAIREDR=0;PAO=0;PQA=0;PQR=0;PRO=0;QA=1372;QR=31749;RO=1232;RPL=22;RPP=3.73412;RPPR=468.671;RPR=26;RUN=1;SAF=26;SAP=3.73412;SAR=22;SRF=687;SRP=38.5505;SRR=545;TYPE=snp	GT:DP:RO:QR:AO:QA:GL	0:33:33:946:0:0:0,-85.4073	0:32:32:924:0:0:0,-83.429	0:32:32:937:0:0:0,-84.6042	0:69:69:2050:0:0:0,-184.749	0:30:30:931:0:0:0,-84.0741	1:50:1:12:48:1372:-122.554,0	0:65:65:2003:0:0:0,-180.526	0:51:51:1524:0:0:0,-137.427	0:53:52:1614:0:0:0,-145.357
NC_000962	1795143	.	G	A	1124.81	.	AB=0;ABP=0;AC=1;AF=0.111111;AN=9;ANN=A|missense_variant|MODERATE|nadA|Rv1594|transcript|Rv1594|protein_coding|1/1|c.388G>A|p.Asp130Asn|388/1050|388/1050|130/349||;AO=50;CIGAR=1X;DP=1695;DPB=1695;DPRA=0.930657;EPP=3.18402;EPPR=14.9237;GTI=0;LEN=1;MEANALT=1;MQM=60;MQMR=60;NS=9;NUMALT=1;ODDS=103.844;PAIRED=0;PAIREDR=0;PAO=0;PQA=0;PQR=0;PRO=0;QA=1357;QR=41909;RO=1645;RPL=21;RPP=5.78978;RPPR=42.5179;RPR=29;RUN=1;SAF=19;SAP=9.26414;SAR=31;SRF=712;SRP=67.4826;SRR=933;TYPE=snp	GT:DP:RO:QR:AO:QA:GL	0:47:47:1402:0:0:0,-126.446	0:38:38:1135:0:0:0,-102.423	1:51:1:14:50:1357:-120.978,0	0:69:69:2048:0:0:0,-184.57	0:48:48:1415:0:0:0,-127.607	0:59:59:1724:0:0:0,-155.397	0:85:85:2538:0:0:0,-228.657	0:60:60:1705:0:0:0,-153.698	0:45:45:1296:0:0:0,-116.9
NC_000962	1801339	.	T	C	465.551	.	AB=0;ABP=0;AC=1;AF=0.111111;AN=9;ANN=C|synonymous_variant|LOW|hisC1|Rv1600|transcript|Rv1600|protein_coding|1/1|c.444T>C|p.Asn148Asn|444/1143|444/1143|148/380||;AO=23;CIGAR=1X;DP=2002;DPB=2002;DPRA=0.348661;EPP=18.9659;EPPR=13.9884;GTI=0;LEN=1;MEANALT=1;MQM=59.6087;MQMR=60;NS=9;NUMALT=1;ODDS=107.197;PAIRED=0;PAIREDR=0;PAO=0;PQA=0;PQR=0;PRO=0;QA=695;QR=50534;RO=1978;RPL=10;RPP=3.86001;RPPR=3.22547;RPR=13;RUN=1;SAF=9;SAP=5.3706;SAR=14;SRF=957;SRP=7.50694;SRR=1021;TYPE=snp	GT:DP:RO:QR:AO:QA:GL	1:23:0:0:23:695:-62.8362,0	0:52:51:1409:0:0:0,-126.939	0:62:62:1867:0:0:0,-168.288	0:95:95:2799:0:0:0,-252.144	0:48:48:1420:0:0:0,-128.064	0:64:64:1918:0:0:0,-172.875	0:114:114:3363:0:0:0,-302.889	0:70:70:2041:0:0:0,-183.941	0:59:59:1757:0:0:0,-158.388
NC_000962	1806267	.	G	T	854.213	.	AB=0;ABP=0;AC=1;AF=0.111111;AN=9;ANN=T|synonymous_variant|LOW|chaA|Rv1607|transcript|Rv1607|protein_coding|1/1|c.87G>T|p.Pro29Pro|87/1083|87/1083|29/360||;AO=41;CIGAR=1X;DP=1300;DPB=1300;DPRA=0.976966;EPP=4.33437;EPPR=3.02582;GTI=0;LEN=1;MEANALT=1;MQM=60;MQMR=60;NS=9;NUMALT=1;ODDS=107.971;PAIRED=0;PAIREDR=0;PAO=0;PQA=0;PQR=0;PRO=0;QA=1025;QR=31293;RO=1259;RPL=21;RPP=3.06326;RPPR=69.9465;RPR=20;RUN=1;SAF=21;SAP=3.06326;SAR=20;SRF=556;SRP=40.2806;SRR=703;TYPE=snp	GT:DP:RO:QR:AO:QA:GL	0:32:32:848:0:0:0,-76.5702	0:41:41:1060:0:0:0,-95.6422	0:35:35:926:0:0:0,-83.5897	0:60:60:1693:0:0:0,-152.62	0:32:32:824:0:0:0,-74.4066	1:41:0:0:41:1025:-92.4866,0	0:81:81:2246:0:0:0,-202.377	0:40:40:1103:0:0:0,-99.5273	0:37:37:969:0:0:0,-87.4495
NC_000962	1826299	.	A	G	1562.65	.	AB=0;ABP=0;AC=1;AF=0.111111;AN=9;ANN=G|missense_variant|MODERATE|Rv1624c|Rv1624c|transcript|Rv1624c|protein_coding|1/1|c.287T>C|p.Val96Ala|287/588|287/588|96/195||;AO=63;CIGAR=1X;DP=1814;DPB=1814;DPRA=1.11009;EPP=12.9715;EPPR=10.1774;GTI=0;LEN=1;MEANALT=1.5;MQM=60;MQMR=60;NS=9;NUMALT=1;ODDS=167.851;PAIRED=0;PAIREDR=0;PAO=0;PQA=0;PQR=0;PRO=0;QA=1867;QR=45962;RO=1750;RPL=35;RPP=4.69922;RPPR=33.9867;RPR=28;RUN=1;SAF=31;SAP=3.04477;SAR=32;SRF=887;SRP=3.72502;SRR=863;TYPE=snp	GT:DP:RO:QR:AO:QA:GL	0:48:48:1536:0:0:0,-138.518	0:41:41:1261:0:0:0,-113.768	0:59:59:1792:0:0:0,-161.544	0:87:87:2729:0:0:0,-245.856	1:63:0:0:62:1828:-164.605,0	0:66:65:2025:1:39:0,-178.609	0:117:117:3646:0:0:0,-328.357	0:76:76:2311:0:0:0,-208.236	0:74:74:2270:0:0:0,-204.552
NC_000962	1829672	.	G	A	26722.8	.	AB=0;ABP=0;AC=8;AF=0.888889;AN=9;ANN=A|synonymous_variant|LOW|Rv1627c|Rv1627c|transcript|Rv1627c|protein_coding|1/1|c.402C>T|p.Pro134Pro|402/1209|402/1209|134/402||;AO=1116;CIGAR=1X;DP=1984;DPB=1984;DPRA=0.973504;EPP=3.39167;EPPR=5.12152;GTI=0;LEN=1;MEANALT=1.11111;MQM=60;MQMR=60;NS=9;NUMALT=1;ODDS=131.089;PAIRED=0;PAIREDR=0;PAO=0;PQA=0;PQR=0;PRO=0;QA=30281;QR=20772;RO=865;RPL=590;RPP=10.9801;RPPR=37.3748;RPR=526;RUN=1;SAF=583;SAP=7.87471;SAR=533;SRF=454;SRP=7.65198;SRR=411;TYPE=snp	GT:DP:RO:QR:AO:QA:GL	1:38:0:0:38:1179:-106.387,0	1:57:0:0:57:1734:-156.319,0	1:45:1:14:44:1324:-118.03,0	0:76:76:1886:0:0:0,-169.945	1:53:0:0:52:1677:-151.071,0	1:56:0:0:56:1722:-155.246,0	1:123:2:42:119:3775:-335.989,0	1:88:3:38:85:2555:-226.643,0	1:58:0:0:58:1747:-157.489,0
NC_000962	1837028	.	A	G	1038.79	.	AB=0;ABP=0;AC=1;AF=0.111111;AN=9;ANN=G|upstream_gene_variant|MODIFIER|uvrB|Rv1633|transcript|Rv1633|protein_coding||c.-47A>G|||||47|,G|intergenic_region|MODIFIER|Rv1632c-uvrB|Rv1632c-Rv1633|intergenic_region|Rv1632c-Rv1633|||n.1837028A>G||||||;AO=39;CIGAR=1X;DP=1719;DPB=1719;DPRA=0.696429;EPP=5.73856;EPPR=22.8844;GTI=0;LEN=1;MEANALT=1;MQM=60;MQMR=59.9863;NS=9;NUMALT=1;ODDS=146.291;PAIRED=0;PAIREDR=0;PAO=0;PQA=0;PQR=0;PRO=0;QA=1255;QR=42510;RO=1680;RPL=26;RPP=12.42;RPPR=155.965;RPR=13;RUN=1;SAF=21;SAP=3.51141;SAR=18;SRF=872;SRP=8.30456;SRR=808;TYPE=snp	GT:DP:RO:QR:AO:QA:GL	0:35:35:1030:0:0:0,-92.9704	1:39:0:0:39:1255:-113.228,0	0:46:46:1301:0:0:0,-117.351	0:81:81:2323:0:0:0,-209.309	0:54:54:1492:0:0:0,-134.5	0:38:38:1163:0:0:0,-104.951	0:87:87:2508:0:0:0,-225.949	0:71:71:2069:0:0:0,-186.463	0:55:55:1512:0:0:0,-136.33
NC_000962	1838517	.	C	T	1188.97	.	AB=0;ABP=0;AC=1;AF=0.111111;AN=9;ANN=T|synonymous_variant|LOW|uvrB|Rv1633|transcript|Rv1633|protein_coding|1/1|c.1443C>T|p.Val481Val|1443/2097|1443/2097|481/698||;AO=54;CIGAR=1X;DP=1888;DPB=1888;DPRA=0.883315;EPP=3.17115;EPPR=5.30254;GTI=0;LEN=1;MEANALT=1;MQM=60;MQMR=60;NS=9;NUMALT=1;ODDS=123.183;PAIRED=0;PAIREDR=0;PAO=0;PQA=0;PQR=0;PRO=0;QA=1409;QR=46634;RO=1834;RPL=28;RPP=3.17115;RPPR=10.2138;RPR=26;RUN=1;SAF=34;SAP=10.8919;SAR=20;SRF=1011;SRP=44.8579;SRR=823;TYPE=snp	GT:DP:RO:QR:AO:QA:GL	0:46:46:1340:0:0:0,-120.865	0:45:45:1286:0:0:0,-116	0:43:43:1250:0:0:0,-112.766	0:85:85:2589:0:0:0,-233.255	0:44:44:1314:0:0:0,-118.527	0:47:47:1427:0:0:0,-128.702	0:95:95:2779:0:0:0,-250.348	1:54:0:0:54:1409:-127.052,0	0:70:70:2033:0:0:0,-183.217
NC_000962	1839338	.	C	T	1014.34	.	AB=0;ABP=0;AC=1;AF=0.111111;AN=9;ANN=T|synonymous_variant|LOW|Rv1634|Rv1634|transcript|Rv1634|protein_coding|1/1|c.171C>T|p.Ala57Ala|171/1416|171/1416|57/471||;AO=44;CIGAR=1X;DP=1849;DPB=1849;DPRA=0.765391;EPP=10.1169;EPPR=6.13939;GTI=0;LEN=1;MEANALT=1;MQM=60;MQMR=60;NS=9;NUMALT=1;ODDS=118.749;PAIRED=0;PAIREDR=0;PAO=0;PQA=0;PQR=0;PRO=0;QA=1272;QR=45058;RO=1805;RPL=27;RPP=7.94546;RPPR=5.23471;RPR=17;RUN=1;SAF=27;SAP=7.94546;SAR=17;SRF=913;SRP=3.54084;SRR=892;TYPE=snp	GT:DP:RO:QR:AO:QA:GL	0:39:39:1026:0:0:0,-92.5874	0:49:49:1339:0:0:0,-120.754	1:46:2:38:44:1272:-111.133,0	0:85:85:2405:0:0:0,-216.679	0:53:53:1512:0:0:0,-136.328	0:58:58:1472:0:0:0,-132.716	0:77:77:2187:0:0:0,-197.079	0:64:64:1815:0:0:0,-163.603	0:55:55:1512:0:0:0,-136.33
NC_000962	1849092	.	G	T	936.1	.	AB=0;ABP=0;AC=1;AF=0.111111;AN=9;ANN=T|missense_variant|MODERATE|lysX|Rv1640c|transcript|Rv1640c|protein_coding|1/1|c.2944C>A|p.Arg982Ser|2944/3519|2944/3519|982/1172||;AO=37;CIGAR=1X;DP=1684;DPB=1684;DPRA=0.692588;EPP=3.06899;EPPR=5.4481;GTI=0;LEN=1;MEANALT=1;MQM=60;MQMR=60;NS=9;NUMALT=1;ODDS=120.981;PAIRED=0;PAIREDR=0;PAO=0;PQA=0;PQR=0;PRO=0;QA=1142;QR=40198;RO=1647;RPL=21;RPP=4.47751;RPPR=176.74;RPR=16;RUN=1;SAF=21;SAP=4.47751;SAR=16;SRF=854;SRP=7.91622;SRR=793;TYPE=snp	GT:DP:RO:QR:AO:QA:GL	1:38:1:8:37:1142:-102.26,0	0:31:31:732:0:0:0,-66.1074	0:52:52:1344:0:0:0,-121.197	0:91:91:2117:0:0:0,-190.729	0:51:51:1353:0:0:0,-122.009	0:49:49:1249:0:0:0,-112.645	0:91:91:2235:0:0:0,-201.353	0:67:67:1860:0:0:0,-167.637	0:64:64:1700:0:0:0,-153.229
NC_000962	1868991	.	C	T	582.132	.	AB=0;ABP=0;AC=1;AF=0.111111;AN=9;ANN=T|missense_variant|MODERATE|argD|Rv1655|transcript|Rv1655|protein_coding|1/1|c.269C>T|p.Ala90Val|269/1203|269/1203|90/400||;AO=24;CIGAR=1X;DP=1292;DPB=1292;DPRA=0.591949;EPP=4.45795;EPPR=5.89131;GTI=0;LEN=1;MEANALT=1;MQM=60;MQMR=60;NS=9;NUMALT=1;ODDS=114.121;PAIRED=0;PAIREDR=0;PAO=0;PQA=0;PQR=0;PRO=0;QA=757;QR=32388;RO=1267;RPL=15;RPP=6.26751;RPPR=15.9826;RPR=9;RUN=1;SAF=11;SAP=3.37221;SAR=13;SRF=629;SRP=3.14912;SRR=638;TYPE=snp	GT:DP:RO:QR:AO:QA:GL	0:32:32:1001:0:0:0,-90.3735	1:25:1:13:24:757:-67.1228,0	0:32:32:954:0:0:0,-86.1384	0:40:40:1225:0:0:0,-110.527	0:34:34:961:0:0:0,-86.7554	0:49:49:1403:0:0:0,-126.525	0:79:79:2349:0:0:0,-211.652	0:49:48:1449:0:0:0,-130.604	0:32:32:953:0:0:0,-86.0474
NC_000962	1896231	.	G	T	1156.61	.	AB=0;ABP=0;AC=1;AF=0.111111;AN=9;ANN=T|stop_gained|HIGH|Rv1670|Rv1670|transcript|Rv1670|protein_coding|1/1|c.112G>T|p.Glu38*|112/348|112/348|38/115||,T|downstream_gene_variant|MODIFIER|Rv1669|Rv1669|transcript|Rv1669|protein_coding||c.*144G>T|||||144|;AO=48;CIGAR=1X;DP=1901;DPB=1901;DPRA=0.925014;EPP=4.6389;EPPR=7.08957;GTI=0;LEN=1;MEANALT=1;MQM=60;MQMR=60;NS=9;NUMALT=1;ODDS=152.914;PAIRED=0;PAIREDR=0;PAO=0;PQA=0;PQR=0;PRO=0;QA=1401;QR=46687;RO=1853;RPL=34;RPP=21.1059;RPPR=19.6051;RPR=14;RUN=1;SAF=23;SAP=3.19126;SAR=25;SRF=994;SRP=24.3676;SRR=859;TYPE=snp	GT:DP:RO:QR:AO:QA:GL	0:35:35:932:0:0:0,-84.1336	0:51:51:1399:0:0:0,-126.16	1:47:0:0:47:1391:-125.454,0	0:86:86:2390:0:0:0,-215.338	0:49:49:1439:0:0:0,-129.776	0:65:65:1857:0:0:0,-167.38	0:99:99:2838:0:0:0,-255.643	0:67:66:1858:1:10:0,-166.461	0:73:73:2078:0:0:0,-187.262
NC_000962	1897807	.	A	G	3024.35	.	AB=0;ABP=0;AC=1;AF=0.111111;AN=9;ANN=G|missense_variant|MODERATE|Rv1672c|Rv1672c|transcript|Rv1672c|protein_coding|1/1|c.401T>C|p.Val134Ala|401/1332|401/1332|134/443||;AO=124;CIGAR=1X;DP=1968;DPB=1968;DPRA=2.03473;EPP=3.08035;EPPR=16.0003;GTI=0;LEN=1;MEANALT=2;MQM=60;MQMR=59.9859;NS=9;NUMALT=1;ODDS=130.018;PAIRED=0;PAIREDR=0;PAO=0;PQA=0;PQR=0;PRO=0;QA=3572;QR=46438;RO=1843;RPL=73;RPP=11.486;RPPR=45.9932;RPR=51;RUN=1;SAF=68;SAP=5.53201;SAR=56;SRF=920;SRP=3.0209;SRR=923;TYPE=snp	GT:DP:RO:QR:AO:QA:GL	0:38:38:1022:0:0:0,-92.2349	0:67:67:1783:0:0:0,-160.708	0:60:60:1726:0:0:0,-155.597	0:105:105:2971:0:0:0,-267.613	0:57:57:1679:0:0:0,-151.367	0:64:64:1799:0:0:0,-162.156	1:125:0:0:124:3572:-321.615,0	0:77:77:2038:0:0:0,-183.651	0:86:86:2484:0:0:0,-223.798
NC_000962	1910814	.	A	C	8350.36	.	AB=0;ABP=0;AC=5;AF=0.555556;AN=9;ANN=C|missense_variant|MODERATE|Rv1685c|Rv1685c|transcript|Rv1685c|protein_coding|1/1|c.586T>G|p.Tyr196Asp|586/624|586/624|196/207||,C|downstream_gene_variant|MODIFIER|Rv1684|Rv1684|transcript|Rv1684|protein_coding||c.*4A>C|||||4|;AO=313;CIGAR=1X;DP=1909;DPB=1909;DPRA=1.0198;EPP=3.01724;EPPR=9.6771;GTI=0;LEN=1;MEANALT=1;MQM=60;MQMR=60;NS=9;NUMALT=1;ODDS=116.141;PAIRED=0;PAIREDR=0;PAO=0;PQA=0;PQR=0;PRO=0;QA=9431;QR=39987;RO=1596;RPL=130;RPP=22.4981;RPPR=63.0115;RPR=183;RUN=1;SAF=155;SAP=3.07274;SAR=158;SRF=818;SRP=5.18721;SRR=778;TYPE=snp	GT:DP:RO:QR:AO:QA:GL	1:35:0:0:35:1070:-96.5792,0	0:54:54:1631:0:0:0,-147.044	1:58:0:0:58:1736:-156.492,0	0:82:82:2422:0:0:0,-218.22	1:47:0:0:47:1347:-121.489,0	1:61:0:0:61:1885:-169.905,0	1:112:0:0:112:3393:-305.574,0	0:64:64:1979:0:0:0,-178.366	0:63:63:1963:0:0:0,-176.934
NC_000962	1925550	.	C	T	1093.69	.	AB=0;ABP=0;AC=1;AF=0.111111;AN=9;ANN=T|synonymous_variant|LOW|pyrG|Rv1699|transcript|Rv1699|protein_coding|1/1|c.1722C>T|p.Gly574Gly|1722/1761|1722/1761|574/586||,T|upstream_gene_variant|MODIFIER|Rv1700|Rv1700|transcript|Rv1700|protein_coding||c.-32C>T|||||32|;AO=46;CIGAR=1X;DP=1827;DPB=1827;DPRA=0.774846;EPP=3.19912;EPPR=61.4864;GTI=0;LEN=1;MEANALT=1;MQM=60;MQMR=60;NS=9;NUMALT=1;ODDS=160.55;PAIRED=0;PAIREDR=0;PAO=0;PQA=0;PQR=0;PRO=0;QA=1309;QR=44591;RO=1781;RPL=17;RPP=9.80795;RPPR=51.2936;RPR=29;RUN=1;SAF=19;SAP=6.03148;SAR=27;SRF=815;SRP=30.8103;SRR=966;TYPE=snp	GT:DP:RO:QR:AO:QA:GL	0:32:32:862:0:0:0,-77.8376	1:46:0:0:46:1309:-118.066,0	0:51:51:1343:0:0:0,-121.111	0:90:90:2489:0:0:0,-224.246	0:38:38:1054:0:0:0,-95.1117	0:76:76:2168:0:0:0,-195.364	0:98:98:2789:0:0:0,-251.237	0:60:60:1590:0:0:0,-143.341	0:57:57:1600:0:0:0,-144.254
NC_000962	1925863	.	G	A	1575.41	.	AB=0;ABP=0;AC=1;AF=0.111111;AN=9;ANN=A|synonymous_variant|LOW|Rv1700|Rv1700|transcript|Rv1700|protein_coding|1/1|c.282G>A|p.Leu94Leu|282/624|282/624|94/207||;AO=64;CIGAR=1X;DP=1739;DPB=1739;DPRA=1.16487;EPP=4.23175;EPPR=74.6041;GTI=0;LEN=1;MEANALT=1;MQM=60;MQMR=59.9952;NS=9;NUMALT=1;ODDS=153.971;PAIRED=0;PAIREDR=0;PAO=0;PQA=0;PQR=0;PRO=0;QA=1853;QR=41842;RO=1675;RPL=31;RPP=3.14602;RPPR=14.2229;RPR=33;RUN=1;SAF=32;SAP=3.0103;SAR=32;SRF=738;SRP=54.3491;SRR=937;TYPE=snp	GT:DP:RO:QR:AO:QA:GL	0:39:39:1061:0:0:0,-95.7453	0:53:53:1517:0:0:0,-136.789	0:45:45:1213:0:0:0,-109.421	0:78:78:2088:0:0:0,-188.15	0:50:50:1447:0:0:0,-130.491	0:55:55:1515:0:0:0,-136.598	0:96:96:2601:0:0:0,-234.321	1:65:1:18:64:1853:-165.212,0	0:52:52:1438:0:0:0,-129.672
NC_000962	1938163	.	C	G	1474.85	.	AB=0;ABP=0;AC=1;AF=0.111111;AN=9;ANN=G|synonymous_variant|LOW|scpB|Rv1710|transcript|Rv1710|protein_coding|1/1|c.18C>G|p.Pro6Pro|18/696|18/696|6/231||,G|downstream_gene_variant|MODIFIER|scpA|Rv1709|transcript|Rv1709|protein_coding||c.*14C>G|||||14|;AO=62;CIGAR=1X;DP=1843;DPB=1843;DPRA=1.04436;EPP=5.25182;EPPR=22.6976;GTI=0;LEN=1;MEANALT=1;MQM=60;MQMR=60;NS=9;NUMALT=1;ODDS=120.248;PAIRED=0;PAIREDR=0;PAO=0;PQA=0;PQR=0;PRO=0;QA=1729;QR=44101;RO=1779;RPL=25;RPP=8.05372;RPPR=53.3106;RPR=37;RUN=1;SAF=26;SAP=6.51267;SAR=36;SRF=873;SRP=4.33955;SRR=906;TYPE=snp	GT:DP:RO:QR:AO:QA:GL	0:36:36:1021:0:0:0,-92.1556	0:62:62:1612:0:0:0,-145.313	0:54:54:1427:0:0:0,-128.668	0:89:89:2360:0:0:0,-212.617	0:55:55:1541:0:0:0,-138.937	0:79:77:1997:0:0:0,-179.617	0:97:97:2615:0:0:0,-235.557	0:67:67:1720:0:0:0,-155.024	1:62:0:0:62:1729:-155.854,0
NC_000962	1945450	.	G	A	1010.41	.	AB=0;ABP=0;AC=1;AF=0.111111;AN=9;ANN=A|synonymous_variant|LOW|Rv1718|Rv1718|transcript|Rv1718|protein_coding|1/1|c.642G>A|p.Ala214Ala|642/819|642/819|214/272||;AO=39;CIGAR=1X;DP=1771;DPB=1771;DPRA=0.67552;EPP=12.42;EPPR=3.05543;GTI=0;LEN=1;MEANALT=1;MQM=60;MQMR=59.9861;NS=9;NUMALT=1;ODDS=129.985;PAIRED=0;PAIREDR=0;PAO=0;PQA=0;PQR=0;PRO=0;QA=1226;QR=44666;RO=1732;RPL=23;RPP=5.73856;RPPR=3.51179;RPR=16;RUN=1;SAF=21;SAP=3.51141;SAR=18;SRF=947;SRP=35.9134;SRR=785;TYPE=snp	GT:DP:RO:QR:AO:QA:GL	1:39:0:0:39:1226:-110.62,0	0:29:29:863:0:0:0,-77.9488	0:41:41:1253:0:0:0,-113.048	0:72:72:2190:0:0:0,-197.354	0:47:47:1452:0:0:0,-130.953	0:54:54:1756:0:0:0,-158.211	0:91:91:2811:0:0:0,-253.231	0:66:66:2030:0:0:0,-182.956	0:59:59:1759:0:0:0,-158.571
NC_000962	1955925	.	T	C	1870.98	.	AB=0;ABP=0;AC=1;AF=0.111111;AN=9;ANN=C|missense_variant|MODERATE|Rv1730c|Rv1730c|transcript|Rv1730c|protein_coding|1/1|c.1321A>G|p.Ile441Val|1321/1554|1321/1554|441/517||;AO=78;CIGAR=1X;DP=2003;DPB=2003;DPRA=1.21558;EPP=8.46682;EPPR=10.0504;GTI=0;LEN=1;MEANALT=1;MQM=60;MQMR=60;NS=9;NUMALT=1;ODDS=162.907;PAIRED=0;PAIREDR=0;PAO=0;PQA=0;PQR=0;PRO=0;QA=2172;QR=49922;RO=1925;RPL=40;RPP=3.12166;RPPR=5.50214;RPR=38;RUN=1;SAF=38;SAP=3.12166;SAR=40;SRF=1031;SRP=24.1824;SRR=894;TYPE=snp	GT:DP:RO:QR:AO:QA:GL	0:56:56:1669:0:0:0,-150.467	0:69:69:2080:0:0:0,-187.454	0:60:60:1755:0:0:0,-158.205	0:92:92:2851:0:0:0,-256.826	0:63:63:1884:0:0:0,-169.816	0:67:67:2079:0:0:0,-187.366	0:121:121:3657:0:0:0,-329.348	1:78:0:0:78:2172:-195.72,0	0:70:70:2099:0:0:0,-189.16
NC_000962	1955982	.	C	A	1831.4	.	AB=0;ABP=0;AC=1;AF=0.111111;AN=9;ANN=A|stop_gained|HIGH|Rv1730c|Rv1730c|transcript|Rv1730c|protein_coding|1/1|c.1264G>T|p.Glu422*|1264/1554|1264/1554|422/517||;AO=73;CIGAR=1X;DP=2086;DPB=2086;DPRA=1.08793;EPP=3.27802;EPPR=13.3755;GTI=0;LEN=1;MEANALT=1;MQM=60;MQMR=60;NS=9;NUMALT=1;ODDS=154.22;PAIRED=0;PAIREDR=0;PAO=0;PQA=0;PQR=0;PRO=0;QA=2119;QR=51815;RO=2012;RPL=38;RPP=3.27802;RPPR=5.09975;RPR=35;RUN=1;SAF=41;SAP=5.41974;SAR=32;SRF=1067;SRP=19.074;SRR=945;TYPE=snp	GT:DP:RO:QR:AO:QA:GL	0:53:53:1623:0:0:0,-146.331	0:66:66:1922:0:0:0,-173.235	0:68:68:1947:0:0:0,-175.475	0:94:94:2822:0:0:0,-254.219	0:70:69:2076:0:0:0,-187.009	0:73:73:2227:0:0:0,-200.678	0:137:137:4059:0:0:0,-365.514	0:80:80:2211:0:0:0,-199.233	1:73:0:0:73:2119:-190.955,0
NC_000962	1974239	.	G	A	5105.03	.	AB=0;ABP=0;AC=5;AF=0.555556;AN=9;ANN=A|missense_variant|MODERATE|Rv1747|Rv1747|transcript|Rv1747|protein_coding|1/1|c.610G>A|p.Glu204Lys|610/2598|610/2598|204/865||;AO=225;CIGAR=1X;DP=1316;DPB=1316;DPRA=1.04563;EPP=4.64132;EPPR=3.10783;GTI=0;LEN=1;MEANALT=1;MQM=60;MQMR=60;NS=9;NUMALT=1;ODDS=125.898;PAIRED=0;PAIREDR=0;PAO=0;PQA=0;PQR=0;PRO=0;QA=5880;QR=26991;RO=1091;RPL=73;RPP=63.2421;RPPR=259.529;RPR=152;RUN=1;SAF=108;SAP=3.79203;SAR=117;SRF=534;SRP=4.0632;SRR=557;TYPE=snp	GT:DP:RO:QR:AO:QA:GL	1:28:0:0:28:716:-64.6804,0	0:31:31:848:0:0:0,-76.5714	1:46:0:0:46:1275:-114.995,0	0:53:53:1609:0:0:0,-145.064	1:31:0:0:31:785:-70.889,0	1:47:0:0:47:1213:-109.398,0	1:72:0:0:72:1883:-169.688,0	0:33:33:985:0:0:0,-88.9272	0:40:39:1109:1:8:0,-99.2678
NC_000962	2023398	.	T	A	1440.44	.	AB=0;ABP=0;AC=1;AF=0.111111;AN=9;ANN=A|missense_variant|MODERATE|eccC5|Rv1783|transcript|Rv1783|protein_coding|1/1|c.4142T>A|p.Phe1381Tyr|4142/4176|4142/4176|1381/1391||,A|downstream_gene_variant|MODIFIER|cyp143|Rv1785c|transcript|Rv1785c|protein_coding||c.*49A>T|||||49|;AO=56;CIGAR=1X;DP=1831;DPB=1831;DPRA=0.946479;EPP=8.59409;EPPR=3.04088;GTI=0;LEN=1;MEANALT=1;MQM=60;MQMR=60;NS=9;NUMALT=1;ODDS=99.16;PAIRED=0;PAIREDR=0;PAO=0;PQA=0;PQR=0;PRO=0;QA=1695;QR=44349;RO=1775;RPL=36;RPP=12.937;RPPR=33.165;RPR=20;RUN=1;SAF=28;SAP=3.0103;SAR=28;SRF=866;SRP=5.2723;SRR=909;TYPE=snp	GT:DP:RO:QR:AO:QA:GL	0:29:29:731:0:0:0,-66.031	0:49:49:1324:0:0:0,-119.406	0:41:41:1094:0:0:0,-98.7007	0:86:86:2379:0:0:0,-214.343	0:57:57:1511:0:0:0,-136.229	1:56:0:0:56:1695:-152.811,0	0:109:109:3048:0:0:0,-274.547	0:64:64:1796:0:0:0,-161.883	0:76:76:2130:0:0:0,-191.946
NC_000962	2036171	.	C	T	1059.93	.	AB=0;ABP=0;AC=1;AF=0.111111;AN=9;ANN=T|missense_variant|MODERATE|eccE5|Rv1797|transcript|Rv1797|protein_coding|1/1|c.689C>T|p.Thr230Met|689/1221|689/1221|230/406||;AO=42;CIGAR=1X;DP=1250;DPB=1250;DPRA=1.04305;EPP=23.691;EPPR=296.404;GTI=0;LEN=1;MEANALT=1;MQM=59.2857;MQMR=60;NS=9;NUMALT=1;ODDS=108.393;PAIRED=0;PAIREDR=0;PAO=0;PQA=0;PQR=0;PRO=0;QA=1281;QR=30407;RO=1208;RPL=18;RPP=4.87156;RPPR=158.386;RPR=24;RUN=1;SAF=17;SAP=6.31921;SAR=25;SRF=439;SRP=198.766;SRR=769;TYPE=snp	GT:DP:RO:QR:AO:QA:GL	1:42:0:0:42:1281:-115.556,0	0:28:28:727:0:0:0,-65.681	0:45:45:1246:0:0:0,-112.396	0:47:47:1314:0:0:0,-118.517	0:33:33:955:0:0:0,-86.2197	0:53:53:1499:0:0:0,-135.168	0:72:72:1998:0:0:0,-180.063	0:31:31:908:0:0:0,-81.9952	0:48:48:1336:0:0:0,-120.493
NC_000962	2047376	.	T	C	1310.45	.	AB=0;ABP=0;AC=1;AF=0.111111;AN=9;ANN=C|upstream_gene_variant|MODIFIER|Rv1804c|Rv1804c|transcript|Rv1804c|protein_coding||c.-27A>G|||||27|,C|intergenic_region|MODIFIER|Rv1804c-Rv1805c|Rv1804c-Rv1805c|intergenic_region|Rv1804c-Rv1805c|||n.2047376T>C||||||;AO=52;CIGAR=1X;DP=2331;DPB=2331;DPRA=0.684511;EPP=3.17734;EPPR=7.2875;GTI=0;LEN=1;MEANALT=1;MQM=60;MQMR=59.9877;NS=9;NUMALT=1;ODDS=168.052;PAIRED=0;PAIREDR=0;PAO=0;PQA=0;PQR=0;PRO=0;QA=1557;QR=58508;RO=2279;RPL=23;RPP=4.51363;RPPR=13.9191;RPR=29;RUN=1;SAF=30;SAP=5.68288;SAR=22;SRF=1180;SRP=9.26174;SRR=1099;TYPE=snp	GT:DP:RO:QR:AO:QA:GL	0:50:50:1590:0:0:0,-143.369	1:52:0:0:52:1557:-140.395,0	0:65:65:1905:0:0:0,-171.704	0:102:102:2934:0:0:0,-264.28	0:71:71:2201:0:0:0,-198.342	0:77:77:2279:0:0:0,-205.359	0:120:120:3735:0:0:0,-336.347	0:95:95:2790:0:0:0,-251.334	0:57:57:1666:0:0:0,-150.19
NC_000962	2059005	.	C	T	1714.77	.	AB=0;ABP=0;AC=1;AF=0.111111;AN=9;ANN=T|downstream_gene_variant|MODIFIER|Rv1816|Rv1816|transcript|Rv1816|protein_coding||c.*45C>T|||||45|,T|intergenic_region|MODIFIER|Rv1816-Rv1817|Rv1816-Rv1817|intergenic_region|Rv1816-Rv1817|||n.2059005C>T||||||;AO=72;CIGAR=1X;DP=2095;DPB=2095;DPRA=1.06772;EPP=3.49285;EPPR=102.863;GTI=0;LEN=1;MEANALT=1;MQM=60;MQMR=60;NS=9;NUMALT=1;ODDS=140.76;PAIRED=0;PAIREDR=0;PAO=0;PQA=0;PQR=0;PRO=0;QA=1989;QR=52061;RO=2023;RPL=32;RPP=4.9405;RPPR=49.8971;RPR=40;RUN=1;SAF=38;SAP=3.49285;SAR=34;SRF=1008;SRP=3.0629;SRR=1015;TYPE=snp	GT:DP:RO:QR:AO:QA:GL	0:48:48:1466:0:0:0,-132.207	1:72:0:0:72:1989:-179.232,0	0:42:42:1253:0:0:0,-113.041	0:76:76:2266:0:0:0,-204.183	0:58:58:1772:0:0:0,-159.738	0:64:64:1924:0:0:0,-173.418	0:114:114:3550:0:0:0,-319.713	0:77:77:2289:0:0:0,-206.252	0:79:79:2381:0:0:0,-214.537
NC_000962	2070676	.	G	A	1536.21	.	AB=0;ABP=0;AC=1;AF=0.111111;AN=9;ANN=A|missense_variant|MODERATE|Rv1824|Rv1824|transcript|Rv1824|protein_coding|1/1|c.23G>A|p.Ser8Asn|23/366|23/366|8/121||,A|downstream_gene_variant|MODIFIER|Rv1823|Rv1823|transcript|Rv1823|protein_coding||c.*51G>A|||||51|;AO=71;CIGAR=1X;DP=1865;DPB=1865;DPRA=1.20468;EPP=3.04088;EPPR=17.1285;GTI=0;LEN=1;MEANALT=1;MQM=60;MQMR=59.9972;NS=9;NUMALT=1;ODDS=133.618;PAIRED=0;PAIREDR=0;PAO=0;PQA=0;PQR=0;PRO=0;QA=1807;QR=45801;RO=1794;RPL=35;RPP=3.04088;RPPR=13.2552;RPR=36;RUN=1;SAF=40;SAP=5.48761;SAR=31;SRF=944;SRP=13.7055;SRR=850;TYPE=snp	GT:DP:RO:QR:AO:QA:GL	0:48:48:1442:0:0:0,-130.047	0:53:53:1420:0:0:0,-128.042	0:57:57:1635:0:0:0,-147.398	0:92:92:2783:0:0:0,-250.698	0:47:47:1360:0:0:0,-122.655	0:56:56:1530:0:0:0,-137.946	0:100:100:3048:0:0:0,-274.546	1:72:1:12:71:1807:-161.658,0	0:67:67:2019:0:0:0,-181.958
NC_000962	2096491	.	G	A	2528.71	.	AB=0;ABP=0;AC=1;AF=0.111111;AN=9;ANN=A|missense_variant|MODERATE|blaI|Rv1846c|transcript|Rv1846c|protein_coding|1/1|c.109C>T|p.Arg37Cys|109/417|109/417|37/138||;AO=97;CIGAR=1X;DP=1973;DPB=1973;DPRA=1.55117;EPP=3.03269;EPPR=8.05238;GTI=0;LEN=1;MEANALT=1;MQM=60;MQMR=60;NS=9;NUMALT=1;ODDS=153.695;PAIRED=0;PAIREDR=0;PAO=0;PQA=0;PQR=0;PRO=0;QA=2934;QR=47536;RO=1876;RPL=43;RPP=5.71904;RPPR=13.6778;RPR=54;RUN=1;SAF=45;SAP=4.10723;SAR=52;SRF=901;SRP=9.34878;SRR=975;TYPE=snp	GT:DP:RO:QR:AO:QA:GL	0:46:46:1315:0:0:0,-118.615	0:51:51:1515:0:0:0,-136.612	0:55:55:1520:0:0:0,-137.046	1:97:0:0:97:2934:-264.303,0	0:53:53:1535:0:0:0,-138.405	0:48:48:1383:0:0:0,-124.728	0:140:140:4163:0:0:0,-374.865	0:73:73:2049:0:0:0,-184.655	0:57:57:1584:0:0:0,-142.806
NC_000962	2104092	.	C	T	1374.78	.	AB=0;ABP=0;AC=1;AF=0.111111;AN=9;ANN=T|missense_variant|MODERATE|Rv1855c|Rv1855c|transcript|Rv1855c|protein_coding|1/1|c.16G>A|p.Gly6Ser|16/924|16/924|6/307||,T|downstream_gene_variant|MODIFIER|Rv1856c|Rv1856c|transcript|Rv1856c|protein_coding||c.*54G>A|||||54|;AO=51;CIGAR=1X;DP=1842;DPB=1842;DPRA=0.854271;EPP=3.3935;EPPR=4.17545;GTI=0;LEN=1;MEANALT=1;MQM=60;MQMR=59.9838;NS=9;NUMALT=1;ODDS=162.354;PAIRED=0;PAIREDR=0;PAO=0;PQA=0;PQR=0;PRO=0;QA=1612;QR=46085;RO=1791;RPL=23;RPP=4.07475;RPPR=32.8956;RPR=28;RUN=1;SAF=30;SAP=6.45911;SAR=21;SRF=924;SRP=6.9495;SRR=867;TYPE=snp	GT:DP:RO:QR:AO:QA:GL	0:48:48:1522:0:0:0,-137.243	0:44:44:1349:0:0:0,-121.667	0:49:49:1550:0:0:0,-139.759	0:97:97:2926:0:0:0,-263.552	1:51:0:0:51:1612:-145.35,0	0:51:51:1444:0:0:0,-130.2	0:91:91:2822:0:0:0,-254.196	0:55:55:1613:0:0:0,-145.411	0:56:56:1659:0:0:0,-149.564
NC_000962	2122646	.	G	A	924.056	.	AB=0;ABP=0;AC=1;AF=0.111111;AN=9;ANN=A|missense_variant|MODERATE|lldD2|Rv1872c|transcript|Rv1872c|protein_coding|1/1|c.506C>T|p.Ser169Leu|506/1245|506/1245|169/414||;AO=39;CIGAR=1X;DP=1667;DPB=1667;DPRA=0.718673;EPP=4.40227;EPPR=8.13754;GTI=0;LEN=1;MEANALT=1;MQM=60;MQMR=60;NS=9;NUMALT=1;ODDS=174.524;PAIRED=0;PAIREDR=0;PAO=0;PQA=0;PQR=0;PRO=0;QA=1116;QR=41729;RO=1628;RPL=23;RPP=5.73856;RPPR=65.2414;RPR=16;RUN=1;SAF=19;SAP=3.06598;SAR=20;SRF=789;SRP=6.34487;SRR=839;TYPE=snp	GT:DP:RO:QR:AO:QA:GL	0:46:46:1347:0:0:0,-121.496	0:49:49:1443:0:0:0,-130.134	1:39:0:0:39:1116:-100.699,0	0:74:74:2223:0:0:0,-200.316	0:43:43:1307:0:0:0,-117.902	0:62:62:1776:0:0:0,-160.084	0:119:119:3524:0:0:0,-317.374	0:62:62:1759:0:0:0,-158.558	0:45:45:1278:0:0:0,-115.281
NC_000962	2137901	.	C	G	2400.34	.	AB=0;ABP=0;AC=1;AF=0.111111;AN=9;ANN=G|intragenic_variant|MODIFIER|Rv1887a|Rv1887a|gene_variant|Rv1887a|||n.2137901C>G||||||;AO=93;CIGAR=1X;DP=1906;DPB=1906;DPRA=1.55629;EPP=4.90158;EPPR=3.48965;GTI=0;LEN=1;MEANALT=2;MQM=60;MQMR=59.9961;NS=9;NUMALT=1;ODDS=105.27;PAIRED=0;PAIREDR=0;PAO=0;PQA=0;PQR=0;PRO=0;QA=2792;QR=46265;RO=1812;RPL=46;RPP=3.03365;RPPR=27.86;RPR=47;RUN=1;SAF=40;SAP=6.95631;SAR=53;SRF=882;SRP=5.77138;SRR=930;TYPE=snp	GT:DP:RO:QR:AO:QA:GL	0:32:32:975:0:0:0,-88.0312	0:51:51:1532:0:0:0,-138.146	0:46:46:1396:0:0:0,-125.9	0:93:93:2804:0:0:0,-252.588	0:52:52:1582:0:0:0,-142.649	0:56:56:1689:0:0:0,-152.274	1:94:0:0:93:2792:-251.39,0	0:62:62:1805:0:0:0,-162.704	0:68:68:2034:0:0:0,-183.313
NC_000962	2150991	.	C	T	2038.13	.	AB=0;ABP=0;AC=1;AF=0.111111;AN=9;ANN=T|missense_variant|MODERATE|Rv1904|Rv1904|transcript|Rv1904|protein_coding|1/1|c.38C>T|p.Ser13Leu|38/432|38/432|13/143||;AO=92;CIGAR=1X;DP=2093;DPB=2093;DPRA=1.37931;EPP=4.52089;EPPR=8.63876;GTI=0;LEN=1;MEANALT=1;MQM=60;MQMR=60;NS=9;NUMALT=1;ODDS=112.066;PAIRED=0;PAIREDR=0;PAO=0;PQA=0;PQR=0;PRO=0;QA=2376;QR=50671;RO=2000;RPL=40;RPP=6.40913;RPPR=3.74426;RPR=52;RUN=1;SAF=40;SAP=6.40913;SAR=52;SRF=1011;SRP=3.5358;SRR=989;TYPE=snp	GT:DP:RO:QR:AO:QA:GL	0:51:50:1409:0:0:0,-126.801	0:54:54:1527:0:0:0,-137.686	0:51:51:1495:0:0:0,-134.804	1:92:0:0:92:2376:-214.052,0	0:52:52:1604:0:0:0,-144.626	0:64:64:1912:0:0:0,-172.338	0:126:126:3632:0:0:0,-327.097	0:80:80:2305:0:0:0,-207.684	0:58:58:1627:0:0:0,-146.678
NC_000962	2178184	.	C	T	1396.26	.	AB=0;ABP=0;AC=1;AF=0.111111;AN=9;ANN=T|synonymous_variant|LOW|fadD31|Rv1925|transcript|Rv1925|protein_coding|1/1|c.1098C>T|p.Thr366Thr|1098/1863|1098/1863|366/620||;AO=54;CIGAR=1X;DP=1879;DPB=1879;DPRA=0.887671;EPP=7.03155;EPPR=39.4494;GTI=0;LEN=1;MEANALT=1;MQM=60;MQMR=59.9923;NS=9;NUMALT=1;ODDS=197.882;PAIRED=0;PAIREDR=0;PAO=0;PQA=0;PQR=0;PRO=0;QA=1653;QR=45603;RO=1825;RPL=29;RPP=3.6537;RPPR=22.8106;RPR=25;RUN=1;SAF=37;SAP=19.0953;SAR=17;SRF=1018;SRP=55.9835;SRR=807;TYPE=snp	GT:DP:RO:QR:AO:QA:GL	0:34:34:955:0:0:0,-86.2135	0:52:52:1439:0:0:0,-129.762	1:54:0:0:54:1653:-149.028,0	0:89:89:2441:0:0:0,-219.915	0:54:54:1508:0:0:0,-135.966	0:68:68:1755:0:0:0,-158.176	0:103:103:2810:0:0:0,-253.123	0:71:71:1950:0:0:0,-175.737	0:73:73:2001:0:0:0,-180.322
NC_000962	2183143	.	C	T	10617.2	.	AB=0;ABP=0;AC=1;AF=0.111111;AN=9;ANN=T|missense_variant|MODERATE|Rv1931c|Rv1931c|transcript|Rv1931c|protein_coding|1/1|c.97G>A|p.Asp33Asn|97/780|97/780|33/259||;AO=488;CIGAR=1X;DP=1759;DPB=1759;DPRA=0.941207;EPP=7.01506;EPPR=14.5071;GTI=0;LEN=1;MEANALT=1.11111;MQM=60;MQMR=60;NS=9;NUMALT=1;ODDS=126.937;PAIRED=0;PAIREDR=0;PAO=0;PQA=0;PQR=0;PRO=0;QA=11968;QR=33159;RO=1270;RPL=230;RPP=6.49889;RPPR=3.07185;RPR=258;RUN=1;SAF=257;SAP=6.01832;SAR=231;SRF=630;SRP=3.18128;SRR=640;TYPE=snp	GT:DP:RO:QR:AO:QA:GL	0:50:50:1473:0:0:0,-132.834	1:58:0:0:57:1624:-146.308,0	0:42:42:1224:0:0:0,-110.424	0:80:80:2426:0:0:0,-218.585	0:42:42:1200:0:0:0,-108.265	0:74:74:2137:0:0:0,-192.572	0:88:88:2524:0:0:0,-227.398	0:66:66:1956:0:0:0,-176.29	0:68:68:1979:0:0:0,-178.355
NC_000962	2187278	.	G	A	1442.35	.	AB=0;ABP=0;AC=1;AF=0.111111;AN=9;ANN=A|upstream_gene_variant|MODIFIER|echA13|Rv1935c|transcript|Rv1935c|protein_coding||c.-119C>T|||||119|,A|upstream_gene_variant|MODIFIER|Rv1936|Rv1936|transcript|Rv1936|protein_coding||c.-106G>A|||||106|,A|intergenic_region|MODIFIER|echA13-Rv1936|Rv1935c-Rv1936|intergenic_region|Rv1935c-Rv1936|||n.2187278G>A||||||;AO=65;CIGAR=1X;DP=1917;DPB=1917;DPRA=1.03805;EPP=8.65613;EPPR=61.8417;GTI=0;LEN=1;MEANALT=1;MQM=60;MQMR=60;NS=9;NUMALT=1;ODDS=124.358;PAIRED=0;PAIREDR=0;PAO=0;PQA=0;PQR=0;PRO=0;QA=1742;QR=46420;RO=1852;RPL=32;RPP=3.04371;RPPR=26.6526;RPR=33;RUN=1;SAF=33;SAP=3.04371;SAR=32;SRF=937;SRP=3.57779;SRR=915;TYPE=snp	GT:DP:RO:QR:AO:QA:GL	0:36:36:1056:0:0:0,-95.3108	0:59:59:1632:0:0:0,-147.126	0:50:49:1398:1:11:0,-124.969	0:74:74:2077:0:0:0,-187.174	0:43:42:1119:1:11:0,-99.8603	0:58:58:1552:0:0:0,-139.92	0:96:95:2743:1:7:0,-246.405	0:69:68:1939:1:25:0,-172.258	1:61:0:0:61:1688:-152.159,0
NC_000962	2191214	.	G	A	1512.72	.	AB=0;ABP=0;AC=1;AF=0.111111;AN=9;ANN=A|missense_variant|MODERATE|ephB|Rv1938|transcript|Rv1938|protein_coding|1/1|c.188G>A|p.Arg63His|188/1071|188/1071|63/356||;AO=61;CIGAR=1X;DP=1836;DPB=1836;DPRA=1.03099;EPP=9.02635;EPPR=141.947;GTI=0;LEN=1;MEANALT=1;MQM=60;MQMR=60;NS=9;NUMALT=1;ODDS=151.023;PAIRED=0;PAIREDR=0;PAO=0;PQA=0;PQR=0;PRO=0;QA=1769;QR=44568;RO=1775;RPL=35;RPP=5.89373;RPPR=27.332;RPR=26;RUN=1;SAF=32;SAP=3.33068;SAR=29;SRF=912;SRP=5.9476;SRR=863;TYPE=snp	GT:DP:RO:QR:AO:QA:GL	0:37:37:1037:0:0:0,-93.5937	0:59:59:1605:0:0:0,-144.693	0:47:47:1352:0:0:0,-121.941	0:81:81:2308:0:0:0,-207.958	0:46:46:1278:0:0:0,-115.272	0:61:61:1751:0:0:0,-157.844	0:104:104:2865:0:0:0,-258.075	1:61:0:0:61:1769:-159.459,0	0:65:65:1772:0:0:0,-159.723
NC_000962	2196715	.	G	C	1610.45	.	AB=0;ABP=0;AC=1;AF=0.111111;AN=9;ANN=C|missense_variant|MODERATE|Rv1945|Rv1945|transcript|Rv1945|protein_coding|1/1|c.727G>C|p.Val243Leu|727/1365|727/1365|243/454||;AO=72;CIGAR=1X;DP=1828;DPB=1828;DPRA=0.787569;EPP=6.02623;EPPR=3.9798;GTI=0;LEN=1;MEANALT=1;MQM=57.5833;MQMR=44.1726;NS=9;NUMALT=1;ODDS=138.363;PAIRED=0;PAIREDR=0;PAO=0;PQA=0;PQR=0;PRO=0;QA=2041;QR=42784;RO=1756;RPL=24;RPP=20.3821;RPPR=27.2477;RPR=48;RUN=1;SAF=37;SAP=3.13094;SAR=35;SRF=910;SRP=8.07542;SRR=846;TYPE=snp	GT:DP:RO:QR:AO:QA:GL	0:37:36:871:1:30:0,-63.443	0:44:44:1097:0:0:0,-83.879	0:71:71:1686:0:0:0,-131.428	1:70:1:13:69:1963:-170.908,0	0:55:55:1418:0:0:0,-93.2572	0:51:51:1310:0:0:0,-81.7666	0:112:112:2912:0:0:0,-201.485	0:64:64:1727:0:0:0,-123.96	0:51:51:1246:0:0:0,-78.0842
NC_000962	2206355	.	T	G	4666.07	.	AB=0;ABP=0;AC=4;AF=0.444444;AN=9;ANN=G|missense_variant|MODERATE|mce3R|Rv1963c|transcript|Rv1963c|protein_coding|1/1|c.448A>C|p.Ser150Arg|448/1221|448/1221|150/406||;AO=182;CIGAR=1X;DP=1706;DPB=1706;DPRA=0.811064;EPP=3.43982;EPPR=4.9622;GTI=0;LEN=1;MEANALT=1.25;MQM=60;MQMR=60;NS=9;NUMALT=1;ODDS=122.538;PAIRED=0;PAIREDR=0;PAO=0;PQA=0;PQR=0;PRO=0;QA=5351;QR=38990;RO=1523;RPL=80;RPP=8.78498;RPPR=3.63907;RPR=102;RUN=1;SAF=108;SAP=16.8027;SAR=74;SRF=806;SRP=14.304;SRR=717;TYPE=snp	GT:DP:RO:QR:AO:QA:GL	1:42:0:0:42:1222:-110.248,0	0:39:39:1246:0:0:0,-112.427	1:52:0:0:52:1562:-140.845,0	0:87:87:2646:0:0:0,-238.371	1:39:0:0:38:1112:-100.228,0	1:50:0:0:50:1455:-131.205,0	0:107:107:3365:0:0:0,-303.074	0:70:70:2168:0:0:0,-195.373	0:45:45:1365:0:0:0,-123.122
NC_000962	2209602	.	C	T	733.743	.	AB=0;ABP=0;AC=1;AF=0.111111;AN=9;ANN=T|synonymous_variant|LOW|mce3A|Rv1966|transcript|Rv1966|protein_coding|1/1|c.276C>T|p.Pro92Pro|276/1278|276/1278|92/425||;AO=31;CIGAR=1X;DP=1543;DPB=1543;DPRA=0.615079;EPP=3.64073;EPPR=7.67947;GTI=0;LEN=1;MEANALT=1;MQM=60;MQMR=60;NS=9;NUMALT=1;ODDS=126.422;PAIRED=0;PAIREDR=0;PAO=0;PQA=0;PQR=0;PRO=0;QA=910;QR=36365;RO=1511;RPL=13;RPP=4.76149;RPPR=31.5815;RPR=18;RUN=1;SAF=17;SAP=3.64073;SAR=14;SRF=748;SRP=3.33365;SRR=763;TYPE=snp	GT:DP:RO:QR:AO:QA:GL	1:31:0:0:31:910:-82.1744,0	0:35:35:885:0:0:0,-79.8883	0:40:40:945:0:0:0,-85.2656	0:67:67:1670:0:0:0,-150.522	0:52:52:1279:0:0:0,-115.331	0:61:61:1313:0:0:0,-118.366	0:115:115:2820:0:0:0,-253.995	0:56:55:1423:0:0:0,-128.008	0:49:49:1142:0:0:0,-102.99
NC_000962	2213202	.	G	A	1412.47	.	AB=0;ABP=0;AC=1;AF=0.111111;AN=9;ANN=A|missense_variant|MODERATE|mce3D|Rv1969|transcript|Rv1969|protein_coding|1/1|c.348G>A|p.Met116Ile|348/1272|348/1272|116/423||;AO=55;CIGAR=1X;DP=1670;DPB=1670;DPRA=1.02167;EPP=3.99733;EPPR=6.2386;GTI=0;LEN=1;MEANALT=1;MQM=60;MQMR=60;NS=9;NUMALT=1;ODDS=127.891;PAIRED=0;PAIREDR=0;PAO=0;PQA=0;PQR=0;PRO=0;QA=1653;QR=39283;RO=1615;RPL=22;RPP=7.78754;RPPR=124.829;RPR=33;RUN=1;SAF=29;SAP=3.36563;SAR=26;SRF=868;SRP=22.6961;SRR=747;TYPE=snp	GT:DP:RO:QR:AO:QA:GL	0:30:30:718:0:0:0,-64.8504	0:41:41:1087:0:0:0,-98.0676	0:47:47:1180:0:0:0,-106.433	0:78:78:1965:0:0:0,-177.061	0:34:34:872:0:0:0,-78.7036	0:45:45:1266:0:0:0,-114.193	0:101:101:2508:0:0:0,-225.915	0:60:60:1391:0:0:0,-125.402	1:55:0:0:55:1653:-149.029,0
NC_000962	2216397	.	G	A	1477.87	.	AB=0;ABP=0;AC=1;AF=0.111111;AN=9;ANN=A|missense_variant|MODERATE|mce3F|Rv1971|transcript|Rv1971|protein_coding|1/1|c.1141G>A|p.Val381Met|1141/1314|1141/1314|381/437||;AO=59;CIGAR=1X;DP=1740;DPB=1740;DPRA=1.05294;EPP=4.81373;EPPR=22.5536;GTI=0;LEN=1;MEANALT=1;MQM=60;MQMR=59.9994;NS=9;NUMALT=1;ODDS=123.907;PAIRED=0;PAIREDR=0;PAO=0;PQA=0;PQR=0;PRO=0;QA=1745;QR=42411;RO=1681;RPL=24;RPP=7.46366;RPPR=14.6686;RPR=35;RUN=1;SAF=19;SAP=19.2411;SAR=40;SRF=767;SRP=30.9242;SRR=914;TYPE=snp	GT:DP:RO:QR:AO:QA:GL	0:31:31:863:0:0:0,-77.9336	0:55:55:1548:0:0:0,-139.556	0:55:55:1541:0:0:0,-138.935	0:77:77:2196:0:0:0,-197.878	0:33:33:903:0:0:0,-81.5285	0:50:50:1414:0:0:0,-127.506	0:116:116:3303:0:0:0,-297.48	0:55:55:1627:0:0:0,-146.687	1:59:0:0:59:1745:-157.301,0
NC_000962	2255838	.	C	T	2429.74	.	AB=0;ABP=0;AC=1;AF=0.111111;AN=9;ANN=T|synonymous_variant|LOW|otsB1|Rv2006|transcript|Rv2006|protein_coding|1/1|c.3837C>T|p.Arg1279Arg|3837/3984|3837/3984|1279/1327||;AO=96;CIGAR=1X;DP=1977;DPB=1977;DPRA=1.5311;EPP=4.45795;EPPR=25.9614;GTI=0;LEN=1;MEANALT=1;MQM=60;MQMR=59.9931;NS=9;NUMALT=1;ODDS=150.252;PAIRED=0;PAIREDR=0;PAO=0;PQA=0;PQR=0;PRO=0;QA=2821;QR=47655;RO=1881;RPL=52;RPP=4.45795;RPPR=3.01145;RPR=44;RUN=1;SAF=46;SAP=3.37221;SAR=50;SRF=899;SRP=10.9631;SRR=982;TYPE=snp	GT:DP:RO:QR:AO:QA:GL	0:46:46:1339:0:0:0,-120.775	0:52:52:1491:0:0:0,-134.451	0:52:52:1518:0:0:0,-136.88	1:96:0:0:96:2821:-254.123,0	0:74:74:2134:0:0:0,-192.307	0:65:65:1891:0:0:0,-170.447	0:95:95:2758:0:0:0,-248.446	0:66:66:1815:0:0:0,-163.587	0:78:78:2237:0:0:0,-201.568
NC_000962	2258542	.	C	T	2057.58	.	AB=0;ABP=0;AC=1;AF=0.111111;AN=9;ANN=T|synonymous_variant|LOW|vapC15|Rv2010|transcript|Rv2010|protein_coding|1/1|c.270C>T|p.Thr90Thr|270/399|270/399|90/132||;AO=76;CIGAR=1X;DP=1785;DPB=1785;DPRA=1.37083;EPP=3.46745;EPPR=9.06676;GTI=0;LEN=1;MEANALT=2;MQM=60;MQMR=59.9842;NS=9;NUMALT=1;ODDS=132.968;PAIRED=0;PAIREDR=0;PAO=0;PQA=0;PQR=0;PRO=0;QA=2392;QR=42908;RO=1707;RPL=46;RPP=10.3247;RPPR=3.68324;RPR=30;RUN=1;SAF=34;SAP=4.83891;SAR=42;SRF=830;SRP=5.82037;SRR=877;TYPE=snp	GT:DP:RO:QR:AO:QA:GL	0:39:39:1135:0:0:0,-102.418	0:64:64:1734:0:0:0,-156.299	0:52:52:1384:0:0:0,-124.796	1:78:0:0:76:2392:-215.375,0	0:52:52:1481:0:0:0,-133.539	0:58:58:1642:0:0:0,-148.025	0:110:110:3133:0:0:0,-282.194	0:77:77:2162:0:0:0,-194.814	0:53:53:1389:0:0:0,-125.243
NC_000962	2268656	.	T	G	1458.34	.	AB=0;ABP=0;AC=1;AF=0.111111;AN=9;ANN=G|downstream_gene_variant|MODIFIER|Rv2024c|Rv2024c|transcript|Rv2024c|protein_coding||c.*37A>C|||||37|,G|intragenic_variant|MODIFIER|Rv2023A|Rv2023A|gene_variant|Rv2023A|||n.2268656T>G||||||;AO=63;CIGAR=1X;DP=2590;DPB=2590;DPRA=0.747922;EPP=3.872;EPPR=23.1259;GTI=0;LEN=1;MEANALT=1;MQM=60;MQMR=60;NS=9;NUMALT=1;ODDS=223.61;PAIRED=0;PAIREDR=0;PAO=0;PQA=0;PQR=0;PRO=0;QA=1761;QR=63842;RO=2527;RPL=48;RPP=40.5458;RPPR=1733.28;RPR=15;RUN=1;SAF=37;SAP=7.18091;SAR=26;SRF=1275;SRP=3.46487;SRR=1252;TYPE=snp	GT:DP:RO:QR:AO:QA:GL	0:56:56:1538:0:0:0,-138.672	0:78:78:2271:0:0:0,-204.616	1:63:0:0:63:1761:-158.739,0	0:92:92:2632:0:0:0,-237.116	0:75:75:2142:0:0:0,-193.027	0:93:93:2493:0:0:0,-224.604	0:149:149:4236:0:0:0,-381.442	0:110:110:3174:0:0:0,-285.878	0:86:86:2444:0:0:0,-220.198
NC_000962	2276163	.	C	T	2468.01	.	AB=0;ABP=0;AC=1;AF=0.111111;AN=9;ANN=T|missense_variant|MODERATE|pfkB|Rv2029c|transcript|Rv2029c|protein_coding|1/1|c.262G>A|p.Val88Met|262/1020|262/1020|88/339||;AO=100;CIGAR=1X;DP=1845;DPB=1845;DPRA=1.7192;EPP=15.518;EPPR=20.0448;GTI=0;LEN=1;MEANALT=1;MQM=60;MQMR=59.9943;NS=9;NUMALT=1;ODDS=127.731;PAIRED=0;PAIREDR=0;PAO=0;PQA=0;PQR=0;PRO=0;QA=2897;QR=45048;RO=1745;RPL=48;RPP=3.35774;RPPR=3.36993;RPR=52;RUN=1;SAF=52;SAP=3.35774;SAR=48;SRF=871;SRP=3.0215;SRR=874;TYPE=snp	GT:DP:RO:QR:AO:QA:GL	0:38:38:1191:0:0:0,-107.474	0:55:55:1734:0:0:0,-156.321	0:49:49:1521:0:0:0,-137.163	1:100:0:0:100:2897:-260.961,0	0:51:51:1558:0:0:0,-140.487	0:57:57:1775:0:0:0,-160.016	0:112:112:3404:0:0:0,-306.582	0:67:67:1930:0:0:0,-173.95	0:57:57:1719:0:0:0,-154.972
NC_000962	2307618	.	G	T	1102.84	.	AB=0;ABP=0;AC=1;AF=0.111111;AN=9;ANN=T|upstream_gene_variant|MODIFIER|Rv2049c|Rv2049c|transcript|Rv2049c|protein_coding||c.-101C>A|||||101|,T|intergenic_region|MODIFIER|Rv2049c-Rv2050|Rv2049c-Rv2050|intergenic_region|Rv2049c-Rv2050|||n.2307618G>T||||||;AO=43;CIGAR=1X;DP=1654;DPB=1654;DPRA=0.800745;EPP=7.10075;EPPR=3.03188;GTI=0;LEN=1;MEANALT=1;MQM=60;MQMR=60;NS=9;NUMALT=1;ODDS=127.643;PAIRED=0;PAIREDR=0;PAO=0;PQA=0;PQR=0;PRO=0;QA=1311;QR=39925;RO=1610;RPL=19;RPP=4.27278;RPPR=31.7601;RPR=24;RUN=1;SAF=22;SAP=3.0608;SAR=21;SRF=829;SRP=6.1178;SRR=781;TYPE=snp	GT:DP:RO:QR:AO:QA:GL	0:32:32:840:0:0:0,-75.85	0:46:46:1151:0:0:0,-103.823	0:44:44:1181:0:0:0,-106.539	0:79:79:2110:0:0:0,-190.127	0:53:52:1457:0:0:0,-131.217	1:43:0:0:43:1311:-118.257,0	0:83:83:2244:0:0:0,-202.185	0:55:55:1492:0:0:0,-134.53	0:48:48:1346:0:0:0,-121.393
NC_000962	2332870	.	C	T	1045.04	.	AB=0;ABP=0;AC=1;AF=0.111111;AN=9;ANN=T|missense_variant|MODERATE|Rv2075c|Rv2075c|transcript|Rv2075c|protein_coding|1/1|c.10G>A|p.Ala4Thr|10/1464|10/1464|4/487||;AO=45;CIGAR=1X;DP=1514;DPB=1514;DPRA=0.918993;EPP=5.37479;EPPR=12.2357;GTI=0;LEN=1;MEANALT=1;MQM=60;MQMR=59.953;NS=9;NUMALT=1;ODDS=118.208;PAIRED=0;PAIREDR=0;PAO=0;PQA=0;PQR=0;PRO=0;QA=1249;QR=36699;RO=1469;RPL=16;RPP=11.1654;RPPR=93.1937;RPR=29;RUN=1;SAF=21;SAP=3.44459;SAR=24;SRF=683;SRP=18.6925;SRR=786;TYPE=snp	GT:DP:RO:QR:AO:QA:GL	0:22:22:589:0:0:0,-53.2669	0:47:47:1330:0:0:0,-119.958	0:39:39:1120:0:0:0,-101.065	0:73:73:1989:0:0:0,-179.253	1:45:0:0:45:1249:-112.658,0	0:52:52:1421:0:0:0,-128.111	0:78:78:2198:0:0:0,-197.831	0:51:51:1359:0:0:0,-122.557	0:50:50:1325:0:0:0,-119.495
NC_000962	2334100	.	G	A	3107.06	.	AB=0;ABP=0;AC=1;AF=0.111111;AN=9;ANN=A|synonymous_variant|LOW|Rv2077c|Rv2077c|transcript|Rv2077c|protein_coding|1/1|c.195C>T|p.Val65Val|195/972|195/972|65/323||;AO=127;CIGAR=1X;DP=1904;DPB=1904;DPRA=1.0363;EPP=3.84811;EPPR=23.9808;GTI=0;LEN=1;MEANALT=1;MQM=60;MQMR=60;NS=9;NUMALT=1;ODDS=132.161;PAIRED=0;PAIREDR=0;PAO=0;PQA=0;PQR=0;PRO=0;QA=3555;QR=46453;RO=1777;RPL=65;RPP=3.16418;RPPR=5.26976;RPR=62;RUN=1;SAF=60;SAP=3.84811;SAR=67;SRF=903;SRP=4.03799;SRR=874;TYPE=snp	GT:DP:RO:QR:AO:QA:GL	0:30:30:946:0:0:0,-85.4287	0:51:51:1584:0:0:0,-142.825	0:52:52:1670:0:0:0,-150.573	0:87:87:2764:0:0:0,-249.004	0:61:61:1872:0:0:0,-168.738	0:48:48:1556:0:0:0,-140.32	0:130:130:4080:0:0:0,-367.403	1:83:0:0:83:2499:-225.154,0	0:53:53:1621:0:0:0,-146.158
NC_000962	2343795	.	G	A	3558.04	.	AB=0;ABP=0;AC=1;AF=0.111111;AN=9;ANN=A|missense_variant|MODERATE|Rv2086|Rv2086|transcript|Rv2086|protein_coding|1/1|c.485G>A|p.Arg162Gln|485/606|485/606|162/201||;AO=131;CIGAR=1X;DP=1854;DPB=1854;DPRA=2.28091;EPP=7.8008;EPPR=6.03625;GTI=0;LEN=1;MEANALT=1;MQM=60;MQMR=60;NS=9;NUMALT=1;ODDS=106.348;PAIRED=0;PAIREDR=0;PAO=0;PQA=0;PQR=0;PRO=0;QA=4211;QR=43323;RO=1723;RPL=60;RPP=5.01601;RPPR=12.1159;RPR=71;RUN=1;SAF=74;SAP=7.8008;SAR=57;SRF=853;SRP=3.37452;SRR=870;TYPE=snp	GT:DP:RO:QR:AO:QA:GL	0:41:41:1168:0:0:0,-105.383	0:55:55:1530:0:0:0,-137.952	0:46:46:1287:0:0:0,-116.084	0:97:97:2669:0:0:0,-240.441	0:49:49:1315:0:0:0,-118.594	0:57:57:1640:0:0:0,-147.858	1:131:0:0:131:4211:-379.183,0	0:72:72:2015:0:0:0,-181.593	0:71:71:2059:0:0:0,-185.547
NC_000962	2344091	.	G	A	1915.95	.	AB=0;ABP=0;AC=1;AF=0.111111;AN=9;ANN=A|intergenic_region|MODIFIER|Rv2086-pknJ|Rv2086-Rv2088|intergenic_region|Rv2086-Rv2088|||n.2344091G>A||||||;AO=81;CIGAR=1X;DP=2091;DPB=2091;DPRA=1.20896;EPP=9.04217;EPPR=11.0005;GTI=0;LEN=1;MEANALT=1;MQM=60;MQMR=59.9915;NS=9;NUMALT=1;ODDS=140.123;PAIRED=0;PAIREDR=0;PAO=0;PQA=0;PQR=0;PRO=0;QA=2227;QR=51136;RO=2010;RPL=38;RPP=3.68051;RPPR=9.58306;RPR=43;RUN=1;SAF=46;SAP=6.2541;SAR=35;SRF=1054;SRP=13.3858;SRR=956;TYPE=snp	GT:DP:RO:QR:AO:QA:GL	0:38:38:1172:0:0:0,-105.748	0:59:59:1747:0:0:0,-157.482	0:46:46:1403:0:0:0,-126.539	0:65:65:1929:0:0:0,-173.854	0:58:58:1731:0:0:0,-156.047	0:75:75:2202:0:0:0,-198.416	0:110:110:3095:0:0:0,-278.757	1:81:0:0:81:2227:-200.663,0	0:63:63:1953:0:0:0,-176.02
NC_000962	2353626	.	G	A	2068.86	.	AB=0;ABP=0;AC=1;AF=0.111111;AN=9;ANN=A|synonymous_variant|LOW|pafC|Rv2095c|transcript|Rv2095c|protein_coding|1/1|c.690C>T|p.Asp230Asp|690/951|690/951|230/316||;AO=78;CIGAR=1X;DP=1513;DPB=1513;DPRA=1.63066;EPP=5.79424;EPPR=30.5888;GTI=0;LEN=1;MEANALT=1;MQM=60;MQMR=60;NS=9;NUMALT=1;ODDS=103.025;PAIRED=0;PAIREDR=0;PAO=0;PQA=0;PQR=0;PRO=0;QA=2421;QR=36001;RO=1435;RPL=43;RPP=4.79202;RPPR=16.6671;RPR=35;RUN=1;SAF=39;SAP=3.0103;SAR=39;SRF=740;SRP=6.07457;SRR=695;TYPE=snp	GT:DP:RO:QR:AO:QA:GL	0:34:34:994:0:0:0,-89.7325	0:37:37:1001:0:0:0,-90.3462	0:34:34:960:0:0:0,-86.668	1:78:0:0:78:2421:-218.139,0	0:41:41:1180:0:0:0,-106.468	0:48:48:1378:0:0:0,-124.286	0:88:88:2534:0:0:0,-228.3	0:47:47:1321:0:0:0,-119.15	0:33:33:881:0:0:0,-79.546
NC_000962	2425789	.	G	A	1113.88	.	AB=0;ABP=0;AC=1;AF=0.111111;AN=9;ANN=A|synonymous_variant|LOW|pbpB|Rv2163c|transcript|Rv2163c|protein_coding|1/1|c.1299C>T|p.Thr433Thr|1299/2040|1299/2040|433/679||;AO=46;CIGAR=1X;DP=1979;DPB=1979;DPRA=1.07845;EPP=3.76559;EPPR=3.50571;GTI=0;LEN=1;MEANALT=1;MQM=60;MQMR=60;NS=9;NUMALT=1;ODDS=101.3;PAIRED=0;PAIREDR=0;PAO=0;PQA=0;PQR=0;PRO=0;QA=1363;QR=48888;RO=1933;RPL=18;RPP=7.73089;RPPR=33.594;RPR=28;RUN=1;SAF=23;SAP=3.0103;SAR=23;SRF=952;SRP=3.95505;SRR=981;TYPE=snp	GT:DP:RO:QR:AO:QA:GL	0:41:41:1164:0:0:0,-105.021	0:57:57:1600:0:0:0,-144.247	1:45:0:0:45:1338:-120.684,0	0:92:91:2626:1:25:0,-234.063	0:63:63:1811:0:0:0,-163.243	0:62:62:1818:0:0:0,-163.867	0:114:114:3232:0:0:0,-291.094	0:60:60:1607:0:0:0,-144.87	0:57:57:1718:0:0:0,-154.872
NC_000962	2476607	.	G	A	797.913	.	AB=0;ABP=0;AC=1;AF=0.111111;AN=9;ANN=A|missense_variant|MODERATE|gcvT|Rv2211c|transcript|Rv2211c|protein_coding|1/1|c.575C>T|p.Ser192Leu|575/1140|575/1140|192/379||;AO=39;CIGAR=1X;DP=1540;DPB=1540;DPRA=1.25865;EPP=7.52028;EPPR=7.07403;GTI=0;LEN=1;MEANALT=1;MQM=60;MQMR=59.9827;NS=9;NUMALT=1;ODDS=116.028;PAIRED=0;PAIREDR=0;PAO=0;PQA=0;PQR=0;PRO=0;QA=1005;QR=37774;RO=1501;RPL=20;RPP=3.06598;RPPR=18.96;RPR=19;RUN=1;SAF=21;SAP=3.51141;SAR=18;SRF=804;SRP=19.5734;SRR=697;TYPE=snp	GT:DP:RO:QR:AO:QA:GL	0:26:26:770:0:0:0,-69.58	0:35:35:968:0:0:0,-87.3744	0:48:48:1387:0:0:0,-125.093	0:65:65:1924:0:0:0,-173.419	0:29:29:824:0:0:0,-74.4278	0:42:42:1171:0:0:0,-105.334	0:85:84:2337:1:25:0,-208.068	0:46:46:1369:0:0:0,-123.477	1:38:0:0:38:980:-88.4431,0
NC_000962	2479769	.	G	A	1239.22	.	AB=0;ABP=0;AC=1;AF=0.111111;AN=9;ANN=A|missense_variant|MODERATE|pepB|Rv2213|transcript|Rv2213|protein_coding|1/1|c.1432G>A|p.Val478Met|1432/1548|1432/1548|478/515||;AO=50;CIGAR=1X;DP=1423;DPB=1423;DPRA=1.0925;EPP=4.57376;EPPR=58.3156;GTI=0;LEN=1;MEANALT=1;MQM=60;MQMR=60;NS=9;NUMALT=1;ODDS=115.269;PAIRED=0;PAIREDR=0;PAO=0;PQA=0;PQR=0;PRO=0;QA=1476;QR=34266;RO=1373;RPL=33;RPP=14.1282;RPPR=204.578;RPR=17;RUN=1;SAF=29;SAP=5.78978;SAR=21;SRF=751;SRP=29.3289;SRR=622;TYPE=snp	GT:DP:RO:QR:AO:QA:GL	0:22:22:494:0:0:0,-44.6784	0:45:45:1200:0:0:0,-108.251	0:36:36:1016:0:0:0,-91.7082	0:68:68:1904:0:0:0,-171.605	0:34:34:929:0:0:0,-83.8691	0:46:46:1319:0:0:0,-118.975	0:92:92:2587:0:0:0,-233.069	1:50:0:0:50:1476:-133.105,0	0:62:62:1585:0:0:0,-142.886
NC_000962	2497495	.	G	A	1696.26	.	AB=0;ABP=0;AC=1;AF=0.111111;AN=9;ANN=A|upstream_gene_variant|MODIFIER|Rv2224d|Rv2224d|transcript|Rv2224d|protein_coding||c.-49C>T|||||49|,A|intergenic_region|MODIFIER|Rv2224d-panB|Rv2224d-Rv2225|intergenic_region|Rv2224d-Rv2225|||n.2497495G>A||||||;AO=72;CIGAR=1X;DP=1562;DPB=1562;DPRA=1.44966;EPP=3.13094;EPPR=38.4767;GTI=0;LEN=1;MEANALT=1;MQM=60;MQMR=60;NS=9;NUMALT=1;ODDS=110.882;PAIRED=0;PAIREDR=0;PAO=0;PQA=0;PQR=0;PRO=0;QA=1992;QR=37793;RO=1490;RPL=33;RPP=4.09604;RPPR=54.5194;RPR=39;RUN=1;SAF=38;SAP=3.49285;SAR=34;SRF=702;SRP=13.789;SRR=788;TYPE=snp	GT:DP:RO:QR:AO:QA:GL	0:19:19:537:0:0:0,-48.6031	0:46:46:1441:0:0:0,-129.96	0:40:40:1182:0:0:0,-106.649	1:72:0:0:72:1992:-179.515,0	0:44:44:1245:0:0:0,-112.308	0:51:51:1422:0:0:0,-128.221	0:72:72:2099:0:0:0,-189.156	0:54:54:1601:0:0:0,-144.353	0:52:52:1578:0:0:0,-142.278
NC_000962	2515017	.	A	G	1131.16	.	AB=0;ABP=0;AC=1;AF=0.111111;AN=9;ANN=G|missense_variant|MODERATE|aceE|Rv2241|transcript|Rv2241|protein_coding|1/1|c.2479A>G|p.Thr827Ala|2479/2706|2479/2706|827/901||;AO=45;CIGAR=1X;DP=1436;DPB=1436;DPRA=0.970525;EPP=8.84915;EPPR=67.3411;GTI=0;LEN=1;MEANALT=1;MQM=60;MQMR=59.9993;NS=9;NUMALT=1;ODDS=101.715;PAIRED=0;PAIREDR=0;PAO=0;PQA=0;PQR=0;PRO=0;QA=1345;QR=35789;RO=1391;RPL=25;RPP=4.21667;RPPR=92.1812;RPR=20;RUN=1;SAF=22;SAP=3.05855;SAR=23;SRF=687;SRP=3.46145;SRR=704;TYPE=snp	GT:DP:RO:QR:AO:QA:GL	0:27:27:798:0:0:0,-72.0998	0:37:37:1044:0:0:0,-94.22	0:49:49:1409:0:0:0,-127.07	0:77:77:2234:0:0:0,-201.295	0:43:43:1335:0:0:0,-120.425	0:39:39:1206:0:0:0,-108.814	0:82:82:2512:0:0:0,-226.309	1:45:0:0:45:1345:-121.302,0	0:56:56:1707:0:0:0,-153.884
NC_000962	2555011	.	C	T	2471.25	.	AB=0;ABP=0;AC=1;AF=0.111111;AN=9;ANN=T|stop_gained|HIGH|Rv2282c|Rv2282c|transcript|Rv2282c|protein_coding|1/1|c.866G>A|p.Trp289*|866/939|866/939|289/312||;AO=98;CIGAR=1X;DP=2085;DPB=2085;DPRA=1.6326;EPP=4.4284;EPPR=12.4623;GTI=0;LEN=1;MEANALT=1;MQM=60;MQMR=59.9834;NS=9;NUMALT=1;ODDS=175.423;PAIRED=0;PAIREDR=0;PAO=0;PQA=0;PQR=0;PRO=0;QA=2907;QR=49209;RO=1987;RPL=45;RPP=4.4284;RPPR=29.2658;RPR=53;RUN=1;SAF=46;SAP=3.80798;SAR=52;SRF=923;SRP=24.737;SRR=1064;TYPE=snp	GT:DP:RO:QR:AO:QA:GL	0:49:49:1225:0:0:0,-110.47	0:64:64:1697:0:0:0,-152.962	0:65:65:1692:0:0:0,-152.51	1:98:1:14:97:2882:-258.212,0	0:47:47:1335:0:0:0,-120.401	0:62:62:1696:0:0:0,-152.877	0:113:112:3051:1:25:0,-272.269	0:80:80:2132:0:0:0,-192.105	0:75:75:1999:0:0:0,-180.131
NC_000962	2558866	.	G	A	2303.62	.	AB=0;ABP=0;AC=1;AF=0.111111;AN=9;ANN=A|downstream_gene_variant|MODIFIER|Rv2285|Rv2285|transcript|Rv2285|protein_coding||c.*56G>A|||||56|,A|downstream_gene_variant|MODIFIER|Rv2286c|Rv2286c|transcript|Rv2286c|protein_coding||c.*11C>T|||||11|,A|intergenic_region|MODIFIER|Rv2285-Rv2286c|Rv2285-Rv2286c|intergenic_region|Rv2285-Rv2286c|||n.2558866G>A||||||;AO=88;CIGAR=1X;DP=2140;DPB=2140;DPRA=1.28655;EPP=7.84676;EPPR=4.70346;GTI=0;LEN=1;MEANALT=1;MQM=60;MQMR=60;NS=9;NUMALT=1;ODDS=155.03;PAIRED=0;PAIREDR=0;PAO=0;PQA=0;PQR=0;PRO=0;QA=2667;QR=51093;RO=2052;RPL=42;RPP=3.40511;RPPR=5.2495;RPR=46;RUN=1;SAF=49;SAP=5.47788;SAR=39;SRF=959;SRP=22.0117;SRR=1093;TYPE=snp	GT:DP:RO:QR:AO:QA:GL	0:45:45:1219:0:0:0,-109.96	0:59:59:1594:0:0:0,-143.699	0:65:65:1725:0:0:0,-155.484	0:88:88:2387:0:0:0,-215.05	0:55:55:1500:0:0:0,-135.245	0:64:64:1818:0:0:0,-163.869	0:118:118:3178:0:0:0,-286.233	1:88:0:0:88:2667:-240.258,0	0:83:83:2272:0:0:0,-204.698
NC_000962	2563977	.	G	A	1211.91	.	AB=0;ABP=0;AC=1;AF=0.111111;AN=9;ANN=A|stop_gained|HIGH|sseB|Rv2291|transcript|Rv2291|protein_coding|1/1|c.804G>A|p.Trp268*|804/855|804/855|268/284||,A|downstream_gene_variant|MODIFIER|Rv2292c|Rv2292c|transcript|Rv2292c|protein_coding||c.*52C>T|||||52|;AO=47;CIGAR=1X;DP=2065;DPB=2065;DPRA=0.698712;EPP=4.16534;EPPR=24.7078;GTI=0;LEN=1;MEANALT=1;MQM=60;MQMR=60;NS=9;NUMALT=1;ODDS=181.273;PAIRED=0;PAIREDR=0;PAO=0;PQA=0;PQR=0;PRO=0;QA=1449;QR=51613;RO=2018;RPL=19;RPP=6.75262;RPPR=5.91994;RPR=28;RUN=1;SAF=22;SAP=3.42611;SAR=25;SRF=925;SRP=33.3808;SRR=1093;TYPE=snp	GT:DP:RO:QR:AO:QA:GL	0:53:53:1470:0:0:0,-132.55	1:47:0:0:47:1449:-130.672,0	0:68:68:1931:0:0:0,-174.021	0:96:96:2739:0:0:0,-246.731	0:48:48:1448:0:0:0,-130.579	0:75:75:2212:0:0:0,-199.323	0:120:120:3571:0:0:0,-321.591	0:81:81:2450:0:0:0,-220.744	0:73:73:2096:0:0:0,-188.863
NC_000962	2567589	.	G	C	654.001	.	AB=0;ABP=0;AC=1;AF=0.111111;AN=9;ANN=C|missense_variant|MODERATE|Rv2296|Rv2296|transcript|Rv2296|protein_coding|1/1|c.86G>C|p.Gly29Ala|86/903|86/903|29/300||;AO=34;CIGAR=1X;DP=1512;DPB=1512;DPRA=0.690122;EPP=4.03217;EPPR=44.4769;GTI=0;LEN=1;MEANALT=1;MQM=60;MQMR=60;NS=9;NUMALT=1;ODDS=117.599;PAIRED=0;PAIREDR=0;PAO=0;PQA=0;PQR=0;PRO=0;QA=825;QR=36749;RO=1478;RPL=21;RPP=7.09778;RPPR=4.70869;RPR=13;RUN=1;SAF=14;SAP=5.30951;SAR=20;SRF=725;SRP=4.16215;SRR=753;TYPE=snp	GT:DP:RO:QR:AO:QA:GL	1:34:0:0:34:825:-74.4839,0	0:48:48:1271:0:0:0,-114.634	0:50:50:1311:0:0:0,-118.229	0:82:82:2125:0:0:0,-191.47	0:49:49:1357:0:0:0,-122.383	0:46:46:1188:0:0:0,-107.162	0:83:83:2269:0:0:0,-204.444	0:61:61:1666:0:0:0,-150.181	0:62:62:1634:0:0:0,-147.3
NC_000962	2589180	.	G	A	742.978	.	AB=0;ABP=0;AC=1;AF=0.111111;AN=9;ANN=A|missense_variant|MODERATE|uspA|Rv2316|transcript|Rv2316|protein_coding|1/1|c.343G>A|p.Ala115Thr|343/873|343/873|115/290||;AO=32;CIGAR=1X;DP=1681;DPB=1681;DPRA=0.582171;EPP=12.7819;EPPR=5.6769;GTI=0;LEN=1;MEANALT=1;MQM=60;MQMR=59.9939;NS=9;NUMALT=1;ODDS=136.187;PAIRED=0;PAIREDR=0;PAO=0;PQA=0;PQR=0;PRO=0;QA=942;QR=42349;RO=1649;RPL=14;RPP=4.09604;RPPR=80.7685;RPR=18;RUN=1;SAF=18;SAP=4.09604;SAR=14;SRF=694;SRP=92.7149;SRR=955;TYPE=snp	GT:DP:RO:QR:AO:QA:GL	1:32:0:0:32:942:-85.0543,0	0:54:54:1535:0:0:0,-138.403	0:60:60:1767:0:0:0,-159.282	0:74:74:2273:0:0:0,-204.817	0:58:58:1644:0:0:0,-148.209	0:55:55:1625:0:0:0,-146.51	0:78:78:2321:0:0:0,-209.137	0:69:69:2041:0:0:0,-183.941	0:51:51:1543:0:0:0,-139.138
NC_000962	2598496	.	G	A	583.209	.	AB=0;ABP=0;AC=1;AF=0.111111;AN=9;ANN=A|synonymous_variant|LOW|Rv2326c|Rv2326c|transcript|Rv2326c|protein_coding|1/1|c.1452C>T|p.His484His|1452/2094|1452/2094|484/697||;AO=31;CIGAR=1X;DP=1398;DPB=1398;DPRA=0.93869;EPP=23.254;EPPR=185.562;GTI=0;LEN=1;MEANALT=1;MQM=60;MQMR=59.9868;NS=9;NUMALT=1;ODDS=110.585;PAIRED=0;PAIREDR=0;PAO=0;PQA=0;PQR=0;PRO=0;QA=785;QR=33860;RO=1367;RPL=15;RPP=3.08035;RPPR=24.7552;RPR=16;RUN=1;SAF=17;SAP=3.64073;SAR=14;SRF=708;SRP=6.82428;SRR=659;TYPE=snp	GT:DP:RO:QR:AO:QA:GL	1:30:0:0:30:760:-68.6402,0	0:45:45:1204:0:0:0,-108.604	0:32:32:923:0:0:0,-83.2914	0:64:64:1664:0:0:0,-149.984	0:40:40:1076:0:0:0,-97.0906	0:43:43:1112:0:0:0,-100.32	0:59:59:1647:0:0:0,-148.481	0:60:60:1562:0:0:0,-140.814	0:55:54:1392:1:25:0,-123.008
NC_000962	2612919	.	C	A	11248.5	.	AB=0;ABP=0;AC=1;AF=0.111111;AN=9;ANN=A|missense_variant|MODERATE|Rv2337c|Rv2337c|transcript|Rv2337c|protein_coding|1/1|c.69G>T|p.Glu23Asp|69/1119|69/1119|23/372||;AO=543;CIGAR=1X;DP=2095;DPB=2095;DPRA=0.92028;EPP=3.91008;EPPR=10.2635;GTI=0;LEN=1;MEANALT=1;MQM=60;MQMR=60;NS=9;NUMALT=1;ODDS=133.327;PAIRED=0;PAIREDR=0;PAO=0;PQA=0;PQR=0;PRO=0;QA=13475;QR=39352;RO=1552;RPL=337;RPP=71.6376;RPPR=77.025;RPR=206;RUN=1;SAF=276;SAP=3.33422;SAR=267;SRF=737;SRP=11.5227;SRR=815;TYPE=snp	GT:DP:RO:QR:AO:QA:GL	0:44:44:1176:0:0:0,-106.087	1:75:0:0:75:2243:-202.108,0	0:61:61:1754:0:0:0,-158.114	0:118:118:3226:0:0:0,-290.55	0:51:51:1419:0:0:0,-127.961	0:66:66:1819:0:0:0,-163.958	0:117:117:3199:0:0:0,-288.13	0:70:70:1882:0:0:0,-169.611	0:67:67:1885:0:0:0,-169.894
NC_000962	2613307	.	C	T	26994.8	.	AB=0;ABP=0;AC=8;AF=0.888889;AN=9;ANN=T|missense_variant|MODERATE|moeW|Rv2338c|transcript|Rv2338c|protein_coding|1/1|c.757G>A|p.Gly253Arg|757/957|757/957|253/318||;AO=1135;CIGAR=1X;DP=2122;DPB=2122;DPRA=0.932805;EPP=3.2418;EPPR=3.0125;GTI=0;LEN=1;MEANALT=1;MQM=60;MQMR=60;NS=9;NUMALT=1;ODDS=124.732;PAIRED=0;PAIREDR=0;PAO=0;PQA=0;PQR=0;PRO=0;QA=31588;QR=24021;RO=987;RPL=549;RPP=5.62946;RPPR=11.7424;RPR=586;RUN=1;SAF=558;SAP=3.70096;SAR=577;SRF=484;SRP=3.80453;SRR=503;TYPE=snp	GT:DP:RO:QR:AO:QA:GL	1:41:1:12:40:1258:-112.3,0	1:59:0:0:59:1839:-165.773,0	1:69:0:0:69:2229:-200.869,0	0:86:86:2443:0:0:0,-220.106	1:68:3:59:65:2072:-181.234,0	1:66:1:30:65:2106:-186.804,0	1:114:0:0:114:3634:-327.279,0	1:81:1:12:80:2483:-222.516,0	1:76:2:33:74:2311:-205.105,0
NC_000962	2625382	.	C	A	973.992	.	AB=0;ABP=0;AC=1;AF=0.111111;AN=9;ANN=A|missense_variant|MODERATE|Rv2345|Rv2345|transcript|Rv2345|protein_coding|1/1|c.1562C>A|p.Ala521Glu|1562/1983|1562/1983|521/660||;AO=37;CIGAR=1X;DP=1721;DPB=1721;DPRA=0.659145;EPP=5.88603;EPPR=3.26304;GTI=0;LEN=1;MEANALT=1;MQM=60;MQMR=60;NS=9;NUMALT=1;ODDS=172.047;PAIRED=0;PAIREDR=0;PAO=0;PQA=0;PQR=0;PRO=0;QA=1183;QR=43556;RO=1684;RPL=21;RPP=4.47751;RPPR=4.02125;RPR=16;RUN=1;SAF=20;SAP=3.5385;SAR=17;SRF=805;SRP=10.0715;SRR=879;TYPE=snp	GT:DP:RO:QR:AO:QA:GL	0:39:39:1226:0:0:0,-110.621	0:47:47:1420:0:0:0,-128.066	0:57:57:1709:0:0:0,-154.069	0:82:82:2547:0:0:0,-229.473	1:37:0:0:37:1183:-106.753,0	0:54:54:1715:0:0:0,-154.62	0:87:87:2673:0:0:0,-240.805	0:50:50:1512:0:0:0,-136.346	0:49:49:1498:0:0:0,-135.084
NC_000962	2640040	.	G	A	1514.05	.	AB=0;ABP=0;AC=1;AF=0.111111;AN=9;ANN=A|missense_variant|MODERATE|glyS|Rv2357c|transcript|Rv2357c|protein_coding|1/1|c.1025C>T|p.Thr342Ile|1025/1392|1025/1392|342/463||;AO=61;CIGAR=1X;DP=2047;DPB=2047;DPRA=0.918961;EPP=3.90025;EPPR=3.08028;GTI=0;LEN=1;MEANALT=1;MQM=60;MQMR=59.996;NS=9;NUMALT=1;ODDS=127.094;PAIRED=0;PAIREDR=0;PAO=0;PQA=0;PQR=0;PRO=0;QA=1825;QR=48995;RO=1986;RPL=35;RPP=5.89373;RPPR=6.9465;RPR=26;RUN=1;SAF=28;SAP=3.90025;SAR=33;SRF=1094;SRP=47.625;SRR=892;TYPE=snp	GT:DP:RO:QR:AO:QA:GL	0:49:49:1319:0:0:0,-118.955	0:55:55:1467:0:0:0,-132.273	0:61:60:1608:1:35:0,-141.459	0:116:116:3068:0:0:0,-276.335	1:61:1:17:60:1790:-159.661,0	0:66:66:1804:0:0:0,-162.605	0:111:111:2871:0:0:0,-258.606	0:73:73:1912:0:0:0,-172.313	0:63:63:1521:0:0:0,-137.107
NC_000962	2662321	.	C	T	1065.14	.	AB=0;ABP=0;AC=1;AF=0.111111;AN=9;ANN=T|missense_variant|MODERATE|mbtE|Rv2380c|transcript|Rv2380c|protein_coding|1/1|c.4795G>A|p.Asp1599Asn|4795/5049|4795/5049|1599/1682||;AO=48;CIGAR=1X;DP=1401;DPB=1401;DPRA=1.0643;EPP=24.906;EPPR=158.241;GTI=0;LEN=1;MEANALT=1;MQM=60;MQMR=60;NS=9;NUMALT=1;ODDS=108.274;PAIRED=0;PAIREDR=0;PAO=0;PQA=0;PQR=0;PRO=0;QA=1306;QR=34083;RO=1353;RPL=33;RPP=17.6677;RPPR=238.436;RPR=15;RUN=1;SAF=24;SAP=3.0103;SAR=24;SRF=631;SRP=16.3007;SRR=722;TYPE=snp	GT:DP:RO:QR:AO:QA:GL	0:31:31:865:0:0:0,-78.1127	0:24:24:713:0:0:0,-64.4493	1:48:0:0:48:1306:-117.778,0	0:39:39:1106:0:0:0,-99.8017	0:26:26:735:0:0:0,-66.4176	0:51:51:1444:0:0:0,-130.213	0:68:68:1988:0:0:0,-179.161	0:57:57:1615:0:0:0,-145.597	0:52:52:1497:0:0:0,-134.984
NC_000962	2667286	.	G	A	2549.48	.	AB=0;ABP=0;AC=1;AF=0.111111;AN=9;ANN=A|missense_variant|MODERATE|mbtD|Rv2381c|transcript|Rv2381c|protein_coding|1/1|c.2984C>T|p.Thr995Ile|2984/3015|2984/3015|995/1004||;AO=99;CIGAR=1X;DP=1981;DPB=1981;DPRA=1.4936;EPP=6.71716;EPPR=3.91489;GTI=0;LEN=1;MEANALT=1;MQM=60;MQMR=60;NS=9;NUMALT=1;ODDS=102.661;PAIRED=0;PAIREDR=0;PAO=0;PQA=0;PQR=0;PRO=0;QA=2998;QR=48012;RO=1882;RPL=50;RPP=3.03223;RPPR=10.3947;RPR=49;RUN=1;SAF=42;SAP=7.94546;SAR=57;SRF=838;SRP=51.9734;SRR=1044;TYPE=snp	GT:DP:RO:QR:AO:QA:GL	0:31:31:946:0:0:0,-85.4193	0:66:66:1944:0:0:0,-175.214	0:70:70:2017:0:0:0,-181.761	0:87:86:2499:1:27:0,-222.45	0:51:51:1515:0:0:0,-136.612	0:70:70:2161:0:0:0,-194.75	1:98:0:0:98:2971:-267.62,0	0:81:81:2381:0:0:0,-214.529	0:70:70:1981:0:0:0,-178.53
NC_000962	2669121	.	C	G	1873.75	.	AB=0;ABP=0;AC=1;AF=0.111111;AN=9;ANN=G|missense_variant|MODERATE|mbtD|Rv2381c|transcript|Rv2381c|protein_coding|1/1|c.1149G>C|p.Glu383Asp|1149/3015|1149/3015|383/1004||;AO=72;CIGAR=1X;DP=1862;DPB=1862;DPRA=1.2067;EPP=12.7819;EPPR=3.02122;GTI=0;LEN=1;MEANALT=1;MQM=60;MQMR=59.9799;NS=9;NUMALT=1;ODDS=162.085;PAIRED=0;PAIREDR=0;PAO=0;PQA=0;PQR=0;PRO=0;QA=2187;QR=43594;RO=1789;RPL=38;RPP=3.49285;RPPR=71.1877;RPR=34;RUN=1;SAF=31;SAP=6.02623;SAR=41;SRF=814;SRP=34.473;SRR=975;TYPE=snp	GT:DP:RO:QR:AO:QA:GL	0:41:41:1133:0:0:0,-102.218	0:41:41:899:0:0:0,-81.1193	0:60:60:1554:0:0:0,-140.092	0:93:93:2353:0:0:0,-211.974	0:54:54:1342:0:0:0,-121.008	0:57:57:1526:0:0:0,-137.545	0:117:116:2903:0:0:0,-261.295	1:72:0:0:72:2187:-197.08,0	0:51:51:1260:0:0:0,-113.628
NC_000962	2700172	.	C	T	654.726	.	AB=0;ABP=0;AC=1;AF=0.111111;AN=9;ANN=T|synonymous_variant|LOW|Rv2402|Rv2402|transcript|Rv2402|protein_coding|1/1|c.1644C>T|p.Ser548Ser|1644/1929|1644/1929|548/642||;AO=29;CIGAR=1X;DP=1619;DPB=1619;DPRA=0.54717;EPP=15.6647;EPPR=3.6713;GTI=0;LEN=1;MEANALT=1;MQM=60;MQMR=60;NS=9;NUMALT=1;ODDS=130.616;PAIRED=0;PAIREDR=0;PAO=0;PQA=0;PQR=0;PRO=0;QA=850;QR=39917;RO=1590;RPL=13;RPP=3.68421;RPPR=322.935;RPR=16;RUN=1;SAF=19;SAP=9.07545;SAR=10;SRF=751;SRP=13.5863;SRR=839;TYPE=snp	GT:DP:RO:QR:AO:QA:GL	1:29:0:0:29:850:-76.776,0	0:54:54:1499:0:0:0,-135.158	0:52:52:1434:0:0:0,-129.313	0:77:77:2100:0:0:0,-189.236	0:49:49:1381:0:0:0,-124.545	0:56:56:1546:0:0:0,-139.388	0:87:87:2457:0:0:0,-221.37	0:55:55:1475:0:0:0,-132.992	0:64:64:1721:0:0:0,-155.133
NC_000962	2718051	.	G	A	456.432	.	AB=0;ABP=0;AC=1;AF=0.111111;AN=9;ANN=A|synonymous_variant|LOW|Rv2420c|Rv2420c|transcript|Rv2420c|protein_coding|1/1|c.126C>T|p.Val42Val|126/381|126/381|42/126||,A|downstream_gene_variant|MODIFIER|nadD|Rv2421c|transcript|Rv2421c|protein_coding||c.*122C>T|||||122|;AO=23;CIGAR=1X;DP=1602;DPB=1602;DPRA=0.436985;EPP=7.63648;EPPR=73.874;GTI=0;LEN=1;MEANALT=1;MQM=60;MQMR=60;NS=9;NUMALT=1;ODDS=105.097;PAIRED=0;PAIREDR=0;PAO=0;PQA=0;PQR=0;PRO=0;QA=648;QR=40121;RO=1579;RPL=8;RPP=7.63648;RPPR=5.55308;RPR=15;RUN=1;SAF=17;SAP=14.4341;SAR=6;SRF=970;SRP=182.23;SRR=609;TYPE=snp	GT:DP:RO:QR:AO:QA:GL	1:23:0:0:23:648:-58.5904,0	0:44:44:1261:0:0:0,-113.753	0:41:41:1141:0:0:0,-102.944	0:66:66:1886:0:0:0,-169.985	0:37:37:1055:0:0:0,-95.2141	0:60:60:1704:0:0:0,-153.61	0:92:92:2652:0:0:0,-238.903	0:57:57:1721:0:0:0,-155.15	0:50:50:1533:0:0:0,-138.237
NC_000962	2775299	.	C	T	1316.06	.	AB=0;ABP=0;AC=1;AF=0.111111;AN=9;ANN=T|missense_variant|MODERATE|Rv2472|Rv2472|transcript|Rv2472|protein_coding|1/1|c.28C>T|p.Pro10Ser|28/294|28/294|10/97||,T|downstream_gene_variant|MODIFIER|aglA|Rv2471|transcript|Rv2471|protein_coding||c.*95C>T|||||95|;AO=53;CIGAR=1X;DP=1727;DPB=1727;DPRA=1.11191;EPP=5.01789;EPPR=3.19732;GTI=0;LEN=1;MEANALT=1;MQM=60;MQMR=60;NS=9;NUMALT=1;ODDS=143.462;PAIRED=0;PAIREDR=0;PAO=0;PQA=0;PQR=0;PRO=0;QA=1584;QR=41171;RO=1672;RPL=23;RPP=5.01789;RPPR=28.4654;RPR=30;RUN=1;SAF=32;SAP=7.96781;SAR=21;SRF=834;SRP=3.03108;SRR=838;TYPE=snp	GT:DP:RO:QR:AO:QA:GL	0:50:50:1292:0:0:0,-116.517	0:50:50:1152:0:0:0,-103.894	1:52:0:0:52:1549:-139.676,0	0:82:82:2136:0:0:0,-192.462	0:55:54:1494:0:0:0,-134.574	0:48:47:1232:0:0:0,-110.978	0:113:113:2988:0:0:0,-269.136	0:59:59:1525:0:0:0,-137.486	0:71:70:1824:1:35:0,-160.891
NC_000962	2780611	.	C	T	984.268	.	AB=0;ABP=0;AC=1;AF=0.111111;AN=9;ANN=T|missense_variant|MODERATE|gdh|Rv2476c|transcript|Rv2476c|protein_coding|1/1|c.1652G>A|p.Arg551His|1652/4875|1652/4875|551/1624||;AO=40;CIGAR=1X;DP=1683;DPB=1683;DPRA=0.730371;EPP=16.9077;EPPR=132.491;GTI=0;LEN=1;MEANALT=1;MQM=60;MQMR=60;NS=9;NUMALT=1;ODDS=177.831;PAIRED=0;PAIREDR=0;PAO=0;PQA=0;PQR=0;PRO=0;QA=1194;QR=41186;RO=1643;RPL=18;RPP=3.87889;RPPR=3.07506;RPR=22;RUN=1;SAF=20;SAP=3.0103;SAR=20;SRF=899;SRP=34.763;SRR=744;TYPE=snp	GT:DP:RO:QR:AO:QA:GL	0:37:37:957:0:0:0,-86.3732	1:40:0:0:40:1194:-107.732,0	0:45:45:1246:0:0:0,-112.395	0:80:80:2216:0:0:0,-199.678	0:71:71:1975:0:0:0,-177.993	0:56:56:1516:0:0:0,-136.683	0:93:93:2509:0:0:0,-226.038	0:62:62:1738:0:0:0,-156.669	0:58:58:1645:0:0:0,-148.3
NC_000962	2786017	.	A	G	2032.48	.	AB=0;ABP=0;AC=1;AF=0.111111;AN=9;ANN=G|intergenic_region|MODIFIER|Rv2478c-Rv2481c|Rv2478c-Rv2481c|intergenic_region|Rv2478c-Rv2481c|||n.2786017A>G||||||;AO=85;CIGAR=1X;DP=2071;DPB=2071;DPRA=1.35767;EPP=3.64897;EPPR=5.32391;GTI=0;LEN=1;MEANALT=1;MQM=60;MQMR=59.998;NS=9;NUMALT=1;ODDS=124.41;PAIRED=0;PAIREDR=0;PAO=0;PQA=0;PQR=0;PRO=0;QA=2566;QR=51178;RO=1986;RPL=7;RPP=131.791;RPPR=2704.98;RPR=78;RUN=1;SAF=37;SAP=6.10145;SAR=48;SRF=893;SRP=46.7459;SRR=1093;TYPE=snp	GT:DP:RO:QR:AO:QA:GL	0:56:56:1714:0:0:0,-154.53	0:60:60:1761:0:0:0,-158.743	0:56:56:1668:0:0:0,-150.38	0:105:105:3166:0:0:0,-285.171	0:54:54:1635:0:0:0,-147.418	0:66:65:1978:1:28:0,-175.481	0:114:113:3462:1:28:0,-309.01	1:83:0:0:83:2510:-226.142,0	0:58:58:1738:0:0:0,-156.675
NC_000962	2789216	.	G	A	935.87	.	AB=0;ABP=0;AC=1;AF=0.111111;AN=9;ANN=A|missense_variant|MODERATE|plsB2|Rv2482c|transcript|Rv2482c|protein_coding|1/1|c.68C>T|p.Thr23Met|68/2370|68/2370|23/789||,A|downstream_gene_variant|MODIFIER|plsC|Rv2483c|transcript|Rv2483c|protein_coding||c.*64C>T|||||64|;AO=41;CIGAR=1X;DP=1542;DPB=1542;DPRA=0.819454;EPP=3.48696;EPPR=6.92474;GTI=0;LEN=1;MEANALT=1;MQM=60;MQMR=59.9953;NS=9;NUMALT=1;ODDS=154.373;PAIRED=0;PAIREDR=0;PAO=0;PQA=0;PQR=0;PRO=0;QA=1126;QR=37925;RO=1500;RPL=17;RPP=5.60547;RPPR=16.9135;RPR=24;RUN=1;SAF=25;SAP=7.30028;SAR=16;SRF=763;SRP=3.98891;SRR=737;TYPE=snp	GT:DP:RO:QR:AO:QA:GL	0:29:28:820:0:0:0,-73.9362	1:41:0:0:41:1126:-101.595,0	0:53:53:1499:0:0:0,-135.165	0:60:60:1685:0:0:0,-151.9	0:42:42:1171:0:0:0,-105.647	0:71:71:1981:0:0:0,-178.532	0:81:81:2418:0:0:0,-217.853	0:57:57:1628:0:0:0,-146.775	0:49:49:1307:0:0:0,-117.876
NC_000962	2790145	.	C	T	1207.1	.	AB=0;ABP=0;AC=1;AF=0.111111;AN=9;ANN=T|missense_variant|MODERATE|plsC|Rv2483c|transcript|Rv2483c|protein_coding|1/1|c.878G>A|p.Gly293Asp|878/1743|878/1743|293/580||;AO=58;CIGAR=1X;DP=1641;DPB=1641;DPRA=1.11884;EPP=10.3484;EPPR=7.31481;GTI=0;LEN=1;MEANALT=2;MQM=60;MQMR=60;NS=9;NUMALT=1;ODDS=143.156;PAIRED=0;PAIREDR=0;PAO=0;PQA=0;PQR=0;PRO=0;QA=1436;QR=38066;RO=1582;RPL=32;RPP=4.35811;RPPR=20.8488;RPR=26;RUN=1;SAF=34;SAP=6.75422;SAR=24;SRF=905;SRP=74.3642;SRR=677;TYPE=snp	GT:DP:RO:QR:AO:QA:GL	0:38:38:866:0:0:0,-78.1577	0:51:51:1085:0:0:0,-97.852	0:69:69:1593:0:0:0,-143.583	0:83:83:1995:0:0:0,-179.765	0:49:49:1206:0:0:0,-108.771	0:55:55:1368:0:0:0,-123.347	0:103:103:2717:0:0:0,-244.745	1:59:0:0:58:1436:-129.266,0	0:64:64:1556:0:0:0,-140.262
NC_000962	2833833	.	C	T	2011.58	.	AB=0;ABP=0;AC=1;AF=0.111111;AN=9;ANN=T|upstream_gene_variant|MODIFIER|Rv2517c|Rv2517c|transcript|Rv2517c|protein_coding||c.-72G>A|||||72|,T|intergenic_region|MODIFIER|Rv2517c-ldtB|Rv2517c-Rv2518c|intergenic_region|Rv2517c-Rv2518c|||n.2833833C>T||||||;AO=83;CIGAR=1X;DP=2231;DPB=2231;DPRA=1.18316;EPP=12.4549;EPPR=81.1388;GTI=0;LEN=1;MEANALT=1;MQM=60;MQMR=60;NS=9;NUMALT=1;ODDS=123.274;PAIRED=0;PAIREDR=0;PAO=0;PQA=0;PQR=0;PRO=0;QA=2348;QR=55634;RO=2148;RPL=44;RPP=3.66436;RPPR=58.3646;RPR=39;RUN=1;SAF=48;SAP=7.43173;SAR=35;SRF=1054;SRP=4.62778;SRR=1094;TYPE=snp	GT:DP:RO:QR:AO:QA:GL	0:49:48:1431:1:8:0,-128.258	1:81:0:0:81:2331:-210.029,0	0:69:69:2110:0:0:0,-190.158	0:114:114:3411:0:0:0,-307.212	0:61:61:1842:0:0:0,-166.043	0:67:67:2039:0:0:0,-183.763	0:121:120:3730:1:9:0,-335.014	0:95:95:2886:0:0:0,-259.977	0:67:67:2017:0:0:0,-181.788
NC_000962	2849618	.	T	A	2669.2	.	AB=0;ABP=0;AC=1;AF=0.111111;AN=9;ANN=A|intergenic_region|MODIFIER|fas-Rv2525c|Rv2524c-Rv2525c|intergenic_region|Rv2524c-Rv2525c|||n.2849618T>A||||||;AO=101;CIGAR=1X;DP=2095;DPB=2095;DPRA=1.53537;EPP=5.61177;EPPR=3.02011;GTI=0;LEN=1;MEANALT=1;MQM=60;MQMR=59.999;NS=9;NUMALT=1;ODDS=105.563;PAIRED=0;PAIREDR=0;PAO=0;PQA=0;PQR=0;PRO=0;QA=3106;QR=49997;RO=1993;RPL=50;RPP=3.0318;RPPR=10.5162;RPR=51;RUN=1;SAF=44;SAP=6.64375;SAR=57;SRF=1000;SRP=3.06369;SRR=993;TYPE=snp	GT:DP:RO:QR:AO:QA:GL	0:42:42:1199:0:0:0,-108.173	0:64:64:1738:0:0:0,-156.657	0:56:56:1613:0:0:0,-145.428	1:102:1:13:101:3106:-278.464,0	0:49:49:1393:0:0:0,-125.626	0:71:71:1995:0:0:0,-179.789	0:100:100:2895:0:0:0,-260.785	0:78:77:2118:0:0:0,-190.54	0:74:74:2017:0:0:0,-181.765
NC_000962	2885615	.	C	T	1329.09	.	AB=0;ABP=0;AC=1;AF=0.111111;AN=9;ANN=T|synonymous_variant|LOW|Rv2565|Rv2565|transcript|Rv2565|protein_coding|1/1|c.1005C>T|p.Ile335Ile|1005/1752|1005/1752|335/583||;AO=60;CIGAR=1X;DP=1598;DPB=1598;DPRA=1.17035;EPP=10.1038;EPPR=4.28099;GTI=0;LEN=1;MEANALT=1;MQM=60;MQMR=60;NS=9;NUMALT=1;ODDS=143.83;PAIRED=0;PAIREDR=0;PAO=0;PQA=0;PQR=0;PRO=0;QA=1573;QR=39229;RO=1538;RPL=33;RPP=4.31318;RPPR=8.79336;RPR=27;RUN=1;SAF=36;SAP=8.22183;SAR=24;SRF=839;SRP=30.6832;SRR=699;TYPE=snp	GT:DP:RO:QR:AO:QA:GL	0:36:36:1106:0:0:0,-99.8221	0:56:56:1624:0:0:0,-146.416	0:33:33:946:0:0:0,-85.4084	0:73:73:2147:0:0:0,-193.479	0:52:52:1491:0:0:0,-134.437	0:61:61:1796:0:0:0,-161.898	0:91:91:2628:0:0:0,-236.756	1:60:0:0:60:1573:-141.801,0	0:51:51:1451:0:0:0,-130.844
NC_000962	2904712	.	C	G	8677.24	.	AB=0;ABP=0;AC=6;AF=0.666667;AN=9;ANN=G|downstream_gene_variant|MODIFIER|hisS|Rv2580c|transcript|Rv2580c|protein_coding||c.*109G>C|||||109|,G|intergenic_region|MODIFIER|dhaA-hisS|Rv2579-Rv2580c|intergenic_region|Rv2579-Rv2580c|||n.2904712C>G||||||;AO=348;CIGAR=1X;DP=1877;DPB=1877;DPRA=0.948332;EPP=3.11014;EPPR=36.2556;GTI=0;LEN=1;MEANALT=1;MQM=60;MQMR=60;NS=9;NUMALT=1;ODDS=128.859;PAIRED=0;PAIREDR=0;PAO=0;PQA=0;PQR=0;PRO=0;QA=9807;QR=37483;RO=1529;RPL=175;RPP=3.03526;RPPR=3.76158;RPR=173;RUN=1;SAF=205;SAP=26.9963;SAR=143;SRF=747;SRP=4.75003;SRR=782;TYPE=snp	GT:DP:RO:QR:AO:QA:GL	1:37:0:0:37:1026:-92.6005,0	0:42:42:1277:0:0:0,-115.207	1:41:0:0:41:1209:-109.082,0	0:79:79:2182:0:0:0,-196.615	1:50:0:0:50:1395:-125.8,0	1:57:0:0:57:1607:-144.878,0	1:105:0:0:105:3055:-275.175,0	0:56:56:1576:0:0:0,-142.095	1:58:0:0:58:1515:-136.589,0
NC_000962	2927114	.	G	A	1373.11	.	AB=0;ABP=0;AC=1;AF=0.111111;AN=9;ANN=A|synonymous_variant|LOW|Rv2598|Rv2598|transcript|Rv2598|protein_coding|1/1|c.129G>A|p.Leu43Leu|129/495|129/495|43/164||,A|downstream_gene_variant|MODIFIER|Rv2597|Rv2597|transcript|Rv2597|protein_coding||c.*139G>A|||||139|;AO=58;CIGAR=1X;DP=1317;DPB=1317;DPRA=1.15287;EPP=3.0103;EPPR=6.50294;GTI=0;LEN=1;MEANALT=1;MQM=60;MQMR=59.9905;NS=9;NUMALT=1;ODDS=100.858;PAIRED=0;PAIREDR=0;PAO=0;PQA=0;PQR=0;PRO=0;QA=1631;QR=32285;RO=1259;RPL=25;RPP=5.40641;RPPR=10.2974;RPR=33;RUN=1;SAF=28;SAP=3.16006;SAR=30;SRF=525;SRP=78.3495;SRR=734;TYPE=snp	GT:DP:RO:QR:AO:QA:GL	0:29:29:886:0:0:0,-80.0222	0:37:37:1096:0:0:0,-98.909	0:38:38:1155:0:0:0,-104.231	1:57:0:0:57:1618:-145.867,0	0:32:32:957:0:0:0,-86.4068	0:40:39:1165:1:13:0,-103.824	0:69:69:1966:0:0:0,-177.178	0:58:58:1768:0:0:0,-159.371	0:47:47:1452:0:0:0,-130.955
NC_000962	2959775	.	C	T	1899.07	.	AB=0;ABP=0;AC=1;AF=0.111111;AN=9;ANN=T|missense_variant|MODERATE|Rv2633c|Rv2633c|transcript|Rv2633c|protein_coding|1/1|c.46G>A|p.Gly16Arg|46/486|46/486|16/161||;AO=100;CIGAR=1X;DP=2286;DPB=2286;DPRA=1.57517;EPP=5.18177;EPPR=6.35194;GTI=0;LEN=1;MEANALT=1;MQM=60;MQMR=60;NS=9;NUMALT=1;ODDS=133.134;PAIRED=0;PAIREDR=0;PAO=0;PQA=0;PQR=0;PRO=0;QA=2253;QR=54259;RO=2186;RPL=51;RPP=3.09716;RPPR=8.74791;RPR=49;RUN=1;SAF=50;SAP=3.0103;SAR=50;SRF=1081;SRP=3.58247;SRR=1105;TYPE=snp	GT:DP:RO:QR:AO:QA:GL	0:30:30:805:0:0:0,-72.7091	0:46:46:1248:0:0:0,-112.573	0:58:58:1560:0:0:0,-140.643	1:100:1:25:99:2243:-199.559,0	0:52:52:1387:0:0:0,-125.079	0:60:60:1691:0:0:0,-152.443	0:124:123:3348:1:10:0,-300.538	0:81:81:2305:0:0:0,-207.687	0:67:67:1858:0:0:0,-167.467
NC_000962	2999455	.	C	T	1644.48	.	AB=0;ABP=0;AC=1;AF=0.111111;AN=9;ANN=T|missense_variant|MODERATE|dxs1|Rv2682c|transcript|Rv2682c|protein_coding|1/1|c.514G>A|p.Asp172Asn|514/1917|514/1917|172/638||;AO=70;CIGAR=1X;DP=1796;DPB=1796;DPRA=1.21669;EPP=3.50664;EPPR=55.3672;GTI=0;LEN=1;MEANALT=1;MQM=60;MQMR=60;NS=9;NUMALT=1;ODDS=162.272;PAIRED=0;PAIREDR=0;PAO=0;PQA=0;PQR=0;PRO=0;QA=1929;QR=43727;RO=1726;RPL=29;RPP=7.47733;RPPR=3.03043;RPR=41;RUN=1;SAF=26;SAP=13.0611;SAR=44;SRF=838;SRP=6.15554;SRR=888;TYPE=snp	GT:DP:RO:QR:AO:QA:GL	0:29:29:821:0:0:0,-74.1608	0:32:32:959:0:0:0,-86.5896	0:54:54:1572:0:0:0,-141.742	1:70:0:0:70:1929:-173.851,0	0:34:34:999:0:0:0,-90.1844	0:73:73:2220:0:0:0,-200.055	0:99:99:2815:0:0:0,-253.587	0:78:78:2300:0:0:0,-207.249	0:50:50:1393:0:0:0,-125.621
NC_000962	2999609	.	G	A	1399.07	.	AB=0;ABP=0;AC=1;AF=0.111111;AN=9;ANN=A|synonymous_variant|LOW|dxs1|Rv2682c|transcript|Rv2682c|protein_coding|1/1|c.360C>T|p.Tyr120Tyr|360/1917|360/1917|120/638||;AO=59;CIGAR=1X;DP=1571;DPB=1571;DPRA=1.19126;EPP=3.0471;EPPR=6.60545;GTI=0;LEN=1;MEANALT=2;MQM=60;MQMR=60;NS=9;NUMALT=1;ODDS=115.687;PAIRED=0;PAIREDR=0;PAO=0;PQA=0;PQR=0;PRO=0;QA=1652;QR=38111;RO=1510;RPL=31;RPP=3.34154;RPPR=3.15411;RPR=28;RUN=1;SAF=20;SAP=16.2968;SAR=39;SRF=554;SRP=235.407;SRR=956;TYPE=snp	GT:DP:RO:QR:AO:QA:GL	0:20:20:582:0:0:0,-52.6594	0:52:52:1582:0:0:0,-142.648	0:48:48:1446:0:0:0,-130.405	0:66:66:1895:0:0:0,-170.797	0:37:37:1051:0:0:0,-94.8495	0:52:52:1399:0:0:0,-126.156	0:70:69:1984:0:0:0,-178.707	0:60:60:1628:0:0:0,-146.76	1:60:0:0:59:1652:-148.802,0
NC_000962	3014960	.	A	C	1390.15	.	AB=0;ABP=0;AC=1;AF=0.111111;AN=9;ANN=C|synonymous_variant|LOW|Rv2699c|Rv2699c|transcript|Rv2699c|protein_coding|1/1|c.6T>G|p.Pro2Pro|6/303|6/303|2/100||;AO=55;CIGAR=1X;DP=2014;DPB=2014;DPRA=0.842266;EPP=3.04978;EPPR=13.6614;GTI=0;LEN=1;MEANALT=1;MQM=60;MQMR=59.9954;NS=9;NUMALT=1;ODDS=166.267;PAIRED=0;PAIREDR=0;PAO=0;PQA=0;PQR=0;PRO=0;QA=1628;QR=51007;RO=1958;RPL=29;RPP=3.36563;RPPR=4.14594;RPR=26;RUN=1;SAF=31;SAP=4.94488;SAR=24;SRF=919;SRP=18.9803;SRR=1039;TYPE=snp	GT:DP:RO:QR:AO:QA:GL	0:37:37:1145:0:0:0,-103.33	0:51:51:1584:0:0:0,-142.825	1:55:0:0:55:1628:-146.778,0	0:86:85:2672:0:0:0,-240.438	0:54:54:1629:0:0:0,-146.866	0:77:77:2396:0:0:0,-215.883	0:130:130:3985:0:0:0,-358.841	0:73:73:2228:0:0:0,-200.758	0:74:74:2320:0:0:0,-209.052
NC_000962	3023061	.	C	T	636.951	.	AB=0;ABP=0;AC=1;AF=0.111111;AN=9;ANN=T|missense_variant|MODERATE|sigB|Rv2710|transcript|Rv2710|protein_coding|1/1|c.601C>T|p.Pro201Ser|601/972|601/972|201/323||;AO=32;CIGAR=1X;DP=2006;DPB=2006;DPRA=0.486322;EPP=3.0103;EPPR=18.3272;GTI=0;LEN=1;MEANALT=1;MQM=60;MQMR=59.9975;NS=9;NUMALT=1;ODDS=146.663;PAIRED=0;PAIREDR=0;PAO=0;PQA=0;PQR=0;PRO=0;QA=833;QR=49508;RO=1974;RPL=13;RPP=5.45321;RPPR=16.8092;RPR=19;RUN=1;SAF=17;SAP=3.28173;SAR=15;SRF=989;SRP=3.0279;SRR=985;TYPE=snp	GT:DP:RO:QR:AO:QA:GL	1:32:0:0:32:833:-75.2094,0	0:58:58:1597:0:0:0,-143.971	0:49:49:1434:0:0:0,-129.322	0:70:70:2017:0:0:0,-181.771	0:54:54:1558:0:0:0,-140.473	0:77:77:2194:0:0:0,-197.704	0:103:103:2818:0:0:0,-253.835	0:60:60:1615:0:0:0,-145.598	0:58:58:1595:0:0:0,-143.801
NC_000962	3024996	.	C	G	598.213	.	AB=0;ABP=0;AC=1;AF=0.111111;AN=9;ANN=G|missense_variant|MODERATE|Rv2712c|Rv2712c|transcript|Rv2712c|protein_coding|1/1|c.333G>C|p.Trp111Cys|333/1059|333/1059|111/352||;AO=26;CIGAR=1X;DP=1293;DPB=1293;DPRA=0.615627;EPP=4.34659;EPPR=18.478;GTI=0;LEN=1;MEANALT=1;MQM=60;MQMR=60;NS=9;NUMALT=1;ODDS=118.316;PAIRED=0;PAIREDR=0;PAO=0;PQA=0;PQR=0;PRO=0;QA=753;QR=32339;RO=1267;RPL=13;RPP=3.0103;RPPR=12.1435;RPR=13;RUN=1;SAF=12;SAP=3.34437;SAR=14;SRF=668;SRP=11.17;SRR=599;TYPE=snp	GT:DP:RO:QR:AO:QA:GL	0:18:18:533:0:0:0,-48.2507	0:32:32:934:0:0:0,-84.3231	0:28:28:860:0:0:0,-77.6817	0:47:47:1508:0:0:0,-135.983	1:26:0:0:26:753:-68.0437,0	0:48:48:1445:0:0:0,-130.31	0:71:71:2045:0:0:0,-184.291	0:50:50:1504:0:0:0,-135.623	0:35:35:998:0:0:0,-90.075
NC_000962	3028050	.	G	A	19280.3	.	AB=0;ABP=0;AC=8;AF=0.888889;AN=9;ANN=A|upstream_gene_variant|MODIFIER|Rv2715|Rv2715|transcript|Rv2715|protein_coding||c.-48G>A|||||48|,A|downstream_gene_variant|MODIFIER|Rv2714|Rv2714|transcript|Rv2714|protein_coding||c.*11G>A|||||11|,A|intergenic_region|MODIFIER|Rv2714-Rv2715|Rv2714-Rv2715|intergenic_region|Rv2714-Rv2715|||n.3028050G>A||||||;AO=986;CIGAR=1X;DP=1862;DPB=1862;DPRA=0.97938;EPP=3.32743;EPPR=3.09954;GTI=0;LEN=1;MEANALT=1;MQM=60;MQMR=60;NS=9;NUMALT=1;ODDS=103.231;PAIRED=0;PAIREDR=0;PAO=0;PQA=0;PQR=0;PRO=0;QA=22775;QR=20955;RO=876;RPL=481;RPP=4.27883;RPPR=29.8215;RPR=505;RUN=1;SAF=470;SAP=7.67038;SAR=516;SRF=419;SRP=6.58976;SRR=457;TYPE=snp	GT:DP:RO:QR:AO:QA:GL	1:41:0:0:41:819:-73.9024,0	1:50:0:0:50:1121:-101.1,0	1:47:0:0:47:1092:-98.5018,0	0:103:103:2403:0:0:0,-216.47	1:51:0:0:51:1189:-107.229,0	1:57:0:0:57:1279:-115.321,0	1:122:0:0:122:2752:-247.877,0	1:66:0:0:66:1386:-124.937,0	1:64:0:0:64:1425:-128.459,0
NC_000962	3049064	.	G	A	617.515	.	AB=0;ABP=0;AC=1;AF=0.111111;AN=9;ANN=A|missense_variant|MODERATE|recX|Rv2736c|transcript|Rv2736c|protein_coding|1/1|c.23C>T|p.Pro8Leu|23/525|23/525|8/174||,A|synonymous_variant|LOW|recA|Rv2737c|transcript|Rv2737c|protein_coding|1/1|c.2361C>T|p.Pro787Pro|2361/2373|2361/2373|787/790||;AO=31;CIGAR=1X;DP=1736;DPB=1736;DPRA=0.581327;EPP=8.68415;EPPR=244.289;GTI=0;LEN=1;MEANALT=1;MQM=60;MQMR=59.9935;NS=9;NUMALT=1;ODDS=133.421;PAIRED=0;PAIREDR=0;PAO=0;PQA=0;PQR=0;PRO=0;QA=834;QR=39819;RO=1703;RPL=8;RPP=18.771;RPPR=587.419;RPR=23;RUN=1;SAF=15;SAP=3.08035;SAR=16;SRF=845;SRP=3.22579;SRR=858;TYPE=snp	GT:DP:RO:QR:AO:QA:GL	0:36:36:866:0:0:0,-78.1662	1:33:2:20:31:834:-73.4139,0	0:56:55:1098:0:0:0,-98.8702	0:77:77:1738:0:0:0,-156.619	0:36:36:761:0:0:0,-68.6908	0:65:65:1413:0:0:0,-127.365	0:92:92:1949:0:0:0,-175.593	0:84:83:1817:0:0:0,-163.525	0:43:43:1021:0:0:0,-92.1099
NC_000962	3049651	.	C	T	2722.92	.	AB=0;ABP=0;AC=1;AF=0.111111;AN=9;ANN=T|missense_variant|MODERATE|recA|Rv2737c|transcript|Rv2737c|protein_coding|1/1|c.1774G>A|p.Val592Met|1774/2373|1774/2373|592/790||;AO=114;CIGAR=1X;DP=2020;DPB=2020;DPRA=0.867261;EPP=17.9439;EPPR=200.17;GTI=0;LEN=1;MEANALT=1;MQM=60;MQMR=60;NS=9;NUMALT=1;ODDS=192.756;PAIRED=0;PAIREDR=0;PAO=0;PQA=0;PQR=0;PRO=0;QA=3204;QR=48547;RO=1906;RPL=34;RPP=43.3159;RPPR=164.078;RPR=80;RUN=1;SAF=47;SAP=10.6295;SAR=67;SRF=846;SRP=55.1849;SRR=1060;TYPE=snp	GT:DP:RO:QR:AO:QA:GL	0:43:43:1289:0:0:0,-116.281	0:49:49:1405:0:0:0,-126.713	0:57:57:1645:0:0:0,-148.305	0:86:86:2443:0:0:0,-220.113	0:55:55:1605:0:0:0,-144.71	0:66:66:1926:0:0:0,-173.594	0:110:110:3355:0:0:0,-302.172	1:68:0:0:68:2100:-189.257,0	0:53:53:1591:0:0:0,-143.455
NC_000962	3053619	.	G	A	2492.59	.	AB=0;ABP=0;AC=1;AF=0.111111;AN=9;ANN=A|missense_variant|MODERATE|ephG|Rv2740|transcript|Rv2740|protein_coding|1/1|c.387G>A|p.Met129Ile|387/450|387/450|129/149||;AO=99;CIGAR=1X;DP=2043;DPB=2043;DPRA=1.52778;EPP=6.71716;EPPR=3.05051;GTI=0;LEN=1;MEANALT=1;MQM=60;MQMR=60;NS=9;NUMALT=1;ODDS=155.736;PAIRED=0;PAIREDR=0;PAO=0;PQA=0;PQR=0;PRO=0;QA=2895;QR=49527;RO=1944;RPL=54;RPP=4.78696;RPPR=66.2824;RPR=45;RUN=1;SAF=47;SAP=3.55865;SAR=52;SRF=988;SRP=4.15412;SRR=956;TYPE=snp	GT:DP:RO:QR:AO:QA:GL	0:40:40:1170:0:0:0,-105.564	0:60:60:1672:0:0:0,-150.725	0:57:57:1664:0:0:0,-150.016	1:99:0:0:99:2895:-260.778,0	0:61:61:1820:0:0:0,-164.052	0:79:79:2321:0:0:0,-209.133	0:102:102:3044:0:0:0,-274.189	0:64:64:1912:0:0:0,-172.333	0:67:67:1988:0:0:0,-179.174
NC_000962	3106600	.	T	G	944.032	.	AB=0;ABP=0;AC=1;AF=0.111111;AN=9;ANN=G|synonymous_variant|LOW|Rv2797c|Rv2797c|transcript|Rv2797c|protein_coding|1/1|c.708A>C|p.Arg236Arg|708/1689|708/1689|236/562||;AO=43;CIGAR=1X;DP=1239;DPB=1239;DPRA=1.1046;EPP=7.10075;EPPR=5.91528;GTI=0;LEN=1;MEANALT=1;MQM=60;MQMR=60;NS=9;NUMALT=1;ODDS=103.872;PAIRED=0;PAIREDR=0;PAO=0;PQA=0;PQR=0;PRO=0;QA=1183;QR=30810;RO=1196;RPL=28;RPP=11.5447;RPPR=56.7234;RPR=15;RUN=1;SAF=10;SAP=29.7245;SAR=33;SRF=482;SRP=100.734;SRR=714;TYPE=snp	GT:DP:RO:QR:AO:QA:GL	0:28:28:863:0:0:0,-77.9564	0:36:36:1098:0:0:0,-99.0959	0:29:29:794:0:0:0,-71.7171	0:52:52:1631:0:0:0,-147.055	0:37:37:1141:0:0:0,-102.971	0:49:49:1472:0:0:0,-132.741	0:64:64:1976:0:0:0,-178.093	1:44:1:13:43:1183:-105.414,0	0:36:36:1086:0:0:0,-98.0174
NC_000962	3107689	.	A	G	820.849	.	AB=0;ABP=0;AC=1;AF=0.111111;AN=9;ANN=G|upstream_gene_variant|MODIFIER|Rv2798c|Rv2798c|transcript|Rv2798c|protein_coding||c.-52T>C|||||52|,G|upstream_gene_variant|MODIFIER|Rv2799|Rv2799|transcript|Rv2799|protein_coding||c.-79A>G|||||79|,G|intergenic_region|MODIFIER|Rv2798c-Rv2799|Rv2798c-Rv2799|intergenic_region|Rv2798c-Rv2799|||n.3107689A>G||||||;AO=34;CIGAR=1X;DP=1609;DPB=1609;DPRA=0.66709;EPP=12.2071;EPPR=108.798;GTI=0;LEN=1;MEANALT=1;MQM=60;MQMR=60;NS=9;NUMALT=1;ODDS=180.685;PAIRED=0;PAIREDR=0;PAO=0;PQA=0;PQR=0;PRO=0;QA=1027;QR=39305;RO=1575;RPL=19;RPP=4.03217;RPPR=84.4219;RPR=15;RUN=1;SAF=14;SAP=5.30951;SAR=20;SRF=765;SRP=5.80219;SRR=810;TYPE=snp	GT:DP:RO:QR:AO:QA:GL	0:40:40:1076:0:0:0,-97.0956	0:37:37:990:0:0:0,-89.3525	0:35:35:908:0:0:0,-81.9657	0:70:70:2016:0:0:0,-181.692	1:35:1:12:34:1027:-91.5061,0	0:64:64:1777:0:0:0,-160.176	0:93:93:2630:0:0:0,-236.94	0:60:60:1583:0:0:0,-142.713	0:55:55:1433:0:0:0,-129.212
NC_000962	3129953	.	C	T	2143	.	AB=0;ABP=0;AC=1;AF=0.111111;AN=9;ANN=T|synonymous_variant|LOW|Rv2823c|Rv2823c|transcript|Rv2823c|protein_coding|1/1|c.1821G>A|p.Pro607Pro|1821/2430|1821/2430|607/809||;AO=93;CIGAR=1X;DP=2017;DPB=2017;DPRA=1.4501;EPP=3.59403;EPPR=11.3576;GTI=0;LEN=1;MEANALT=1;MQM=60;MQMR=60;NS=9;NUMALT=1;ODDS=164.172;PAIRED=0;PAIREDR=0;PAO=0;PQA=0;PQR=0;PRO=0;QA=2496;QR=49498;RO=1924;RPL=53;RPP=6.95631;RPPR=3.77325;RPR=40;RUN=1;SAF=43;SAP=4.15441;SAR=50;SRF=928;SRP=8.22906;SRR=996;TYPE=snp	GT:DP:RO:QR:AO:QA:GL	0:48:48:1454:0:0:0,-131.125	0:62:62:1795:0:0:0,-161.801	0:54:54:1527:0:0:0,-137.68	0:116:116:3488:0:0:0,-314.142	0:59:59:1715:0:0:0,-154.606	0:84:84:2453:0:0:0,-221.008	0:95:95:2861:0:0:0,-257.725	0:90:90:2621:0:0:0,-236.122	1:93:0:0:93:2496:-224.869,0
NC_000962	3147943	.	G	C	1755.97	.	AB=0;ABP=0;AC=1;AF=0.111111;AN=9;ANN=C|upstream_gene_variant|MODIFIER|infB|Rv2839c|transcript|Rv2839c|protein_coding||c.-70C>G|||||70|,C|downstream_gene_variant|MODIFIER|Rv2840c|Rv2840c|transcript|Rv2840c|protein_coding||c.*16C>G|||||16|,C|intergenic_region|MODIFIER|infB-Rv2840c|Rv2839c-Rv2840c|intergenic_region|Rv2839c-Rv2840c|||n.3147943G>C||||||;AO=76;CIGAR=1X;DP=2121;DPB=2121;DPRA=1.11491;EPP=48.7255;EPPR=226.721;GTI=0;LEN=1;MEANALT=1;MQM=60;MQMR=59.9888;NS=9;NUMALT=1;ODDS=105.53;PAIRED=0;PAIREDR=0;PAO=0;PQA=0;PQR=0;PRO=0;QA=2094;QR=53101;RO=2045;RPL=30;RPP=10.3247;RPPR=116.552;RPR=46;RUN=1;SAF=38;SAP=3.0103;SAR=38;SRF=1054;SRP=7.22476;SRR=991;TYPE=snp	GT:DP:RO:QR:AO:QA:GL	0:45:45:1500:0:0:0,-135.274	0:66:66:2121:0:0:0,-191.138	0:50:50:1487:0:0:0,-134.076	1:76:0:0:76:2094:-188.698,0	0:58:58:1950:0:0:0,-175.748	0:67:67:2076:0:0:0,-187.084	0:108:108:3524:0:0:0,-317.355	0:66:66:2115:0:0:0,-190.583	0:30:30:1008:0:0:0,-90.9992
NC_000962	3168655	.	G	A	1912.15	.	AB=0;ABP=0;AC=1;AF=0.111111;AN=9;ANN=A|synonymous_variant|LOW|Rv2857c|Rv2857c|transcript|Rv2857c|protein_coding|1/1|c.705C>T|p.Asp235Asp|705/777|705/777|235/258||;AO=75;CIGAR=1X;DP=2078;DPB=2078;DPRA=1.12332;EPP=3.73412;EPPR=15.8906;GTI=0;LEN=1;MEANALT=1;MQM=60;MQMR=60;NS=9;NUMALT=1;ODDS=173.171;PAIRED=0;PAIREDR=0;PAO=0;PQA=0;PQR=0;PRO=0;QA=2210;QR=51058;RO=2003;RPL=34;RPP=4.429;RPPR=20.4959;RPR=41;RUN=1;SAF=35;SAP=3.73412;SAR=40;SRF=954;SRP=12.7944;SRR=1049;TYPE=snp	GT:DP:RO:QR:AO:QA:GL	0:35:35:1019:0:0:0,-91.9782	0:58:58:1651:0:0:0,-148.842	0:61:61:1721:0:0:0,-155.129	0:104:104:3033:0:0:0,-273.201	0:47:47:1408:0:0:0,-126.985	1:75:0:0:75:2210:-199.143,0	0:124:124:3617:0:0:0,-325.75	0:90:90:2576:0:0:0,-232.077	0:82:82:2385:0:0:0,-214.885
NC_000962	3172665	.	C	G	1064.22	.	AB=0;ABP=0;AC=1;AF=0.111111;AN=9;ANN=G|synonymous_variant|LOW|glnA4|Rv2860c|transcript|Rv2860c|protein_coding|1/1|c.336G>C|p.Leu112Leu|336/1374|336/1374|112/457||;AO=52;CIGAR=1X;DP=1883;DPB=1883;DPRA=0.868852;EPP=3.67845;EPPR=17.3838;GTI=0;LEN=1;MEANALT=1;MQM=60;MQMR=60;NS=9;NUMALT=1;ODDS=124.642;PAIRED=0;PAIREDR=0;PAO=0;PQA=0;PQR=0;PRO=0;QA=1287;QR=45347;RO=1828;RPL=18;RPP=13.7006;RPPR=5.74721;RPR=34;RUN=1;SAF=22;SAP=5.68288;SAR=30;SRF=883;SRP=7.57657;SRR=945;TYPE=snp	GT:DP:RO:QR:AO:QA:GL	0:47:47:1170:0:0:0,-105.533	0:61:61:1583:0:0:0,-142.702	0:62:62:1727:0:0:0,-155.676	0:63:62:1685:0:0:0,-151.642	0:54:54:1449:0:0:0,-130.65	0:83:82:2231:0:0:0,-200.924	0:91:90:2403:0:0:0,-216.346	0:70:70:1915:0:0:0,-172.588	1:53:1:8:52:1287:-115.261,0
NC_000962	3175401	.	G	A	1831.58	.	AB=0;ABP=0;AC=1;AF=0.111111;AN=9;ANN=A|downstream_gene_variant|MODIFIER|vapC23|Rv2863|transcript|Rv2863|protein_coding||c.*29G>A|||||29|,A|downstream_gene_variant|MODIFIER|Rv2864c|Rv2864c|transcript|Rv2864c|protein_coding||c.*53C>T|||||53|,A|intergenic_region|MODIFIER|vapC23-Rv2864c|Rv2863-Rv2864c|intergenic_region|Rv2863-Rv2864c|||n.3175401G>A||||||;AO=75;CIGAR=1X;DP=1817;DPB=1817;DPRA=1.29162;EPP=3.73412;EPPR=3.05518;GTI=0;LEN=1;MEANALT=1;MQM=60;MQMR=60;NS=9;NUMALT=1;ODDS=121.584;PAIRED=0;PAIREDR=0;PAO=0;PQA=0;PQR=0;PRO=0;QA=2131;QR=44980;RO=1742;RPL=32;RPP=6.51361;RPPR=59.0348;RPR=43;RUN=1;SAF=35;SAP=3.73412;SAR=40;SRF=925;SRP=17.5499;SRR=817;TYPE=snp	GT:DP:RO:QR:AO:QA:GL	0:35:35:1067:0:0:0,-96.3096	0:47:47:1493:0:0:0,-134.649	0:53:53:1553:0:0:0,-140.027	0:113:113:3522:0:0:0,-317.203	0:41:41:1237:0:0:0,-111.605	0:53:53:1514:0:0:0,-136.514	0:108:108:3211:0:0:0,-289.21	0:61:61:1839:0:0:0,-165.768	1:75:0:0:75:2131:-192.034,0
NC_000962	3181691	.	A	G	2069.68	.	AB=0;ABP=0;AC=1;AF=0.111111;AN=9;ANN=G|synonymous_variant|LOW|rip|Rv2869c|transcript|Rv2869c|protein_coding|1/1|c.72T>C|p.Gly24Gly|72/1215|72/1215|24/404||,G|downstream_gene_variant|MODIFIER|dxr|Rv2870c|transcript|Rv2870c|protein_coding||c.*79T>C|||||79|;AO=87;CIGAR=1X;DP=1996;DPB=1996;DPRA=1.36721;EPP=3.23494;EPPR=3.03874;GTI=0;LEN=1;MEANALT=1;MQM=60;MQMR=60;NS=9;NUMALT=1;ODDS=108.681;PAIRED=0;PAIREDR=0;PAO=0;PQA=0;PQR=0;PRO=0;QA=2414;QR=49237;RO=1909;RPL=37;RPP=7.22845;RPPR=41.941;RPR=50;RUN=1;SAF=53;SAP=12.0207;SAR=34;SRF=952;SRP=3.03874;SRR=957;TYPE=snp	GT:DP:RO:QR:AO:QA:GL	0:48:48:1471:0:0:0,-132.659	0:53:53:1605:0:0:0,-144.714	0:51:51:1529:0:0:0,-137.867	1:87:0:0:87:2414:-217.483,0	0:53:53:1588:0:0:0,-143.18	0:60:60:1845:0:0:0,-166.31	0:107:107:3353:0:0:0,-301.989	0:68:68:2106:0:0:0,-189.79	0:74:74:2260:0:0:0,-203.644
NC_000962	3185663	.	G	A	1260.98	.	AB=0;ABP=0;AC=1;AF=0.111111;AN=9;ANN=A|missense_variant|MODERATE|dipZ|Rv2874|transcript|Rv2874|protein_coding|1/1|c.817G>A|p.Val273Met|817/2088|817/2088|273/695||;AO=53;CIGAR=1X;DP=1970;DPB=1970;DPRA=0.829421;EPP=3.37904;EPPR=4.91444;GTI=0;LEN=1;MEANALT=1;MQM=60;MQMR=60;NS=9;NUMALT=1;ODDS=190.712;PAIRED=0;PAIREDR=0;PAO=0;PQA=0;PQR=0;PRO=0;QA=1485;QR=48416;RO=1917;RPL=26;RPP=3.05127;RPPR=9.0467;RPR=27;RUN=1;SAF=23;SAP=5.01789;SAR=30;SRF=982;SRP=5.51253;SRR=935;TYPE=snp	GT:DP:RO:QR:AO:QA:GL	0:41:41:1216:0:0:0,-109.711	1:53:0:0:53:1485:-133.895,0	0:50:50:1459:0:0:0,-131.572	0:105:105:2830:0:0:0,-254.921	0:57:57:1600:0:0:0,-144.249	0:70:70:2063:0:0:0,-185.921	0:125:125:3462:0:0:0,-311.79	0:73:73:2085:0:0:0,-187.893	0:60:60:1637:0:0:0,-147.576
NC_000962	3185923	.	G	A	2956.91	.	AB=0;ABP=0;AC=1;AF=0.111111;AN=9;ANN=A|synonymous_variant|LOW|dipZ|Rv2874|transcript|Rv2874|protein_coding|1/1|c.1077G>A|p.Gln359Gln|1077/2088|1077/2088|359/695||;AO=125;CIGAR=1X;DP=2113;DPB=2113;DPRA=1.25246;EPP=6.91895;EPPR=55.8771;GTI=0;LEN=1;MEANALT=1;MQM=60;MQMR=60;NS=9;NUMALT=1;ODDS=140.803;PAIRED=0;PAIREDR=0;PAO=0;PQA=0;PQR=0;PRO=0;QA=3526;QR=51294;RO=1988;RPL=58;RPP=4.41741;RPPR=8.06105;RPR=67;RUN=1;SAF=64;SAP=3.16665;SAR=61;SRF=1012;SRP=4.42591;SRR=976;TYPE=snp	GT:DP:RO:QR:AO:QA:GL	0:36:36:1096:0:0:0,-98.9185	0:56:55:1732:1:32:0,-152.948	0:69:69:2038:0:0:0,-183.665	1:123:0:0:123:3466:-312.155,0	0:62:62:1867:0:0:0,-168.291	0:65:65:1976:0:0:0,-178.098	0:114:114:3590:0:0:0,-323.321	0:89:89:2645:0:0:0,-238.281	0:71:70:2078:1:28:0,-184.471
NC_000962	3188075	.	G	A	1838.01	.	AB=0;ABP=0;AC=1;AF=0.111111;AN=9;ANN=A|missense_variant|MODERATE|merT|Rv2877c|transcript|Rv2877c|protein_coding|1/1|c.797C>T|p.Ala266Val|797/864|797/864|266/287||,A|downstream_gene_variant|MODIFIER|Rv2876|Rv2876|transcript|Rv2876|protein_coding||c.*98G>A|||||98|;AO=69;CIGAR=1X;DP=1686;DPB=1686;DPRA=1.2995;EPP=3.29354;EPPR=14.3837;GTI=0;LEN=1;MEANALT=2;MQM=60;MQMR=60;NS=9;NUMALT=1;ODDS=101.263;PAIRED=0;PAIREDR=0;PAO=0;PQA=0;PQR=0;PRO=0;QA=2135;QR=40858;RO=1616;RPL=31;RPP=4.55236;RPPR=12.0456;RPR=38;RUN=1;SAF=36;SAP=3.29354;SAR=33;SRF=883;SRP=33.2443;SRR=733;TYPE=snp	GT:DP:RO:QR:AO:QA:GL	0:26:26:723:0:0:0,-65.3379	0:69:69:2003:0:0:0,-180.523	0:52:52:1501:0:0:0,-135.35	1:70:0:0:69:2135:-192.194,0	0:40:40:1116:0:0:0,-100.7	0:68:68:2003:0:0:0,-180.522	0:85:85:2377:0:0:0,-214.165	0:59:59:1718:0:0:0,-154.877	0:47:47:1337:0:0:0,-120.59
NC_000962	3190280	.	A	C	2500.36	.	AB=0;ABP=0;AC=1;AF=0.111111;AN=9;ANN=C|intergenic_region|MODIFIER|mpt53-cdsA|Rv2878c-Rv2881c|intergenic_region|Rv2878c-Rv2881c|||n.3190280A>C||||||;AO=103;CIGAR=1X;DP=1849;DPB=1849;DPRA=0.855384;EPP=3.03138;EPPR=33.3113;GTI=0;LEN=1;MEANALT=1;MQM=60;MQMR=60;NS=9;NUMALT=1;ODDS=125.362;PAIRED=0;PAIREDR=0;PAO=0;PQA=0;PQR=0;PRO=0;QA=2886;QR=44031;RO=1744;RPL=50;RPP=3.20004;RPPR=24.7051;RPR=53;RUN=1;SAF=53;SAP=3.20004;SAR=50;SRF=908;SRP=9.46495;SRR=836;TYPE=snp	GT:DP:RO:QR:AO:QA:GL	0:38:38:1092:0:0:0,-98.5452	0:70:70:2070:0:0:0,-186.553	0:44:44:1221:0:0:0,-110.146	0:72:72:2051:0:0:0,-184.829	0:60:60:1616:0:0:0,-145.678	0:57:57:1605:0:0:0,-144.701	0:112:110:3113:0:0:0,-280.11	1:63:0:0:63:1926:-173.586,0	0:52:52:1479:0:0:0,-133.362
NC_000962	3207824	.	G	A	1338.65	.	AB=0;ABP=0;AC=1;AF=0.111111;AN=9;ANN=A|missense_variant|MODERATE|Rv2897c|Rv2897c|transcript|Rv2897c|protein_coding|1/1|c.119C>T|p.Ala40Val|119/1512|119/1512|40/503||,A|downstream_gene_variant|MODIFIER|Rv2898c|Rv2898c|transcript|Rv2898c|protein_coding||c.*118C>T|||||118|;AO=55;CIGAR=1X;DP=1761;DPB=1761;DPRA=0.967175;EPP=9.68264;EPPR=4.65991;GTI=0;LEN=1;MEANALT=1;MQM=60;MQMR=60;NS=9;NUMALT=1;ODDS=132.795;PAIRED=0;PAIREDR=0;PAO=0;PQA=0;PQR=0;PRO=0;QA=1574;QR=43848;RO=1706;RPL=24;RPP=4.94488;RPPR=4.65991;RPR=31;RUN=1;SAF=28;SAP=3.04978;SAR=27;SRF=756;SRP=50.9151;SRR=950;TYPE=snp	GT:DP:RO:QR:AO:QA:GL	0:33:33:983:0:0:0,-88.7439	1:55:0:0:55:1574:-141.907,0	0:44:44:1339:0:0:0,-120.778	0:96:96:2969:0:0:0,-267.446	0:40:40:1156:0:0:0,-104.298	0:59:59:1846:0:0:0,-166.41	0:81:81:2393:0:0:0,-215.6	0:59:59:1774:0:0:0,-159.916	0:57:57:1700:0:0:0,-153.262
NC_000962	3234211	.	T	C	1107.27	.	AB=0;ABP=0;AC=1;AF=0.111111;AN=9;ANN=C|missense_variant|MODERATE|smc|Rv2922c|transcript|Rv2922c|protein_coding|1/1|c.3596A>G|p.Gln1199Arg|3596/3618|3596/3618|1199/1205||,C|upstream_gene_variant|MODIFIER|ftsY|Rv2921c|transcript|Rv2921c|protein_coding||c.-72A>G|||||72|;AO=50;CIGAR=1X;DP=2072;DPB=2072;DPRA=1.04706;EPP=9.26414;EPPR=3.11769;GTI=0;LEN=1;MEANALT=1;MQM=60;MQMR=60;NS=9;NUMALT=1;ODDS=104.412;PAIRED=0;PAIREDR=0;PAO=0;PQA=0;PQR=0;PRO=0;QA=1398;QR=52390;RO=2022;RPL=23;RPP=3.70517;RPPR=17.9636;RPR=27;RUN=1;SAF=32;SAP=11.5225;SAR=18;SRF=1112;SRP=46.8307;SRR=910;TYPE=snp	GT:DP:RO:QR:AO:QA:GL	0:54:54:1683:0:0:0,-151.732	1:48:0:0:48:1340:-120.856,0	0:67:66:1948:1:25:0,-173.073	0:90:90:2699:0:0:0,-243.145	0:53:53:1591:0:0:0,-143.455	0:65:65:1905:0:0:0,-171.694	0:114:114:3567:0:0:0,-321.253	0:94:93:2809:1:33:0,-249.743	0:81:81:2444:0:0:0,-220.205
NC_000962	3235615	.	C	T	1072.9	.	AB=0;ABP=0;AC=1;AF=0.111111;AN=9;ANN=T|missense_variant|MODERATE|smc|Rv2922c|transcript|Rv2922c|protein_coding|1/1|c.2192G>A|p.Arg731His|2192/3618|2192/3618|731/1205||;AO=48;CIGAR=1X;DP=1431;DPB=1431;DPRA=1.04121;EPP=3.19126;EPPR=5.15979;GTI=0;LEN=1;MEANALT=1;MQM=60;MQMR=60;NS=9;NUMALT=1;ODDS=131.87;PAIRED=0;PAIREDR=0;PAO=0;PQA=0;PQR=0;PRO=0;QA=1296;QR=33777;RO=1383;RPL=20;RPP=5.9056;RPPR=113.272;RPR=28;RUN=1;SAF=35;SAP=24.906;SAR=13;SRF=811;SRP=92.697;SRR=572;TYPE=snp	GT:DP:RO:QR:AO:QA:GL	0:41:41:1163:0:0:0,-104.932	0:34:34:776:0:0:0,-70.0594	0:38:38:987:0:0:0,-89.0757	0:70:70:1703:0:0:0,-153.491	0:40:40:1031:0:0:0,-93.0303	0:53:53:1324:0:0:0,-119.393	0:70:70:1862:0:0:0,-167.818	1:48:0:0:48:1296:-116.888,0	0:34:34:859:0:0:0,-77.5519
NC_000962	3235693	.	G	A	1900.34	.	AB=0;ABP=0;AC=1;AF=0.111111;AN=9;ANN=A|missense_variant|MODERATE|smc|Rv2922c|transcript|Rv2922c|protein_coding|1/1|c.2114C>T|p.Ala705Val|2114/3618|2114/3618|705/1205||;AO=76;CIGAR=1X;DP=1730;DPB=1730;DPRA=1.37848;EPP=4.83891;EPPR=35.7846;GTI=0;LEN=1;MEANALT=1;MQM=60;MQMR=59.9873;NS=9;NUMALT=1;ODDS=107.127;PAIRED=0;PAIREDR=0;PAO=0;PQA=0;PQR=0;PRO=0;QA=2214;QR=40984;RO=1654;RPL=42;RPP=4.83891;RPPR=15.619;RPR=34;RUN=1;SAF=42;SAP=4.83891;SAR=34;SRF=886;SRP=21.2906;SRR=768;TYPE=snp	GT:DP:RO:QR:AO:QA:GL	0:47:47:1256:0:0:0,-113.289	0:48:48:1279:0:0:0,-115.358	0:54:54:1498:0:0:0,-135.073	1:76:0:0:76:2214:-199.504,0	0:54:54:1494:0:0:0,-134.714	0:65:65:1778:0:0:0,-160.265	0:83:83:2175:0:0:0,-195.984	0:62:62:1547:0:0:0,-139.463	0:42:42:1181:0:0:0,-106.553
NC_000962	3257019	.	G	A	1267.51	.	AB=0;ABP=0;AC=1;AF=0.111111;AN=9;ANN=A|synonymous_variant|LOW|ppsC|Rv2933|transcript|Rv2933|protein_coding|1/1|c.1335G>A|p.Gly445Gly|1335/6567|1335/6567|445/2188||;AO=54;CIGAR=1X;DP=1511;DPB=1511;DPRA=1.11187;EPP=3.17115;EPPR=10.9525;GTI=0;LEN=1;MEANALT=1;MQM=60;MQMR=59.9986;NS=9;NUMALT=1;ODDS=130.497;PAIRED=0;PAIREDR=0;PAO=0;PQA=0;PQR=0;PRO=0;QA=1529;QR=36678;RO=1457;RPL=41;RPP=34.5369;RPPR=303.471;RPR=13;RUN=1;SAF=21;SAP=8.80089;SAR=33;SRF=764;SRP=10.5233;SRR=693;TYPE=snp	GT:DP:RO:QR:AO:QA:GL	0:31:31:917:0:0:0,-82.7911	0:24:24:732:0:0:0,-66.1643	0:32:32:896:0:0:0,-80.9025	1:54:0:0:54:1529:-137.864,0	0:43:43:1205:0:0:0,-108.705	0:66:66:1877:0:0:0,-169.172	0:72:72:1903:0:0:0,-171.498	0:115:115:3193:0:0:0,-287.586	0:46:46:1283:0:0:0,-115.713
NC_000962	3302403	.	G	T	900.473	.	AB=0;ABP=0;AC=1;AF=0.111111;AN=9;ANN=T|missense_variant|MODERATE|fadD29|Rv2950c|transcript|Rv2950c|protein_coding|1/1|c.53C>A|p.Ala18Glu|53/1860|53/1860|18/619||;AO=41;CIGAR=1X;DP=2047;DPB=2047;DPRA=0.613161;EPP=3.48696;EPPR=3.02764;GTI=0;LEN=1;MEANALT=1;MQM=60;MQMR=60;NS=9;NUMALT=1;ODDS=162.538;PAIRED=0;PAIREDR=0;PAO=0;PQA=0;PQR=0;PRO=0;QA=1114;QR=50598;RO=2004;RPL=15;RPP=9.41879;RPPR=5.94027;RPR=26;RUN=1;SAF=25;SAP=7.30028;SAR=16;SRF=1038;SRP=8.62752;SRR=966;TYPE=snp	GT:DP:RO:QR:AO:QA:GL	1:41:0:0:41:1114:-100.515,0	0:57:56:1503:0:0:0,-135.395	0:59:59:1607:0:0:0,-144.875	0:108:107:3075:0:0:0,-276.838	0:63:63:1695:0:0:0,-152.789	0:74:74:2070:0:0:0,-186.541	0:106:106:2970:0:0:0,-267.524	0:96:96:2771:0:0:0,-249.625	0:91:91:2459:0:0:0,-221.539
NC_000962	3304863	.	C	A	1847.44	.	AB=0;ABP=0;AC=1;AF=0.111111;AN=9;ANN=A|missense_variant|MODERATE|Rv2952|Rv2952|transcript|Rv2952|protein_coding|1/1|c.423C>A|p.Phe141Leu|423/813|423/813|141/270||;AO=72;CIGAR=1X;DP=1887;DPB=1887;DPRA=1.19008;EPP=15.074;EPPR=39.2526;GTI=0;LEN=1;MEANALT=1;MQM=60;MQMR=60;NS=9;NUMALT=1;ODDS=99.9048;PAIRED=0;PAIREDR=0;PAO=0;PQA=0;PQR=0;PRO=0;QA=2151;QR=45058;RO=1814;RPL=36;RPP=3.0103;RPPR=18.0263;RPR=36;RUN=1;SAF=34;SAP=3.49285;SAR=38;SRF=833;SRP=29.2308;SRR=981;TYPE=snp	GT:DP:RO:QR:AO:QA:GL	0:62:61:1774:0:0:0,-159.682	1:72:0:0:72:2151:-193.836,0	0:42:42:1102:0:0:0,-99.4287	0:85:85:2435:0:0:0,-219.389	0:54:54:1413:0:0:0,-127.41	0:78:78:2047:0:0:0,-184.461	0:101:101:2678:0:0:0,-241.243	0:72:72:1805:0:0:0,-162.67	0:29:29:796:0:0:0,-71.9016
NC_000962	3312729	.	A	G	2008.58	.	AB=0;ABP=0;AC=1;AF=0.111111;AN=9;ANN=G|missense_variant|MODERATE|Rv2959c|Rv2959c|transcript|Rv2959c|protein_coding|1/1|c.110T>C|p.Val37Ala|110/738|110/738|37/245||;AO=86;CIGAR=1X;DP=2256;DPB=2256;DPRA=1.20427;EPP=4.62628;EPPR=54.121;GTI=0;LEN=1;MEANALT=1;MQM=60;MQMR=59.9889;NS=9;NUMALT=1;ODDS=138.164;PAIRED=0;PAIREDR=0;PAO=0;PQA=0;PQR=0;PRO=0;QA=2364;QR=55203;RO=2170;RPL=35;RPP=9.47422;RPPR=15.1185;RPR=51;RUN=1;SAF=38;SAP=5.53527;SAR=48;SRF=1038;SRP=11.8523;SRR=1132;TYPE=snp	GT:DP:RO:QR:AO:QA:GL	0:38:38:1128:0:0:0,-101.789	0:78:78:2211:0:0:0,-199.231	0:66:66:1896:0:0:0,-170.885	0:88:87:2458:1:34:0,-218.059	0:64:64:1861:0:0:0,-167.741	0:76:76:2240:0:0:0,-201.845	0:127:127:3653:0:0:0,-328.99	0:95:95:2820:0:0:0,-254.041	1:85:0:0:85:2330:-209.928,0
NC_000962	3325441	.	G	T	2123.6	.	AB=0;ABP=0;AC=1;AF=0.111111;AN=9;ANN=T|missense_variant|MODERATE|lipN|Rv2970c|transcript|Rv2970c|protein_coding|1/1|c.263C>A|p.Ala88Asp|263/1131|263/1131|88/376||;AO=83;CIGAR=1X;DP=1828;DPB=1828;DPRA=1.42693;EPP=22.0826;EPPR=81.4085;GTI=0;LEN=1;MEANALT=1;MQM=60;MQMR=60;NS=9;NUMALT=1;ODDS=105.927;PAIRED=0;PAIREDR=0;PAO=0;PQA=0;PQR=0;PRO=0;QA=2485;QR=40556;RO=1745;RPL=41;RPP=3.03646;RPPR=67.1328;RPR=42;RUN=1;SAF=45;SAP=4.29225;SAR=38;SRF=859;SRP=3.91747;SRR=886;TYPE=snp	GT:DP:RO:QR:AO:QA:GL	0:34:34:680:0:0:0,-61.3946	0:58:58:1323:0:0:0,-119.281	0:48:48:1066:0:0:0,-96.1486	0:98:98:1957:0:0:0,-176.313	0:53:53:1108:0:0:0,-99.9176	0:63:63:1486:0:0:0,-133.959	0:108:108:2341:0:0:0,-210.88	1:83:0:0:83:2485:-223.89,0	0:73:73:1555:0:0:0,-140.15
NC_000962	3335512	.	C	T	7036.29	.	AB=0;ABP=0;AC=5;AF=0.555556;AN=9;ANN=T|synonymous_variant|LOW|Rv2979c|Rv2979c|transcript|Rv2979c|protein_coding|1/1|c.237G>A|p.Thr79Thr|237/585|237/585|79/194||;AO=264;CIGAR=1X;DP=1787;DPB=1787;DPRA=0.901379;EPP=4.62245;EPPR=95.722;GTI=0;LEN=1;MEANALT=1;MQM=59.8068;MQMR=60;NS=9;NUMALT=1;ODDS=134.973;PAIRED=0;PAIREDR=0;PAO=0;PQA=0;PQR=0;PRO=0;QA=7978;QR=37354;RO=1523;RPL=148;RPP=11.433;RPPR=80.4148;RPR=116;RUN=1;SAF=125;SAP=4.62245;SAR=139;SRF=786;SRP=6.43361;SRR=737;TYPE=snp	GT:DP:RO:QR:AO:QA:GL	1:36:0:0:36:1120:-101.086,0	0:54:54:1529:0:0:0,-137.864	1:55:0:0:55:1678:-151.29,0	0:60:60:1602:0:0:0,-144.422	1:38:0:0:38:1119:-100.982,0	1:49:0:0:49:1471:-131.955,0	1:86:0:0:86:2590:-233.341,0	0:56:56:1596:0:0:0,-143.9	0:62:62:1643:0:0:0,-148.107
NC_000962	3338695	.	C	T	1900.86	.	AB=0;ABP=0;AC=1;AF=0.111111;AN=9;ANN=T|missense_variant|MODERATE|gpdA2|Rv2982c|transcript|Rv2982c|protein_coding|1/1|c.305G>A|p.Gly102Asp|305/1005|305/1005|102/334||;AO=81;CIGAR=1X;DP=1903;DPB=1903;DPRA=1.36813;EPP=3.68051;EPPR=8.52122;GTI=0;LEN=1;MEANALT=1;MQM=60;MQMR=60;NS=9;NUMALT=1;ODDS=114.697;PAIRED=0;PAIREDR=0;PAO=0;PQA=0;PQR=0;PRO=0;QA=2256;QR=44425;RO=1822;RPL=45;RPP=5.18177;RPPR=17.4312;RPR=36;RUN=1;SAF=36;SAP=5.18177;SAR=45;SRF=895;SRP=4.23071;SRR=927;TYPE=snp	GT:DP:RO:QR:AO:QA:GL	0:38:38:964:0:0:0,-87.0021	0:54:54:1378:0:0:0,-124.256	0:55:55:1379:0:0:0,-124.339	1:83:2:41:81:2256:-199.376,0	0:52:52:1313:0:0:0,-118.403	0:62:62:1552:0:0:0,-139.912	0:95:95:2499:0:0:0,-225.141	0:82:82:2154:0:0:0,-194.092	0:66:66:1561:0:0:0,-140.71
NC_000962	3361331	.	C	T	2686.3	.	AB=0;ABP=0;AC=2;AF=0.222222;AN=9;ANN=T|synonymous_variant|LOW|ilvB1|Rv3003c|transcript|Rv3003c|protein_coding|1/1|c.1656G>A|p.Leu552Leu|1656/1857|1656/1857|552/618||;AO=108;CIGAR=1X;DP=1610;DPB=1610;DPRA=1.05296;EPP=9.52472;EPPR=3.08119;GTI=0;LEN=1;MEANALT=1.5;MQM=60;MQMR=60;NS=9;NUMALT=1;ODDS=121.883;PAIRED=0;PAIREDR=0;PAO=0;PQA=0;PQR=0;PRO=0;QA=3100;QR=36676;RO=1501;RPL=53;RPP=3.09072;RPPR=8.04621;RPR=55;RUN=1;SAF=48;SAP=5.9056;SAR=60;SRF=593;SRP=146.558;SRR=908;TYPE=snp	GT:DP:RO:QR:AO:QA:GL	0:36:36:969:0:0:0,-87.4621	0:43:43:1091:0:0:0,-98.4286	1:57:0:0:57:1627:-146.68,0	0:83:83:2124:0:0:0,-191.385	0:33:33:874:0:0:0,-78.9073	1:52:0:0:51:1473:-132.587,0	0:97:97:2409:0:0:0,-217.027	0:71:71:1899:0:0:0,-171.146	0:46:46:1102:0:0:0,-99.4066
NC_000962	3365635	.	G	A	1726.72	.	AB=0;ABP=0;AC=1;AF=0.111111;AN=9;ANN=A|synonymous_variant|LOW|lppZ|Rv3006|transcript|Rv3006|protein_coding|1/1|c.927G>A|p.Ala309Ala|927/1122|927/1122|309/373||;AO=66;CIGAR=1X;DP=1839;DPB=1839;DPRA=1.11675;EPP=3.1419;EPPR=9.89949;GTI=0;LEN=1;MEANALT=1;MQM=60;MQMR=59.9977;NS=9;NUMALT=1;ODDS=137.693;PAIRED=0;PAIREDR=0;PAO=0;PQA=0;PQR=0;PRO=0;QA=2005;QR=44744;RO=1773;RPL=35;RPP=3.53672;RPPR=21.5395;RPR=31;RUN=1;SAF=27;SAP=7.74806;SAR=39;SRF=779;SRP=59.6241;SRR=994;TYPE=snp	GT:DP:RO:QR:AO:QA:GL	0:29:29:828:0:0:0,-74.7852	0:58:58:1539:0:0:0,-138.748	0:55:55:1545:0:0:0,-139.298	0:100:100:2898:0:0:0,-261.051	0:49:49:1351:0:0:0,-121.837	0:73:73:2110:0:0:0,-190.142	0:106:106:2941:0:0:0,-264.906	1:66:0:0:66:2005:-180.699,0	0:70:70:1940:0:0:0,-174.838
NC_000962	3385931	.	C	T	2354.97	.	AB=0;ABP=0;AC=1;AF=0.111111;AN=9;ANN=T|synonymous_variant|LOW|Rv3026c|Rv3026c|transcript|Rv3026c|protein_coding|1/1|c.147G>A|p.Leu49Leu|147/915|147/915|49/304||,T|downstream_gene_variant|MODIFIER|Rv3027c|Rv3027c|transcript|Rv3027c|protein_coding||c.*143G>A|||||143|;AO=88;CIGAR=1X;DP=2055;DPB=2055;DPRA=1.34215;EPP=3.89863;EPPR=4.0712;GTI=0;LEN=1;MEANALT=1;MQM=60;MQMR=59.9858;NS=9;NUMALT=1;ODDS=100.118;PAIRED=0;PAIREDR=0;PAO=0;PQA=0;PQR=0;PRO=0;QA=2722;QR=49805;RO=1967;RPL=38;RPP=6.56362;RPPR=48.503;RPR=50;RUN=1;SAF=49;SAP=5.47788;SAR=39;SRF=1006;SRP=5.2458;SRR=961;TYPE=snp	GT:DP:RO:QR:AO:QA:GL	0:52:52:1526:0:0:0,-137.597	0:37:37:1005:0:0:0,-90.7056	0:60:60:1657:0:0:0,-149.381	1:88:0:0:88:2722:-245.209,0	0:72:72:2117:0:0:0,-190.785	0:52:52:1460:0:0:0,-131.656	0:114:114:3383:0:0:0,-304.698	0:88:88:2478:0:0:0,-223.251	0:65:65:1931:0:0:0,-174.04
NC_000962	3390800	.	C	T	785.468	.	AB=0;ABP=0;AC=1;AF=0.111111;AN=9;ANN=T|synonymous_variant|LOW|Rv3031|Rv3031|transcript|Rv3031|protein_coding|1/1|c.879C>T|p.Asn293Asn|879/1581|879/1581|293/526||;AO=34;CIGAR=1X;DP=1756;DPB=1756;DPRA=0.61011;EPP=4.03217;EPPR=7.40245;GTI=0;LEN=1;MEANALT=1;MQM=60;MQMR=59.9959;NS=9;NUMALT=1;ODDS=167.346;PAIRED=0;PAIREDR=0;PAO=0;PQA=0;PQR=0;PRO=0;QA=1005;QR=43372;RO=1721;RPL=9;RPP=19.3602;RPPR=58.1248;RPR=25;RUN=1;SAF=16;SAP=3.26577;SAR=18;SRF=826;SRP=9.01749;SRR=895;TYPE=snp	GT:DP:RO:QR:AO:QA:GL	1:35:1:12:34:1005:-89.5222,0	0:58:58:1629:0:0:0,-146.86	0:52:52:1470:0:0:0,-132.555	0:74:73:2164:0:0:0,-194.824	0:40:40:1046:0:0:0,-94.3874	0:54:54:1572:0:0:0,-141.741	0:65:65:1843:0:0:0,-166.11	0:60:60:1731:0:0:0,-156.043	0:54:54:1569:0:0:0,-141.463
NC_000962	3397448	.	G	T	737.104	.	AB=0;ABP=0;AC=1;AF=0.111111;AN=9;ANN=T|synonymous_variant|LOW|Rv3037c|Rv3037c|transcript|Rv3037c|protein_coding|1/1|c.843C>A|p.Arg281Arg|843/1077|843/1077|281/358||;AO=30;CIGAR=1X;DP=1826;DPB=1826;DPRA=0.501114;EPP=13.4334;EPPR=10.3662;GTI=0;LEN=1;MEANALT=1;MQM=60;MQMR=59.9855;NS=9;NUMALT=1;ODDS=142.379;PAIRED=0;PAIREDR=0;PAO=0;PQA=0;PQR=0;PRO=0;QA=952;QR=45995;RO=1796;RPL=19;RPP=7.64277;RPPR=6.80191;RPR=11;RUN=1;SAF=12;SAP=5.61607;SAR=18;SRF=991;SRP=44.839;SRR=805;TYPE=snp	GT:DP:RO:QR:AO:QA:GL	1:30:0:0:30:952:-85.9725,0	0:89:89:2676:0:0:0,-241.082	0:43:43:1290:0:0:0,-116.369	0:72:72:2180:0:0:0,-196.455	0:39:39:1146:0:0:0,-103.409	0:65:65:1911:0:0:0,-172.245	0:86:86:2527:0:0:0,-227.677	0:62:62:1858:0:0:0,-167.476	0:50:50:1447:0:0:0,-130.494
NC_000962	3402866	.	G	A	499.083	.	AB=0;ABP=0;AC=1;AF=0.111111;AN=9;ANN=A|synonymous_variant|LOW|serB2|Rv3042c|transcript|Rv3042c|protein_coding|1/1|c.297C>T|p.Phe99Phe|297/1230|297/1230|99/409||;AO=29;CIGAR=1X;DP=1646;DPB=1646;DPRA=0.538033;EPP=3.68421;EPPR=8.00724;GTI=0;LEN=1;MEANALT=1;MQM=60;MQMR=60;NS=9;NUMALT=1;ODDS=114.918;PAIRED=0;PAIREDR=0;PAO=0;PQA=0;PQR=0;PRO=0;QA=675;QR=39812;RO=1617;RPL=21;RPP=15.6647;RPPR=11.8211;RPR=8;RUN=1;SAF=17;SAP=4.88226;SAR=12;SRF=860;SRP=17.2571;SRR=757;TYPE=snp	GT:DP:RO:QR:AO:QA:GL	0:39:39:1013:0:0:0,-91.4182	0:49:49:1292:0:0:0,-116.523	0:56:56:1514:0:0:0,-136.506	0:73:73:1914:0:0:0,-172.49	1:29:0:0:29:675:-60.9726,0	0:60:60:1567:0:0:0,-141.268	0:94:94:2479:0:0:0,-223.332	0:58:58:1462:0:0:0,-131.804	0:51:51:1283:0:0:0,-115.706
NC_000962	3403358	.	T	G	2535.56	.	AB=0;ABP=0;AC=1;AF=0.111111;AN=9;ANN=G|missense_variant|MODERATE|ctaD|Rv3043c|transcript|Rv3043c|protein_coding|1/1|c.1564A>C|p.Ser522Arg|1564/1722|1564/1722|522/573||;AO=99;CIGAR=1X;DP=2090;DPB=2090;DPRA=1.49171;EPP=16.7191;EPPR=21.1597;GTI=0;LEN=1;MEANALT=1;MQM=59.8586;MQMR=60;NS=9;NUMALT=1;ODDS=162.179;PAIRED=0;PAIREDR=0;PAO=0;PQA=0;PQR=0;PRO=0;QA=2953;QR=50140;RO=1991;RPL=46;RPP=4.08507;RPPR=37.1791;RPR=53;RUN=1;SAF=43;SAP=6.71716;SAR=56;SRF=993;SRP=3.03757;SRR=998;TYPE=snp	GT:DP:RO:QR:AO:QA:GL	0:49:49:1357:0:0:0,-122.383	0:62:62:1739:0:0:0,-156.755	0:56:56:1461:0:0:0,-131.727	1:99:0:0:99:2953:-265.99,0	0:47:47:1278:0:0:0,-115.271	0:83:83:2306:0:0:0,-207.782	0:134:134:3814:0:0:0,-343.472	0:92:92:2582:0:0:0,-232.613	0:74:74:2147:0:0:0,-193.468
NC_000962	3427516	.	G	A	1185.74	.	AB=0;ABP=0;AC=1;AF=0.111111;AN=9;ANN=A|missense_variant|MODERATE|cstA|Rv3063|transcript|Rv3063|protein_coding|1/1|c.274G>A|p.Glu92Lys|274/2277|274/2277|92/758||;AO=61;CIGAR=1X;DP=1887;DPB=1887;DPRA=1.00219;EPP=4.7546;EPPR=4.5515;GTI=0;LEN=1;MEANALT=1;MQM=60;MQMR=60;NS=9;NUMALT=1;ODDS=118.767;PAIRED=0;PAIREDR=0;PAO=0;PQA=0;PQR=0;PRO=0;QA=1401;QR=46226;RO=1826;RPL=30;RPP=3.0459;RPPR=25.6574;RPR=31;RUN=1;SAF=26;SAP=5.89373;SAR=35;SRF=837;SRP=30.4855;SRR=989;TYPE=snp	GT:DP:RO:QR:AO:QA:GL	0:37:37:1001:0:0:0,-90.3433	0:61:61:1872:0:0:0,-168.742	0:48:48:1295:0:0:0,-116.801	0:82:82:2442:0:0:0,-220.022	0:59:59:1629:0:0:0,-146.855	0:59:59:1690:0:0:0,-152.349	0:95:95:2729:0:0:0,-245.841	0:67:67:1936:0:0:0,-174.492	1:61:0:0:61:1401:-126.297,0
NC_000962	3428263	.	G	A	2227.23	.	AB=0;ABP=0;AC=1;AF=0.111111;AN=9;ANN=A|missense_variant|MODERATE|cstA|Rv3063|transcript|Rv3063|protein_coding|1/1|c.1021G>A|p.Glu341Lys|1021/2277|1021/2277|341/758||;AO=97;CIGAR=1X;DP=2176;DPB=2176;DPRA=1.51624;EPP=4.10723;EPPR=4.94154;GTI=0;LEN=1;MEANALT=1;MQM=60;MQMR=60;NS=9;NUMALT=1;ODDS=132.749;PAIRED=0;PAIREDR=0;PAO=0;PQA=0;PQR=0;PRO=0;QA=2630;QR=53065;RO=2079;RPL=61;RPP=17.0017;RPPR=87.8481;RPR=36;RUN=1;SAF=47;SAP=3.21178;SAR=50;SRF=1038;SRP=3.0197;SRR=1041;TYPE=snp	GT:DP:RO:QR:AO:QA:GL	0:51:51:1561:0:0:0,-140.759	0:56:56:1572:0:0:0,-141.728	0:54:54:1615:0:0:0,-145.611	1:96:0:0:96:2595:-233.777,0	0:71:71:2155:0:0:0,-194.2	0:66:66:1904:0:0:0,-171.607	0:110:109:3369:1:35:0,-299.927	0:82:82:2393:0:0:0,-215.613	0:70:70:2016:0:0:0,-181.682
NC_000962	3451510	.	C	A	2770.27	.	AB=0;ABP=0;AC=1;AF=0.111111;AN=9;ANN=A|missense_variant|MODERATE|Rv3085|Rv3085|transcript|Rv3085|protein_coding|1/1|c.591C>A|p.Asn197Lys|591/831|591/831|197/276||;AO=126;CIGAR=1X;DP=2259;DPB=2259;DPRA=1.77215;EPP=8.59409;EPPR=49.1976;GTI=0;LEN=1;MEANALT=1;MQM=60;MQMR=60;NS=9;NUMALT=1;ODDS=184.445;PAIRED=0;PAIREDR=0;PAO=0;PQA=0;PQR=0;PRO=0;QA=3250;QR=54929;RO=2133;RPL=61;RPP=3.28604;RPPR=46.6322;RPR=65;RUN=1;SAF=65;SAP=3.28604;SAR=61;SRF=1057;SRP=3.37781;SRR=1076;TYPE=snp	GT:DP:RO:QR:AO:QA:GL	0:55:55:1619:0:0:0,-145.966	0:72:72:2101:0:0:0,-189.338	0:76:76:2249:0:0:0,-202.655	0:108:108:3311:0:0:0,-298.206	0:61:61:1913:0:0:0,-172.428	0:74:74:2246:0:0:0,-202.389	1:126:0:0:126:3250:-292.696,0	0:101:101:3010:0:0:0,-271.123	0:87:87:2504:0:0:0,-225.6
NC_000962	3451997	.	G	C	1423.12	.	AB=0;ABP=0;AC=1;AF=0.111111;AN=9;ANN=C|missense_variant|MODERATE|adhD|Rv3086|transcript|Rv3086|protein_coding|1/1|c.217G>C|p.Gly73Arg|217/1107|217/1107|73/368||;AO=67;CIGAR=1X;DP=1841;DPB=1841;DPRA=1.13303;EPP=5.63551;EPPR=3.36425;GTI=0;LEN=1;MEANALT=1;MQM=60;MQMR=60;NS=9;NUMALT=1;ODDS=122.502;PAIRED=0;PAIREDR=0;PAO=0;PQA=0;PQR=0;PRO=0;QA=1678;QR=43508;RO=1773;RPL=28;RPP=6.93191;RPPR=5.0691;RPR=39;RUN=1;SAF=41;SAP=10.3026;SAR=26;SRF=939;SRP=16.5131;SRR=834;TYPE=snp	GT:DP:RO:QR:AO:QA:GL	0:32:32:868:0:0:0,-78.3799	0:38:38:1024:0:0:0,-92.415	0:49:49:1234:0:0:0,-111.291	0:60:59:1461:0:0:0,-131.467	0:38:38:1030:0:0:0,-92.9545	0:55:55:1438:0:0:0,-129.663	0:87:87:2363:0:0:0,-212.901	1:67:0:0:67:1678:-151.239,0	0:63:63:1642:0:0:0,-148.018
NC_000962	3465548	.	G	A	1514.59	.	AB=0;ABP=0;AC=1;AF=0.111111;AN=9;ANN=A|synonymous_variant|LOW|Rv3096|Rv3096|transcript|Rv3096|protein_coding|1/1|c.1002G>A|p.Pro334Pro|1002/1140|1002/1140|334/379||;AO=65;CIGAR=1X;DP=2109;DPB=2109;DPRA=0.954012;EPP=23.8898;EPPR=243.717;GTI=0;LEN=1;MEANALT=1;MQM=60;MQMR=59.9936;NS=9;NUMALT=1;ODDS=145.434;PAIRED=0;PAIREDR=0;PAO=0;PQA=0;PQR=0;PRO=0;QA=1790;QR=52348;RO=2044;RPL=38;RPP=7.05258;RPPR=23.242;RPR=27;RUN=1;SAF=34;SAP=3.31097;SAR=31;SRF=1021;SRP=3.01455;SRR=1023;TYPE=snp	GT:DP:RO:QR:AO:QA:GL	0:42:42:1184:0:0:0,-106.821	1:65:0:0:65:1790:-161.345,0	0:71:71:1980:0:0:0,-178.444	0:96:96:2846:0:0:0,-256.375	0:53:53:1574:0:0:0,-141.919	0:65:65:1906:0:0:0,-171.795	0:120:120:3538:0:0:0,-318.637	0:88:88:2655:0:0:0,-239.188	0:82:82:2417:0:0:0,-217.773
NC_000962	3474865	.	A	G	1441.15	.	AB=0;ABP=0;AC=1;AF=0.111111;AN=9;ANN=G|missense_variant|MODERATE|fprA|Rv3106|transcript|Rv3106|protein_coding|1/1|c.859A>G|p.Ile287Val|859/1371|859/1371|287/456||;AO=65;CIGAR=1X;DP=1410;DPB=1410;DPRA=1.44981;EPP=8.65613;EPPR=4.36808;GTI=0;LEN=1;MEANALT=1;MQM=60;MQMR=60;NS=9;NUMALT=1;ODDS=99.5704;PAIRED=0;PAIREDR=0;PAO=0;PQA=0;PQR=0;PRO=0;QA=1705;QR=34440;RO=1345;RPL=31;RPP=3.31097;RPPR=12.5825;RPR=34;RUN=1;SAF=32;SAP=3.04371;SAR=33;SRF=691;SRP=5.22052;SRR=654;TYPE=snp	GT:DP:RO:QR:AO:QA:GL	0:25:25:757:0:0:0,-68.4122	0:39:39:1113:0:0:0,-100.436	0:37:37:1128:0:0:0,-101.799	0:66:66:1915:0:0:0,-172.597	0:36:36:1092:0:0:0,-98.557	0:61:61:1878:0:0:0,-169.281	1:65:0:0:65:1705:-153.686,0	0:46:46:1396:0:0:0,-125.91	0:45:45:1401:0:0:0,-126.362
NC_000962	3492655	.	A	G	1663.83	.	AB=0;ABP=0;AC=1;AF=0.111111;AN=9;ANN=G|missense_variant|MODERATE|Rv3127|Rv3127|transcript|Rv3127|protein_coding|1/1|c.509A>G|p.Asp170Gly|509/1035|509/1035|170/344||;AO=80;CIGAR=1X;DP=2197;DPB=2197;DPRA=1.07547;EPP=11.8048;EPPR=3.38059;GTI=0;LEN=1;MEANALT=1;MQM=60;MQMR=60;NS=9;NUMALT=1;ODDS=131.706;PAIRED=0;PAIREDR=0;PAO=0;PQA=0;PQR=0;PRO=0;QA=1992;QR=55124;RO=2117;RPL=44;RPP=4.74748;RPPR=20.0795;RPR=36;RUN=1;SAF=39;SAP=3.11887;SAR=41;SRF=1097;SRP=9.09186;SRR=1020;TYPE=snp	GT:DP:RO:QR:AO:QA:GL	0:59:58:1851:1:25:0,-164.352	0:76:76:2303:0:0:0,-207.511	0:71:71:2174:0:0:0,-195.914	0:90:89:2773:1:26:0,-247.213	0:70:70:2182:0:0:0,-196.628	0:77:77:2390:0:0:0,-215.345	0:102:102:3127:0:0:0,-281.654	0:81:81:2492:0:0:0,-224.528	1:78:0:0:78:1941:-174.912,0
NC_000962	3495734	.	G	A	2385.29	.	AB=0;ABP=0;AC=1;AF=0.111111;AN=9;ANN=A|synonymous_variant|LOW|tgs1|Rv3130c|transcript|Rv3130c|protein_coding|1/1|c.633C>T|p.Ala211Ala|633/1392|633/1392|211/463||;AO=102;CIGAR=1X;DP=2170;DPB=2170;DPRA=1.24037;EPP=11.5259;EPPR=103.919;GTI=0;LEN=1;MEANALT=1;MQM=60;MQMR=60;NS=9;NUMALT=1;ODDS=173.409;PAIRED=0;PAIREDR=0;PAO=0;PQA=0;PQR=0;PRO=0;QA=2818;QR=50799;RO=2068;RPL=47;RPP=4.37279;RPPR=3.72012;RPR=55;RUN=1;SAF=42;SAP=9.90792;SAR=60;SRF=1032;SRP=3.0271;SRR=1036;TYPE=snp	GT:DP:RO:QR:AO:QA:GL	0:51:51:1349:0:0:0,-121.652	0:62:62:1677:0:0:0,-151.168	0:70:69:1840:1:35:0,-162.333	1:101:0:0:101:2783:-250.685,0	0:77:77:2104:0:0:0,-189.58	0:79:79:1964:0:0:0,-176.973	0:111:111:2803:0:0:0,-252.481	0:74:74:1852:0:0:0,-166.906	0:84:84:2146:0:0:0,-193.362
NC_000962	3516542	.	G	A	1880.69	.	AB=0;ABP=0;AC=1;AF=0.111111;AN=9;ANN=A|synonymous_variant|LOW|nuoF|Rv3150|transcript|Rv3150|protein_coding|1/1|c.1131G>A|p.Arg377Arg|1131/1338|1131/1338|377/445||;AO=70;CIGAR=1X;DP=1952;DPB=1952;DPRA=1.11583;EPP=3.50664;EPPR=16.4684;GTI=0;LEN=1;MEANALT=1;MQM=60;MQMR=60;NS=9;NUMALT=1;ODDS=145.065;PAIRED=0;PAIREDR=0;PAO=0;PQA=0;PQR=0;PRO=0;QA=2172;QR=48556;RO=1882;RPL=37;RPP=3.50664;RPPR=51.0273;RPR=33;RUN=1;SAF=36;SAP=3.13438;SAR=34;SRF=916;SRP=5.89483;SRR=966;TYPE=snp	GT:DP:RO:QR:AO:QA:GL	0:49:49:1537:0:0:0,-138.584	0:44:44:1330:0:0:0,-119.964	0:45:45:1391:0:0:0,-125.452	0:88:88:2729:0:0:0,-245.834	0:61:61:1933:0:0:0,-174.213	0:62:62:1881:0:0:0,-169.516	0:101:101:3010:0:0:0,-271.119	0:72:72:2105:0:0:0,-189.681	1:70:0:0:70:2172:-195.73,0
NC_000962	3530983	.	G	A	8035.7	.	AB=0;ABP=0;AC=5;AF=0.555556;AN=9;ANN=A|synonymous_variant|LOW|Rv3161c|Rv3161c|transcript|Rv3161c|protein_coding|1/1|c.156C>T|p.Ser52Ser|156/1149|156/1149|52/382||;AO=327;CIGAR=1X;DP=2040;DPB=2040;DPRA=0.996262;EPP=3.81381;EPPR=16.7291;GTI=0;LEN=1;MEANALT=1.2;MQM=60;MQMR=60;NS=9;NUMALT=1;ODDS=147.837;PAIRED=0;PAIREDR=0;PAO=0;PQA=0;PQR=0;PRO=0;QA=9071;QR=42179;RO=1712;RPL=175;RPP=6.52317;RPPR=19.4942;RPR=152;RUN=1;SAF=164;SAP=3.01694;SAR=163;SRF=863;SRP=3.2589;SRR=849;TYPE=snp	GT:DP:RO:QR:AO:QA:GL	1:44:0:0:44:1206:-108.793,0	0:63:63:1745:0:0:0,-157.296	1:60:0:0:59:1597:-143.872,0	0:112:112:3048:0:0:0,-274.528	1:59:0:0:59:1723:-155.331,0	1:62:0:0:62:1789:-161.264,0	1:103:0:0:103:2756:-248.249,0	0:82:82:2307:0:0:0,-207.87	0:61:61:1623:0:0:0,-146.293
NC_000962	3546248	.	G	A	1547.3	.	AB=0;ABP=0;AC=1;AF=0.111111;AN=9;ANN=A|missense_variant|MODERATE|Rv3177|Rv3177|transcript|Rv3177|protein_coding|1/1|c.802G>A|p.Gly268Arg|802/861|802/861|268/286||;AO=75;CIGAR=1X;DP=2171;DPB=2171;DPRA=1.13289;EPP=3.03925;EPPR=16.9508;GTI=0;LEN=1;MEANALT=1;MQM=60;MQMR=59.9909;NS=9;NUMALT=1;ODDS=123.393;PAIRED=0;PAIREDR=0;PAO=0;PQA=0;PQR=0;PRO=0;QA=1901;QR=49592;RO=2096;RPL=36;RPP=3.27088;RPPR=36.577;RPR=39;RUN=1;SAF=35;SAP=3.73412;SAR=40;SRF=1056;SRP=3.27552;SRR=1040;TYPE=snp	GT:DP:RO:QR:AO:QA:GL	0:51:51:1085:0:0:0,-97.844	0:67:67:1478:0:0:0,-133.201	0:53:53:1121:0:0:0,-101.082	0:87:87:2070:0:0:0,-186.503	0:54:54:1400:0:0:0,-126.22	0:75:75:1704:0:0:0,-153.557	0:122:122:2777:0:0:0,-250.115	1:79:4:99:75:1901:-162.158,0	0:66:66:1450:0:0:0,-130.694
NC_000962	3547645	.	C	A	2598.28	.	AB=0;ABP=0;AC=1;AF=0.111111;AN=9;ANN=A|missense_variant|MODERATE|Rv3179|Rv3179|transcript|Rv3179|protein_coding|1/1|c.28C>A|p.Leu10Met|28/1290|28/1290|10/429||;AO=100;CIGAR=1X;DP=2050;DPB=2050;DPRA=1.53846;EPP=20.0346;EPPR=3.01475;GTI=0;LEN=1;MEANALT=1;MQM=60;MQMR=60;NS=9;NUMALT=1;ODDS=110.795;PAIRED=0;PAIREDR=0;PAO=0;PQA=0;PQR=0;PRO=0;QA=3035;QR=49714;RO=1950;RPL=47;RPP=3.79203;RPPR=39.0901;RPR=53;RUN=1;SAF=59;SAP=10.0459;SAR=41;SRF=1107;SRP=80.6221;SRR=843;TYPE=snp	GT:DP:RO:QR:AO:QA:GL	0:53:53:1535:0:0:0,-138.411	0:83:83:2394:0:0:0,-215.703	0:55:55:1605:0:0:0,-144.708	1:100:0:0:100:3035:-273.377,0	0:60:60:1758:0:0:0,-158.475	0:72:72:2220:0:0:0,-200.058	0:100:100:2865:0:0:0,-258.082	0:96:96:2801:0:0:0,-252.321	0:50:50:1392:0:0:0,-125.535
NC_000962	3572717	.	C	T	9914.53	.	AB=0;ABP=0;AC=1;AF=0.111111;AN=9;ANN=T|missense_variant|MODERATE|Rv3200c|Rv3200c|transcript|Rv3200c|protein_coding|1/1|c.953G>A|p.Arg318His|953/1068|953/1068|318/355||;AO=453;CIGAR=1X;DP=1674;DPB=1674;DPRA=0.95687;EPP=3.01509;EPPR=3.07438;GTI=0;LEN=1;MEANALT=1.1;MQM=60;MQMR=60;NS=9;NUMALT=1;ODDS=115.802;PAIRED=0;PAIREDR=0;PAO=0;PQA=0;PQR=0;PRO=0;QA=11197;QR=31859;RO=1220;RPL=217;RPP=4.74077;RPPR=18.7375;RPR=236;RUN=1;SAF=208;SAP=9.57265;SAR=245;SRF=578;SRP=10.3008;SRR=642;TYPE=snp	GT:DP:RO:QR:AO:QA:GL	0:43:43:1312:0:0:0,-118.351	1:53:0:0:52:1584:-142.703,0	0:47:47:1330:0:0:0,-119.955	0:56:56:1716:0:0:0,-154.702	0:55:55:1651:0:0:0,-148.849	0:71:70:1908:1:13:0,-170.649	0:80:80:2454:0:0:0,-221.101	0:58:58:1732:0:0:0,-156.135	0:46:46:1396:0:0:0,-125.902
NC_000962	3610248	.	G	T	1535.91	.	AB=0;ABP=0;AC=1;AF=0.111111;AN=9;ANN=T|downstream_gene_variant|MODIFIER|tgs3|Rv3234c|transcript|Rv3234c|protein_coding||c.*126C>A|||||126|,T|intragenic_variant|MODIFIER|Rv3233c|Rv3233c|gene_variant|Rv3233c|||n.3610248G>T||||||;AO=63;CIGAR=1X;DP=2125;DPB=2125;DPRA=0.916586;EPP=24.5527;EPPR=3.11561;GTI=0;LEN=1;MEANALT=1;MQM=60;MQMR=60;NS=9;NUMALT=1;ODDS=164.6;PAIRED=0;PAIREDR=0;PAO=0;PQA=0;PQR=0;PRO=0;QA=1817;QR=54325;RO=2062;RPL=25;RPP=8.83536;RPPR=3.04821;RPR=38;RUN=1;SAF=32;SAP=3.04477;SAR=31;SRF=1092;SRP=18.6845;SRR=970;TYPE=snp	GT:DP:RO:QR:AO:QA:GL	0:46:46:1481:0:0:0,-133.562	1:63:0:0:63:1817:-163.778,0	0:59:59:1788:0:0:0,-161.169	0:114:114:3648:0:0:0,-328.508	0:61:61:1936:0:0:0,-174.497	0:61:61:2017:0:0:0,-181.779	0:112:112:3584:0:0:0,-322.735	0:68:68:2196:0:0:0,-197.886	0:83:83:2683:0:0:0,-241.677
NC_000962	3622372	.	G	T	1401.15	.	AB=0;ABP=0;AC=1;AF=0.111111;AN=9;ANN=T|synonymous_variant|LOW|Rv3243c|Rv3243c|transcript|Rv3243c|protein_coding|1/1|c.720C>A|p.Leu240Leu|720/843|720/843|240/280||;AO=54;CIGAR=1X;DP=1532;DPB=1532;DPRA=1.09608;EPP=3.17115;EPPR=60.6087;GTI=0;LEN=1;MEANALT=1;MQM=60;MQMR=60;NS=9;NUMALT=1;ODDS=140.217;PAIRED=0;PAIREDR=0;PAO=0;PQA=0;PQR=0;PRO=0;QA=1656;QR=38018;RO=1478;RPL=37;RPP=19.0953;RPPR=110.115;RPR=17;RUN=1;SAF=31;SAP=5.5839;SAR=23;SRF=934;SRP=226.475;SRR=544;TYPE=snp	GT:DP:RO:QR:AO:QA:GL	0:36:36:1075:0:0:0,-97.0202	0:40:40:1199:0:0:0,-108.183	0:32:32:937:0:0:0,-84.6013	0:74:74:2298:0:0:0,-207.066	0:44:44:1307:0:0:0,-117.898	0:48:48:1482:0:0:0,-133.65	0:81:81:2477:0:0:0,-223.177	1:54:0:0:54:1656:-149.284,0	0:47:47:1419:0:0:0,-127.971
NC_000962	3631374	.	C	T	1524.32	.	AB=0;ABP=0;AC=1;AF=0.111111;AN=9;ANN=T|synonymous_variant|LOW|alkB|Rv3252c|transcript|Rv3252c|protein_coding|1/1|c.615G>A|p.Pro205Pro|615/1251|615/1251|205/416||;AO=60;CIGAR=1X;DP=1874;DPB=1874;DPRA=1.00938;EPP=10.1038;EPPR=9.04802;GTI=0;LEN=1;MEANALT=2;MQM=60;MQMR=60;NS=9;NUMALT=1;ODDS=142.479;PAIRED=0;PAIREDR=0;PAO=0;PQA=0;PQR=0;PRO=0;QA=1800;QR=44300;RO=1813;RPL=30;RPP=3.0103;RPPR=18.8502;RPR=30;RUN=1;SAF=19;SAP=20.5268;SAR=41;SRF=809;SRP=48.5537;SRR=1004;TYPE=snp	GT:DP:RO:QR:AO:QA:GL	0:37:37:911:0:0:0,-82.2247	0:49:49:1268:0:0:0,-114.365	0:63:63:1593:0:0:0,-143.603	0:82:82:2101:0:0:0,-189.321	1:61:0:0:60:1800:-162.182,0	0:62:62:1587:0:0:0,-143.067	0:84:84:2224:0:0:0,-200.396	0:75:75:1901:0:0:0,-171.323	0:68:68:1683:0:0:0,-151.697
NC_000962	3665738	.	G	A	2358.91	.	AB=0;ABP=0;AC=1;AF=0.111111;AN=9;ANN=A|missense_variant|MODERATE|sseA|Rv3283|transcript|Rv3283|protein_coding|1/1|c.811G>A|p.Asp271Asn|811/894|811/894|271/297||,A|upstream_gene_variant|MODIFIER|Rv3284|Rv3284|transcript|Rv3284|protein_coding||c.-80G>A|||||80|;AO=101;CIGAR=1X;DP=2002;DPB=2002;DPRA=1.5939;EPP=9.22372;EPPR=116.353;GTI=0;LEN=1;MEANALT=1;MQM=60;MQMR=60;NS=9;NUMALT=1;ODDS=138.452;PAIRED=0;PAIREDR=0;PAO=0;PQA=0;PQR=0;PRO=0;QA=2776;QR=48179;RO=1901;RPL=65;RPP=21.0916;RPPR=163.643;RPR=36;RUN=1;SAF=48;SAP=3.54779;SAR=53;SRF=997;SRP=12.8899;SRR=904;TYPE=snp	GT:DP:RO:QR:AO:QA:GL	0:36:36:1046:0:0:0,-94.4114	0:57:57:1572:0:0:0,-141.725	0:56:56:1595:0:0:0,-143.804	1:101:0:0:101:2776:-250.055,0	0:57:57:1660:0:0:0,-149.655	0:71:71:2014:0:0:0,-181.504	0:113:113:3292:0:0:0,-296.5	0:75:75:2209:0:0:0,-199.052	0:56:56:1671:0:0:0,-150.652
NC_000962	3688126	.	C	T	1308.12	.	AB=0;ABP=0;AC=1;AF=0.111111;AN=9;ANN=T|synonymous_variant|LOW|glpD2|Rv3302c|transcript|Rv3302c|protein_coding|1/1|c.1317G>A|p.Leu439Leu|1317/1758|1317/1758|439/585||;AO=51;CIGAR=1X;DP=1775;DPB=1775;DPRA=0.887471;EPP=8.16222;EPPR=62.8694;GTI=0;LEN=1;MEANALT=1;MQM=60;MQMR=60;NS=9;NUMALT=1;ODDS=107.427;PAIRED=0;PAIREDR=0;PAO=0;PQA=0;PQR=0;PRO=0;QA=1549;QR=44370;RO=1724;RPL=21;RPP=6.45911;RPPR=4.30008;RPR=30;RUN=1;SAF=32;SAP=10.206;SAR=19;SRF=1003;SRP=103.175;SRR=721;TYPE=snp	GT:DP:RO:QR:AO:QA:GL	0:44:44:1375:0:0:0,-124.029	0:75:75:2216:0:0:0,-199.685	0:61:61:1839:0:0:0,-165.77	0:85:85:2497:0:0:0,-224.975	1:51:0:0:51:1549:-139.677,0	0:56:56:1654:0:0:0,-149.124	0:95:95:2842:0:0:0,-256.02	0:71:71:2046:0:0:0,-184.39	0:46:46:1317:0:0:0,-118.79
NC_000962	3694025	.	G	A	1620.71	.	AB=0;ABP=0;AC=1;AF=0.111111;AN=9;ANN=A|upstream_gene_variant|MODIFIER|amiB1|Rv3306c|transcript|Rv3306c|protein_coding||c.-36C>T|||||36|,A|upstream_gene_variant|MODIFIER|deoD|Rv3307|transcript|Rv3307|protein_coding||c.-29G>A|||||29|,A|intergenic_region|MODIFIER|amiB1-deoD|Rv3306c-Rv3307|intergenic_region|Rv3306c-Rv3307|||n.3694025G>A||||||;AO=69;CIGAR=1X;DP=1451;DPB=1451;DPRA=1.49783;EPP=5.55942;EPPR=5.27919;GTI=0;LEN=1;MEANALT=1;MQM=60;MQMR=60;NS=9;NUMALT=1;ODDS=108.111;PAIRED=0;PAIREDR=0;PAO=0;PQA=0;PQR=0;PRO=0;QA=1912;QR=33274;RO=1382;RPL=40;RPP=6.81824;RPPR=23.4303;RPR=29;RUN=1;SAF=31;SAP=4.55236;SAR=38;SRF=696;SRP=3.16743;SRR=686;TYPE=snp	GT:DP:RO:QR:AO:QA:GL	0:28:28:672:0:0:0,-60.7126	0:29:29:629:0:0:0,-56.8201	0:35:35:820:0:0:0,-74.0242	1:69:0:0:69:1912:-172.32,0	0:55:55:1392:0:0:0,-125.511	0:55:55:1427:0:0:0,-128.667	0:62:62:1514:0:0:0,-136.484	0:51:51:1242:0:0:0,-112.005	0:39:39:906:0:0:0,-81.7592
NC_000962	3702062	.	G	A	3379.63	.	AB=0;ABP=0;AC=2;AF=0.222222;AN=9;ANN=A|synonymous_variant|LOW|add|Rv3313c|transcript|Rv3313c|protein_coding|1/1|c.123C>T|p.Asp41Asp|123/1098|123/1098|41/365||,A|downstream_gene_variant|MODIFIER|deoA|Rv3314c|transcript|Rv3314c|protein_coding||c.*122C>T|||||122|;AO=123;CIGAR=1X;DP=1740;DPB=1740;DPRA=1.12229;EPP=3.87536;EPPR=3.31283;GTI=0;LEN=1;MEANALT=2;MQM=60;MQMR=59.9957;NS=9;NUMALT=1;ODDS=123.858;PAIRED=0;PAIREDR=0;PAO=0;PQA=0;PQR=0;PRO=0;QA=3867;QR=40063;RO=1615;RPL=67;RPP=5.14646;RPPR=14.6394;RPR=56;RUN=1;SAF=63;SAP=3.16919;SAR=60;SRF=820;SRP=3.85065;SRR=795;TYPE=snp	GT:DP:RO:QR:AO:QA:GL	0:32:32:859:0:0:0,-77.5613	0:48:48:1302:0:0:0,-117.426	1:75:0:0:74:2296:-206.768,0	0:68:68:1940:0:0:0,-174.845	0:48:48:1286:0:0:0,-115.986	1:50:0:0:49:1571:-141.547,0	0:83:83:2384:0:0:0,-214.796	0:62:62:1620:0:0:0,-146.037	0:56:56:1440:0:0:0,-129.838
NC_000962	3715238	.	C	A	2051.71	.	AB=0;ABP=0;AC=1;AF=0.111111;AN=9;ANN=A|synonymous_variant|LOW|Rv3329|Rv3329|transcript|Rv3329|protein_coding|1/1|c.847C>A|p.Arg283Arg|847/1317|847/1317|283/438||;AO=78;CIGAR=1X;DP=1858;DPB=1858;DPRA=1.34983;EPP=4.01252;EPPR=7.11414;GTI=0;LEN=1;MEANALT=1;MQM=60;MQMR=60;NS=9;NUMALT=1;ODDS=113.767;PAIRED=0;PAIREDR=0;PAO=0;PQA=0;PQR=0;PRO=0;QA=2407;QR=43483;RO=1780;RPL=36;RPP=4.01252;RPPR=31.9421;RPR=42;RUN=1;SAF=44;SAP=5.79424;SAR=34;SRF=778;SRP=64.2214;SRR=1002;TYPE=snp	GT:DP:RO:QR:AO:QA:GL	0:38:38:896:0:0:0,-80.869	0:49:49:1331:0:0:0,-120.04	0:53:53:1451:0:0:0,-130.829	1:80:2:28:78:2407:-214.214,0	0:48:48:1202:0:0:0,-108.416	0:58:58:1478:0:0:0,-133.247	0:94:94:2431:0:0:0,-219.014	0:47:47:1144:0:0:0,-103.188	0:72:72:1866:0:0:0,-168.174
NC_000962	3753237	.	G	A	663.198	.	AB=0;ABP=0;AC=1;AF=0.111111;AN=9;ANN=A|upstream_gene_variant|MODIFIER|PPE55|Rv3347c|transcript|Rv3347c|protein_coding||c.-53C>T|||||53|,A|intergenic_region|MODIFIER|PPE55-Rv3348|Rv3347c-Rv3348|intergenic_region|Rv3347c-Rv3348|||n.3753237G>A||||||;AO=38;CIGAR=1X;DP=1701;DPB=1701;DPRA=0.685508;EPP=8.7247;EPPR=3.8264;GTI=0;LEN=1;MEANALT=1;MQM=60;MQMR=59.9796;NS=9;NUMALT=1;ODDS=139.919;PAIRED=0;PAIREDR=0;PAO=0;PQA=0;PQR=0;PRO=0;QA=955;QR=41294;RO=1663;RPL=0;RPP=85.5263;RPPR=3144.14;RPR=38;RUN=1;SAF=14;SAP=8.7247;SAR=24;SRF=847;SRP=4.26513;SRR=816;TYPE=snp	GT:DP:RO:QR:AO:QA:GL	0:40:40:1101:0:0:0,-99.3489	0:47:47:1197:0:0:0,-107.969	1:38:0:0:38:955:-86.187,0	0:66:66:1718:0:0:0,-154.858	0:50:50:1387:0:0:0,-125.086	0:54:54:1485:0:0:0,-133.894	0:82:82:2251:0:0:0,-202.833	0:62:62:1759:0:0:0,-158.562	0:41:41:1092:0:0:0,-97.8263
NC_000962	3769296	.	C	T	2030.54	.	AB=0;ABP=0;AC=1;AF=0.111111;AN=9;ANN=T|synonymous_variant|LOW|Rv3354|Rv3354|transcript|Rv3354|protein_coding|1/1|c.186C>T|p.Ser62Ser|186/390|186/390|62/129||;AO=81;CIGAR=1X;DP=1710;DPB=1710;DPRA=1.60813;EPP=25.5561;EPPR=71.6989;GTI=0;LEN=1;MEANALT=1;MQM=60;MQMR=60;NS=9;NUMALT=1;ODDS=106.623;PAIRED=0;PAIREDR=0;PAO=0;PQA=0;PQR=0;PRO=0;QA=2509;QR=40312;RO=1629;RPL=33;RPP=9.04217;RPPR=39.3015;RPR=48;RUN=1;SAF=42;SAP=3.25157;SAR=39;SRF=724;SRP=46.681;SRR=905;TYPE=snp	GT:DP:RO:QR:AO:QA:GL	0:34:34:803:0:0:0,-72.4941	0:52:52:1342:0:0:0,-121.018	0:48:48:1187:0:0:0,-107.061	1:87:6:108:81:2509:-216.154,0	0:52:52:1446:0:0:0,-130.381	0:56:56:1517:0:0:0,-136.774	0:102:102:2806:0:0:0,-252.764	0:70:70:2003:0:0:0,-180.517	0:56:56:1428:0:0:0,-128.753
NC_000962	3770548	.	G	A	1000.34	.	AB=0;ABP=0;AC=1;AF=0.111111;AN=9;ANN=A|synonymous_variant|LOW|folD|Rv3356c|transcript|Rv3356c|protein_coding|1/1|c.102C>T|p.Gly34Gly|102/846|102/846|34/281||;AO=49;CIGAR=1X;DP=1821;DPB=1821;DPRA=0.846979;EPP=8.37251;EPPR=173.6;GTI=0;LEN=1;MEANALT=2;MQM=60;MQMR=60;NS=9;NUMALT=1;ODDS=125.396;PAIRED=0;PAIREDR=0;PAO=0;PQA=0;PQR=0;PRO=0;QA=1202;QR=44955;RO=1771;RPL=27;RPP=4.11819;RPPR=8.19069;RPR=22;RUN=1;SAF=26;SAP=3.40914;SAR=23;SRF=831;SRP=17.5779;SRR=940;TYPE=snp	GT:DP:RO:QR:AO:QA:GL	0:38:38:1132:0:0:0,-102.15	1:50:0:0:49:1202:-108.202,0	0:66:66:1840:0:0:0,-165.846	0:78:78:2319:0:0:0,-208.953	0:58:58:1656:0:0:0,-149.296	0:72:72:2092:0:0:0,-188.53	0:106:106:2968:0:0:0,-267.344	0:62:62:1753:0:0:0,-158.021	0:66:66:1795:0:0:0,-161.793
NC_000962	3782334	.	G	A	1884.84	.	AB=0;ABP=0;AC=1;AF=0.111111;AN=9;ANN=A|synonymous_variant|LOW|dnaE2|Rv3370c|transcript|Rv3370c|protein_coding|1/1|c.2407C>T|p.Leu803Leu|2407/3240|2407/3240|803/1079||;AO=84;CIGAR=1X;DP=1590;DPB=1590;DPRA=0.808765;EPP=3.0103;EPPR=6.615;GTI=0;LEN=1;MEANALT=1;MQM=60;MQMR=60;NS=9;NUMALT=1;ODDS=140.416;PAIRED=0;PAIREDR=0;PAO=0;PQA=0;PQR=0;PRO=0;QA=2209;QR=38953;RO=1506;RPL=41;RPP=3.1137;RPPR=18.6057;RPR=43;RUN=1;SAF=35;SAP=8.07707;SAR=49;SRF=729;SRP=6.33239;SRR=777;TYPE=snp	GT:DP:RO:QR:AO:QA:GL	0:36:36:1159:0:0:0,-104.602	0:36:36:1159:0:0:0,-104.602	0:38:38:1209:0:0:0,-109.098	0:46:46:1445:0:0:0,-130.33	0:38:38:1181:0:0:0,-106.571	0:52:52:1604:0:0:0,-144.63	0:96:96:2969:0:0:0,-267.451	1:46:0:0:46:1297:-116.985,0	0:42:42:1299:0:0:0,-117.189
NC_000962	3790716	.	C	T	9106.91	.	AB=0;ABP=0;AC=6;AF=0.666667;AN=9;ANN=T|synonymous_variant|LOW|Rv3376|Rv3376|transcript|Rv3376|protein_coding|1/1|c.561C>T|p.Arg187Arg|561/654|561/654|187/217||,T|downstream_gene_variant|MODIFIER|Rv3377c|Rv3377c|transcript|Rv3377c|protein_coding||c.*132G>A|||||132|;AO=353;CIGAR=1X;DP=1627;DPB=1627;DPRA=1.17968;EPP=22.9965;EPPR=128.68;GTI=0;LEN=1;MEANALT=1.33333;MQM=60;MQMR=60;NS=9;NUMALT=1;ODDS=121.207;PAIRED=0;PAIREDR=0;PAO=0;PQA=0;PQR=0;PRO=0;QA=10352;QR=31337;RO=1269;RPL=167;RPP=5.23098;RPPR=26.4345;RPR=186;RUN=1;SAF=138;SAP=39.4824;SAR=215;SRF=434;SRP=278.168;SRR=835;TYPE=snp	GT:DP:RO:QR:AO:QA:GL	1:37:0:0:37:1110:-100.17,0	0:46:46:1355:0:0:0,-122.212	1:59:0:0:59:1634:-147.303,0	0:86:86:2520:0:0:0,-227.032	1:45:0:0:41:1178:-106.173,0	1:61:1:13:59:1747:-156.161,0	1:88:0:0:88:2643:-238.104,0	0:67:67:1793:0:0:0,-161.604	1:69:0:0:69:2040:-183.84,0
NC_000962	3794403	.	G	C	2113.48	.	AB=0;ABP=0;AC=1;AF=0.111111;AN=9;ANN=C|missense_variant|MODERATE|dxs2|Rv3379c|transcript|Rv3379c|protein_coding|1/1|c.465C>G|p.Asp155Glu|465/1611|465/1611|155/536||;AO=86;CIGAR=1X;DP=2015;DPB=2015;DPRA=1.33748;EPP=3.1113;EPPR=7.19902;GTI=0;LEN=1;MEANALT=1;MQM=60;MQMR=59.9984;NS=9;NUMALT=1;ODDS=104.745;PAIRED=0;PAIREDR=0;PAO=0;PQA=0;PQR=0;PRO=0;QA=2450;QR=48883;RO=1929;RPL=41;RPP=3.41429;RPPR=14.9528;RPR=45;RUN=1;SAF=49;SAP=6.64625;SAR=37;SRF=892;SRP=26.6781;SRR=1037;TYPE=snp	GT:DP:RO:QR:AO:QA:GL	0:33:33:904:0:0:0,-81.6173	0:54:54:1550:0:0:0,-139.757	0:63:63:1738:0:0:0,-156.663	1:86:0:0:86:2450:-220.735,0	0:54:54:1590:0:0:0,-143.357	0:76:76:2206:0:0:0,-198.785	0:95:95:2776:0:0:0,-250.068	0:101:101:2870:0:0:0,-258.53	0:72:72:2105:0:0:0,-189.697
NC_000962	3798747	.	T	G	2199.05	.	AB=0;ABP=0;AC=1;AF=0.111111;AN=9;ANN=G|intergenic_region|MODIFIER|idsB-vapC46|Rv3383c-Rv3384c|intergenic_region|Rv3383c-Rv3384c|||n.3798747T>G||||||;AO=92;CIGAR=1X;DP=2308;DPB=2308;DPRA=1.25959;EPP=7.63648;EPPR=15.3022;GTI=0;LEN=1;MEANALT=1;MQM=60;MQMR=60;NS=9;NUMALT=1;ODDS=124.953;PAIRED=0;PAIREDR=0;PAO=0;PQA=0;PQR=0;PRO=0;QA=2556;QR=53863;RO=2216;RPL=46;RPP=3.0103;RPPR=15.7452;RPR=46;RUN=1;SAF=45;SAP=3.10471;SAR=47;SRF=1059;SRP=12.4213;SRR=1157;TYPE=snp	GT:DP:RO:QR:AO:QA:GL	0:50:50:1312:0:0:0,-118.324	0:71:71:1778:0:0:0,-160.25	0:66:66:1716:0:0:0,-154.675	1:93:1:14:92:2556:-228.869,0	0:52:52:1267:0:0:0,-114.256	0:82:82:2082:0:0:0,-187.604	0:119:119:3027:0:0:0,-272.642	0:103:103:2521:0:0:0,-227.093	0:71:71:1722:0:0:0,-155.202
NC_000962	3886862	.	G	A	1233.48	.	AB=0;ABP=0;AC=1;AF=0.111111;AN=9;ANN=A|synonymous_variant|LOW|mhpE|Rv3469c|transcript|Rv3469c|protein_coding|1/1|c.222C>T|p.Arg74Arg|222/1011|222/1011|74/336||;AO=50;CIGAR=1X;DP=2303;DPB=2303;DPRA=0.665779;EPP=3.0103;EPPR=3.82087;GTI=0;LEN=1;MEANALT=1;MQM=60;MQMR=60;NS=9;NUMALT=1;ODDS=278.693;PAIRED=0;PAIREDR=0;PAO=0;PQA=0;PQR=0;PRO=0;QA=1523;QR=57412;RO=2253;RPL=28;RPP=4.57376;RPPR=26.7673;RPR=22;RUN=1;SAF=9;SAP=47.4821;SAR=41;SRF=1046;SRP=27.9933;SRR=1207;TYPE=snp	GT:DP:RO:QR:AO:QA:GL	0:51:51:1468:0:0:0,-132.377	0:64:64:1841:0:0:0,-165.938	0:76:76:2199:0:0:0,-198.147	0:100:100:2913:0:0:0,-262.391	0:71:71:2123:0:0:0,-191.323	0:78:78:2238:0:0:0,-201.663	0:134:134:3831:0:0:0,-344.992	0:106:106:3047:0:0:0,-274.453	1:50:0:0:50:1523:-137.341,0
NC_000962	3889420	.	G	A	1731.19	.	AB=0;ABP=0;AC=1;AF=0.111111;AN=9;ANN=A|missense_variant|MODERATE|Rv3472|Rv3472|transcript|Rv3472|protein_coding|1/1|c.59G>A|p.Arg20Gln|59/507|59/507|20/168||,A|upstream_gene_variant|MODIFIER|Rv3471c|Rv3471c|transcript|Rv3471c|protein_coding||c.-79C>T|||||79|;AO=65;CIGAR=1X;DP=2078;DPB=2078;DPRA=0.968703;EPP=3.31097;EPPR=6.04044;GTI=0;LEN=1;MEANALT=1;MQM=60;MQMR=60;NS=9;NUMALT=1;ODDS=106.778;PAIRED=0;PAIREDR=0;PAO=0;PQA=0;PQR=0;PRO=0;QA=2013;QR=51699;RO=2013;RPL=40;RPP=10.5269;RPPR=24.4564;RPR=25;RUN=1;SAF=36;SAP=4.64726;SAR=29;SRF=1024;SRP=4.33174;SRR=989;TYPE=snp	GT:DP:RO:QR:AO:QA:GL	0:49:49:1518:0:0:0,-136.893	1:65:0:0:65:2013:-181.423,0	0:51:51:1508:0:0:0,-135.977	0:104:104:3062:0:0:0,-275.805	0:66:66:1914:0:0:0,-172.498	0:76:76:2293:0:0:0,-206.623	0:90:90:2636:0:0:0,-237.475	0:95:95:2818:0:0:0,-253.853	0:63:63:1894:0:0:0,-170.711
NC_000962	3901777	.	G	A	1070.1	.	AB=0;ABP=0;AC=1;AF=0.111111;AN=9;ANN=A|synonymous_variant|LOW|Rv3482c|Rv3482c|transcript|Rv3482c|protein_coding|1/1|c.330C>T|p.Pro110Pro|330/783|330/783|110/260||;AO=46;CIGAR=1X;DP=1393;DPB=1393;DPRA=1.04755;EPP=3.19912;EPPR=3.28274;GTI=0;LEN=1;MEANALT=1;MQM=60;MQMR=60;NS=9;NUMALT=1;ODDS=123.391;PAIRED=0;PAIREDR=0;PAO=0;PQA=0;PQR=0;PRO=0;QA=1312;QR=32541;RO=1347;RPL=33;RPP=21.8927;RPPR=208.468;RPR=13;RUN=1;SAF=25;SAP=3.76559;SAR=21;SRF=633;SRP=13.5872;SRR=714;TYPE=snp	GT:DP:RO:QR:AO:QA:GL	0:41:41:963:0:0:0,-86.8961	0:39:39:900:0:0:0,-81.2232	0:28:28:650:0:0:0,-58.7227	0:69:69:1752:0:0:0,-157.903	1:47:1:22:46:1312:-116.14,0	0:37:37:892:0:0:0,-80.5071	0:61:61:1624:0:0:0,-146.398	0:56:56:1476:0:0:0,-133.083	0:41:41:886:0:0:0,-79.9455
NC_000962	3920688	.	G	T	1225.41	.	AB=0;ABP=0;AC=1;AF=0.111111;AN=9;ANN=T|missense_variant|MODERATE|yrbE4A|Rv3501c|transcript|Rv3501c|protein_coding|1/1|c.174C>A|p.Phe58Leu|174/765|174/765|58/254||;AO=57;CIGAR=1X;DP=1858;DPB=1858;DPRA=0.949473;EPP=3.0484;EPPR=11.122;GTI=0;LEN=1;MEANALT=1;MQM=60;MQMR=60;NS=9;NUMALT=1;ODDS=153.686;PAIRED=0;PAIREDR=0;PAO=0;PQA=0;PQR=0;PRO=0;QA=1448;QR=46545;RO=1800;RPL=34;RPP=7.61992;RPPR=30.1537;RPR=23;RUN=1;SAF=24;SAP=6.09608;SAR=33;SRF=910;SRP=3.49285;SRR=890;TYPE=snp	GT:DP:RO:QR:AO:QA:GL	0:55:55:1601:0:0:0,-144.344	0:67:67:2124:0:0:0,-191.422	0:54:54:1543:0:0:0,-139.126	0:88:88:2588:0:0:0,-233.157	0:52:51:1577:0:0:0,-141.86	0:70:70:2172:0:0:0,-195.726	0:105:105:3116:0:0:0,-280.669	0:69:69:2040:0:0:0,-183.847	1:57:0:0:57:1448:-130.541,0
NC_000962	3953295	.	C	A	960.61	.	AB=0;ABP=0;AC=1;AF=0.111111;AN=9;ANN=A|missense_variant|MODERATE|echA19|Rv3516|transcript|Rv3516|protein_coding|1/1|c.752C>A|p.Ala251Glu|752/792|752/792|251/263||,A|upstream_gene_variant|MODIFIER|Rv3517|Rv3517|transcript|Rv3517|protein_coding||c.-136C>A|||||136|;AO=40;CIGAR=1X;DP=1901;DPB=1901;DPRA=0.644815;EPP=3.22745;EPPR=46.4736;GTI=0;LEN=1;MEANALT=1;MQM=60;MQMR=60;NS=9;NUMALT=1;ODDS=136.78;PAIRED=0;PAIREDR=0;PAO=0;PQA=0;PQR=0;PRO=0;QA=1173;QR=47871;RO=1861;RPL=14;RPP=10.8276;RPPR=21.8301;RPR=26;RUN=1;SAF=17;SAP=4.96463;SAR=23;SRF=928;SRP=3.03947;SRR=933;TYPE=snp	GT:DP:RO:QR:AO:QA:GL	1:40:0:0:40:1173:-105.84,0	0:60:60:1714:0:0:0,-154.506	0:61:61:1802:0:0:0,-162.428	0:72:72:2198:0:0:0,-198.074	0:50:50:1528:0:0:0,-137.787	0:59:59:1809:0:0:0,-163.074	0:94:94:2912:0:0:0,-262.32	0:67:67:1998:0:0:0,-180.071	0:51:51:1582:0:0:0,-142.65
NC_000962	3982329	.	G	A	1157.91	.	AB=0;ABP=0;AC=1;AF=0.111111;AN=9;ANN=A|missense_variant|MODERATE|fadE29|Rv3543c|transcript|Rv3543c|protein_coding|1/1|c.812C>T|p.Thr271Met|812/1164|812/1164|271/387||;AO=50;CIGAR=1X;DP=2137;DPB=2137;DPRA=0.718735;EPP=7.35324;EPPR=4.43471;GTI=0;LEN=1;MEANALT=1;MQM=60;MQMR=60;NS=9;NUMALT=1;ODDS=168.548;PAIRED=0;PAIREDR=0;PAO=0;PQA=0;PQR=0;PRO=0;QA=1397;QR=53386;RO=2087;RPL=29;RPP=5.78978;RPPR=28.657;RPR=21;RUN=1;SAF=33;SAP=14.1282;SAR=17;SRF=1008;SRP=8.25534;SRR=1079;TYPE=snp	GT:DP:RO:QR:AO:QA:GL	0:52:52:1495:0:0:0,-134.805	1:50:0:0:50:1397:-125.982,0	0:58:58:1629:0:0:0,-146.859	0:106:106:3154:0:0:0,-284.084	0:77:77:2179:0:0:0,-196.351	0:72:72:2074:0:0:0,-186.912	0:98:98:2958:0:0:0,-266.458	0:96:96:2842:0:0:0,-256.009	0:71:71:2087:0:0:0,-188.08
NC_000962	3987422	.	A	G	999.997	.	AB=0;ABP=0;AC=1;AF=0.111111;AN=9;ANN=G|missense_variant|MODERATE|Rv3548c|Rv3548c|transcript|Rv3548c|protein_coding|1/1|c.875T>C|p.Leu292Ser|875/915|875/915|292/304||,G|downstream_gene_variant|MODIFIER|ddn|Rv3547|transcript|Rv3547|protein_coding||c.*123A>G|||||123|;AO=38;CIGAR=1X;DP=1724;DPB=1724;DPRA=0.676157;EPP=3.23888;EPPR=61.993;GTI=0;LEN=1;MEANALT=1;MQM=60;MQMR=60;NS=9;NUMALT=1;ODDS=147.283;PAIRED=0;PAIREDR=0;PAO=0;PQA=0;PQR=0;PRO=0;QA=1205;QR=43138;RO=1686;RPL=21;RPP=3.9246;RPPR=4.67947;RPR=17;RUN=1;SAF=15;SAP=6.66752;SAR=23;SRF=895;SRP=16.9407;SRR=791;TYPE=snp	GT:DP:RO:QR:AO:QA:GL	1:38:0:0:38:1205:-108.732,0	0:45:45:1344:0:0:0,-121.216	0:54:54:1605:0:0:0,-144.709	0:84:84:2319:0:0:0,-208.934	0:47:47:1392:0:0:0,-125.538	0:57:57:1765:0:0:0,-159.101	0:107:107:3134:0:0:0,-282.284	0:71:71:2037:0:0:0,-183.563	0:42:42:1246:0:0:0,-112.407
NC_000962	4015349	.	C	T	913.608	.	AB=0;ABP=0;AC=1;AF=0.111111;AN=9;ANN=T|synonymous_variant|LOW|fadE34|Rv3573c|transcript|Rv3573c|protein_coding|1/1|c.864G>A|p.Val288Val|864/2136|864/2136|288/711||;AO=40;CIGAR=1X;DP=1749;DPB=1749;DPRA=0.916717;EPP=6.48466;EPPR=7.43848;GTI=0;LEN=1;MEANALT=1;MQM=60;MQMR=60;NS=9;NUMALT=1;ODDS=119.423;PAIRED=0;PAIREDR=0;PAO=0;PQA=0;PQR=0;PRO=0;QA=1126;QR=41037;RO=1707;RPL=18;RPP=3.87889;RPPR=27.5885;RPR=22;RUN=1;SAF=24;SAP=6.48466;SAR=16;SRF=939;SRP=40.2077;SRR=768;TYPE=snp	GT:DP:RO:QR:AO:QA:GL	0:22:22:502:0:0:0,-45.4026	1:39:0:0:39:1112:-100.337,0	0:43:43:1079:0:0:0,-97.3432	0:65:65:1568:0:0:0,-141.337	0:68:68:1655:0:0:0,-149.168	0:53:53:1319:0:0:0,-118.934	0:91:90:2058:0:0:0,-185.295	0:65:64:1604:1:14:0,-143.185	0:44:43:1036:0:0:0,-93.3645
NC_000962	4023850	.	G	T	1825.68	.	AB=0;ABP=0;AC=1;AF=0.111111;AN=9;ANN=T|upstream_gene_variant|MODIFIER|cysS1|Rv3580c|transcript|Rv3580c|protein_coding||c.-47C>A|||||47|,T|downstream_gene_variant|MODIFIER|ispF|Rv3581c|transcript|Rv3581c|protein_coding||c.*18C>A|||||18|,T|intergenic_region|MODIFIER|cysS1-ispF|Rv3580c-Rv3581c|intergenic_region|Rv3580c-Rv3581c|||n.4023850G>T||||||;AO=74;CIGAR=1X;DP=1687;DPB=1687;DPRA=1.37632;EPP=3.0103;EPPR=9.05354;GTI=0;LEN=1;MEANALT=1;MQM=60;MQMR=60;NS=9;NUMALT=1;ODDS=111.937;PAIRED=0;PAIREDR=0;PAO=0;PQA=0;PQR=0;PRO=0;QA=2125;QR=39312;RO=1613;RPL=36;RPP=3.12768;RPPR=26.8238;RPR=38;RUN=1;SAF=35;SAP=3.47981;SAR=39;SRF=784;SRP=5.73642;SRR=829;TYPE=snp	GT:DP:RO:QR:AO:QA:GL	0:36:36:877:0:0:0,-79.1639	0:49:49:1208:0:0:0,-108.95	0:48:48:1224:0:0:0,-110.393	0:72:72:1824:0:0:0,-164.386	0:43:43:1107:0:0:0,-99.8709	0:55:55:1359:0:0:0,-122.543	1:74:0:0:74:2125:-191.477,0	0:61:61:1702:0:0:0,-153.429	0:59:59:1451:0:0:0,-130.819
NC_000962	4027280	.	G	T	10072.4	.	AB=0;ABP=0;AC=1;AF=0.111111;AN=9;ANN=T|synonymous_variant|LOW|radA|Rv3585|transcript|Rv3585|protein_coding|1/1|c.837G>T|p.Pro279Pro|837/1443|837/1443|279/480||;AO=465;CIGAR=1X;DP=1661;DPB=1661;DPRA=0.95039;EPP=25.2434;EPPR=35.6114;GTI=0;LEN=1;MEANALT=1;MQM=60;MQMR=60;NS=9;NUMALT=1;ODDS=143.825;PAIRED=0;PAIREDR=0;PAO=0;PQA=0;PQR=0;PRO=0;QA=11377;QR=31367;RO=1196;RPL=222;RPP=5.0697;RPPR=50.6592;RPR=243;RUN=1;SAF=223;SAP=4.69611;SAR=242;SRF=548;SRP=21.1664;SRR=648;TYPE=snp	GT:DP:RO:QR:AO:QA:GL	0:48:48:1349:0:0:0,-121.663	1:48:0:0:48:1369:-123.469,0	0:37:37:1059:0:0:0,-95.5738	0:74:74:2288:0:0:0,-206.167	0:52:52:1603:0:0:0,-144.534	0:49:49:1415:0:0:0,-127.607	0:88:88:2637:0:0:0,-237.565	0:71:71:2124:0:0:0,-191.407	0:66:66:1828:0:0:0,-164.76
NC_000962	4043187	.	C	A	8608.12	.	AB=0;ABP=0;AC=5;AF=0.555556;AN=9;ANN=A|missense_variant|MODERATE|Rv3600c|Rv3600c|transcript|Rv3600c|protein_coding|1/1|c.673G>T|p.Val225Leu|673/819|673/819|225/272||;AO=344;CIGAR=1X;DP=1897;DPB=1897;DPRA=1.15184;EPP=6.06551;EPPR=9.66734;GTI=0;LEN=1;MEANALT=1;MQM=59.9826;MQMR=60;NS=9;NUMALT=1;ODDS=114.025;PAIRED=0;PAIREDR=0;PAO=0;PQA=0;PQR=0;PRO=0;QA=9723;QR=38950;RO=1553;RPL=154;RPP=11.1912;RPPR=96.8059;RPR=190;RUN=1;SAF=177;SAP=3.64154;SAR=167;SRF=788;SRP=3.74997;SRR=765;TYPE=snp	GT:DP:RO:QR:AO:QA:GL	1:43:0:0:43:1178:-106.274,0	0:58:58:1696:0:0:0,-152.898	1:56:0:0:56:1613:-145.424,0	0:90:90:2789:0:0:0,-251.247	1:55:0:0:55:1623:-146.33,0	1:65:0:0:65:1760:-158.638,0	1:125:0:0:125:3549:-319.615,0	0:65:65:1974:0:0:0,-177.914	0:60:60:1771:0:0:0,-159.647
NC_000962	4049669	.	G	A	887.657	.	AB=0;ABP=0;AC=1;AF=0.111111;AN=9;ANN=A|synonymous_variant|LOW|folP1|Rv3608c|transcript|Rv3608c|protein_coding|1/1|c.312C>T|p.Val104Val|312/843|312/843|104/280||;AO=42;CIGAR=1X;DP=1103;DPB=1103;DPRA=1.18756;EPP=3.21711;EPPR=11.6573;GTI=0;LEN=1;MEANALT=1;MQM=60;MQMR=60;NS=9;NUMALT=1;ODDS=102.172;PAIRED=0;PAIREDR=0;PAO=0;PQA=0;PQR=0;PRO=0;QA=1115;QR=26820;RO=1061;RPL=17;RPP=6.31921;RPPR=25.5744;RPR=25;RUN=1;SAF=7;SAP=43.5445;SAR=35;SRF=185;SRP=980.236;SRR=876;TYPE=snp	GT:DP:RO:QR:AO:QA:GL	0:26:26:753:0:0:0,-68.0355	0:24:24:719:0:0:0,-64.992	0:27:27:772:0:0:0,-69.7516	1:42:0:0:42:1115:-100.597,0	0:26:26:732:0:0:0,-66.1471	0:33:33:1023:0:0:0,-92.3543	0:64:64:1824:0:0:0,-164.402	0:35:35:1030:0:0:0,-92.9713	0:30:30:863:0:0:0,-77.9411
NC_000962	4051196	.	T	C	1770.99	.	AB=0;ABP=0;AC=1;AF=0.111111;AN=9;ANN=C|missense_variant|MODERATE|ftsH|Rv3610c|transcript|Rv3610c|protein_coding|1/1|c.1688A>G|p.Glu563Gly|1688/2283|1688/2283|563/760||;AO=71;CIGAR=1X;DP=1937;DPB=1937;DPRA=0.881435;EPP=4.50892;EPPR=7.19964;GTI=0;LEN=1;MEANALT=1;MQM=60;MQMR=60;NS=9;NUMALT=1;ODDS=122.817;PAIRED=0;PAIREDR=0;PAO=0;PQA=0;PQR=0;PRO=0;QA=2116;QR=47694;RO=1866;RPL=21;RPP=28.7315;RPPR=25.8189;RPR=50;RUN=1;SAF=25;SAP=16.4979;SAR=46;SRF=944;SRP=3.57353;SRR=922;TYPE=snp	GT:DP:RO:QR:AO:QA:GL	0:37:37:1137:0:0:0,-102.606	0:41:40:1151:1:24:0,-101.45	0:65:65:1924:0:0:0,-173.412	1:70:0:0:70:2092:-188.491,0	0:52:52:1496:0:0:0,-134.899	0:63:63:1915:0:0:0,-172.61	0:117:117:3551:0:0:0,-319.802	0:71:71:2112:0:0:0,-190.335	0:70:70:1984:0:0:0,-178.807
NC_000962	4059948	.	C	T	1948.33	.	AB=0;ABP=0;AC=1;AF=0.111111;AN=9;ANN=T|downstream_gene_variant|MODIFIER|Rv3618|Rv3618|transcript|Rv3618|protein_coding||c.*63C>T|||||63|,T|downstream_gene_variant|MODIFIER|esxV|Rv3619c|transcript|Rv3619c|protein_coding||c.*36G>A|||||36|,T|intergenic_region|MODIFIER|Rv3618-esxV|Rv3618-Rv3619c|intergenic_region|Rv3618-Rv3619c|||n.4059948C>T||||||;AO=80;CIGAR=1X;DP=1965;DPB=1965;DPRA=1.09524;EPP=3.0103;EPPR=16.6969;GTI=0;LEN=1;MEANALT=1;MQM=59.4375;MQMR=59.8897;NS=9;NUMALT=1;ODDS=121.002;PAIRED=0;PAIREDR=0;PAO=0;PQA=0;PQR=0;PRO=0;QA=2273;QR=47876;RO=1885;RPL=37;RPP=3.98746;RPPR=8.8174;RPR=43;RUN=1;SAF=37;SAP=3.98746;SAR=43;SRF=1034;SRP=41.5888;SRR=851;TYPE=snp	GT:DP:RO:QR:AO:QA:GL	0:51:51:1457:0:0:0,-131.387	0:53:53:1592:0:0:0,-143.529	0:62:62:1732:0:0:0,-156.12	0:78:78:2265:0:0:0,-203.153	0:59:58:1609:1:16:0,-143.459	0:55:55:1635:0:0:0,-147.251	0:114:114:3227:0:0:0,-290.648	0:84:84:2439:0:0:0,-219.744	1:79:0:0:79:2257:-203.326,0
NC_000962	4062835	.	G	A	1601	.	AB=0;ABP=0;AC=1;AF=0.111111;AN=9;ANN=A|synonymous_variant|LOW|lpqG|Rv3623|transcript|Rv3623|protein_coding|1/1|c.309G>A|p.Pro103Pro|309/723|309/723|103/240||;AO=67;CIGAR=1X;DP=1594;DPB=1594;DPRA=1.33683;EPP=6.93191;EPPR=73.1406;GTI=0;LEN=1;MEANALT=2;MQM=60;MQMR=60;NS=9;NUMALT=1;ODDS=141.769;PAIRED=0;PAIREDR=0;PAO=0;PQA=0;PQR=0;PRO=0;QA=1877;QR=38300;RO=1526;RPL=29;RPP=5.63551;RPPR=21.5034;RPR=38;RUN=1;SAF=32;SAP=3.30199;SAR=35;SRF=700;SRP=25.6016;SRR=826;TYPE=snp	GT:DP:RO:QR:AO:QA:GL	0:36:36:1052:0:0:0,-94.9504	0:43:43:1273:0:0:0,-114.838	0:45:45:1186:0:0:0,-106.987	1:68:0:0:67:1877:-169.091,0	0:46:46:1347:0:0:0,-121.495	0:50:50:1404:0:0:0,-126.615	0:72:72:2081:0:0:0,-187.534	0:55:55:1586:0:0:0,-143	0:25:25:675:0:0:0,-61.0101
NC_000962	4064309	.	T	C	1060.89	.	AB=0;ABP=0;AC=1;AF=0.111111;AN=9;ANN=C|synonymous_variant|LOW|mesJ|Rv3625c|transcript|Rv3625c|protein_coding|1/1|c.564A>G|p.Arg188Arg|564/972|564/972|188/323||;AO=44;CIGAR=1X;DP=1371;DPB=1371;DPRA=1.0181;EPP=7.94546;EPPR=11.7306;GTI=0;LEN=1;MEANALT=1;MQM=59.7273;MQMR=60;NS=9;NUMALT=1;ODDS=101.447;PAIRED=0;PAIREDR=0;PAO=0;PQA=0;PQR=0;PRO=0;QA=1278;QR=32965;RO=1327;RPL=26;RPP=6.16881;RPPR=107.753;RPR=18;RUN=1;SAF=21;SAP=3.20771;SAR=23;SRF=600;SRP=29.4034;SRR=727;TYPE=snp	GT:DP:RO:QR:AO:QA:GL	0:30:30:796:0:0:0,-71.8916	0:30:30:833:0:0:0,-75.2319	0:38:38:1085:0:0:0,-97.9036	1:45:1:14:44:1278:-113.879,0	0:29:29:762:0:0:0,-68.8277	0:44:44:1188:0:0:0,-107.168	0:69:69:1881:0:0:0,-169.525	0:58:58:1571:0:0:0,-141.621	0:47:47:1291:0:0:0,-116.441
NC_000962	4068695	.	A	G	1445.5	.	AB=0;ABP=0;AC=1;AF=0.111111;AN=9;ANN=G|synonymous_variant|LOW|Rv3629c|Rv3629c|transcript|Rv3629c|protein_coding|1/1|c.360T>C|p.Tyr120Tyr|360/1098|360/1098|120/365||;AO=60;CIGAR=1X;DP=2040;DPB=2040;DPRA=0.909091;EPP=3.58936;EPPR=42.6013;GTI=0;LEN=1;MEANALT=1;MQM=60;MQMR=60;NS=9;NUMALT=1;ODDS=153.354;PAIRED=0;PAIREDR=0;PAO=0;PQA=0;PQR=0;PRO=0;QA=1689;QR=50340;RO=1980;RPL=26;RPP=5.32654;RPPR=23.8959;RPR=34;RUN=1;SAF=32;SAP=3.58936;SAR=28;SRF=988;SRP=3.02785;SRR=992;TYPE=snp	GT:DP:RO:QR:AO:QA:GL	0:41:41:1165:0:0:0,-105.116	0:61:61:1731:0:0:0,-156.041	0:64:64:1802:0:0:0,-162.431	0:101:101:2911:0:0:0,-262.226	0:64:64:1852:0:0:0,-166.937	0:75:75:2167:0:0:0,-195.28	0:116:116:3411:0:0:0,-307.219	0:59:59:1725:0:0:0,-155.51	1:60:0:0:60:1689:-152.26,0
NC_000962	4068710	.	G	A	2036.17	.	AB=0;ABP=0;AC=1;AF=0.111111;AN=9;ANN=A|synonymous_variant|LOW|Rv3629c|Rv3629c|transcript|Rv3629c|protein_coding|1/1|c.345C>T|p.Asp115Asp|345/1098|345/1098|115/365||;AO=78;CIGAR=1X;DP=2014;DPB=2014;DPRA=1.20868;EPP=3.0103;EPPR=49.688;GTI=0;LEN=1;MEANALT=1;MQM=60;MQMR=60;NS=9;NUMALT=1;ODDS=133.578;PAIRED=0;PAIREDR=0;PAO=0;PQA=0;PQR=0;PRO=0;QA=2349;QR=48787;RO=1936;RPL=39;RPP=3.0103;RPPR=14.2266;RPR=39;RUN=1;SAF=40;SAP=3.12166;SAR=38;SRF=978;SRP=3.45895;SRR=958;TYPE=snp	GT:DP:RO:QR:AO:QA:GL	0:41:41:1128:0:0:0,-101.776	0:61:61:1747:0:0:0,-157.484	0:61:61:1628:0:0:0,-146.759	0:93:93:2611:0:0:0,-235.221	0:64:64:1872:0:0:0,-168.735	1:78:0:0:78:2349:-211.654,0	0:116:116:3352:0:0:0,-301.908	0:57:57:1614:0:0:0,-145.509	0:64:64:1739:0:0:0,-156.753
NC_000962	4078254	.	G	C	978.815	.	AB=0;ABP=0;AC=1;AF=0.111111;AN=9;ANN=C|missense_variant|MODERATE|Rv3639c|Rv3639c|transcript|Rv3639c|protein_coding|1/1|c.197C>G|p.Ala66Gly|197/567|197/567|66/188||;AO=43;CIGAR=1X;DP=1693;DPB=1693;DPRA=0.781818;EPP=4.27278;EPPR=27.3518;GTI=0;LEN=1;MEANALT=1;MQM=60;MQMR=59.983;NS=9;NUMALT=1;ODDS=132.615;PAIRED=0;PAIREDR=0;PAO=0;PQA=0;PQR=0;PRO=0;QA=1172;QR=43105;RO=1650;RPL=19;RPP=4.27278;RPPR=3.01556;RPR=24;RUN=1;SAF=20;SAP=3.46479;SAR=23;SRF=811;SRP=4.04208;SRR=839;TYPE=snp	GT:DP:RO:QR:AO:QA:GL	1:43:0:0:43:1172:-105.733,0	0:72:72:2201:0:0:0,-198.345	0:58:58:1696:0:0:0,-152.899	0:72:72:2212:0:0:0,-199.331	0:57:57:1745:0:0:0,-157.311	0:72:72:2240:0:0:0,-201.858	0:90:90:2805:0:0:0,-252.689	0:58:58:1791:0:0:0,-161.456	0:54:54:1607:0:0:0,-144.891
NC_000962	4084882	.	C	T	1333.71	.	AB=0;ABP=0;AC=1;AF=0.111111;AN=9;ANN=T|synonymous_variant|LOW|topA|Rv3646c|transcript|Rv3646c|protein_coding|1/1|c.2376G>A|p.Val792Val|2376/2805|2376/2805|792/934||;AO=54;CIGAR=1X;DP=1797;DPB=1797;DPRA=0.929432;EPP=5.5839;EPPR=125.914;GTI=0;LEN=1;MEANALT=1;MQM=60;MQMR=59.9925;NS=9;NUMALT=1;ODDS=133.816;PAIRED=0;PAIREDR=0;PAO=0;PQA=0;PQR=0;PRO=0;QA=1575;QR=42687;RO=1742;RPL=24;RPP=4.45795;RPPR=14.4984;RPR=30;RUN=1;SAF=35;SAP=13.3047;SAR=19;SRF=1053;SRP=168.172;SRR=689;TYPE=snp	GT:DP:RO:QR:AO:QA:GL	0:44:44:1111:0:0:0,-100.224	0:43:43:1137:0:0:0,-102.578	0:61:61:1543:0:0:0,-139.101	0:70:70:1797:0:0:0,-161.951	0:46:46:1265:0:0:0,-114.102	0:79:79:2007:0:0:0,-180.855	0:92:92:2336:0:0:0,-210.454	0:62:61:1587:0:0:0,-142.972	1:54:0:0:54:1575:-142.012,0
NC_000962	4108470	.	G	A	1028.79	.	AB=0;ABP=0;AC=1;AF=0.111111;AN=9;ANN=A|missense_variant|MODERATE|acs|Rv3667|transcript|Rv3667|protein_coding|1/1|c.679G>A|p.Ala227Thr|679/1956|679/1956|227/651||;AO=43;CIGAR=1X;DP=1705;DPB=1705;DPRA=0.776173;EPP=17.6046;EPPR=10.5569;GTI=0;LEN=1;MEANALT=1;MQM=60;MQMR=60;NS=9;NUMALT=1;ODDS=153.656;PAIRED=0;PAIREDR=0;PAO=0;PQA=0;PQR=0;PRO=0;QA=1245;QR=40636;RO=1662;RPL=25;RPP=5.48477;RPPR=61.7315;RPR=18;RUN=1;SAF=24;SAP=4.27278;SAR=19;SRF=788;SRP=12.6735;SRR=874;TYPE=snp	GT:DP:RO:QR:AO:QA:GL	0:36:36:968:0:0:0,-87.3668	0:41:41:1049:0:0:0,-94.6518	1:43:0:0:43:1245:-112.307,0	0:77:77:1975:0:0:0,-177.983	0:48:48:1217:0:0:0,-109.768	0:44:44:1139:0:0:0,-102.757	0:82:82:2101:0:0:0,-189.325	0:70:70:1745:0:0:0,-157.278	0:56:56:1450:0:0:0,-130.742
NC_000962	4127062	.	C	T	1347.71	.	AB=0;ABP=0;AC=1;AF=0.111111;AN=9;ANN=T|intergenic_region|MODIFIER|proY-cyp137|Rvnt40-Rv3685c|intergenic_region|Rvnt40-Rv3685c|||n.4127062C>T||||||;AO=56;CIGAR=1X;DP=1940;DPB=1940;DPRA=0.924548;EPP=18.5208;EPPR=70.0604;GTI=0;LEN=1;MEANALT=2;MQM=60;MQMR=59.9989;NS=9;NUMALT=1;ODDS=137.283;PAIRED=0;PAIREDR=0;PAO=0;PQA=0;PQR=0;PRO=0;QA=1602;QR=44848;RO=1881;RPL=22;RPP=8.59409;RPPR=265.675;RPR=34;RUN=1;SAF=26;SAP=3.63072;SAR=30;SRF=773;SRP=132.566;SRR=1108;TYPE=snp	GT:DP:RO:QR:AO:QA:GL	0:25:25:540:0:0:0,-48.8113	0:56:56:1262:0:0:0,-113.793	1:58:0:0:56:1602:-144.288,0	0:95:95:2368:0:0:0,-213.33	0:56:56:1401:0:0:0,-126.313	0:52:52:1263:0:0:0,-113.896	0:101:101:2142:0:0:0,-192.969	0:69:68:1566:0:0:0,-141.07	0:51:51:1258:0:0:0,-113.447
NC_000962	4154910	.	A	G	724.875	.	AB=0;ABP=0;AC=1;AF=0.111111;AN=9;ANN=G|missense_variant|MODERATE|leuA|Rv3710|transcript|Rv3710|protein_coding|1/1|c.1171A>G|p.Lys391Glu|1171/1935|1171/1935|391/644||;AO=33;CIGAR=1X;DP=1856;DPB=1856;DPRA=0.543061;EPP=14.1309;EPPR=5.01263;GTI=0;LEN=1;MEANALT=1;MQM=60;MQMR=60;NS=9;NUMALT=1;ODDS=155.938;PAIRED=0;PAIREDR=0;PAO=0;PQA=0;PQR=0;PRO=0;QA=929;QR=45423;RO=1823;RPL=14;RPP=4.65535;RPPR=23.4517;RPR=19;RUN=1;SAF=14;SAP=4.65535;SAR=19;SRF=895;SRP=4.30747;SRR=928;TYPE=snp	GT:DP:RO:QR:AO:QA:GL	1:33:0:0:33:929:-83.8718,0	0:47:47:1281:0:0:0,-115.535	0:55:55:1528:0:0:0,-137.77	0:82:82:2258:0:0:0,-203.454	0:54:54:1414:0:0:0,-127.496	0:54:54:1468:0:0:0,-132.361	0:94:94:2610:0:0:0,-235.132	0:64:64:1721:0:0:0,-155.126	0:62:62:1679:0:0:0,-151.352
NC_000962	4161725	.	G	T	10656.9	.	AB=0;ABP=0;AC=1;AF=0.111111;AN=9;ANN=T|synonymous_variant|LOW|Rv3717|Rv3717|transcript|Rv3717|protein_coding|1/1|c.678G>T|p.Leu226Leu|678/726|678/726|226/241||,T|downstream_gene_variant|MODIFIER|Rv3718c|Rv3718c|transcript|Rv3718c|protein_coding||c.*90C>A|||||90|;AO=494;CIGAR=1X;DP=1809;DPB=1809;DPRA=0.918293;EPP=3.08063;EPPR=4.30591;GTI=0;LEN=1;MEANALT=1;MQM=60;MQMR=60;NS=9;NUMALT=1;ODDS=122.887;PAIRED=0;PAIREDR=0;PAO=0;PQA=0;PQR=0;PRO=0;QA=12025;QR=33995;RO=1314;RPL=279;RPP=21.0151;RPPR=56.5535;RPR=215;RUN=1;SAF=258;SAP=5.13782;SAR=236;SRF=682;SRP=7.14172;SRR=632;TYPE=snp	GT:DP:RO:QR:AO:QA:GL	0:43:43:1191:0:0:0,-107.443	1:58:0:0:58:1561:-140.73,0	0:66:66:1903:0:0:0,-171.518	0:84:84:2403:0:0:0,-216.506	0:46:46:1343:0:0:0,-121.131	0:63:63:1779:0:0:0,-160.357	0:97:96:2710:0:0:0,-243.86	0:82:82:2351:0:0:0,-211.826	0:57:57:1667:0:0:0,-150.29
NC_000962	4163650	.	G	C	9947.9	.	AB=0;ABP=0;AC=6;AF=0.666667;AN=9;ANN=C|missense_variant|MODERATE|Rv3719|Rv3719|transcript|Rv3719|protein_coding|1/1|c.1345G>C|p.Val449Leu|1345/1413|1345/1413|449/470||,C|upstream_gene_variant|MODIFIER|Rv3720|Rv3720|transcript|Rv3720|protein_coding||c.-86G>C|||||86|;AO=368;CIGAR=1X;DP=2025;DPB=2025;DPRA=0.928442;EPP=3.38795;EPPR=5.21322;GTI=0;LEN=1;MEANALT=1;MQM=60;MQMR=60;NS=9;NUMALT=1;ODDS=102.408;PAIRED=0;PAIREDR=0;PAO=0;PQA=0;PQR=0;PRO=0;QA=11217;QR=40969;RO=1657;RPL=188;RPP=3.38795;RPPR=5.90516;RPR=180;RUN=1;SAF=200;SAP=9.05266;SAR=168;SRF=862;SRP=8.89306;SRR=795;TYPE=snp	GT:DP:RO:QR:AO:QA:GL	1:42:0:0:42:1300:-117.279,0	0:57:57:1595:0:0:0,-143.796	1:62:0:0:62:1834:-165.313,0	0:116:116:3337:0:0:0,-300.541	1:58:0:0:58:1770:-159.564,0	1:57:1:14:56:1646:-146.991,0	1:79:0:0:79:2475:-222.994,0	0:84:84:2447:0:0:0,-220.463	1:71:0:0:71:2192:-197.538,0
NC_000962	4177952	.	A	C	1860.66	.	AB=0;ABP=0;AC=1;AF=0.111111;AN=9;ANN=C|missense_variant|MODERATE|Rv3728|Rv3728|transcript|Rv3728|protein_coding|1/1|c.3080A>C|p.Lys1027Thr|3080/3198|3080/3198|1027/1065||;AO=83;CIGAR=1X;DP=1839;DPB=1839;DPRA=1.4359;EPP=5.12945;EPPR=6.88828;GTI=0;LEN=1;MEANALT=1;MQM=60;MQMR=59.9977;NS=9;NUMALT=1;ODDS=140.062;PAIRED=0;PAIREDR=0;PAO=0;PQA=0;PQR=0;PRO=0;QA=2196;QR=42785;RO=1756;RPL=36;RPP=6.17594;RPPR=10.1529;RPR=47;RUN=1;SAF=33;SAP=10.5712;SAR=50;SRF=722;SRP=123.386;SRR=1034;TYPE=snp	GT:DP:RO:QR:AO:QA:GL	0:37:37:995:0:0:0,-89.7966	0:42:42:1068:0:0:0,-96.3541	0:54:54:1331:0:0:0,-120.001	1:84:1:12:83:2196:-196.662,0	0:52:52:1422:0:0:0,-128.223	0:56:56:1415:0:0:0,-127.579	0:86:86:2211:0:0:0,-199.211	0:83:83:1934:0:0:0,-174.256	0:63:63:1629:0:0:0,-146.84
NC_000962	4214960	.	G	A	1781.43	.	AB=0;ABP=0;AC=1;AF=0.111111;AN=9;ANN=A|downstream_gene_variant|MODIFIER|Rv3769|Rv3769|transcript|Rv3769|protein_coding||c.*73G>A|||||73|,A|intergenic_region|MODIFIER|Rv3769-Rv3770c|Rv3769-Rv3770c|intergenic_region|Rv3769-Rv3770c|||n.4214960G>A||||||;AO=70;CIGAR=1X;DP=2078;DPB=2078;DPRA=1.04582;EPP=9.09042;EPPR=9.25653;GTI=0;LEN=1;MEANALT=1;MQM=60;MQMR=60;NS=9;NUMALT=1;ODDS=133.376;PAIRED=0;PAIREDR=0;PAO=0;PQA=0;PQR=0;PRO=0;QA=2067;QR=51401;RO=2008;RPL=36;RPP=3.13438;RPPR=7.72092;RPR=34;RUN=1;SAF=32;SAP=4.12706;SAR=38;SRF=951;SRP=15.161;SRR=1057;TYPE=snp	GT:DP:RO:QR:AO:QA:GL	0:57:57:1634:0:0:0,-147.31	0:74:74:2073:0:0:0,-186.813	0:63:63:1838:0:0:0,-165.672	0:91:91:2634:0:0:0,-237.288	0:59:59:1724:0:0:0,-155.414	0:88:88:2685:0:0:0,-241.893	0:99:99:2863:0:0:0,-257.894	0:85:85:2542:0:0:0,-229.016	1:70:0:0:70:2067:-186.279,0
NC_000962	4218086	.	G	A	798.252	.	AB=0;ABP=0;AC=1;AF=0.111111;AN=9;ANN=A|missense_variant|MODERATE|hisC2|Rv3772|transcript|Rv3772|protein_coding|1/1|c.953G>A|p.Arg318His|953/1062|953/1062|318/353||;AO=35;CIGAR=1X;DP=1733;DPB=1733;DPRA=0.701754;EPP=10.5174;EPPR=3.09215;GTI=0;LEN=1;MEANALT=1;MQM=60;MQMR=59.9906;NS=9;NUMALT=1;ODDS=147.495;PAIRED=0;PAIREDR=0;PAO=0;PQA=0;PQR=0;PRO=0;QA=1028;QR=43380;RO=1698;RPL=11;RPP=13.4954;RPPR=96.2378;RPR=24;RUN=1;SAF=20;SAP=4.56135;SAR=15;SRF=893;SRP=12.9136;SRR=805;TYPE=snp	GT:DP:RO:QR:AO:QA:GL	1:34:0:0:34:1002:-90.4538,0	0:45:45:1287:0:0:0,-116.089	0:46:45:1275:1:26:0,-112.408	0:71:71:2108:0:0:0,-189.973	0:55:55:1690:0:0:0,-152.363	0:59:59:1637:0:0:0,-147.579	0:100:100:2933:0:0:0,-264.201	0:80:80:2364:0:0:0,-213.006	0:58:58:1646:0:0:0,-148.392
NC_000962	4229513	.	G	A	3831.19	.	AB=0;ABP=0;AC=2;AF=0.222222;AN=9;ANN=A|missense_variant|MODERATE|rfbD|Rv3783|transcript|Rv3783|protein_coding|1/1|c.256G>A|p.Val86Ile|256/843|256/843|86/280||;AO=148;CIGAR=1X;DP=2080;DPB=2080;DPRA=1.13504;EPP=3.06899;EPPR=6.41201;GTI=0;LEN=1;MEANALT=1;MQM=60;MQMR=60;NS=9;NUMALT=1;ODDS=103.471;PAIRED=0;PAIREDR=0;PAO=0;PQA=0;PQR=0;PRO=0;QA=4419;QR=49311;RO=1931;RPL=72;RPP=3.24505;RPPR=11.135;RPR=76;RUN=1;SAF=69;SAP=4.47751;SAR=79;SRF=881;SRP=35.1281;SRR=1050;TYPE=snp	GT:DP:RO:QR:AO:QA:GL	0:49:49:1480:0:0:0,-133.469	0:59:59:1647:0:0:0,-148.477	1:69:0:0:69:1995:-179.797,0	0:123:123:3743:0:0:0,-337.077	0:69:69:1986:0:0:0,-178.986	1:82:3:52:79:2424:-213.554,0	0:105:105:3043:0:0:0,-274.086	0:82:82:2411:0:0:0,-217.228	0:86:85:2405:0:0:0,-216.601
NC_000962	4241222	.	G	A	978.902	.	AB=0;ABP=0;AC=1;AF=0.111111;AN=9;ANN=A|missense_variant|MODERATE|embC|Rv3793|transcript|Rv3793|protein_coding|1/1|c.1360G>A|p.Gly454Arg|1360/3285|1360/3285|454/1094||;AO=42;CIGAR=1X;DP=1680;DPB=1680;DPRA=0.769231;EPP=3.21711;EPPR=13.7484;GTI=0;LEN=1;MEANALT=1;MQM=60;MQMR=59.9878;NS=9;NUMALT=1;ODDS=129.777;PAIRED=0;PAIREDR=0;PAO=0;PQA=0;PQR=0;PRO=0;QA=1170;QR=40186;RO=1638;RPL=22;RPP=3.21711;RPPR=16.8027;RPR=20;RUN=1;SAF=22;SAP=3.21711;SAR=20;SRF=850;SRP=8.10623;SRR=788;TYPE=snp	GT:DP:RO:QR:AO:QA:GL	0:33:33:885:0:0:0,-79.9042	0:48:48:1145:0:0:0,-103.273	0:58:58:1467:0:0:0,-132.261	0:67:67:1711:0:0:0,-154.218	1:42:0:0:42:1170:-105.56,0	0:51:51:1387:0:0:0,-125.072	0:99:99:2671:0:0:0,-240.609	0:56:56:1505:0:0:0,-135.688	0:52:52:1239:0:0:0,-111.734
NC_000962	4248631	.	G	A	1462.39	.	AB=0;ABP=0;AC=1;AF=0.111111;AN=9;ANN=A|synonymous_variant|LOW|embB|Rv3795|transcript|Rv3795|protein_coding|1/1|c.2118G>A|p.Pro706Pro|2118/3297|2118/3297|706/1098||;AO=59;CIGAR=1X;DP=1876;DPB=1876;DPRA=0.974133;EPP=3.34154;EPPR=3.02106;GTI=0;LEN=1;MEANALT=1;MQM=60;MQMR=60;NS=9;NUMALT=1;ODDS=108.601;PAIRED=0;PAIREDR=0;PAO=0;PQA=0;PQR=0;PRO=0;QA=1715;QR=44743;RO=1817;RPL=21;RPP=13.6468;RPPR=63.5116;RPR=38;RUN=1;SAF=31;SAP=3.34154;SAR=28;SRF=838;SRP=26.7698;SRR=979;TYPE=snp	GT:DP:RO:QR:AO:QA:GL	0:46:46:1175:0:0:0,-105.987	1:59:0:0:59:1715:-154.607,0	0:60:60:1563:0:0:0,-140.907	0:85:85:2210:0:0:0,-199.127	0:50:50:1253:0:0:0,-113.002	0:58:58:1526:0:0:0,-137.579	0:99:99:2562:0:0:0,-230.8	0:79:79:2155:0:0:0,-194.184	0:61:61:1603:0:0:0,-144.505
NC_000962	4270581	.	T	G	891.993	.	AB=0;ABP=0;AC=1;AF=0.111111;AN=9;ANN=G|missense_variant|MODERATE|glfT2|Rv3808c|transcript|Rv3808c|protein_coding|1/1|c.1699A>C|p.Thr567Pro|1699/1914|1699/1914|567/637||;AO=37;CIGAR=1X;DP=1693;DPB=1693;DPRA=0.67029;EPP=3.06899;EPPR=48.892;GTI=0;LEN=1;MEANALT=1;MQM=60;MQMR=59.9764;NS=9;NUMALT=1;ODDS=172.226;PAIRED=0;PAIREDR=0;PAO=0;PQA=0;PQR=0;PRO=0;QA=1091;QR=41692;RO=1655;RPL=13;RPP=10.1116;RPPR=4.43914;RPR=24;RUN=1;SAF=22;SAP=5.88603;SAR=15;SRF=815;SRP=3.83034;SRR=840;TYPE=snp	GT:DP:RO:QR:AO:QA:GL	0:37:37:929:0:0:0,-83.8475	1:37:0:0:37:1091:-98.4515,0	0:41:41:1176:0:0:0,-106.104	0:81:80:2252:0:0:0,-202.573	0:54:54:1504:0:0:0,-135.608	0:30:30:799:0:0:0,-72.1633	0:102:102:2884:0:0:0,-259.787	0:77:77:2205:0:0:0,-198.416	0:66:66:1911:0:0:0,-172.233
NC_000962	4287833	.	G	T	2369.52	.	AB=0;ABP=0;AC=1;AF=0.111111;AN=9;ANN=T|synonymous_variant|LOW|Rv3822|Rv3822|transcript|Rv3822|protein_coding|1/1|c.1113G>T|p.Thr371Thr|1113/1215|1113/1215|371/404||;AO=92;CIGAR=1X;DP=1855;DPB=1855;DPRA=1.58343;EPP=4.52089;EPPR=23.5069;GTI=0;LEN=1;MEANALT=1;MQM=60;MQMR=60;NS=9;NUMALT=1;ODDS=163.804;PAIRED=0;PAIREDR=0;PAO=0;PQA=0;PQR=0;PRO=0;QA=2782;QR=44273;RO=1763;RPL=48;RPP=3.38795;RPPR=6.47012;RPR=44;RUN=1;SAF=48;SAP=3.38795;SAR=44;SRF=980;SRP=50.811;SRR=783;TYPE=snp	GT:DP:RO:QR:AO:QA:GL	0:42:42:1144:0:0:0,-103.209	0:65:65:1794:0:0:0,-161.699	0:59:59:1622:0:0:0,-146.219	0:103:103:2885:0:0:0,-259.877	0:49:49:1411:0:0:0,-127.251	0:59:59:1630:0:0:0,-146.944	1:93:1:25:92:2782:-248.116,0	0:84:84:2324:0:0:0,-209.391	0:61:61:1678:0:0:0,-151.263
NC_000962	4293602	.	C	A	1984.62	.	AB=0;ABP=0;AC=1;AF=0.111111;AN=9;ANN=A|stop_gained|HIGH|pks2|Rv3825c|transcript|Rv3825c|protein_coding|1/1|c.6004G>T|p.Gly2002*|6004/6381|6004/6381|2002/2126||;AO=86;CIGAR=1X;DP=1806;DPB=1806;DPRA=1.55504;EPP=7.95924;EPPR=3.1921;GTI=0;LEN=1;MEANALT=1;MQM=60;MQMR=60;NS=9;NUMALT=1;ODDS=103.606;PAIRED=0;PAIREDR=0;PAO=0;PQA=0;PQR=0;PRO=0;QA=2397;QR=42874;RO=1720;RPL=55;RPP=17.5541;RPPR=115.124;RPR=31;RUN=1;SAF=55;SAP=17.5541;SAR=31;SRF=933;SRP=29.9214;SRR=787;TYPE=snp	GT:DP:RO:QR:AO:QA:GL	0:40:40:1104:0:0:0,-99.6173	0:50:50:1350:0:0:0,-121.748	0:49:49:1359:0:0:0,-122.567	1:89:3:38:86:2397:-212.413,0	0:49:49:1384:0:0:0,-124.818	0:69:69:1796:0:0:0,-161.876	0:99:99:2664:0:0:0,-239.985	0:62:62:1685:0:0:0,-151.888	0:81:81:2262:0:0:0,-203.825
NC_000962	4296757	.	T	C	2362.71	.	AB=0;ABP=0;AC=1;AF=0.111111;AN=9;ANN=C|missense_variant|MODERATE|pks2|Rv3825c|transcript|Rv3825c|protein_coding|1/1|c.2849A>G|p.His950Arg|2849/6381|2849/6381|950/2126||;AO=96;CIGAR=1X;DP=1894;DPB=1894;DPRA=1.60178;EPP=4.45795;EPPR=3.18421;GTI=0;LEN=1;MEANALT=1;MQM=60;MQMR=60;NS=9;NUMALT=1;ODDS=118.421;PAIRED=0;PAIREDR=0;PAO=0;PQA=0;PQR=0;PRO=0;QA=2772;QR=45419;RO=1798;RPL=39;RPP=10.339;RPPR=4.247;RPR=57;RUN=1;SAF=59;SAP=13.9581;SAR=37;SRF=924;SRP=6.02959;SRR=874;TYPE=snp	GT:DP:RO:QR:AO:QA:GL	0:36:36:1046:0:0:0,-94.4098	0:58:58:1666:0:0:0,-150.194	0:53:53:1446:0:0:0,-130.383	0:83:83:2326:0:0:0,-209.577	0:62:62:1886:0:0:0,-169.999	0:69:69:1935:0:0:0,-174.396	1:96:0:0:96:2772:-249.715,0	0:66:66:1857:0:0:0,-167.371	0:73:73:2105:0:0:0,-189.698
NC_000962	4300752	.	G	A	2756.57	.	AB=0;ABP=0;AC=1;AF=0.111111;AN=9;ANN=A|missense_variant|MODERATE|fadD23|Rv3826|transcript|Rv3826|protein_coding|1/1|c.941G>A|p.Arg314Gln|941/1755|941/1755|314/584||;AO=106;CIGAR=1X;DP=2280;DPB=2280;DPRA=1.47722;EPP=5.96022;EPPR=40.6025;GTI=0;LEN=1;MEANALT=1;MQM=60;MQMR=60;NS=9;NUMALT=1;ODDS=104.024;PAIRED=0;PAIREDR=0;PAO=0;PQA=0;PQR=0;PRO=0;QA=3203;QR=54756;RO=2174;RPL=55;RPP=3.33807;RPPR=13.4022;RPR=51;RUN=1;SAF=58;SAP=5.05886;SAR=48;SRF=1122;SRP=7.9046;SRR=1052;TYPE=snp	GT:DP:RO:QR:AO:QA:GL	0:67:67:1852:0:0:0,-166.929	0:57:57:1633:0:0:0,-147.216	0:72:72:1933:0:0:0,-174.205	1:107:1:18:106:3203:-286.695,0	0:58:58:1763:0:0:0,-158.934	0:73:73:2009:0:0:0,-181.053	0:139:139:3891:0:0:0,-350.402	0:87:87:2432:0:0:0,-219.12	0:98:98:2697:0:0:0,-242.955
NC_000962	4308704	.	G	C	1037.81	.	AB=0;ABP=0;AC=1;AF=0.111111;AN=9;ANN=C|missense_variant|MODERATE|serS|Rv3834c|transcript|Rv3834c|protein_coding|1/1|c.211C>G|p.Leu71Val|211/1260|211/1260|71/419||;AO=44;CIGAR=1X;DP=2047;DPB=2047;DPRA=0.659011;EPP=3.79993;EPPR=3.92204;GTI=0;LEN=1;MEANALT=1;MQM=60;MQMR=60;NS=9;NUMALT=1;ODDS=209.913;PAIRED=0;PAIREDR=0;PAO=0;PQA=0;PQR=0;PRO=0;QA=1255;QR=52174;RO=2003;RPL=17;RPP=7.94546;RPPR=57.8934;RPR=27;RUN=1;SAF=21;SAP=3.20771;SAR=23;SRF=886;SRP=60.8595;SRR=1117;TYPE=snp	GT:DP:RO:QR:AO:QA:GL	0:58:58:1842:0:0:0,-166.034	0:52:52:1589:0:0:0,-143.273	0:47:47:1507:0:0:0,-135.908	0:102:102:3159:0:0:0,-284.534	1:44:0:0:44:1255:-113.212,0	0:71:71:2142:0:0:0,-193.022	0:105:105:3258:0:0:0,-293.439	0:78:78:2402:0:0:0,-216.424	0:83:83:2507:0:0:0,-225.863
NC_000962	4320177	.	A	C	667.624	.	AB=0;ABP=0;AC=1;AF=0.111111;AN=9;ANN=C|intergenic_region|MODIFIER|Rv3845-sodA|Rv3845-Rv3846|intergenic_region|Rv3845-Rv3846|||n.4320177A>C||||||;AO=28;CIGAR=1X;DP=1568;DPB=1568;DPRA=0.545455;EPP=3.32051;EPPR=67.5848;GTI=0;LEN=1;MEANALT=1;MQM=60;MQMR=60;NS=9;NUMALT=1;ODDS=120.916;PAIRED=0;PAIREDR=0;PAO=0;PQA=0;PQR=0;PRO=0;QA=856;QR=39284;RO=1540;RPL=19;RPP=10.7656;RPPR=23.315;RPR=9;RUN=1;SAF=10;SAP=7.97367;SAR=18;SRF=657;SRP=75.0299;SRR=883;TYPE=snp	GT:DP:RO:QR:AO:QA:GL	1:28:0:0:28:856:-77.3264,0	0:52:52:1521:0:0:0,-137.148	0:30:30:891:0:0:0,-80.4627	0:64:64:1881:0:0:0,-169.544	0:35:35:1111:0:0:0,-100.267	0:55:55:1628:0:0:0,-146.779	0:68:68:2072:0:0:0,-186.727	0:59:59:1750:0:0:0,-157.752	0:32:32:950:0:0:0,-85.7742
NC_000962	4332332	.	C	T	3015.11	.	AB=0;ABP=0;AC=1;AF=0.111111;AN=9;ANN=T|synonymous_variant|LOW|gltB|Rv3859c|transcript|Rv3859c|protein_coding|1/1|c.3750G>A|p.Gln1250Gln|3750/4584|3750/4584|1250/1527||;AO=125;CIGAR=1X;DP=2179;DPB=2179;DPRA=1.55462;EPP=9.28151;EPPR=98.1576;GTI=0;LEN=1;MEANALT=1;MQM=60;MQMR=60;NS=9;NUMALT=1;ODDS=151.877;PAIRED=0;PAIREDR=0;PAO=0;PQA=0;PQR=0;PRO=0;QA=3567;QR=52682;RO=2054;RPL=70;RPP=6.91895;RPPR=7.61543;RPR=55;RUN=1;SAF=60;SAP=3.44459;SAR=65;SRF=1043;SRP=4.09286;SRR=1011;TYPE=snp	GT:DP:RO:QR:AO:QA:GL	0:49:49:1446:0:0:0,-130.404	0:69:69:2144:0:0:0,-193.216	0:66:66:2006:0:0:0,-180.796	1:124:0:0:124:3531:-318.009,0	0:65:65:2032:0:0:0,-183.144	0:77:77:2310:0:0:0,-208.142	0:100:100:2959:0:0:0,-266.534	0:87:86:2530:1:36:0,-224.335	0:69:69:1903:0:0:0,-171.506
NC_000962	4337239	.	G	A	1732.31	.	AB=0;ABP=0;AC=1;AF=0.111111;AN=9;ANN=A|missense_variant|MODERATE|Rv3860|Rv3860|transcript|Rv3860|protein_coding|1/1|c.463G>A|p.Gly155Arg|463/1173|463/1173|155/390||;AO=73;CIGAR=1X;DP=1456;DPB=1456;DPRA=0.787473;EPP=4.46786;EPPR=6.18979;GTI=0;LEN=1;MEANALT=1;MQM=60;MQMR=59.979;NS=9;NUMALT=1;ODDS=133.675;PAIRED=0;PAIREDR=0;PAO=0;PQA=0;PQR=0;PRO=0;QA=2085;QR=34118;RO=1383;RPL=29;RPP=9.70319;RPPR=17.7835;RPR=44;RUN=1;SAF=34;SAP=3.75395;SAR=39;SRF=740;SRP=17.7835;SRR=643;TYPE=snp	GT:DP:RO:QR:AO:QA:GL	0:29:29:773:0:0:0,-69.6672	0:36:36:1001:0:0:0,-90.3504	0:48:48:1165:0:0:0,-105.077	0:53:53:1456:0:0:0,-131.291	0:42:42:1178:0:0:0,-106.279	0:57:57:1525:0:0:0,-137.493	0:72:72:1879:0:0:0,-169.341	1:44:2:38:42:1341:-117.366,0	0:40:40:1007:0:0:0,-90.8689
NC_000962	4345849	.	C	T	2260.43	.	AB=0;ABP=0;AC=1;AF=0.111111;AN=9;ANN=T|missense_variant|MODERATE|eccB1|Rv3869|transcript|Rv3869|protein_coding|1/1|c.811C>T|p.His271Tyr|811/1443|811/1443|271/480||;AO=87;CIGAR=1X;DP=1724;DPB=1724;DPRA=1.61369;EPP=5.03202;EPPR=5.46299;GTI=0;LEN=1;MEANALT=1;MQM=60;MQMR=60;NS=9;NUMALT=1;ODDS=119.007;PAIRED=0;PAIREDR=0;PAO=0;PQA=0;PQR=0;PRO=0;QA=2666;QR=41777;RO=1637;RPL=37;RPP=7.22845;RPPR=24.4053;RPR=50;RUN=1;SAF=55;SAP=16.2139;SAR=32;SRF=816;SRP=3.04346;SRR=821;TYPE=snp	GT:DP:RO:QR:AO:QA:GL	0:53:53:1520:0:0:0,-137.054	0:61:61:1755:0:0:0,-158.193	0:54:54:1528:0:0:0,-137.773	0:89:89:2621:0:0:0,-236.131	0:55:55:1562:0:0:0,-140.83	0:58:58:1621:0:0:0,-146.138	0:98:98:2891:0:0:0,-260.414	1:88:1:12:87:2666:-238.986,0	0:57:57:1603:0:0:0,-144.518
NC_000962	4355751	.	C	T	2470.02	.	AB=0;ABP=0;AC=2;AF=0.222222;AN=9;ANN=T|missense_variant|MODERATE|eccD1|Rv3877|transcript|Rv3877|protein_coding|1/1|c.745C>T|p.Arg249Trp|745/1536|745/1536|249/511||;AO=106;CIGAR=1X;DP=1806;DPB=1806;DPRA=0.913184;EPP=16.8586;EPPR=4.95427;GTI=0;LEN=1;MEANALT=1.5;MQM=60;MQMR=60;NS=9;NUMALT=1;ODDS=176.301;PAIRED=0;PAIREDR=0;PAO=0;PQA=0;PQR=0;PRO=0;QA=2895;QR=42735;RO=1699;RPL=58;RPP=5.05886;RPPR=5.37349;RPR=48;RUN=1;SAF=70;SAP=26.6916;SAR=36;SRF=902;SRP=17.1012;SRR=797;TYPE=snp	GT:DP:RO:QR:AO:QA:GL	0:40:40:1193:0:0:0,-107.639	0:60:60:1558:0:0:0,-140.454	1:53:0:0:53:1435:-129.395,0	0:93:93:2562:0:0:0,-230.808	0:54:54:1497:0:0:0,-134.969	1:54:0:0:53:1460:-131.447,0	0:101:101:2952:0:0:0,-265.894	0:66:66:1894:0:0:0,-170.707	0:58:58:1631:0:0:0,-147.035
NC_000962	4355919	.	G	T	25276.7	.	AB=0;ABP=0;AC=8;AF=0.888889;AN=9;ANN=T|missense_variant|MODERATE|eccD1|Rv3877|transcript|Rv3877|protein_coding|1/1|c.913G>T|p.Ala305Ser|913/1536|913/1536|305/511||;AO=1078;CIGAR=1X;DP=1903;DPB=1903;DPRA=0.985093;EPP=37.0529;EPPR=54.6618;GTI=0;LEN=1;MEANALT=1.05556;MQM=59.9944;MQMR=60;NS=9;NUMALT=1;ODDS=137.091;PAIRED=0;PAIREDR=0;PAO=0;PQA=0;PQR=0;PRO=0;QA=28719;QR=20086;RO=824;RPL=540;RPP=3.01836;RPPR=3.10517;RPR=538;RUN=1;SAF=546;SAP=3.40511;SAR=532;SRF=409;SRP=3.10517;SRR=415;TYPE=snp	GT:DP:RO:QR:AO:QA:GL	1:44:0:0:44:1261:-113.75,0	1:58:0:0:57:1558:-140.378,0	1:52:0:0:52:1528:-137.783,0	0:81:81:2254:0:0:0,-203.097	1:49:0:0:49:1452:-130.945,0	1:57:0:0:57:1660:-149.653,0	1:107:0:0:107:3110:-280.131,0	1:87:0:0:87:2681:-241.52,0	1:68:0:0:68:2101:-189.344,0
NC_000962	4361312	.	A	C	500.082	.	AB=0;ABP=0;AC=1;AF=0.111111;AN=9;ANN=C|missense_variant|MODERATE|espB|Rv3881c|transcript|Rv3881c|protein_coding|1/1|c.614T>G|p.Met205Arg|614/1383|614/1383|205/460||;AO=33;CIGAR=1X;DP=1831;DPB=1831;DPRA=0.618729;EPP=6.23461;EPPR=7.9571;GTI=0;LEN=1;MEANALT=1;MQM=60;MQMR=60;NS=9;NUMALT=1;ODDS=115.148;PAIRED=0;PAIREDR=0;PAO=0;PQA=0;PQR=0;PRO=0;QA=790;QR=45523;RO=1798;RPL=13;RPP=6.23461;RPPR=137.738;RPR=20;RUN=1;SAF=19;SAP=4.65535;SAR=14;SRF=971;SRP=28.0535;SRR=827;TYPE=snp	GT:DP:RO:QR:AO:QA:GL	0:37:37:1089:0:0:0,-98.2811	1:37:4:116:33:790:-60.6061,0	0:49:49:1388:0:0:0,-125.173	0:77:77:2187:0:0:0,-197.078	0:57:57:1709:0:0:0,-154.072	0:54:54:1544:0:0:0,-139.212	0:96:96:2695:0:0:0,-242.776	0:69:69:2044:0:0:0,-184.211	0:54:54:1527:0:0:0,-137.686
NC_000962	4361702	.	C	T	2849.93	.	AB=0;ABP=0;AC=1;AF=0.111111;AN=9;ANN=T|missense_variant|MODERATE|espB|Rv3881c|transcript|Rv3881c|protein_coding|1/1|c.224G>A|p.Arg75His|224/1383|224/1383|75/460||;AO=106;CIGAR=1X;DP=2221;DPB=2221;DPRA=1.51845;EPP=4.32138;EPPR=5.78781;GTI=0;LEN=1;MEANALT=2;MQM=60;MQMR=60;NS=9;NUMALT=1;ODDS=166.916;PAIRED=0;PAIREDR=0;PAO=0;PQA=0;PQR=0;PRO=0;QA=3297;QR=54803;RO=2114;RPL=46;RPP=7.02548;RPPR=113.519;RPR=60;RUN=1;SAF=47;SAP=5.96022;SAR=59;SRF=924;SRP=75.6899;SRR=1190;TYPE=snp	GT:DP:RO:QR:AO:QA:GL	0:57:57:1739:0:0:0,-156.771	0:68:68:2073:0:0:0,-186.828	0:55:55:1635:0:0:0,-147.411	0:106:106:3339:0:0:0,-300.724	0:73:73:2278:0:0:0,-205.273	0:63:63:1987:0:0:0,-179.093	0:126:126:3761:0:0:0,-338.696	1:107:0:0:106:3297:-296.791,0	0:72:72:2135:0:0:0,-192.39
NC_000962	4363535	.	G	A	680.561	.	AB=0;ABP=0;AC=1;AF=0.111111;AN=9;ANN=A|missense_variant|MODERATE|mycP1|Rv3883c|transcript|Rv3883c|protein_coding|1/1|c.1223C>T|p.Pro408Leu|1223/1341|1223/1341|408/446||,A|upstream_gene_variant|MODIFIER|eccE1|Rv3882c|transcript|Rv3882c|protein_coding||c.-115C>T|||||115|;AO=32;CIGAR=1X;DP=1576;DPB=1576;DPRA=1.38047;EPP=4.09604;EPPR=51.1753;GTI=0;LEN=1;MEANALT=1.5;MQM=60;MQMR=59.9955;NS=9;NUMALT=1;ODDS=147.415;PAIRED=0;PAIREDR=0;PAO=0;PQA=0;PQR=0;PRO=0;QA=889;QR=36666;RO=1543;RPL=24;RPP=20.3821;RPPR=203.029;RPR=8;RUN=1;SAF=20;SAP=7.35324;SAR=12;SRF=834;SRP=24.9994;SRR=709;TYPE=snp	GT:DP:RO:QR:AO:QA:GL	1:32:0:0:31:875:-78.8331,0	0:45:45:1088:0:0:0,-98.1455	0:52:52:1159:0:0:0,-104.519	0:67:67:1573:0:0:0,-141.774	0:42:42:1123:0:0:0,-101.313	0:57:57:1364:0:0:0,-122.983	0:105:104:2114:1:14:0,-189.037	0:53:53:1307:0:0:0,-117.855	0:54:54:1282:0:0:0,-115.595
NC_000962	4386825	.	C	T	1247.36	.	AB=0;ABP=0;AC=1;AF=0.111111;AN=9;ANN=T|upstream_gene_variant|MODIFIER|Rv3901c|Rv3901c|transcript|Rv3901c|protein_coding||c.-11G>A|||||11|,T|intergenic_region|MODIFIER|Rv3901c-Rv3902c|Rv3901c-Rv3902c|intergenic_region|Rv3901c-Rv3902c|||n.4386825C>T||||||;AO=53;CIGAR=1X;DP=1525;DPB=1525;DPRA=1.10129;EPP=5.01789;EPPR=59.1423;GTI=0;LEN=1;MEANALT=1;MQM=60;MQMR=60;NS=9;NUMALT=1;ODDS=140.699;PAIRED=0;PAIREDR=0;PAO=0;PQA=0;PQR=0;PRO=0;QA=1504;QR=35905;RO=1471;RPL=35;RPP=14.851;RPPR=20.5489;RPR=18;RUN=1;SAF=28;SAP=3.37904;SAR=25;SRF=672;SRP=26.8197;SRR=799;TYPE=snp	GT:DP:RO:QR:AO:QA:GL	0:29:29:753:0:0:0,-68.0194	0:31:31:762:0:0:0,-68.8145	0:38:37:907:0:0:0,-81.6615	0:52:52:1352:0:0:0,-121.904	0:44:44:1115:0:0:0,-100.587	0:48:48:1283:0:0:0,-115.715	0:76:76:2005:0:0:0,-180.674	1:54:1:23:53:1504:-133.314,0	0:51:51:1257:0:0:0,-113.352
NC_000962	4395083	.	G	T	857.611	.	AB=0;ABP=0;AC=1;AF=0.111111;AN=9;ANN=T|missense_variant|MODERATE|Rv3909|Rv3909|transcript|Rv3909|protein_coding|1/1|c.892G>T|p.Asp298Tyr|892/2409|892/2409|298/802||;AO=39;CIGAR=1X;DP=1485;DPB=1485;DPRA=0.809129;EPP=7.52028;EPPR=59.5287;GTI=0;LEN=1;MEANALT=1;MQM=60;MQMR=59.9993;NS=9;NUMALT=1;ODDS=119.482;PAIRED=0;PAIREDR=0;PAO=0;PQA=0;PQR=0;PRO=0;QA=1036;QR=36542;RO=1446;RPL=20;RPP=3.06598;RPPR=152.965;RPR=19;RUN=1;SAF=19;SAP=3.06598;SAR=20;SRF=755;SRP=9.1613;SRR=691;TYPE=snp	GT:DP:RO:QR:AO:QA:GL	0:34:34:963:0:0:0,-86.935	0:24:24:657:0:0:0,-59.3895	0:49:49:1404:0:0:0,-126.621	0:70:70:2034:0:0:0,-183.309	0:44:44:1233:0:0:0,-111.226	0:50:50:1417:0:0:0,-127.788	0:79:79:2222:0:0:0,-200.221	0:60:60:1748:0:0:0,-157.573	1:39:0:0:39:1036:-93.4902,0
NC_000962	4398784	.	A	C	1248.9	.	AB=0;ABP=0;AC=1;AF=0.111111;AN=9;ANN=C|missense_variant|MODERATE|Rv3910|Rv3910|transcript|Rv3910|protein_coding|1/1|c.2188A>C|p.Thr730Pro|2188/3555|2188/3555|730/1184||;AO=51;CIGAR=1X;DP=1572;DPB=1572;DPRA=1.00592;EPP=10.206;EPPR=5.4102;GTI=0;LEN=1;MEANALT=1;MQM=60;MQMR=60;NS=9;NUMALT=1;ODDS=106.373;PAIRED=0;PAIREDR=0;PAO=0;PQA=0;PQR=0;PRO=0;QA=1489;QR=38961;RO=1521;RPL=16;RPP=18.3809;RPPR=46.7324;RPR=35;RUN=1;SAF=26;SAP=3.05288;SAR=25;SRF=838;SRP=37.3099;SRR=683;TYPE=snp	GT:DP:RO:QR:AO:QA:GL	0:42:42:1290:0:0:0,-116.375	0:40:40:1213:0:0:0,-109.443	0:36:36:1088:0:0:0,-98.1915	1:51:0:0:51:1489:-134.259,0	0:40:40:1238:0:0:0,-111.699	0:53:53:1588:0:0:0,-143.185	0:71:71:2180:0:0:0,-196.453	0:45:45:1351:0:0:0,-121.856	0:48:48:1509:0:0:0,-136.086
NC_000962	4407624	.	C	G	1589.37	.	AB=0;ABP=0;AC=1;AF=0.111111;AN=9;ANN=G|synonymous_variant|LOW|gid|Rv3919c|transcript|Rv3919c|protein_coding|1/1|c.579G>C|p.Ala193Ala|579/675|579/675|193/224||,G|upstream_gene_variant|MODIFIER|parA|Rv3918c|transcript|Rv3918c|protein_coding||c.-93G>C|||||93|;AO=70;CIGAR=1X;DP=1876;DPB=1876;DPRA=1.16279;EPP=4.12706;EPPR=47.3343;GTI=0;LEN=1;MEANALT=1;MQM=60;MQMR=59.995;NS=9;NUMALT=1;ODDS=102.687;PAIRED=0;PAIREDR=0;PAO=0;PQA=0;PQR=0;PRO=0;QA=1861;QR=45992;RO=1806;RPL=27;RPP=10.9517;RPPR=13.1871;RPR=43;RUN=1;SAF=31;SAP=4.99565;SAR=39;SRF=886;SRP=4.40023;SRR=920;TYPE=snp	GT:DP:RO:QR:AO:QA:GL	0:38:38:1023:0:0:0,-92.3242	0:54:54:1492:0:0:0,-134.531	0:57:57:1632:0:0:0,-147.135	1:70:0:0:70:1861:-167.731,0	0:51:51:1557:0:0:0,-140.374	0:74:74:2233:0:0:0,-201.221	0:94:94:2695:0:0:0,-242.782	0:79:79:2393:0:0:0,-215.621	0:68:68:1983:0:0:0,-178.716
NC_000962	4408034	.	C	G	1541.8	.	AB=0;ABP=0;AC=1;AF=0.111111;AN=9;ANN=G|missense_variant|MODERATE|gid|Rv3919c|transcript|Rv3919c|protein_coding|1/1|c.169G>C|p.Glu57Gln|169/675|169/675|57/224||;AO=58;CIGAR=1X;DP=1896;DPB=1896;DPRA=0.946681;EPP=4.35811;EPPR=20.5947;GTI=0;LEN=1;MEANALT=1;MQM=60;MQMR=60;NS=9;NUMALT=1;ODDS=151.076;PAIRED=0;PAIREDR=0;PAO=0;PQA=0;PQR=0;PRO=0;QA=1793;QR=48021;RO=1838;RPL=29;RPP=3.0103;RPPR=5.09435;RPR=29;RUN=1;SAF=31;SAP=3.60933;SAR=27;SRF=876;SRP=11.7482;SRR=962;TYPE=snp	GT:DP:RO:QR:AO:QA:GL	0:54:54:1575:0:0:0,-142.008	0:73:73:2236:0:0:0,-201.492	0:57:57:1783:0:0:0,-160.734	0:76:76:2279:0:0:0,-205.357	0:65:65:2027:0:0:0,-182.691	0:61:61:1897:0:0:0,-170.993	0:109:109:3501:0:0:0,-315.302	0:79:79:2387:0:0:0,-215.076	1:58:0:0:58:1793:-161.629,0
NC_000962	4409592	.	C	A	2571.59	.	AB=0;ABP=0;AC=1;AF=0.111111;AN=9;ANN=A|missense_variant|MODERATE|Rv3921c|Rv3921c|transcript|Rv3921c|protein_coding|1/1|c.478G>T|p.Gly160Cys|478/1101|478/1101|160/366||;AO=97;CIGAR=1X;DP=1903;DPB=1903;DPRA=1.6113;EPP=8.04722;EPPR=211.087;GTI=0;LEN=1;MEANALT=1;MQM=60;MQMR=60;NS=9;NUMALT=1;ODDS=107.219;PAIRED=0;PAIREDR=0;PAO=0;PQA=0;PQR=0;PRO=0;QA=3004;QR=45056;RO=1806;RPL=56;RPP=8.04722;RPPR=41.9669;RPR=41;RUN=1;SAF=58;SAP=11.0918;SAR=39;SRF=904;SRP=3.01511;SRR=902;TYPE=snp	GT:DP:RO:QR:AO:QA:GL	0:41:41:1141:0:0:0,-102.946	0:52:52:1530:0:0:0,-137.957	0:58:58:1551:0:0:0,-139.829	1:97:0:0:97:3004:-270.581,0	0:50:50:1296:0:0:0,-116.876	0:65:65:1851:0:0:0,-166.837	0:104:104:2783:0:0:0,-250.69	0:89:89:2338:0:0:0,-210.646	0:72:72:1966:0:0:0,-177.172
