# Supplementary material for: Whole Genome Sequencing Demonstrates Limited Transmission within Identified Mycobacterium tuberculosis Clusters in New South Wales, Australia
Source: PLoS One. 2016 Oct 13;11(10):e0163612. doi: 10.1371/journal.pone.0163612 (PMC5063377; doi:10.1371/journal.pone.0163612)
Supplement: S1 File — (ZIP) [file pone.0163612.s005.zip › S1 File/lineage2-bwa-H37Rv-RRE-freebayes-no_AC0.vcf]

##fileformat=VCFv4.1
##fileDate=20150816
##source=freeBayes v0.9.21-19-gc003c1e-dirty
##reference=../NC_000962.3.RRE.fna
##phasing=none
##commandline="freebayes -f ../NC_000962.3.RRE.fna -p 1 lineage2-Beijing_10-Beijing_11-LCC-PCC.bam --region gi|448814763|ref|NC_000962.3|"
##INFO=<ID=DP,Number=1,Type=Integer,Description="Total read depth at the locus">
##INFO=<ID=DPB,Number=1,Type=Float,Description="Total read depth per bp at the locus; bases in reads overlapping / bases in haplotype">
##INFO=<ID=RO,Number=1,Type=Integer,Description="Reference allele observation count, with partial observations recorded fractionally">
##INFO=<ID=AO,Number=A,Type=Integer,Description="Alternate allele observations, with partial observations recorded fractionally">
##INFO=<ID=PRO,Number=1,Type=Float,Description="Reference allele observation count, with partial observations recorded fractionally">
##INFO=<ID=PAO,Number=A,Type=Float,Description="Alternate allele observations, with partial observations recorded fractionally">
##INFO=<ID=QR,Number=1,Type=Integer,Description="Reference allele quality sum in phred">
##INFO=<ID=QA,Number=A,Type=Integer,Description="Alternate allele quality sum in phred">
##INFO=<ID=PQR,Number=1,Type=Float,Description="Reference allele quality sum in phred for partial observations">
##INFO=<ID=PQA,Number=A,Type=Float,Description="Alternate allele quality sum in phred for partial observations">
##INFO=<ID=SRF,Number=1,Type=Integer,Description="Number of reference observations on the forward strand">
##INFO=<ID=SRR,Number=1,Type=Integer,Description="Number of reference observations on the reverse strand">
##INFO=<ID=SAF,Number=A,Type=Integer,Description="Number of alternate observations on the forward strand">
##INFO=<ID=SAR,Number=A,Type=Integer,Description="Number of alternate observations on the reverse strand">
##INFO=<ID=SRP,Number=1,Type=Float,Description="Strand balance probability for the reference allele: Phred-scaled upper-bounds estimate of the probability of observing the deviation between SRF and SRR given E(SRF/SRR) ~ 0.5, derived using Hoeffding's inequality">
##INFO=<ID=SAP,Number=A,Type=Float,Description="Strand balance probability for the alternate allele: Phred-scaled upper-bounds estimate of the probability of observing the deviation between SAF and SAR given E(SAF/SAR) ~ 0.5, derived using Hoeffding's inequality">
##INFO=<ID=AB,Number=A,Type=Float,Description="Allele balance at heterozygous sites: a number between 0 and 1 representing the ratio of reads showing the reference allele to all reads, considering only reads from individuals called as heterozygous">
##INFO=<ID=ABP,Number=A,Type=Float,Description="Allele balance probability at heterozygous sites: Phred-scaled upper-bounds estimate of the probability of observing the deviation between ABR and ABA given E(ABR/ABA) ~ 0.5, derived using Hoeffding's inequality">
##INFO=<ID=RUN,Number=A,Type=Integer,Description="Run length: the number of consecutive repeats of the alternate allele in the reference genome">
##INFO=<ID=RPP,Number=A,Type=Float,Description="Read Placement Probability: Phred-scaled upper-bounds estimate of the probability of observing the deviation between RPL and RPR given E(RPL/RPR) ~ 0.5, derived using Hoeffding's inequality">
##INFO=<ID=RPPR,Number=1,Type=Float,Description="Read Placement Probability for reference observations: Phred-scaled upper-bounds estimate of the probability of observing the deviation between RPL and RPR given E(RPL/RPR) ~ 0.5, derived using Hoeffding's inequality">
##INFO=<ID=RPL,Number=A,Type=Float,Description="Reads Placed Left: number of reads supporting the alternate balanced to the left (5') of the alternate allele">
##INFO=<ID=RPR,Number=A,Type=Float,Description="Reads Placed Right: number of reads supporting the alternate balanced to the right (3') of the alternate allele">
##INFO=<ID=EPP,Number=A,Type=Float,Description="End Placement Probability: Phred-scaled upper-bounds estimate of the probability of observing the deviation between EL and ER given E(EL/ER) ~ 0.5, derived using Hoeffding's inequality">
##INFO=<ID=EPPR,Number=1,Type=Float,Description="End Placement Probability for reference observations: Phred-scaled upper-bounds estimate of the probability of observing the deviation between EL and ER given E(EL/ER) ~ 0.5, derived using Hoeffding's inequality">
##INFO=<ID=DPRA,Number=A,Type=Float,Description="Alternate allele depth ratio.  Ratio between depth in samples with each called alternate allele and those without.">
##INFO=<ID=ODDS,Number=1,Type=Float,Description="The log odds ratio of the best genotype combination to the second-best.">
##INFO=<ID=GTI,Number=1,Type=Integer,Description="Number of genotyping iterations required to reach convergence or bailout.">
##INFO=<ID=TYPE,Number=A,Type=String,Description="The type of allele, either snp, mnp, ins, del, or complex.">
##INFO=<ID=CIGAR,Number=A,Type=String,Description="The extended CIGAR representation of each alternate allele, with the exception that '=' is replaced by 'M' to ease VCF parsing.  Note that INDEL alleles do not have the first matched base (which is provided by default, per the spec) referred to by the CIGAR.">
##INFO=<ID=NUMALT,Number=1,Type=Integer,Description="Number of unique non-reference alleles in called genotypes at this position.">
##INFO=<ID=MEANALT,Number=A,Type=Float,Description="Mean number of unique non-reference allele observations per sample with the corresponding alternate alleles.">
##INFO=<ID=LEN,Number=A,Type=Integer,Description="allele length">
##INFO=<ID=MQM,Number=A,Type=Float,Description="Mean mapping quality of observed alternate alleles">
##INFO=<ID=MQMR,Number=1,Type=Float,Description="Mean mapping quality of observed reference alleles">
##INFO=<ID=PAIRED,Number=A,Type=Float,Description="Proportion of observed alternate alleles which are supported by properly paired read fragments">
##INFO=<ID=PAIREDR,Number=1,Type=Float,Description="Proportion of observed reference alleles which are supported by properly paired read fragments">
##FORMAT=<ID=GT,Number=1,Type=String,Description="Genotype">
##FORMAT=<ID=GQ,Number=1,Type=Float,Description="Genotype Quality, the Phred-scaled marginal (or unconditional) probability of the called genotype">
##FORMAT=<ID=GL,Number=G,Type=Float,Description="Genotype Likelihood, log10-scaled likelihoods of the data given the called genotype for each possible genotype generated from the reference and alternate alleles given the sample ploidy">
##FORMAT=<ID=DP,Number=1,Type=Integer,Description="Read Depth">
##FORMAT=<ID=RO,Number=1,Type=Integer,Description="Reference allele observation count">
##FORMAT=<ID=QR,Number=1,Type=Integer,Description="Sum of quality of the reference observations">
##FORMAT=<ID=AO,Number=A,Type=Integer,Description="Alternate allele observation count">
##FORMAT=<ID=QA,Number=A,Type=Integer,Description="Sum of quality of the alternate observations">
##INFO=<ID=AC,Number=A,Type=Integer,Description="Total number of alternate alleles in called genotypes">
##INFO=<ID=AF,Number=A,Type=Float,Description="Estimated allele frequency in the range (0,1]">
##INFO=<ID=NS,Number=1,Type=Integer,Description="Number of samples with data">
##INFO=<ID=AN,Number=1,Type=Integer,Description="Total number of alleles in called genotypes">
#CHROM	POS	ID	REF	ALT	QUAL	FILTER	INFO	FORMAT	Mtb_0058	Mtb_2043	Mtb_2213	Mtb_2400	Mtb_3138	Mtb_3578	Mtb_3715	Mtb_3969	Mtb_4212	Mtb_4277	Mtb_4285	Mtb_4302	Mtb_4541	Mtb_4566	Mtb_4616	Mtb_4628	Mtb_4690	Mtb_4804	Mtb_4805	Mtb_4878	Mtb_4889
gi|448814763|ref|NC_000962.3|	1849	.	C	A	62059.3	.	AB=0;ABP=0;AC=21;AF=1;AN=21;AO=2667;CIGAR=1X;DP=2688;DPB=2688;DPRA=0;EPP=10.3585;EPPR=48.6112;GTI=0;LEN=1;MEANALT=1;MQM=59.9933;MQMR=60;NS=21;NUMALT=1;ODDS=157.981;PAIRED=0;PAIREDR=0;PAO=0;PQA=0;PQR=0;PRO=0;QA=69257;QR=394;RO=21;RPL=1209;RPP=53.4915;RPPR=32.8939;RPR=1458;RUN=1;SAF=1250;SAP=25.7175;SAR=1417;SRF=19;SRP=32.8939;SRR=2;TYPE=snp	GT:DP:RO:QR:AO:QA:GL	1:63:1:25:62:1707:-151.369,0	1:53:2:21:51:1446:-128.403,0	1:74:1:29:73:2058:-182.566,0	1:66:1:21:65:1819:-161.85,0	1:56:0:0:56:1548:-139.562,0	1:30:0:0:30:840:-75.8653,0	1:82:3:56:79:2279:-200.124,0	1:46:0:0:46:1230:-110.948,0	1:85:0:0:85:2369:-213.435,0	1:75:2:35:73:2088:-184.825,0	1:72:2:42:70:1973:-173.812,0	1:39:0:0:39:1090:-98.358,0	1:62:1:23:61:1714:-152.207,0	1:50:1:13:49:1447:-129.19,0	1:58:0:0:58:1570:-141.545,0	1:71:2:49:69:1933:-169.554,0	1:62:0:0:62:1742:-157.029,0	1:101:4:67:97:2783:-244.497,0	1:52:0:0:52:1497:-134.951,0	1:52:0:0:52:1440:-129.855,0	1:64:1:13:63:1684:-150.496,0
gi|448814763|ref|NC_000962.3|	1977	.	A	G	67659.5	.	AB=0;ABP=0;AC=21;AF=1;AN=21;AO=2863;CIGAR=1X;DP=2870;DPB=2870;DPRA=0;EPP=3.01106;EPPR=0;GTI=0;LEN=1;MEANALT=1.14634;MQM=60;MQMR=0;NS=21;NUMALT=1;ODDS=202.278;PAIRED=0;PAIREDR=0;PAO=0;PQA=0;PQR=0;PRO=0;QA=75165;QR=0;RO=0;RPL=1476;RPP=9.01807;RPPR=0;RPR=1387;RUN=1;SAF=1357;SAP=19.8489;SAR=1506;SRF=0;SRP=0;SRR=0;TYPE=snp	GT:DP:RO:QR:AO:QA:GL	1:81:0:0:81:2209:-199.042,0	1:58:0:0:57:1622:-146.071,0	1:90:0:0:90:2629:-236.854,0	1:66:0:0:66:1881:-169.535,0	1:57:0:0:57:1601:-144.342,0	1:44:0:0:43:1235:-111.202,0	1:97:0:0:97:2906:-261.774,0	1:36:0:0:36:991:-89.4515,0	1:83:0:0:83:2358:-212.453,0	1:74:0:0:74:2076:-187.085,0	1:74:0:0:74:2149:-193.656,0	1:45:0:0:45:1248:-112.577,0	1:73:0:0:72:1996:-179.743,0	1:66:0:0:66:1934:-174.314,0	1:73:0:0:72:2071:-186.399,0	1:78:0:0:78:2304:-207.605,0	1:75:0:0:75:2273:-204.823,0	1:86:0:0:84:2342:-210.863,0	1:70:0:0:70:1911:-172.227,0	1:43:0:0:43:1224:-110.417,0	1:57:0:0:56:1549:-139.58,0
gi|448814763|ref|NC_000962.3|	2273	.	T	A	2650.81	.	AB=0;ABP=0;AC=1;AF=0.047619;AN=21;AO=101;CIGAR=1X;DP=2722;DPB=2722;DPRA=1.5414;EPP=9.22372;EPPR=3.30938;GTI=0;LEN=1;MEANALT=1;MQM=60;MQMR=60;NS=21;NUMALT=1;ODDS=126.07;PAIRED=0;PAIREDR=0;PAO=0;PQA=0;PQR=0;PRO=0;QA=3081;QR=72703;RO=2621;RPL=57;RPP=6.64375;RPPR=8.99614;RPR=44;RUN=1;SAF=55;SAP=4.75178;SAR=46;SRF=1226;SRP=26.6728;SRR=1395;TYPE=snp	GT:DP:RO:QR:AO:QA:GL	0:74:74:2361:0:0:0,-212.709	0:58:58:1815:0:0:0,-163.605	0:69:69:2160:0:0:0,-194.629	0:73:73:2403:0:0:0,-216.478	0:81:81:2529:0:0:0,-227.829	0:47:47:1459:0:0:0,-131.551	0:69:69:2229:0:0:0,-200.842	0:52:52:1652:0:0:0,-148.954	0:62:62:1971:0:0:0,-177.641	0:48:48:1565:0:0:0,-141.117	0:54:54:1731:0:0:0,-156.046	0:52:52:1623:0:0:0,-146.33	1:101:0:0:101:3081:-277.526,0	0:63:63:1959:0:0:0,-176.555	0:66:66:2193:0:0:0,-197.614	0:81:81:2466:0:0:0,-222.167	0:51:51:1694:0:0:0,-152.712	0:79:79:2452:0:0:0,-220.896	0:63:63:1927:0:0:0,-173.684	0:54:54:1712:0:0:0,-154.33	0:70:70:2282:0:0:0,-205.615
gi|448814763|ref|NC_000962.3|	4013	.	T	C	52532.1	.	AB=0;ABP=0;AC=21;AF=1;AN=21;AO=2208;CIGAR=1X;DP=2208;DPB=2208;DPRA=0;EPP=5.87806;EPPR=0;GTI=0;LEN=1;MEANALT=1;MQM=60;MQMR=0;NS=21;NUMALT=1;ODDS=201.188;PAIRED=0;PAIREDR=0;PAO=0;PQA=0;PQR=0;PRO=0;QA=58362;QR=0;RO=0;RPL=1088;RPP=4.01736;RPPR=0;RPR=1120;RUN=1;SAF=1201;SAP=40.0237;SAR=1007;SRF=0;SRP=0;SRR=0;TYPE=snp	GT:DP:RO:QR:AO:QA:GL	1:47:0:0:47:1405:-126.718,0	1:49:0:0:49:1389:-125.263,0	1:69:0:0:69:1925:-173.497,0	1:70:0:0:70:2032:-183.128,0	1:57:0:0:57:1536:-138.474,0	1:51:0:0:51:1404:-126.608,0	1:68:0:0:68:2042:-184.037,0	1:31:0:0:31:758:-68.4572,0	1:65:0:0:65:1857:-167.374,0	1:31:0:0:31:864:-78.0225,0	1:46:0:0:46:1264:-114.013,0	1:49:0:0:49:1469:-132.476,0	1:69:0:0:69:2060:-185.65,0	1:59:0:0:59:1665:-150.084,0	1:46:0:0:46:1373:-123.835,0	1:61:0:0:61:1813:-163.425,0	1:34:0:0:34:1058:-95.5033,0	1:39:0:0:39:1126:-101.6,0	1:45:0:0:45:1369:-123.483,0	1:53:0:0:53:1562:-140.841,0	1:63:0:0:63:1847:-166.475,0
gi|448814763|ref|NC_000962.3|	6192	.	AGG	AG	1.58363e-07	.	AB=0;ABP=0;AC=1;AF=0.047619;AN=21;AO=345;CIGAR=1M1D1M;DP=2476;DPB=2380.33;DPRA=1.08849;EPP=492.951;EPPR=12.6614;GTI=1;LEN=1;MEANALT=1.33333;MQM=59.9623;MQMR=59.9991;NS=21;NUMALT=1;ODDS=17.1269;PAIRED=0;PAIREDR=0;PAO=13;PQA=226.5;PQR=323.5;PRO=17;QA=5985;QR=52956;RO=2117;RPL=223;RPP=67.2166;RPPR=3.55291;RPR=122;RUN=1;SAF=250;SAP=154.227;SAR=95;SRF=932;SRP=68.6663;SRR=1185;TYPE=del	GT:DP:RO:QR:AO:QA:GL	0:67:54:1396:13:144:0,-112.81	0:59:54:1404:4:33:0,-123.521	0:75:67:1769:6:55:0,-154.386	0:60:47:1219:13:151:0,-96.2494	0:58:48:1251:9:96:0,-104.073	0:35:26:676:8:98:0,-52.1344	0:61:59:1575:2:17:0,-143.797	1:37:15:317:22:393:-6.8072,0	0:76:61:1566:15:164:0,-126.312	0:43:38:977:4:46:0,-83.9124	0:73:65:1744:8:79:0,-149.991	0:47:39:1065:8:81:0,-88.7159	0:77:71:1899:6:78:0,-164.001	0:59:47:1272:11:104:0,-105.27	0:53:43:1057:8:96:0,-87.4839	0:60:55:1413:5:54:0,-122.44	0:44:33:888:10:102:0,-70.889	0:39:33:913:5:62:0,-78.9695	0:41:35:981:5:48:0,-84.1054	0:67:52:1346:15:168:0,-106.149	0:62:52:1276:8:76:0,-108.118
gi|448814763|ref|NC_000962.3|	7362	.	G	C	33939.3	.	AB=0;ABP=0;AC=21;AF=1;AN=21;AO=1472;CIGAR=1X;DP=1475;DPB=1475;DPRA=0;EPP=3.60037;EPPR=7.35324;GTI=0;LEN=1;MEANALT=1.02439;MQM=59.9769;MQMR=60;NS=21;NUMALT=1;ODDS=96.7534;PAIRED=0;PAIREDR=0;PAO=0;PQA=0;PQR=0;PRO=0;QA=40055;QR=25;RO=2;RPL=650;RPP=46.6522;RPPR=3.0103;RPR=822;RUN=1;SAF=174;SAP=1866.72;SAR=1298;SRF=1;SRP=3.0103;SRR=1;TYPE=snp	GT:DP:RO:QR:AO:QA:GL	1:37:0:0:37:1139:-102.788,0	1:41:0:0:41:1247:-112.505,0	1:51:1:12:50:1514:-135.312,0	1:37:0:0:37:1147:-103.49,0	1:27:0:0:27:857:-77.4226,0	1:22:0:0:22:639:-57.7857,0	1:39:0:0:39:1276:-115.115,0	1:17:0:0:17:512:-46.3712,0	1:35:0:0:34:1021:-92.0104,0	1:28:0:0:28:891:-80.4771,0	1:26:0:0:26:742:-67.0495,0	1:33:0:0:33:1034:-93.3364,0	1:29:1:13:28:885:-78.6382,0	1:40:0:0:40:1273:-114.846,0	1:30:0:0:30:969:-87.5036,0	1:47:0:0:47:1473:-132.842,0	1:25:0:0:25:778:-70.3,0	1:31:0:0:31:948:-85.5921,0	1:23:0:0:23:741:-66.9871,0	1:24:0:0:24:766:-69.2289,0	1:39:0:0:39:1147:-103.491,0
gi|448814763|ref|NC_000962.3|	7585	.	G	C	43404.2	.	AB=0;ABP=0;AC=21;AF=1;AN=21;AO=1928;CIGAR=1X;DP=1929;DPB=1929;DPRA=0;EPP=291.379;EPPR=5.18177;GTI=0;LEN=1;MEANALT=1;MQM=59.9746;MQMR=60;NS=21;NUMALT=1;ODDS=110.874;PAIRED=0;PAIREDR=0;PAO=0;PQA=0;PQR=0;PRO=0;QA=48530;QR=23;RO=1;RPL=968;RPP=3.08238;RPPR=5.18177;RPR=960;RUN=1;SAF=911;SAP=15.6652;SAR=1017;SRF=0;SRP=5.18177;SRR=1;TYPE=snp	GT:DP:RO:QR:AO:QA:GL	1:44:0:0:44:1127:-101.673,0	1:32:0:0:32:766:-69.1645,0	1:63:0:0:63:1608:-144.951,0	1:41:0:0:41:1130:-101.956,0	1:44:0:0:44:1098:-99.0516,0	1:34:0:0:34:885:-79.8967,0	1:54:0:0:54:1442:-130.025,0	1:12:0:0:12:271:-24.6138,0	1:58:0:0:58:1483:-133.699,0	1:38:0:0:38:1012:-91.3255,0	1:54:0:0:54:1419:-127.952,0	1:42:0:0:42:1097:-98.9655,0	1:53:0:0:53:1449:-130.658,0	1:64:0:0:64:1679:-151.345,0	1:37:0:0:37:945:-85.2926,0	1:69:0:0:69:1959:-176.538,0	1:38:1:23:37:994:-87.4149,0	1:31:0:0:31:802:-72.4216,0	1:43:0:0:43:1151:-103.837,0	1:31:0:0:31:890:-80.3701,0	1:56:0:0:56:1539:-138.758,0
gi|448814763|ref|NC_000962.3|	9304	.	G	A	52434.7	.	AB=0;ABP=0;AC=21;AF=1;AN=21;AO=2249;CIGAR=1X;DP=2259;DPB=2259;DPRA=0;EPP=4.19307;EPPR=10.7656;GTI=0;LEN=1;MEANALT=1.07317;MQM=60;MQMR=60;NS=21;NUMALT=1;ODDS=167.184;PAIRED=0;PAIREDR=0;PAO=0;PQA=0;PQR=0;PRO=0;QA=58327;QR=149;RO=7;RPL=1124;RPP=3.01127;RPPR=18.2106;RPR=1125;RUN=1;SAF=1124;SAP=3.01127;SAR=1125;SRF=6;SRP=10.7656;SRR=1;TYPE=snp	GT:DP:RO:QR:AO:QA:GL	1:60:0:0:59:1675:-150.848,0	1:48:0:0:48:1358:-122.479,0	1:55:0:0:55:1498:-135.066,0	1:52:0:0:52:1516:-136.692,0	1:58:1:29:57:1573:-138.914,0	1:39:1:31:38:1023:-89.2213,0	1:77:1:27:76:2091:-185.723,0	1:26:0:0:25:680:-61.3559,0	1:52:0:0:52:1393:-125.614,0	1:62:0:0:62:1673:-150.807,0	1:59:0:0:59:1663:-149.92,0	1:51:0:0:51:1311:-118.226,0	1:60:0:0:59:1639:-147.516,0	1:62:0:0:62:1746:-157.387,0	1:47:0:0:47:1288:-116.169,0	1:54:0:0:54:1447:-130.471,0	1:46:0:0:46:1342:-121.042,0	1:50:3:50:47:1256:-108.616,0	1:53:0:0:53:1659:-149.579,0	1:53:0:0:53:1558:-140.48,0	1:67:1:12:66:1866:-166.984,0
gi|448814763|ref|NC_000962.3|	10312	.	TCC	TC	509.062	.	AB=0;ABP=0;AC=4;AF=0.190476;AN=21;AO=78;CIGAR=1M1D1M;DP=424;DPB=411;DPRA=0.681435;EPP=90.3146;EPPR=259.158;GTI=3;LEN=1;MEANALT=1.31818;MQM=60;MQMR=60;NS=21;NUMALT=1;ODDS=0.0848907;PAIRED=0;PAIREDR=0;PAO=5.5;PQA=21.5;PQR=129.5;PRO=10.5;QA=1555;QR=7838;RO=329;RPL=11;RPP=90.3146;RPPR=106.139;RPR=67;RUN=1;SAF=72;SAP=124.279;SAR=6;SRF=215;SRP=70.3391;SRR=114;TYPE=del	GT:DP:RO:QR:AO:QA:GL	0:13:8:206:3:39:0,-15.1293	0:7:6:124:1:25:0,-9.84153	0:4:3:87:0:0:0,-7.98565	1:14:7:122:7:123:-0.0921313,0	0:16:12:231:1:25:0,-18.5496	0:4:2:58:2:26:0,-5.089	0:7:6:163:0:0:0,-14.8314	0:2:2:40:0:0:0,-3.7999	0:3:2:51:1:25:0,-2.34467	0:8:7:185:1:21:0,-14.8111	1:4:1:23:3:47:-2.08669,0	0:4:4:101:0:0:0,-9.34186	0:6:4:101:1:13:0,-8.03178	1:2:0:0:1:20:-1.82996,0	0:12:7:179:5:82:0,-8.81649	0:9:9:192:0:0:0,-17.4924	0:15:8:222:7:106:0,-10.5631	0:24:20:492:0:0:0,-46.6893	0:14:14:314:0:0:0,-28.4825	1:12:4:85:7:106:-1.84679,0	0:8:6:134:2:33:0,-9.14713
gi|448814763|ref|NC_000962.3|	10338	.	C	T	387.532	.	AB=0;ABP=0;AC=1;AF=0.047619;AN=21;AO=19;CIGAR=1X;DP=570;DPB=570;DPRA=1.37931;EPP=4.03889;EPPR=173.822;GTI=0;LEN=1;MEANALT=1;MQM=60;MQMR=60;NS=21;NUMALT=1;ODDS=17.2865;PAIRED=0;PAIREDR=0;PAO=0;PQA=0;PQR=0;PRO=0;QA=545;QR=13080;RO=550;RPL=1;RPP=36.0395;RPPR=679.704;RPR=18;RUN=1;SAF=10;SAP=3.12459;SAR=9;SRF=375;SRP=160.936;SRR=175;TYPE=snp	GT:DP:RO:QR:AO:QA:GL	0:17:17:410:0:0:0,-37.1359	0:11:11:188:0:0:0,-17.09	0:8:8:200:0:0:0,-18.2456	0:19:19:394:0:0:0,-35.665	0:17:17:419:0:0:0,-37.953	0:8:8:229:0:0:0,-20.8934	0:14:14:369:0:0:0,-33.4679	0:4:4:90:0:0:0,-8.32394	0:6:6:156:0:0:0,-14.2989	0:12:12:296:0:0:0,-26.8832	0:9:9:201:0:0:0,-18.3114	0:7:7:138:0:0:0,-12.6159	0:14:14:317:0:0:0,-28.7548	0:5:5:120:0:0:0,-11.0389	0:12:12:281:0:0:0,-25.5205	0:15:15:373:0:0:0,-33.814	1:19:0:0:19:545:-49.3251,0	0:27:26:627:0:0:0,-56.3201	0:19:19:441:0:0:0,-39.917	0:15:15:338:0:0:0,-30.6435	0:9:9:221:0:0:0,-20.1333
gi|448814763|ref|NC_000962.3|	10872	.	GCC	GC	1612.88	.	AB=0;ABP=0;AC=6;AF=0.285714;AN=21;AO=815;CIGAR=1M1D1M;DP=2077;DPB=1825.33;DPRA=0.941147;EPP=72.0738;EPPR=630.562;GTI=3;LEN=1;MEANALT=1.18919;MQM=59.9865;MQMR=60;NS=21;NUMALT=1;ODDS=0.485233;PAIRED=0;PAIREDR=0;PAO=14.5;PQA=278.5;PQR=439.5;PRO=20.5;QA=16347;QR=30727;RO=1254;RPL=489;RPP=73.8003;RPPR=111.238;RPR=326;RUN=1;SAF=814;SAP=1764.09;SAR=1;SRF=542;SRP=53.0546;SRR=712;TYPE=del	GT:DP:RO:QR:AO:QA:GL	1:35:13:304:21:394:-8.06076,0	0:47:33:853:14:222:0,-56.8723	0:43:23:593:20:347:0,-22.2147	1:48:17:469:31:501:-2.77412,0	1:45:13:318:31:548:-20.6424,0	0:27:14:349:13:191:0,-14.3172	0:73:67:1767:6:90:0,-153.898	1:27:6:162:21:369:-18.5355,0	0:37:18:505:19:272:0,-21.0994	0:61:52:1383:8:102:0,-115.411	0:47:24:589:23:390:0,-17.9776	0:39:23:463:16:287:0,-15.859	0:56:32:742:24:358:0,-34.632	1:58:20:482:35:596:-10.2074,0	1:35:9:233:26:438:-18.3618,0	0:62:50:1200:11:184:0,-94.4669	0:34:15:402:19:299:0,-9.37396	0:68:54:1263:14:163:0,-99.1013	0:62:50:1241:12:152:0,-98.1165	0:40:17:439:23:420:0,-1.77826	0:61:25:674:36:616:0,-5.30663
gi|448814763|ref|NC_000962.3|	11820	.	C	G	51301.2	.	AB=0;ABP=0;AC=21;AF=1;AN=21;AO=2198;CIGAR=1X;DP=2200;DPB=2200;DPRA=0;EPP=7.31373;EPPR=0;GTI=0;LEN=1;MEANALT=1.04878;MQM=59.9818;MQMR=0;NS=21;NUMALT=1;ODDS=158.773;PAIRED=0;PAIREDR=0;PAO=0;PQA=0;PQR=0;PRO=0;QA=57089;QR=0;RO=0;RPL=1271;RPP=119.918;RPPR=0;RPR=927;RUN=1;SAF=1087;SAP=3.57935;SAR=1111;SRF=0;SRP=0;SRR=0;TYPE=snp	GT:DP:RO:QR:AO:QA:GL	1:54:0:0:54:1572:-141.737,0	1:40:0:0:40:1223:-110.333,0	1:46:0:0:46:1362:-122.845,0	1:70:0:0:70:1944:-175.207,0	1:56:0:0:56:1551:-139.825,0	1:29:0:0:29:793:-71.6278,0	1:69:0:0:68:1976:-177.875,0	1:20:0:0:20:477:-43.1629,0	1:37:0:0:37:1039:-93.7728,0	1:31:0:0:31:789:-71.2511,0	1:42:0:0:41:1162:-104.746,0	1:33:0:0:33:944:-85.2114,0	1:52:0:0:52:1498:-135.035,0	1:45:0:0:45:1335:-120.406,0	1:64:0:0:64:1778:-160.269,0	1:41:0:0:41:1168:-105.375,0	1:40:0:0:40:1134:-102.323,0	1:43:0:0:43:1238:-111.671,0	1:45:0:0:45:1327:-119.694,0	1:57:0:0:57:1584:-142.806,0	1:67:0:0:67:1939:-174.754,0
gi|448814763|ref|NC_000962.3|	11878	.	GAG	GGG	41250.9	.	AB=0;ABP=0;AC=21;AF=1;AN=21;AO=1742;CIGAR=1M1X1M;DP=1834;DPB=1817;DPRA=0;EPP=206.466;EPPR=0;GTI=0;LEN=1;MEANALT=1.53659;MQM=59.9897;MQMR=0;NS=21;NUMALT=1;ODDS=58.5029;PAIRED=0;PAIREDR=0;PAO=10.8333;PQA=297;PQR=61;PRO=3.33333;QA=46119;QR=0;RO=0;RPL=960;RPP=42.5057;RPPR=0;RPR=782;RUN=1;SAF=843;SAP=6.91945;SAR=899;SRF=0;SRP=0;SRR=0;TYPE=snp	GT:DP:RO:QR:AO:QA:GL	1:45:0:0:42:1292:-116.238,0	1:36:0:0:36:1089:-98.165,0	1:43:0:0:41:1181:-106.304,0	1:55:0:0:49:1377:-123.867,0	1:43:0:0:34:926:-83.3269,0	1:20:0:0:13:363:-32.6894,0	1:47:0:0:45:1405:-126.348,0	1:12:0:0:7:206:-18.5559,0	1:29:0:0:27:762:-68.65,0	1:31:0:0:27:850:-76.5749,0	1:34:0:0:33:1010:-91.0193,0	1:29:0:0:28:849:-76.3806,0	1:39:0:0:36:1010:-90.8592,0	1:30:0:0:30:814:-73.5115,0	1:59:0:0:50:1528:-137.501,0	1:29:0:0:25:761:-68.4702,0	1:36:0:0:34:1042:-93.8035,0	1:36:0:0:33:1058:-95.2483,0	1:43:0:0:40:1198:-107.786,0	1:60:0:0:55:1675:-150.774,0	1:62:0:0:55:1675:-150.742,0
gi|448814763|ref|NC_000962.3|	13030	.	CGG	CG	533.101	.	AB=0;ABP=0;AC=2;AF=0.0952381;AN=21;AO=829;CIGAR=1M1D1M;DP=1861;DPB=1617.33;DPRA=1.91354;EPP=14.7687;EPPR=6.85616;GTI=2;LEN=1;MEANALT=1.7;MQM=60;MQMR=60;NS=21;NUMALT=1;ODDS=1.19975;PAIRED=0;PAIREDR=0;PAO=23;PQA=403;PQR=605;PRO=31;QA=18065;QR=24317;RO=996;RPL=449;RPP=15.4812;RPPR=17.6699;RPR=380;RUN=1;SAF=828;SAP=1794.49;SAR=1;SRF=102;SRP=1370.57;SRR=894;TYPE=del	GT:DP:RO:QR:AO:QA:GL	0:36:19:434:17:298:0,-13.6357	0:61:35:926:25:423:0,-45.3534	0:52:30:759:22:450:0,-27.8506	0:56:25:635:28:563:0,-6.52439	0:36:24:590:12:242:0,-31.3592	0:30:17:432:11:256:0,-16.753	0:58:39:1032:18:267:0,-71.9187	0:25:15:318:9:208:0,-8.81674	0:50:26:692:21:389:0,-27.3372	0:35:20:422:14:256:0,-14.9651	0:44:20:456:20:348:0,-8.6843	1:35:12:294:21:415:-10.8483,0	0:56:28:742:27:557:0,-16.7018	1:50:20:509:29:586:-6.88249,0	0:38:21:453:13:238:0,-19.3787	0:42:23:618:19:376:0,-23.3706	0:47:22:494:22:440:0,-4.88116	0:31:19:482:12:232:0,-22.5568	0:41:26:683:15:301:0,-37.2256	0:45:26:644:18:344:0,-27.0509	0:45:25:606:18:364:0,-21.8143
gi|448814763|ref|NC_000962.3|	13065	.	AGGG	AG	566.371	.	AB=0;ABP=0;AC=3;AF=0.142857;AN=21;AO=772;CIGAR=1M2D1M;DP=2081;DPB=1673.75;DPRA=0.947862;EPP=313.047;EPPR=17.9384;GTI=3;LEN=2;MEANALT=1.63158;MQM=60;MQMR=60;NS=21;NUMALT=1;ODDS=1.82534;PAIRED=0;PAIREDR=0;PAO=16.3333;PQA=289.333;PQR=486.833;PRO=24.3333;QA=17545;QR=26610;RO=1101;RPL=221;RPP=309.323;RPPR=56.7054;RPR=551;RUN=1;SAF=1;SAP=1670.71;SAR=771;SRF=940;SRP=1199.87;SRR=161;TYPE=del	GT:DP:RO:QR:AO:QA:GL	0:46:22:490:16:354:0,-12.2399	0:62:25:634:24:493:0,-12.717	0:53:23:528:15:310:0,-19.4768	0:58:37:892:12:254:0,-57.4442	0:38:21:504:9:205:0,-26.9194	0:33:15:375:7:149:0,-20.3569	0:65:26:692:27:582:0,-9.92661	1:27:10:215:15:301:-8.71636,0	0:47:25:585:10:228:0,-32.1364	0:45:23:630:15:304:0,-29.3891	0:43:24:578:15:346:0,-20.89	0:34:19:426:12:224:0,-18.1511	0:55:30:728:20:465:0,-23.6766	0:52:36:905:10:226:0,-61.1349	0:32:14:360:13:240:0,-10.8509	0:39:18:446:16:316:0,-11.6036	0:47:26:605:17:325:0,-25.2318	1:37:13:304:16:326:-2.02741,0	0:48:19:509:19:410:0,-8.93926	1:44:17:394:21:404:-0.872711,0	0:50:29:714:12:259:0,-40.9759
gi|448814763|ref|NC_000962.3|	14543	.	AGG	AG	182.249	.	AB=0;ABP=0;AC=1;AF=0.047619;AN=21;AO=1076;CIGAR=1M1D1M;DP=2565;DPB=2231.67;DPRA=1.33936;EPP=3.98706;EPPR=73.9061;GTI=0;LEN=1;MEANALT=1.475;MQM=59.9861;MQMR=60;NS=21;NUMALT=1;ODDS=4.85751;PAIRED=0;PAIREDR=0;PAO=17;PQA=373;PQR=590;PRO=25;QA=26046;QR=38265;RO=1469;RPL=549;RPP=3.98706;RPPR=21.8854;RPR=527;RUN=1;SAF=1076;SAP=2339.51;SAR=0;SRF=105;SRP=2346.07;SRR=1364;TYPE=del	GT:DP:RO:QR:AO:QA:GL	0:52:31:917:20:500:0,-37.5624	0:70:42:1174:27:734:0,-39.5965	0:88:55:1558:33:825:0,-65.9831	0:66:34:984:30:688:0,-26.6819	0:39:23:619:15:373:0,-22.1533	0:38:27:750:10:265:0,-43.6612	0:72:35:987:35:924:0,-5.67844	0:27:22:555:5:61:0,-44.5852	0:54:35:1013:18:437:0,-51.8725	0:44:29:840:15:332:0,-45.7734	0:51:32:889:19:487:0,-38.0808	0:54:30:822:23:535:0,-28.8303	0:65:37:1033:27:659:0,-33.6844	0:68:36:1010:32:741:0,-27.216	0:50:26:774:24:587:0,-19.1207	0:54:30:851:24:607:0,-21.9809	1:42:17:478:25:598:-10.7619,0	0:57:34:962:22:519:0,-39.9038	0:58:38:1061:18:437:0,-56.1876	0:71:39:1151:31:730:0,-37.9287	0:76:39:1165:36:919:0,-25.137
gi|448814763|ref|NC_000962.3|	14785	.	T	C	56120	.	AB=0;ABP=0;AC=21;AF=1;AN=21;AO=2409;CIGAR=1X;DP=2409;DPB=2409;DPRA=0;EPP=79.3417;EPPR=0;GTI=0;LEN=1;MEANALT=1;MQM=60;MQMR=0;NS=21;NUMALT=1;ODDS=223.337;PAIRED=0;PAIREDR=0;PAO=0;PQA=0;PQR=0;PRO=0;QA=62870;QR=0;RO=0;RPL=1037;RPP=104.17;RPPR=0;RPR=1372;RUN=1;SAF=903;SAP=330.767;SAR=1506;SRF=0;SRP=0;SRR=0;TYPE=snp	GT:DP:RO:QR:AO:QA:GL	1:60:0:0:60:1692:-152.527,0	1:46:0:0:46:1271:-114.637,0	1:72:0:0:72:2111:-190.234,0	1:60:0:0:60:1730:-155.946,0	1:57:0:0:57:1585:-142.892,0	1:54:0:0:54:1529:-137.859,0	1:54:0:0:54:1591:-143.451,0	1:33:0:0:33:932:-84.1486,0	1:50:0:0:50:1466:-132.196,0	1:54:0:0:54:1587:-143.086,0	1:52:0:0:52:1441:-129.934,0	1:32:0:0:32:909:-82.0728,0	1:60:0:0:60:1725:-155.497,0	1:56:0:0:56:1593:-143.619,0	1:42:0:0:42:1185:-106.904,0	1:49:0:0:49:1355:-122.201,0	1:44:0:0:44:1282:-115.634,0	1:49:0:0:49:1448:-130.583,0	1:42:0:0:42:1192:-107.536,0	1:45:0:0:45:1296:-116.902,0	1:75:0:0:75:2198:-198.062,0
gi|448814763|ref|NC_000962.3|	14861	.	G	T	56765.8	.	AB=0;ABP=0;AC=21;AF=1;AN=21;AO=2457;CIGAR=1X;DP=2489;DPB=2489;DPRA=0;EPP=11.3259;EPPR=45.5551;GTI=0;LEN=1;MEANALT=1.12195;MQM=60;MQMR=60;NS=21;NUMALT=1;ODDS=228.411;PAIRED=0;PAIREDR=0;PAO=0;PQA=0;PQR=0;PRO=0;QA=63738;QR=647;RO=27;RPL=1306;RPP=24.2434;RPPR=6.95112;RPR=1151;RUN=1;SAF=1078;SAP=83.0826;SAR=1379;SRF=10;SRP=6.95112;SRR=17;TYPE=snp	GT:DP:RO:QR:AO:QA:GL	1:65:1:20:64:1890:-168.353,0	1:58:0:0:58:1613:-145.413,0	1:73:2:39:70:1995:-176.078,0	1:60:0:0:60:1743:-157.125,0	1:53:0:0:53:1519:-136.965,0	1:56:3:82:53:1464:-124.358,0	1:58:0:0:57:1601:-144.142,0	1:33:1:21:32:909:-79.9797,0	1:55:1:20:53:1500:-133.292,0	1:59:8:222:51:1367:-103.021,0	1:58:0:0:58:1718:-154.877,0	1:35:0:0:35:924:-83.4086,0	1:57:3:57:53:1436:-124.16,0	1:54:1:20:53:1554:-138.116,0	1:50:0:0:49:1369:-123.332,0	1:59:1:18:58:1561:-138.932,0	1:47:2:50:45:1305:-112.963,0	1:45:1:20:44:1223:-108.322,0	1:41:2:52:39:1104:-94.6844,0	1:57:0:0:57:1628:-146.772,0	1:75:1:26:74:2131:-189.429,0
gi|448814763|ref|NC_000962.3|	15117	.	C	G	45000.7	.	AB=0;ABP=0;AC=21;AF=1;AN=21;AO=1984;CIGAR=1X;DP=1984;DPB=1984;DPRA=0;EPP=143.285;EPPR=0;GTI=0;LEN=1;MEANALT=1;MQM=59.999;MQMR=0;NS=21;NUMALT=1;ODDS=180.983;PAIRED=0;PAIREDR=0;PAO=0;PQA=0;PQR=0;PRO=0;QA=50840;QR=0;RO=0;RPL=692;RPP=397.027;RPPR=0;RPR=1292;RUN=1;SAF=749;SAP=261.525;SAR=1235;SRF=0;SRP=0;SRR=0;TYPE=snp	GT:DP:RO:QR:AO:QA:GL	1:54:0:0:54:1524:-137.413,0	1:57:0:0:57:1478:-133.253,0	1:60:0:0:60:1656:-149.289,0	1:48:0:0:48:1379:-124.349,0	1:33:0:0:33:914:-82.5141,0	1:31:0:0:31:869:-78.4722,0	1:55:0:0:55:1488:-134.158,0	1:22:0:0:22:606:-54.8038,0	1:44:0:0:44:1167:-105.271,0	1:39:0:0:39:1031:-93.0325,0	1:56:0:0:56:1638:-147.677,0	1:34:0:0:34:991:-89.4599,0	1:43:0:0:43:1150:-103.747,0	1:52:0:0:52:1420:-128.045,0	1:36:0:0:36:916:-82.6756,0	1:50:0:0:50:1309:-118.045,0	1:38:0:0:38:965:-87.0879,0	1:42:0:0:42:1172:-105.735,0	1:33:0:0:33:919:-82.962,0	1:47:0:0:47:1302:-117.432,0	1:63:0:0:63:1818:-163.872,0
gi|448814763|ref|NC_000962.3|	16119	.	C	A	59347.4	.	AB=0;ABP=0;AC=21;AF=1;AN=21;AO=2548;CIGAR=1X;DP=2557;DPB=2557;DPRA=0;EPP=42.7718;EPPR=7.35324;GTI=0;LEN=1;MEANALT=1.14634;MQM=59.9984;MQMR=60;NS=21;NUMALT=1;ODDS=244.596;PAIRED=0;PAIREDR=0;PAO=0;PQA=0;PQR=0;PRO=0;QA=66050;QR=36;RO=2;RPL=1160;RPP=47.3124;RPPR=7.35324;RPR=1388;RUN=1;SAF=1178;SAP=34.4268;SAR=1370;SRF=2;SRP=7.35324;SRR=0;TYPE=snp	GT:DP:RO:QR:AO:QA:GL	1:46:0:0:46:1251:-112.835,0	1:65:0:0:65:1845:-166.301,0	1:81:0:0:80:2237:-201.301,0	1:84:0:0:84:2237:-201.561,0	1:75:0:0:75:1986:-178.978,0	1:57:0:0:57:1430:-128.934,0	1:56:0:0:56:1532:-138.129,0	1:38:0:0:36:1026:-92.399,0	1:68:0:0:67:1899:-171.028,0	1:62:0:0:62:1759:-158.562,0	1:78:0:0:78:2107:-189.869,0	1:44:0:0:43:1178:-106.151,0	1:100:0:0:100:2849:-256.63,0	1:64:0:0:64:1810:-163.146,0	1:55:0:0:55:1515:-136.598,0	1:67:0:0:67:1860:-167.646,0	1:55:0:0:55:1540:-138.854,0	1:57:0:0:57:1546:-139.387,0	1:58:1:12:56:1600:-143.052,0	1:51:0:0:51:1489:-134.269,0	1:69:0:0:68:1930:-173.827,0
gi|448814763|ref|NC_000962.3|	16315	.	T	C	1510.11	.	AB=0;ABP=0;AC=1;AF=0.047619;AN=21;AO=58;CIGAR=1X;DP=2361;DPB=2361;DPRA=1.00738;EPP=3.0103;EPPR=5.56098;GTI=0;LEN=1;MEANALT=1;MQM=60;MQMR=60;NS=21;NUMALT=1;ODDS=201.788;PAIRED=0;PAIREDR=0;PAO=0;PQA=0;PQR=0;PRO=0;QA=1776;QR=62016;RO=2302;RPL=35;RPP=8.40154;RPPR=23.6723;RPR=23;RUN=1;SAF=20;SAP=15.1406;SAR=38;SRF=1124;SRP=5.76096;SRR=1178;TYPE=snp	GT:DP:RO:QR:AO:QA:GL	0:43:43:1348:0:0:0,-121.597	0:65:64:1931:0:0:0,-173.958	0:71:71:2125:0:0:0,-191.495	0:74:74:2282:0:0:0,-205.619	0:49:49:1481:0:0:0,-133.555	0:43:43:1326:0:0:0,-119.615	0:68:68:2049:0:0:0,-184.654	0:41:41:1253:0:0:0,-113.048	0:51:51:1541:0:0:0,-138.948	1:58:0:0:58:1776:-160.103,0	0:65:65:1928:0:0:0,-173.773	0:40:40:1249:0:0:0,-112.687	0:83:83:2506:0:0:0,-225.782	0:53:53:1588:0:0:0,-143.185	0:51:51:1372:0:0:0,-123.726	0:46:46:1378:0:0:0,-124.283	0:47:47:1445:0:0:0,-130.313	0:51:51:1497:0:0:0,-134.986	0:53:53:1584:0:0:0,-142.822	0:47:47:1408:0:0:0,-126.987	0:71:71:2141:0:0:0,-192.939
gi|448814763|ref|NC_000962.3|	16548	.	C	T	1472.14	.	AB=0;ABP=0;AC=1;AF=0.047619;AN=21;AO=57;CIGAR=1X;DP=2188;DPB=2188;DPRA=1.06992;EPP=3.9627;EPPR=7.31554;GTI=0;LEN=1;MEANALT=1;MQM=60;MQMR=60;NS=21;NUMALT=1;ODDS=157.962;PAIRED=0;PAIREDR=0;PAO=0;PQA=0;PQR=0;PRO=0;QA=1718;QR=57063;RO=2131;RPL=26;RPP=3.9627;RPPR=7.86172;RPR=31;RUN=1;SAF=31;SAP=3.9627;SAR=26;SRF=1127;SRP=18.4266;SRR=1004;TYPE=snp	GT:DP:RO:QR:AO:QA:GL	0:39:39:1162:0:0:0,-104.851	0:71:71:2130:0:0:0,-191.952	0:79:79:2350:0:0:0,-211.744	0:66:66:2029:0:0:0,-182.866	0:40:40:1180:0:0:0,-106.467	0:30:30:871:0:0:0,-78.6611	0:62:62:1941:0:0:0,-174.952	0:26:26:725:0:0:0,-65.5142	0:40:40:1232:0:0:0,-111.158	1:57:0:0:57:1718:-154.879,0	0:53:53:1567:0:0:0,-141.291	0:43:43:1252:0:0:0,-112.947	0:59:59:1709:0:0:0,-154.064	0:52:52:1485:0:0:0,-133.905	0:53:53:1664:0:0:0,-150.021	0:41:41:1220:0:0:0,-110.068	0:38:38:1080:0:0:0,-97.4644	0:68:68:2054:0:0:0,-185.117	0:50:50:1489:0:0:0,-134.278	0:49:49:1533:0:0:0,-138.242	0:48:48:1414:0:0:0,-127.524
gi|448814763|ref|NC_000962.3|	17654	.	TGCT	GGCC	26932.9	.	AB=0;ABP=0;AC=21;AF=1;AN=21;AO=1279;CIGAR=1X2M1X;DP=1390;DPB=1402;DPRA=1.27052;EPP=3.75903;EPPR=3.09072;GTI=0;LEN=4;MEANALT=1.05405;MQM=59.9805;MQMR=60;NS=21;NUMALT=1;ODDS=85.2689;PAIRED=0;PAIREDR=0;PAO=27;PQA=687;PQR=0;PRO=0;QA=30114;QR=2592;RO=108;RPL=953;RPP=670.46;RPPR=45.5551;RPR=326;RUN=1;SAF=586;SAP=22.4483;SAR=693;SRF=50;SRP=4.2971;SRR=58;TYPE=complex	GT:DP:RO:QR:AO:QA:GL	1:34:0:0:34:825:-78.5349,0	1:38:0:0:38:895:-80.7777,0	1:37:0:0:37:866:-83.3902,0	1:40:0:0:40:862:-80.6705,0	1:19:0:0:19:458:-42.5281,0	1:16:0:0:16:426:-41.8458,0	1:33:0:0:33:739:-66.7287,0	1:14:0:0:14:324:-30.643,0	1:25:0:0:25:531:-51.0637,0	1:58:0:0:58:1392:-127.849,0	1:31:0:0:31:701:-63.3116,0	1:17:0:0:17:345:-33.8655,0	1:41:0:0:41:932:-84.1001,0	1:35:0:0:35:851:-79.0762,0	1:24:0:0:24:463:-41.8599,0	1:20:0:0:20:500:-46.7705,0	1:26:0:0:25:552:-49.81,0	1:62:0:0:62:1451:-133.601,0	1:30:0:0:30:711:-67.0112,0	1:21:0:0:21:467:-47.8345,0	1:41:0:0:41:991:-91.1305,0
gi|448814763|ref|NC_000962.3|	17896	.	AGGGGGGGGT	AGGGGGGGGGT,AGGGGGGGT	136.491	.	AB=0,0;ABP=0,0;AC=1,1;AF=0.111111,0.111111;AN=9;AO=9,10;CIGAR=1M1I9M,1M1D8M;DP=47;DPB=56.9;DPRA=1.16379,2.28571;EPP=9.04217,3.87889;EPPR=3.44459;GTI=0;LEN=1,1;MEANALT=1.375,1.66667;MQM=60,60;MQMR=60;NS=9;NUMALT=2;ODDS=0.716535;PAIRED=0,0;PAIREDR=0;PAO=4.33333,2.33333;PQA=110.167,58.6667;PQR=110.167;PRO=4.33333;QA=199,224;QR=481;RO=20;RPL=6,5;RPP=5.18177,3.0103;RPPR=4.74748;RPR=3,5;RUN=1,1;SAF=5,7;SAP=3.25157,6.48466;SAR=4,3;SRF=11;SRP=3.44459;SRR=9;TYPE=ins,del	GT:DP:RO:QR:AO:QA:GL	0:1:1:23:0,0:0,0:0,-2.29991,-2.29991	2:2:0:0:0,1:0,8:-0.724998,-0.724998,0	.	0:2:1:22:0,0:0,0:0,-2.06494,-2.03418	.	0:3:2:42:0,0:0,0:0,-3.75323,-3.75323	.	.	0:1:1:22:0,0:0,0:0,-2.19993,-2.19993	.	1:1:0:0:1,0:25,0:-2.49986,0,-2.49986	.	.	.	.	.	.	0:3:2:44:1,0:5,0:0,-3.67987,-4.0732	0:2:1:32:1,0:25,0:0,-0.69945,-2.91435	0:1:1:32:0,0:0,0:0,-3.19931,-3.19931	.
gi|448814763|ref|NC_000962.3|	17920	.	CGGGGGC	CGGGGC	84.4897	.	AB=0;ABP=0;AC=4;AF=0.235294;AN=17;AO=21;CIGAR=1M1D5M;DP=93;DPB=96.1429;DPRA=0.975228;EPP=3.94093;EPPR=27.3642;GTI=1;LEN=1;MEANALT=1.15385;MQM=60;MQMR=60;NS=17;NUMALT=1;ODDS=0.291567;PAIRED=0;PAIREDR=0;PAO=10;PQA=72.5;PQR=72.5;PRO=10;QA=377;QR=1536;RO=65;RPL=0;RPP=48.6112;RPPR=76.807;RPR=21;RUN=1;SAF=9;SAP=3.94093;SAR=12;SRF=51;SRP=48.7448;SRR=14;TYPE=del	GT:DP:RO:QR:AO:QA:GL	0:1:1:33:0:0:0,-3.29913	0:5:2:49:3:37:0,-1.20101	1:2:0:0:1:14:-1.24999,0	0:4:3:67:1:12:0,-5.05246	0:1:1:14:0:0:0,-1.39999	1:1:0:0:1:14:-1.39999,0	0:2:1:22:1:13:0,-0.89994	0:1:1:31:0:0:0,-3.09945	0:2:2:48:0:0:0,-4.55979	0:1:1:14:0:0:0,-1.39999	0:2:2:35:0:0:0,-3.32494	1:1:0:0:1:8:-0.799998,0	.	.	0:3:1:31:2:27:0,-0.534472	0:1:1:30:0:0:0,-2.99957	.	0:4:3:71:1:24:0,-4.22647	0:3:2:35:0:0:0,-3.09992	.	1:1:0:0:1:12:-1.19999,0
gi|448814763|ref|NC_000962.3|	17957	.	TCG	TCCG	0.000189096	.	AB=0;ABP=0;AC=1;AF=0.047619;AN=21;AO=6;CIGAR=1M1I2M;DP=287;DPB=300.667;DPRA=0.967589;EPP=16.0391;EPPR=60.7808;GTI=0;LEN=1;MEANALT=1;MQM=60;MQMR=59.9892;NS=21;NUMALT=1;ODDS=10.042;PAIRED=0;PAIREDR=0;PAO=12;PQA=131;PQR=131;PRO=12;QA=65;QR=7056;RO=278;RPL=0;RPP=16.0391;RPPR=475.704;RPR=6;RUN=1;SAF=0;SAP=16.0391;SAR=6;SRF=190;SRP=84.2765;SRR=88;TYPE=ins	GT:DP:RO:QR:AO:QA:GL	0:4:4:99:0:0:0,-9.15611	0:9:9:235:0:0:0,-21.4074	0:8:7:184:1:18:0,-15.0197	0:5:5:109:0:0:0,-10.0267	0:3:3:89:0:0:0,-8.30519	0:2:2:50:0:0:0,-4.74971	0:5:4:111:1:8:0,-9.46581	0:5:5:130:0:0:0,-11.958	0:8:8:254:0:0:0,-23.1706	0:6:6:176:0:0:0,-16.1304	0:6:6:156:0:0:0,-14.298	0:4:4:116:0:0:0,-10.7285	1:2:0:0:2:23:-2.18499,0	0:2:2:41:0:0:0,-3.89467	0:6:5:149:1:8:0,-12.9049	0:7:7:153:0:0:0,-13.9866	0:4:4:132:0:0:0,-12.2066	0:11:11:318:0:0:0,-28.9035	0:6:6:171:0:0:0,-15.6723	0:5:5:125:0:0:0,-11.4982	0:13:12:346:1:8:0,-30.6222
gi|448814763|ref|NC_000962.3|	18034	.	G	C	437.724	.	AB=0;ABP=0;AC=1;AF=0.047619;AN=21;AO=23;CIGAR=1X;DP=853;DPB=853;DPRA=1.10843;EPP=3.86001;EPPR=41.3608;GTI=0;LEN=1;MEANALT=1;MQM=60;MQMR=60;NS=21;NUMALT=1;ODDS=25.2932;PAIRED=0;PAIREDR=0;PAO=0;PQA=0;PQR=0;PRO=0;QA=611;QR=20572;RO=829;RPL=1;RPP=44.6459;RPPR=1334.63;RPR=22;RUN=1;SAF=11;SAP=3.10471;SAR=12;SRF=507;SRP=92.6588;SRR=322;TYPE=snp	GT:DP:RO:QR:AO:QA:GL	0:20:20:470:0:0:0,-42.527	0:27:27:683:0:0:0,-61.7119	0:19:19:432:0:0:0,-39.1017	0:19:19:563:0:0:0,-50.9531	0:13:13:331:0:0:0,-30.04	0:13:12:295:0:0:0,-26.652	0:21:21:514:0:0:0,-46.4945	0:13:13:348:0:0:0,-31.5819	0:15:15:411:0:0:0,-37.2521	0:40:40:967:0:0:0,-87.2504	0:23:23:622:0:0:0,-56.2376	0:15:15:386:0:0:0,-34.9911	0:18:18:462:0:0:0,-41.8271	0:22:22:599:0:0:0,-54.1712	0:17:17:405:0:0:0,-36.6836	1:23:0:0:23:611:-55.2438,0	0:19:19:538:0:0:0,-48.6906	0:35:35:815:0:0:0,-73.5682	0:14:14:344:0:0:0,-31.2001	0:18:18:530:0:0:0,-47.9797	0:30:30:801:0:0:0,-72.3415
gi|448814763|ref|NC_000962.3|	18547	.	GCC	GC	461.515	.	AB=0;ABP=0;AC=1;AF=0.047619;AN=21;AO=943;CIGAR=1M1D1M;DP=2561;DPB=2263.67;DPRA=2.64271;EPP=4.68899;EPPR=3.01569;GTI=0;LEN=1;MEANALT=1.15;MQM=60;MQMR=60;NS=21;NUMALT=1;ODDS=11.5385;PAIRED=0;PAIREDR=0;PAO=9;PQA=65.5;PQR=452.5;PRO=24;QA=20104;QR=41963;RO=1612;RPL=495;RPP=8.09703;RPPR=32.5165;RPR=448;RUN=1;SAF=10;SAP=1964.77;SAR=933;SRF=1221;SRP=931.005;SRR=391;TYPE=del	GT:DP:RO:QR:AO:QA:GL	0:52:39:1158:13:260:0,-80.8939	0:53:34:1036:19:296:0,-66.7216	0:81:47:1286:34:617:0,-60.2791	0:59:35:1011:23:508:0,-45.3214	0:50:27:703:23:341:0,-32.6796	0:37:27:699:10:160:0,-48.5975	0:68:47:1354:21:325:0,-92.7105	1:28:10:285:18:417:-11.8294,0	0:68:40:1128:26:505:0,-56.1302	0:82:62:1668:20:331:0,-120.408	0:60:36:1025:24:450:0,-51.8282	0:44:32:972:12:225:0,-70.022	0:61:40:1128:20:356:0,-69.5638	0:79:56:1556:23:359:0,-107.82	0:44:23:608:21:394:0,-19.329	0:57:39:1134:17:276:0,-77.3143	0:33:20:534:13:280:0,-22.9058	0:81:55:1507:25:382:0,-104.484	0:53:39:1115:14:154:0,-86.6434	0:45:28:846:17:350:0,-44.7166	0:65:40:1146:25:518:0,-59.6358
gi|448814763|ref|NC_000962.3|	18757	.	G	C	9.14651e-15	.	AB=0;ABP=0;AC=1;AF=0.047619;AN=21;AO=10;CIGAR=1X;DP=2273;DPB=2273;DPRA=0.73712;EPP=16.9077;EPPR=5.31419;GTI=0;LEN=1;MEANALT=1;MQM=60;MQMR=59.9916;NS=21;NUMALT=1;ODDS=50.8737;PAIRED=0;PAIREDR=0;PAO=0;PQA=0;PQR=0;PRO=0;QA=171;QR=51019;RO=2263;RPL=1;RPP=16.9077;RPPR=13.9962;RPR=9;RUN=1;SAF=0;SAP=24.725;SAR=10;SRF=1178;SRP=11.3095;SRR=1085;TYPE=snp	GT:DP:RO:QR:AO:QA:GL	0:48:47:945:1:17:0,-83.5393	0:55:55:1191:0:0:0,-107.395	0:73:73:1560:0:0:0,-140.587	0:62:62:1332:0:0:0,-120.074	0:37:37:806:0:0:0,-72.7492	0:34:34:768:0:0:0,-69.3346	0:63:63:1375:0:0:0,-123.948	1:18:10:136:8:146:-0.94633,0	0:58:58:1150:0:0:0,-103.684	0:66:66:1465:0:0:0,-132.052	0:56:56:1128:0:0:0,-101.709	0:51:51:1049:0:0:0,-94.6034	0:59:58:1140:1:8:0,-101.987	0:42:42:778:0:0:0,-70.1937	0:42:42:880:0:0:0,-79.3953	0:62:62:1378:0:0:0,-124.223	0:27:27:553:0:0:0,-49.9688	0:57:57:1206:0:0:0,-108.741	0:58:58:1209:0:0:0,-109.007	0:46:46:945:0:0:0,-85.247	0:70:70:1489:0:0:0,-134.206
gi|448814763|ref|NC_000962.3|	18819	.	ACC	AC	2.8246e-11	.	AB=0;ABP=0;AC=1;AF=0.047619;AN=21;AO=106;CIGAR=1M1D1M;DP=2166;DPB=2161.67;DPRA=0.921707;EPP=4.32138;EPPR=46.9636;GTI=0;LEN=1;MEANALT=1.21053;MQM=60;MQMR=60;NS=21;NUMALT=1;ODDS=25.7692;PAIRED=0;PAIREDR=0;PAO=17;PQA=222.5;PQR=701.5;PRO=39;QA=1879;QR=48353;RO=2056;RPL=49;RPP=4.32138;RPPR=26.774;RPR=57;RUN=1;SAF=0;SAP=233.186;SAR=106;SRF=1121;SRP=39.5493;SRR=935;TYPE=del	GT:DP:RO:QR:AO:QA:GL	0:45:41:929:4:87:0,-75.7817	0:52:44:1011:7:118:0,-80.4335	0:68:58:1361:10:167:0,-107.518	0:76:64:1457:12:175:0,-115.451	0:45:41:924:4:53:0,-80.547	0:34:32:694:2:50:0,-57.9227	0:60:60:1555:0:0:0,-140.191	1:21:8:193:13:275:-7.35038,0	0:56:50:1077:5:101:0,-87.8384	0:73:72:1722:1:12:0,-154.813	0:58:52:1208:6:88:0,-101.774	0:50:45:1008:5:104:0,-84.2491	0:59:55:1157:4:52:0,-102.404	0:37:35:786:2:39:0,-69.4983	0:38:31:659:7:100:0,-50.3769	0:58:58:1361:0:0:0,-122.712	0:31:26:556:5:90:0,-41.9706	0:60:59:1394:1:14:0,-125.632	0:61:61:1438:0:0:0,-130.993	0:54:47:1076:7:139:0,-87.235	0:65:53:1251:10:191:0,-97.4255
gi|448814763|ref|NC_000962.3|	18933	.	AGG	AG	5.43736e-11	.	AB=0;ABP=0;AC=1;AF=0.047619;AN=21;AO=427;CIGAR=1M1D1M;DP=2368;DPB=2238.33;DPRA=0.819838;EPP=17.2952;EPPR=6.9248;GTI=0;LEN=1;MEANALT=1.21053;MQM=60;MQMR=60;NS=21;NUMALT=1;ODDS=25.1178;PAIRED=0;PAIREDR=0;PAO=9.5;PQA=174;PQR=233;PRO=11.5;QA=8947;QR=49932;RO=1931;RPL=191;RPP=13.3083;RPPR=30.7289;RPR=236;RUN=1;SAF=6;SAP=878.846;SAR=421;SRF=1124;SRP=116.013;SRR=807;TYPE=del	GT:DP:RO:QR:AO:QA:GL	0:46:38:959:8:127:0,-78.1121	0:51:46:1335:5:57:0,-115.169	0:63:58:1604:4:67:0,-138.413	0:68:62:1756:6:93:0,-149.765	0:55:45:1289:8:149:0,-102.668	0:35:31:870:4:46:0,-74.3077	0:71:65:1876:5:67:0,-162.907	1:23:8:215:15:285:-6.2223,0	0:45:43:1136:2:29:0,-99.7326	0:81:73:1935:8:80:0,-167.084	0:47:39:1094:8:113:0,-88.4098	0:52:44:1174:6:110:0,-95.8122	0:58:50:1401:7:95:0,-117.646	0:56:50:1343:6:89:0,-112.959	0:49:38:1077:11:189:0,-80.0128	0:70:63:1647:7:117:0,-137.773	0:35:30:874:5:73:0,-72.2148	0:78:64:1678:12:126:0,-139.802	0:56:48:1337:7:90:0,-112.355	0:59:53:1513:6:103:0,-126.985	0:65:58:1619:7:122:0,-134.808
gi|448814763|ref|NC_000962.3|	19260	.	AGG	AG	16.3392	.	AB=0;ABP=0;AC=1;AF=0.047619;AN=21;AO=724;CIGAR=1M1D1M;DP=2311;DPB=2100;DPRA=1.78047;EPP=83.6787;EPPR=117.87;GTI=1;LEN=1;MEANALT=1.2;MQM=60;MQMR=60;NS=21;NUMALT=1;ODDS=3.73715;PAIRED=0;PAIREDR=0;PAO=18;PQA=155;PQR=745;PRO=39;QA=14140;QR=39549;RO=1579;RPL=284;RPP=76.0006;RPPR=36.05;RPR=440;RUN=1;SAF=4;SAP=1540.6;SAR=720;SRF=1149;SRP=713.945;SRR=430;TYPE=del	GT:DP:RO:QR:AO:QA:GL	0:43:29:761:14:157:0,-60.4416	0:59:47:1209:12:151:0,-97.7638	0:87:58:1551:29:405:0,-106.216	0:57:39:1071:18:235:0,-75.3671	0:47:33:930:13:239:0,-65.0654	0:34:20:533:14:237:0,-31.8616	0:71:51:1219:20:317:0,-83.4098	1:21:6:155:15:238:-7.37093,0	0:53:30:866:22:342:0,-50.1556	0:66:43:1085:22:300:0,-72.9069	0:47:35:849:11:156:0,-66.9529	0:45:34:985:11:153:0,-78.3457	0:53:41:983:11:172:0,-76.0284	0:60:41:1074:18:269:0,-72.5442	0:47:32:831:14:225:0,-56.5116	0:48:34:908:14:158:0,-67.6397	0:37:25:598:12:190:0,-36.7936	0:70:44:1080:25:302:0,-72.561	0:51:39:1070:12:168:0,-81.2988	0:57:44:1188:13:201:0,-88.9267	0:57:35:947:22:357:0,-56.0766
gi|448814763|ref|NC_000962.3|	21721	.	AGG	AG	50.9412	.	AB=0;ABP=0;AC=1;AF=0.05;AN=20;AO=33;CIGAR=1M1D1M;DP=374;DPB=372.333;DPRA=0.600727;EPP=22.0271;EPPR=18.39;GTI=1;LEN=1;MEANALT=1.05882;MQM=59.3939;MQMR=60;NS=20;NUMALT=1;ODDS=4.21131;PAIRED=0;PAIREDR=0;PAO=7;PQA=144.5;PQR=168.5;PRO=8;QA=537;QR=7829;RO=339;RPL=25;RPP=22.0271;RPPR=133.997;RPR=8;RUN=1;SAF=2;SAP=58.3499;SAR=31;SRF=260;SRP=212.862;SRR=79;TYPE=del	GT:DP:RO:QR:AO:QA:GL	0:11:8:168:3:39:0,-11.6887	0:8:7:171:1:13:0,-14.3317	.	0:5:4:76:1:13:0,-5.72977	0:11:11:217:0:0:0,-19.7268	0:6:5:84:1:13:0,-6.42783	0:8:8:180:0:0:0,-16.4236	0:2:2:46:0:0:0,-4.36976	0:6:5:115:1:13:0,-9.27919	0:8:6:137:2:26:0,-10.0877	0:5:3:61:2:26:0,-3.22297	1:3:1:11:2:34:-2.12995,0	0:4:3:57:1:13:0,-4.01966	0:5:5:128:0:0:0,-11.7749	0:3:3:62:0:0:0,-5.78653	0:4:2:37:2:26:0,-1.04485	0:6:5:123:0:0:0,-11.2073	0:11:8:160:3:51:0,-9.8389	0:12:7:127:4:52:0,-6.79523	0:14:13:281:1:13:0,-24.204	0:4:3:68:1:13:0,-5.04638
gi|448814763|ref|NC_000962.3|	21793	.	CGG	CGA	3932.5	.	AB=0;ABP=0;AC=15;AF=1;AN=15;AO=182;CIGAR=2M1X;DP=183;DPB=184;DPRA=0;EPP=15.2278;EPPR=0;GTI=0;LEN=1;MEANALT=1.03125;MQM=60;MQMR=0;NS=15;NUMALT=1;ODDS=16.3566;PAIRED=0;PAIREDR=0;PAO=1.5;PQA=29.5;PQR=5.5;PRO=0.5;QA=4645;QR=0;RO=0;RPL=120;RPP=43.1467;RPPR=0;RPR=62;RUN=1;SAF=161;SAP=236.861;SAR=21;SRF=0;SRP=0;SRR=0;TYPE=snp	GT:DP:RO:QR:AO:QA:GL	1:4:0:0:4:109:-10.0815,0	.	.	1:1:0:0:1:35:-3.49863,0	1:5:0:0:5:123:-11.314,0	1:2:0:0:2:69:-6.55266,0	1:4:0:0:4:124:-11.4672,0	1:2:0:0:2:57:-5.41432,0	1:6:0:0:6:173:-15.8535,0	1:1:0:0:1:35:-3.49863,0	.	.	.	1:2:0:0:2:55:-5.22446,0	1:3:0:0:3:94:-8.77146,0	.	1:4:0:0:4:129:-11.9297,0	1:6:0:0:6:138:-12.649,0	1:3:0:0:3:86:-8.02509,0	1:12:0:0:11:321:-28.9875,0	1:3:0:0:3:97:-9.05076,0
gi|448814763|ref|NC_000962.3|	21807	.	TGG	TG	7.43762e-06	.	AB=0;ABP=0;AC=1;AF=0.0625;AN=16;AO=6;CIGAR=1M1D1M;DP=190;DPB=191;DPRA=1.35425;EPP=8.80089;EPPR=62.8267;GTI=1;LEN=1;MEANALT=1;MQM=59.5;MQMR=60;NS=16;NUMALT=1;ODDS=13.7021;PAIRED=0;PAIREDR=0;PAO=1.5;PQA=36;PQR=100;PRO=3.5;QA=100;QR=4780;RO=183;RPL=1;RPP=8.80089;RPPR=62.8267;RPR=5;RUN=1;SAF=0;SAP=16.0391;SAR=6;SRF=157;SRP=206.642;SRR=26;TYPE=del	GT:DP:RO:QR:AO:QA:GL	0:4:4:115:0:0:0,-10.6356	.	.	0:1:1:36:0:0:0,-3.59827	0:5:5:147:0:0:0,-13.52	0:2:2:66:0:0:0,-6.26818	0:4:4:134:0:0:0,-12.3908	0:3:2:63:1:7:0,-5.28383	0:5:5:161:0:0:0,-18.4173	0:1:1:36:0:0:0,-3.59827	.	.	1:1:0:0:0:0:0,0	0:3:3:84:0:0:0,-7.83849	0:3:3:105:0:0:0,-9.79616	.	0:5:5:155:0:0:0,-14.2561	0:6:6:170:0:0:0,-15.5793	0:5:3:81:2:21:0,-5.56338	0:11:11:325:0:0:0,-29.5385	0:3:3:102:0:0:0,-9.51638
gi|448814763|ref|NC_000962.3|	21880	.	CCCGG	CG,CGCGG	5.05734	.	AB=0,0;ABP=0,0;AC=3,0;AF=0.230769,0;AN=13;AO=11,3;CIGAR=1M3D1M,1M1X3M;DP=67;DPB=72.8;DPRA=1.0744,1.4;EPP=12.6832,3.73412;EPPR=20.3821;GTI=4;LEN=3,1;MEANALT=1.28571,2;MQM=60,60;MQMR=60;NS=13;NUMALT=2;ODDS=0.291598;PAIRED=0,0;PAIREDR=0;PAO=2.5,5;PQA=44,111.5;PQR=174.5;PRO=7.5;QA=189,50;QR=1249;RO=50;RPL=9,2;RPP=12.6832,3.73412;RPPR=59.2949;RPR=2,1;RUN=1,1;SAF=11,3;SAP=26.8965,9.52472;SAR=0,0;SRF=42;SRP=53.2147;SRR=8;TYPE=del,snp	GT:DP:RO:QR:AO:QA:GL	0:5:2:55:1,2:13,26:0,-3.85179,-2.70596	.	0:1:1:14:0,0:0,0:0,-1.39999,-1.39999	1:1:0:0:1,0:9,0:-0.899997,0,-0.899997	0:2:1:33:0,0:0,0:0,-3.09418,-3.09418	0:2:2:56:0,0:0,0:0,-5.31948,-5.31948	1:3:1:24:2,0:36,0:-1.02005,0,-3.19995	.	1:2:0:0:2,0:27,0:-2.56497,0,-2.56497	0:3:3:99:0,0:0,0:0,-9.23753,-9.23753	0:2:2:37:0,0:0,0:0,-3.51494,-3.51494	.	.	.	.	0:1:1:21:0,0:0,0:0,-4.52938,-4.55974	0:2:1:24:1,0:8,0:0,-1.59852,-2.2399	0:1:1:36:0,0:0,0:0,-3.59827,-3.59827	0:1:1:34:0,0:0,0:0,-3.39891,-3.39891	.	.
gi|448814763|ref|NC_000962.3|	21892	.	CGT	CGGT	111.827	.	AB=0;ABP=0;AC=2;AF=0.1;AN=20;AO=21;CIGAR=1M1I2M;DP=210;DPB=223.333;DPRA=0.710145;EPP=15.5221;EPPR=20.6724;GTI=1;LEN=1;MEANALT=1.16667;MQM=60;MQMR=60;NS=20;NUMALT=1;ODDS=1.27796;PAIRED=0;PAIREDR=0;PAO=5.5;PQA=98;PQR=98;PRO=5.5;QA=417;QR=4536;RO=187;RPL=14;RPP=8.07707;RPPR=112.269;RPR=7;RUN=1;SAF=19;SAP=32.8939;SAR=2;SRF=158;SRP=196.248;SRR=29;TYPE=ins	GT:DP:RO:QR:AO:QA:GL	0:7:6:159:1:8:0,-13.7726	0:1:1:33:0:0:0,-3.29913	0:2:2:44:0:0:0,-4.17987	1:1:0:0:1:8:-0.799998,0	0:5:4:104:1:13:0,-8.3189	0:4:3:83:1:15:0,-6.24562	0:4:2:34:1:8:0,-2.39161	1:1:0:0:1:21:-2.09995,0	0:4:4:108:0:0:0,-9.9889	0:3:3:78:0:0:0,-7.27831	0:3:3:53:0:0:0,-4.94656	0:5:5:116:0:0:0,-10.6705	.	0:1:1:33:0:0:0,-3.29913	0:3:3:62:0:0:0,-5.78653	0:4:4:121:0:0:0,-11.1896	0:6:6:158:0:0:0,-14.4821	0:3:3:71:0:0:0,-6.62572	0:4:4:89:0:0:0,-8.23192	0:4:4:99:0:0:0,-9.15597	0:3:2:43:1:8:0,-3.28473
gi|448814763|ref|NC_000962.3|	21897	.	CA	CGA	0.000525358	.	AB=0;ABP=0;AC=1;AF=0.047619;AN=21;AO=11;CIGAR=1M1I1M;DP=263;DPB=270.5;DPRA=0.539732;EPP=26.8965;EPPR=20.5292;GTI=0;LEN=1;MEANALT=1;MQM=60;MQMR=60;NS=21;NUMALT=1;ODDS=9.0518;PAIRED=0;PAIREDR=0;PAO=2;PQA=0;PQR=0;PRO=2;QA=183;QR=6396;RO=251;RPL=0;RPP=26.8965;RPPR=142.547;RPR=11;RUN=1;SAF=0;SAP=26.8965;SAR=11;SRF=210;SRP=250.1;SRR=41;TYPE=ins	GT:DP:RO:QR:AO:QA:GL	0:8:7:205:1:12:0,-17.5394	0:3:3:81:0:0:0,-7.55791	0:2:1:26:1:13:0,-1.29984	0:2:2:57:0:0:0,-5.41422	0:5:5:141:0:0:0,-12.9691	0:7:7:197:0:0:0,-18.0078	0:5:5:115:0:0:0,-10.5785	0:1:1:14:0:0:0,-1.39999	0:5:5:153:0:0:0,-14.0729	0:5:4:121:1:14:0,-9.78991	0:4:3:81:1:15:0,-6.05922	0:5:3:81:2:28:0,-4.89793	1:1:0:0:1:20:-1.99996,0	0:4:4:129:0:0:0,-11.9264	0:3:2:52:1:21:0,-2.83948	0:6:6:184:0:0:0,-16.8599	0:9:9:277:0:0:0,-25.2319	0:3:3:81:0:0:0,-7.55897	0:6:5:147:0:0:0,-13.3632	0:4:4:107:0:0:0,-9.89569	0:4:3:91:1:12:0,-7.29141
gi|448814763|ref|NC_000962.3|	22813	.	C	G	1902.11	.	AB=0;ABP=0;AC=1;AF=0.047619;AN=21;AO=76;CIGAR=1X;DP=2446;DPB=2446;DPRA=1.2827;EPP=3.46745;EPPR=18.9747;GTI=0;LEN=1;MEANALT=1;MQM=60;MQMR=60;NS=21;NUMALT=1;ODDS=151.621;PAIRED=0;PAIREDR=0;PAO=0;PQA=0;PQR=0;PRO=0;QA=2217;QR=62835;RO=2370;RPL=35;RPP=4.03889;RPPR=38.9303;RPR=41;RUN=1;SAF=47;SAP=12.2676;SAR=29;SRF=1259;SRP=23.0795;SRR=1111;TYPE=snp	GT:DP:RO:QR:AO:QA:GL	0:67:67:2015:0:0:0,-181.596	0:51:51:1495:0:0:0,-134.806	1:76:0:0:76:2217:-199.776,0	0:57:57:1613:0:0:0,-145.417	0:51:51:1504:0:0:0,-135.619	0:42:42:1295:0:0:0,-116.819	0:83:83:2426:0:0:0,-218.578	0:27:27:787:0:0:0,-71.109	0:55:55:1594:0:0:0,-143.715	0:73:73:2167:0:0:0,-195.275	0:53:53:1643:0:0:0,-148.137	0:50:50:1551:0:0:0,-139.859	0:55:55:1599:0:0:0,-144.162	0:67:67:1928:0:0:0,-173.755	0:32:32:966:0:0:0,-87.2183	0:69:69:2001:0:0:0,-180.326	0:49:49:1408:0:0:0,-126.975	0:56:56:1586:0:0:0,-142.988	0:42:42:1240:0:0:0,-111.867	0:46:46:1422:0:0:0,-128.249	0:61:61:1779:0:0:0,-160.359
gi|448814763|ref|NC_000962.3|	23184	.	TCCCCCG	TCCCCCCG	8.32697e-13	.	AB=0;ABP=0;AC=1;AF=0.047619;AN=21;AO=234;CIGAR=1M1I6M;DP=1875;DPB=1974.29;DPRA=1.01942;EPP=123.611;EPPR=15.16;GTI=0;LEN=1;MEANALT=1.66667;MQM=59.8761;MQMR=59.9659;NS=21;NUMALT=1;ODDS=36.7317;PAIRED=0;PAIREDR=0;PAO=60;PQA=1417;PQR=1417;PRO=60;QA=5400;QR=38942;RO=1613;RPL=170;RPP=107.278;RPPR=16.2047;RPR=64;RUN=1;SAF=206;SAP=297.031;SAR=28;SRF=787;SRP=5.05792;SRR=826;TYPE=ins	GT:DP:RO:QR:AO:QA:GL	0:52:48:1147:4:87:0,-95.4134	0:39:27:612:9:196:0,-37.4398	0:66:56:1412:9:210:0,-108.194	0:39:30:707:8:154:0,-49.7539	0:36:30:725:5:130:0,-53.5541	0:29:25:605:1:25:0,-52.2905	0:58:43:1036:13:285:0,-67.6116	1:5:2:48:3:73:-2.25173,0	0:46:38:892:6:130:0,-68.6083	0:32:29:770:3:57:0,-64.2366	0:45:39:909:6:142:0,-69.0205	0:50:39:963:10:216:0,-67.2575	0:52:45:1039:5:117:0,-82.9828	0:45:36:887:7:163:0,-65.1643	0:40:34:795:3:84:0,-64.0207	0:39:31:791:4:73:0,-64.7058	0:28:22:522:6:145:0,-33.9254	0:39:33:818:5:121:0,-62.7457	0:41:31:760:9:189:0,-51.4267	0:46:35:845:11:242:0,-54.2846	0:55:46:1203:9:209:0,-89.4772
gi|448814763|ref|NC_000962.3|	23206	.	ACCCCCCA	ACCCCCA	2.63408e-06	.	AB=0;ABP=0;AC=1;AF=0.047619;AN=21;AO=380;CIGAR=1M1D6M;DP=1619;DPB=1682.38;DPRA=0.82682;EPP=41.4339;EPPR=113.265;GTI=1;LEN=1;MEANALT=3.48276;MQM=59.9421;MQMR=59.8658;NS=21;NUMALT=1;ODDS=14.3156;PAIRED=0;PAIREDR=0;PAO=81;PQA=1696.5;PQR=2115.5;PRO=97;QA=5275;QR=26981;RO=1125;RPL=145;RPP=49.2969;RPPR=90.5814;RPR=235;RUN=1;SAF=6;SAP=776.877;SAR=374;SRF=664;SRP=82.5518;SRR=461;TYPE=del	GT:DP:RO:QR:AO:QA:GL	0:45:23:546:18:203:0,-34.4803	0:31:21:488:4:51:0,-39.3842	0:52:22:514:21:240:0,-27.8011	0:30:10:249:18:222:0,-2.42821	0:29:14:298:13:141:0,-17.0384	0:25:9:233:12:164:0,-8.27339	0:41:15:375:17:175:0,-20.4317	0:3:2:46:1:12:0,-3.16934	0:36:15:357:17:218:0,-14.1223	0:33:14:322:14:135:0,-16.9263	0:38:14:327:20:255:0,-6.563	0:45:24:592:10:106:0,-43.8152	0:42:17:403:20:225:0,-16.115	0:34:18:428:15:186:0,-20.715	0:32:14:311:16:207:0,-11.1521	0:32:9:211:19:218:0,-2.52748	0:28:9:223:14:132:0,-7.1265	1:31:8:195:17:208:-1.18934,0	0:30:9:204:13:155:0,-4.47407	0:40:18:433:17:207:0,-27.3611	0:41:19:522:15:159:0,-30.5267
gi|448814763|ref|NC_000962.3|	23218	.	TGGGGGC	TGGGGC	6.16205e-13	.	AB=0;ABP=0;AC=1;AF=0.047619;AN=21;AO=87;CIGAR=1M1D5M;DP=1956;DPB=2037.71;DPRA=0.897113;EPP=3.63429;EPPR=3.28838;GTI=0;LEN=1;MEANALT=2.5;MQM=59.5172;MQMR=59.9818;NS=21;NUMALT=1;ODDS=32.2746;PAIRED=0;PAIREDR=0;PAO=65;PQA=1162;PQR=1807;PRO=94;QA=1711;QR=42452;RO=1757;RPL=20;RPP=58.1457;RPPR=87.2009;RPR=67;RUN=1;SAF=47;SAP=4.23331;SAR=40;SRF=865;SRP=3.91127;SRR=892;TYPE=del	GT:DP:RO:QR:AO:QA:GL	0:54:46:1141:4:81:0,-97.068	0:40:32:826:2:32:0,-71.5343	0:63:48:1133:4:91:0,-95.4595	0:38:36:923:2:35:0,-78.7419	0:34:24:604:7:131:0,-48.2641	0:34:26:631:5:92:0,-48.5836	0:50:37:984:2:32:0,-89.3663	1:5:0:0:4:54:-4.85593,0	0:49:43:1048:2:35:0,-91.1975	0:38:31:773:2:46:0,-65.5091	0:47:36:907:5:104:0,-73.9479	0:50:42:1043:2:38:0,-90.5422	0:51:41:944:3:62:0,-79.4487	0:53:45:1060:3:59:0,-91.887	0:42:34:795:4:63:0,-65.9647	0:42:38:928:2:21:0,-81.7481	0:35:27:656:2:28:0,-56.6144	0:37:33:755:1:18:0,-68.0457	0:35:26:639:1:25:0,-55.3354	0:50:39:918:3:50:0,-78.199	0:60:46:1096:7:134:0,-89.3339
gi|448814763|ref|NC_000962.3|	23728	.	ACC	AC	1.08278	.	AB=0;ABP=0;AC=1;AF=0.047619;AN=21;AO=73;CIGAR=1M1D1M;DP=2429;DPB=2423.33;DPRA=0.833977;EPP=43.7328;EPPR=12.8342;GTI=1;LEN=1;MEANALT=1.42857;MQM=60;MQMR=59.9983;NS=21;NUMALT=1;ODDS=1.26177;PAIRED=0;PAIREDR=0;PAO=7;PQA=103.5;PQR=452.5;PRO=20;QA=1387;QR=59112;RO=2345;RPL=37;RPP=3.04005;RPPR=5.61144;RPR=36;RUN=1;SAF=43;SAP=8.03741;SAR=30;SRF=1274;SRP=41.1699;SRR=1071;TYPE=del	GT:DP:RO:QR:AO:QA:GL	0:44:42:1155:2:26:0,-104.253	0:62:60:1642:2:30:0,-145.175	0:90:88:2321:2:35:0,-205.79	0:58:56:1496:1:19:0,-133.003	0:51:47:1264:3:33:0,-113.724	0:47:45:1150:2:27:0,-101.173	0:67:64:1691:2:23:0,-152.528	1:16:5:102:11:234:-9.81408,0	0:52:49:1187:1:11:0,-108.183	0:39:38:1034:1:19:0,-93.2126	0:55:54:1508:1:15:0,-134.474	0:36:36:1017:0:0:0,-94.9459	0:87:85:2237:2:26:0,-199.092	0:56:55:1450:1:18:0,-128.943	0:37:35:862:2:19:0,-78.4401	0:58:55:1454:1:15:0,-129.583	0:46:44:1078:1:15:0,-98.7935	0:57:56:1497:0:0:0,-134.854	0:50:45:1259:5:64:0,-110.111	0:66:63:1758:2:22:0,-158.612	0:57:55:1518:1:16:0,-135.287
gi|448814763|ref|NC_000962.3|	24071	.	A	G	847.189	.	AB=0;ABP=0;AC=1;AF=0.047619;AN=21;AO=42;CIGAR=1X;DP=2441;DPB=2441;DPRA=0.882559;EPP=13.1438;EPPR=15.8282;GTI=0;LEN=1;MEANALT=1;MQM=60;MQMR=59.9912;NS=21;NUMALT=1;ODDS=195.072;PAIRED=0;PAIREDR=0;PAO=0;PQA=0;PQR=0;PRO=0;QA=1086;QR=63430;RO=2399;RPL=23;RPP=3.83753;RPPR=4.84324;RPR=19;RUN=1;SAF=31;SAP=23.691;SAR=11;SRF=1266;SRP=19.0216;SRR=1133;TYPE=snp	GT:DP:RO:QR:AO:QA:GL	0:57:57:1715:0:0:0,-154.613	0:68:68:2010:0:0:0,-181.151	0:71:71:2054:0:0:0,-185.106	0:60:60:1745:0:0:0,-157.302	0:53:53:1537:0:0:0,-138.584	0:33:33:1053:0:0:0,-95.06	0:50:50:1491:0:0:0,-134.448	0:27:27:780:0:0:0,-70.4749	0:71:71:2057:0:0:0,-185.37	0:48:48:1428:0:0:0,-128.785	0:44:44:1259:0:0:0,-113.571	0:50:50:1442:0:0:0,-130.035	0:60:60:1771:0:0:0,-159.646	0:59:58:1703:1:8:0,-152.73	0:60:59:1688:1:15:0,-150.672	0:65:65:1902:0:0:0,-171.433	1:40:0:0:40:1063:-95.9204,0	0:50:50:1392:0:0:0,-125.527	0:42:42:1246:0:0:0,-112.411	0:51:51:1562:0:0:0,-140.846	0:60:60:1867:0:0:0,-168.296
gi|448814763|ref|NC_000962.3|	24374	.	GCC	GC	0.000531577	.	AB=0;ABP=0;AC=1;AF=0.047619;AN=21;AO=391;CIGAR=1M1D1M;DP=2134;DPB=2020;DPRA=0.930465;EPP=264.526;EPPR=58.1727;GTI=1;LEN=1;MEANALT=1.17143;MQM=60;MQMR=59.9948;NS=21;NUMALT=1;ODDS=9.00816;PAIRED=0;PAIREDR=0;PAO=10;PQA=202;PQR=435;PRO=18;QA=7580;QR=42499;RO=1736;RPL=170;RPP=17.4553;RPPR=126.339;RPR=221;RUN=1;SAF=97;SAP=218.541;SAR=294;SRF=874;SRP=3.19042;SRR=862;TYPE=del	GT:DP:RO:QR:AO:QA:GL	0:53:39:940:14:197:0,-66.9631	0:34:30:762:2:34:0,-65.5658	0:64:48:1211:16:231:0,-91.4453	0:54:43:1087:11:163:0,-83.2552	0:32:23:587:8:103:0,-43.6582	0:35:27:691:8:89:0,-54.3175	0:52:43:1096:9:103:0,-89.496	1:26:11:228:15:260:-2.84618,0	0:49:44:1151:5:98:0,-94.8213	0:52:46:1102:6:74:0,-92.6266	0:50:34:923:16:263:0,-59.4935	0:38:33:799:5:52:0,-70.2424	0:51:47:1168:4:46:0,-101.101	0:60:46:1175:12:169:0,-90.6372	0:45:40:1019:5:108:0,-82.0192	0:43:33:838:10:152:0,-61.8332	0:38:27:711:11:156:0,-50.063	0:41:36:877:4:50:0,-74.5212	0:39:31:781:8:116:0,-63.0992	0:40:32:770:8:127:0,-57.9477	0:49:35:871:13:165:0,-66.8006
gi|448814763|ref|NC_000962.3|	24554	.	GCC	GC	954.151	.	AB=0;ABP=0;AC=3;AF=0.142857;AN=21;AO=746;CIGAR=1M1D1M;DP=1612;DPB=1383.33;DPRA=1.275;EPP=77.5273;EPPR=13.7407;GTI=2;LEN=1;MEANALT=1.225;MQM=59.9397;MQMR=60;NS=21;NUMALT=1;ODDS=1.62856;PAIRED=0;PAIREDR=0;PAO=13;PQA=179;PQR=465;PRO=24;QA=16893;QR=22569;RO=855;RPL=460;RPP=91.1383;RPPR=3.01284;RPR=286;RUN=1;SAF=23;SAP=1429.31;SAR=723;SRF=808;SRP=1473.82;SRR=47;TYPE=del	GT:DP:RO:QR:AO:QA:GL	0:47:21:608:25:532:0,-6.90546	0:35:21:683:13:217:0,-49.2685	0:58:37:1069:21:441:0,-56.5794	0:42:21:620:21:406:0,-21.7771	0:23:12:355:11:230:0,-11.3295	0:24:15:430:9:211:0,-20.9138	1:53:19:456:33:753:-26.7193,0	1:19:7:192:11:213:-1.73605,0	0:32:21:610:11:215:0,-35.6322	0:23:17:514:6:149:0,-32.8925	0:45:26:779:18:415:0,-35.9624	0:28:16:463:12:267:0,-17.7004	0:36:15:442:21:421:0,-5.13063	0:47:21:633:26:558:0,-6.82603	0:29:13:388:15:300:0,-8.00495	0:31:15:424:15:378:0,-4.1649	0:24:12:338:11:189:0,-13.5056	0:42:22:675:17:370:0,-27.5143	0:41:23:669:18:425:0,-22.0028	0:38:20:595:18:368:0,-20.5117	1:50:21:586:29:595:-0.741443,0
gi|448814763|ref|NC_000962.3|	24669	.	T	C	710.242	.	AB=0;ABP=0;AC=1;AF=0.047619;AN=21;AO=46;CIGAR=1X;DP=1565;DPB=1565;DPRA=1.26566;EPP=18.305;EPPR=15.9289;GTI=0;LEN=1;MEANALT=2;MQM=60;MQMR=59.9756;NS=21;NUMALT=1;ODDS=82.7352;PAIRED=0;PAIREDR=0;PAO=0;PQA=0;PQR=0;PRO=0;QA=900;QR=38852;RO=1517;RPL=29;RPP=9.80795;RPPR=49.9052;RPR=17;RUN=1;SAF=27;SAP=6.03148;SAR=19;SRF=806;SRP=15.9289;SRR=711;TYPE=snp	GT:DP:RO:QR:AO:QA:GL	0:47:47:1266:0:0:0,-114.19	0:52:52:1438:0:0:0,-129.659	1:48:0:0:46:900:-81.0149,0	0:42:42:1169:0:0:0,-105.467	0:22:22:596:0:0:0,-53.9002	0:23:23:632:0:0:0,-57.1432	0:44:44:1228:0:0:0,-110.779	0:14:14:342:0:0:0,-31.0204	0:26:26:669:0:0:0,-60.4553	0:21:21:615:0:0:0,-55.6298	0:46:46:1296:0:0:0,-116.896	0:29:29:814:0:0:0,-73.5246	0:49:49:1403:0:0:0,-126.526	0:42:42:1093:0:0:0,-98.6165	0:26:26:728:0:0:0,-65.7878	0:29:29:741:0:0:0,-66.9328	0:26:26:708:0:0:0,-63.9805	0:39:39:1029:0:0:0,-92.8557	0:47:47:1259:0:0:0,-113.554	0:39:39:1082:0:0:0,-97.6351	0:51:51:1472:0:0:0,-132.736
gi|448814763|ref|NC_000962.3|	24698	.	GCCGCGTTGCTCGGGGTAAC	GC	17472.6	.	AB=0;ABP=0;AC=20;AF=0.952381;AN=21;AO=1103;CIGAR=1M18D1M;DP=1222;DPB=269.7;DPRA=0;EPP=23.093;EPPR=8.37933;GTI=0;LEN=18;MEANALT=1.68293;MQM=59.9937;MQMR=57.4176;NS=21;NUMALT=1;ODDS=11.7758;PAIRED=0;PAIREDR=0;PAO=16.5;PQA=296.5;PQR=2001.5;PRO=86.5;QA=23242;QR=2335;RO=91;RPL=517;RPP=12.3833;RPPR=175.416;RPR=586;RUN=1;SAF=619;SAP=38.8898;SAR=484;SRF=41;SRP=4.94315;SRR=50;TYPE=del	GT:DP:RO:QR:AO:QA:GL	1:31:2:55:27:446:-28.0977,0	1:41:2:53:36:569:-40.7857,0	1:29:6:146:22:371:-11.0161,0	1:27:0:0:25:399:-28.7408,0	1:10:1:29:9:118:-4.76736,0	1:13:4:100:9:151:-0.191901,0	1:32:7:204:25:423:-9.53856,0	0:9:5:129:4:59:0,-6.4097	1:17:2:50:14:253:-13.6363,0	1:16:1:28:15:252:-20.0476,0	1:25:4:122:21:379:-21.8715,0	1:17:0:0:16:248:-22.3431,0	1:45:3:77:39:610:-48.6384,0	1:30:3:62:27:410:-26.2877,0	1:16:1:28:14:243:-19.3067,0	1:19:3:72:16:316:-14.2471,0	1:19:1:16:17:249:-15.7645,0	1:21:1:34:19:299:-15.1278,0	1:22:5:145:16:246:-2.5118,0	1:27:3:87:23:412:-24.8623,0	1:39:4:106:33:565:-36.8465,0
gi|448814763|ref|NC_000962.3|	25610	.	G	C	55791.3	.	AB=0;ABP=0;AC=21;AF=1;AN=21;AO=2381;CIGAR=1X;DP=2386;DPB=2386;DPRA=0;EPP=5.7691;EPPR=3.73412;GTI=0;LEN=1;MEANALT=1.04878;MQM=59.9962;MQMR=60;NS=21;NUMALT=1;ODDS=160.493;PAIRED=0;PAIREDR=0;PAO=0;PQA=0;PQR=0;PRO=0;QA=62058;QR=34;RO=3;RPL=1337;RPP=81.3046;RPPR=3.73412;RPR=1044;RUN=1;SAF=1171;SAP=4.39745;SAR=1210;SRF=1;SRP=3.73412;SRR=2;TYPE=snp	GT:DP:RO:QR:AO:QA:GL	1:58:0:0:57:1603:-144.372,0	1:48:0:0:48:1353:-122.029,0	1:82:0:0:82:2254:-203.097,0	1:61:0:0:60:1719:-154.685,0	1:46:0:0:46:1263:-113.925,0	1:50:0:0:50:1417:-127.789,0	1:61:0:0:61:1819:-163.971,0	1:17:0:0:17:456:-41.3032,0	1:63:0:0:63:1798:-162.073,0	1:48:0:0:48:1371:-123.649,0	1:43:0:0:43:1265:-114.116,0	1:37:0:0:37:1082:-97.6419,0	1:84:0:0:84:2416:-217.682,0	1:58:1:13:57:1574:-140.61,0	1:40:0:0:40:1143:-103.133,0	1:55:0:0:55:1541:-138.944,0	1:49:1:13:48:1435:-128.119,0	1:35:1:8:34:950:-84.961,0	1:39:0:0:39:1164:-105.036,0	1:46:0:0:46:1278:-115.273,0	1:61:0:0:61:1837:-165.596,0
gi|448814763|ref|NC_000962.3|	25712	.	GTCCC	GCTC,GCT,GTCC	1.30281e-11	.	AB=0,0,0;ABP=0,0,0;AC=0,0,0;AF=0,0,0;AN=21;AO=434,19,288;CIGAR=1M1D1M1X1M,1M2D1M1X,2M1D2M;DP=2162;DPB=2016.6;DPRA=1.11244,0.809641,1.04587;EPP=17.6002,28.7251,3.76428;EPPR=3.45431;GTI=0;LEN=4,3,1;MEANALT=3.35484,4.88889,3.58333;MQM=59.9793,60,60;MQMR=60;NS=21;NUMALT=3;ODDS=27.0235;PAIRED=0,0,0;PAIREDR=0;PAO=9.58333,8.25,28.5833;PQA=217.5,211.5,707.5;PQR=1413.5;PRO=55.5833;QA=10166,307,6445;QR=32385;RO=1252;RPL=244,2,161;RPP=17.6002,28.7251,11.7263;RPPR=3.18374;RPR=190,17,127;RUN=1,1,1;SAF=0,0,38;SAP=945.429,44.2683,341.881;SAR=434,19,250;SRF=1103;SRP=1581.52;SRR=149;TYPE=complex,complex,del	GT:DP:RO:QR:AO:QA:GL	0:44:26:787:16,1,1:350,24,25:0,-39.2091,-68.5174,-68.6129	0:46:31:850:5,1,0:107,13,0:0,-68.9978,-77.4565,-78.6241	0:72:36:1025:18,0,4:412,0,72:0,-55.1467,-92.2223,-85.8055	0:55:32:920:15,2,0:293,28,0:0,-56.4891,-80.3225,-82.8384	0:52:29:848:15,1,1:342,12,25:0,-50.4449,-80.1358,-78.9634	0:44:23:687:9,3,0:206,43,0:0,-43.2854,-57.9589,-61.8819	0:44:23:655:1,0,13:25,0,218:0,-56.6218,-57.4405,-39.4002	0:12:8:233:0,3,0:0,50,0:0,-20.9841,-16.5151,-21.0398	0:48:18:532:20,0,2:484,0,50:0,-4.34261,-47.8981,-43.3981	0:47:19:544:1,0,20:14,0,320:0,-47.742,-49.0005,-20.2394	0:53:30:836:7,1,2:158,14,50:0,-65.5617,-78.521,-75.279	0:36:21:567:9,0,0:228,0,0:0,-30.534,-51.055,-51.055	0:65:41:1177:18,0,1:431,0,25:0,-70.2017,-108.98,-106.852	0:59:32:908:12,0,3:263,0,61:0,-58.0362,-78.6514,-76.2751	0:33:12:329:14,0,2:316,0,43:0,-3.89846,-32.3338,-28.4651	0:51:25:656:1,0,15:25,0,285:0,-56.7503,-59.0007,-33.4323	0:40:18:517:10,3,1:217,55,21:0,-29.2351,-42.382,-46.929	0:32:18:496:0,0,8:0,0,137:0,-50.1218,-50.1218,-37.9663	0:31:19:539:0,0,7:0,0,125:0,-51.7176,-51.7176,-40.487	0:42:20:610:12,0,2:262,0,50:0,-36.4119,-59.9798,-55.4799	0:55:31:909:12,4,2:297,68,42:0,-55.121,-75.7354,-78.0706
gi|448814763|ref|NC_000962.3|	25899	.	GCC	GC	3.2739e-13	.	AB=0;ABP=0;AC=1;AF=0.047619;AN=21;AO=162;CIGAR=1M1D1M;DP=2347;DPB=2314.33;DPRA=0.745497;EPP=236.564;EPPR=3.4514;GTI=0;LEN=1;MEANALT=1.47826;MQM=60;MQMR=59.9963;NS=21;NUMALT=1;ODDS=36.4925;PAIRED=0;PAIREDR=0;PAO=18.5;PQA=265;PQR=528;PRO=29.5;QA=2944;QR=52567;RO=2171;RPL=17;RPP=222.624;RPPR=3.73946;RPR=145;RUN=1;SAF=4;SAP=320.903;SAR=158;SRF=1209;SRP=64.0326;SRR=962;TYPE=del	GT:DP:RO:QR:AO:QA:GL	0:53:47:1180:6:106:0,-96.722	0:55:44:1138:10:166:0,-87.5612	0:70:64:1620:5:91:0,-137.673	0:56:46:1139:9:172:0,-87.0746	0:69:60:1381:9:168:0,-109.205	0:51:39:905:12:223:0,-61.4198	0:56:55:1468:1:14:0,-130.966	1:16:7:133:9:180:-4.24013,0	0:52:41:886:11:205:0,-61.3148	0:53:46:1246:7:125:0,-100.965	0:53:47:1175:6:100:0,-96.8204	0:44:41:1039:3:51:0,-88.9927	0:63:54:1242:8:128:0,-100.322	0:60:54:1322:6:97:0,-113.202	0:35:28:665:5:91:0,-51.7293	0:52:44:1070:7:113:0,-88.0885	0:47:39:897:8:145:0,-67.7233	0:50:42:1023:6:94:0,-83.6906	0:43:34:886:7:92:0,-71.557	0:46:39:925:5:76:0,-76.4921	0:54:50:1227:3:51:0,-107.532
gi|448814763|ref|NC_000962.3|	26959	.	C	G	44698.6	.	AB=0;ABP=0;AC=21;AF=1;AN=21;AO=1899;CIGAR=1X;DP=1902;DPB=1902;DPRA=0;EPP=12.4795;EPPR=3.73412;GTI=0;LEN=1;MEANALT=1;MQM=59.9916;MQMR=60;NS=21;NUMALT=1;ODDS=159.122;PAIRED=0;PAIREDR=0;PAO=0;PQA=0;PQR=0;PRO=0;QA=49685;QR=41;RO=3;RPL=1027;RPP=30.4825;RPPR=3.73412;RPR=872;RUN=1;SAF=934;SAP=4.10919;SAR=965;SRF=2;SRP=3.73412;SRR=1;TYPE=snp	GT:DP:RO:QR:AO:QA:GL	1:53:1:16:52:1438:-128.069,0	1:55:1:13:54:1574:-140.615,0	1:57:0:0:57:1539:-138.755,0	1:47:0:0:47:1395:-125.811,0	1:44:0:0:44:1203:-108.513,0	1:34:0:0:34:966:-87.2045,0	1:42:0:0:42:1203:-108.534,0	1:23:1:12:22:532:-46.9169,0	1:54:0:0:54:1566:-141.2,0	1:49:0:0:49:1323:-119.316,0	1:60:0:0:60:1728:-155.774,0	1:39:0:0:39:1072:-96.7383,0	1:56:0:0:56:1601:-144.341,0	1:69:0:0:69:2009:-181.057,0	1:36:0:0:36:1069:-96.4842,0	1:46:0:0:46:1249:-112.653,0	1:42:0:0:42:1176:-106.098,0	1:40:0:0:40:1088:-98.1744,0	1:36:0:0:36:1079:-97.3805,0	1:44:0:0:44:1252:-112.932,0	1:52:0:0:52:1447:-130.478,0
gi|448814763|ref|NC_000962.3|	27463	.	C	G	12157	.	AB=0;ABP=0;AC=9;AF=0.428571;AN=21;AO=526;CIGAR=1X;DP=2453;DPB=2453;DPRA=0.848235;EPP=12.5218;EPPR=36.3648;GTI=0;LEN=1;MEANALT=1;MQM=60;MQMR=60;NS=21;NUMALT=1;ODDS=135.118;PAIRED=0;PAIREDR=0;PAO=0;PQA=0;PQR=0;PRO=0;QA=13760;QR=48945;RO=1926;RPL=286;RPP=11.7457;RPPR=20.346;RPR=240;RUN=1;SAF=235;SAP=15.9566;SAR=291;SRF=924;SRP=9.86972;SRR=1002;TYPE=snp	GT:DP:RO:QR:AO:QA:GL	1:63:1:18:62:1543:-137.293,0	0:50:50:1365:0:0:0,-123.097	0:66:66:1761:0:0:0,-158.729	1:67:0:0:67:1821:-164.115,0	1:51:0:0:51:1337:-120.563,0	1:49:0:0:49:1300:-117.244,0	0:56:56:1627:0:0:0,-146.687	1:27:0:0:27:678:-61.2626,0	1:58:0:0:58:1526:-137.563,0	0:72:72:2012:0:0:0,-181.322	0:63:63:1741:0:0:0,-156.938	0:45:45:1271:0:0:0,-114.652	0:67:67:1814:0:0:0,-163.499	0:58:58:1603:0:0:0,-144.519	0:58:58:1571:0:0:0,-141.632	0:49:49:1513:0:0:0,-136.44	1:54:0:0:54:1476:-133.073,0	0:57:56:1564:0:0:0,-140.728	0:54:54:1541:0:0:0,-138.947	1:43:0:0:43:1167:-105.277,0	1:56:0:0:56:1496:-134.862,0
gi|448814763|ref|NC_000962.3|	27477	.	AAGC	AAGAGC	887.835	.	AB=0;ABP=0;AC=1;AF=0.047619;AN=21;AO=43;CIGAR=1M2I3M;DP=2428;DPB=2473.25;DPRA=0.75535;EPP=3.0608;EPPR=30.467;GTI=0;LEN=2;MEANALT=3;MQM=60;MQMR=60;NS=21;NUMALT=1;ODDS=173.199;PAIRED=0;PAIREDR=0;PAO=20;PQA=324.5;PQR=324.5;PRO=20;QA=1079;QR=60368;RO=2367;RPL=20;RPP=3.46479;RPPR=15.1428;RPR=23;RUN=1;SAF=25;SAP=5.48477;SAR=18;SRF=1123;SRP=16.4419;SRR=1244;TYPE=ins	GT:DP:RO:QR:AO:QA:GL	0:61:61:1587:0:0:0,-143.071	0:48:47:1325:0:0:0,-119.23	0:64:63:1716:0:0:0,-154.486	0:72:71:1914:0:0:0,-172.42	0:48:48:1332:0:0:0,-120.136	0:46:45:1217:0:0:0,-109.699	0:52:51:1460:0:0:0,-131.575	0:26:26:669:0:0:0,-60.46	0:63:62:1690:0:0:0,-152.266	0:68:66:1809:0:0:0,-162.929	0:55:55:1526:0:0:0,-137.593	0:43:43:1213:0:0:0,-109.432	0:64:63:1718:0:0:0,-154.747	0:57:56:1518:0:0:0,-136.745	0:54:53:1496:0:0:0,-134.816	1:45:0:0:43:1079:-97.2038,0	0:49:49:1339:0:0:0,-120.764	0:58:56:1555:0:0:0,-140.033	0:48:48:1327:0:0:0,-119.683	0:40:40:1084:0:0:0,-97.8155	0:58:56:1481:0:0:0,-133.431
gi|448814763|ref|NC_000962.3|	27920	.	AGG	AG	120.67	.	AB=0;ABP=0;AC=1;AF=0.047619;AN=21;AO=917;CIGAR=1M1D1M;DP=2204;DPB=1921;DPRA=2.875;EPP=3.0695;EPPR=12.7938;GTI=1;LEN=1;MEANALT=1.1;MQM=59.9956;MQMR=60;NS=21;NUMALT=1;ODDS=2.47068;PAIRED=0;PAIREDR=0;PAO=19.5;PQA=445;PQR=488;PRO=21.5;QA=20351;QR=32184;RO=1282;RPL=414;RPP=21.7674;RPPR=4.33825;RPR=503;RUN=1;SAF=875;SAP=1646.15;SAR=42;SRF=58;SRP=2305.85;SRR=1224;TYPE=del	GT:DP:RO:QR:AO:QA:GL	0:51:31:813:19:328:0,-43.7269	0:46:29:786:17:329:0,-41.1981	0:65:43:1184:20:330:0,-76.9518	0:49:26:672:23:472:0,-18.0476	0:46:24:675:22:431:0,-22.0363	0:40:24:624:16:326:0,-26.8706	0:63:33:829:30:623:0,-18.578	0:15:11:236:4:88:0,-13.3136	0:52:37:926:14:238:0,-61.9893	0:74:43:1148:30:683:0,-41.8768	0:47:30:782:17:325:0,-41.1911	0:38:28:726:10:172:0,-49.9374	0:40:27:698:13:267:0,-38.8357	0:51:32:865:19:350:0,-46.4245	0:38:24:650:14:256:0,-35.5384	0:48:31:804:17:406:0,-35.8346	0:48:32:841:16:277:0,-50.8386	1:60:27:691:33:699:-0.678919,0	0:45:26:735:19:422:0,-28.2219	0:44:31:822:13:240:0,-52.4502	0:55:37:933:18:297:0,-59.0265
gi|448814763|ref|NC_000962.3|	28084	.	GCC	GC	785.312	.	AB=0;ABP=0;AC=1;AF=0.047619;AN=21;AO=893;CIGAR=1M1D1M;DP=2153;DPB=1879.67;DPRA=3.56333;EPP=62.9483;EPPR=96.0801;GTI=3;LEN=1;MEANALT=1.325;MQM=60;MQMR=59.9751;NS=21;NUMALT=1;ODDS=0.0385016;PAIRED=0;PAIREDR=0;PAO=21;PQA=372;PQR=555;PRO=29;QA=21056;QR=31877;RO=1245;RPL=492;RPP=23.1469;RPPR=40.6997;RPR=401;RUN=1;SAF=830;SAP=1433.53;SAR=63;SRF=230;SRP=1077.8;SRR=1015;TYPE=del	GT:DP:RO:QR:AO:QA:GL	0:43:23:632:19:482:0,-13.5195	0:43:28:754:14:326:0,-38.5496	0:57:33:956:24:576:0,-34.2381	0:62:34:934:28:630:0,-27.4012	0:45:23:568:21:496:0,-6.48717	0:49:28:735:19:385:0,-31.549	0:63:43:1147:20:505:0,-57.779	0:12:7:180:5:128:0,-4.67955	0:46:28:791:17:371:0,-37.8548	0:62:42:1107:19:410:0,-62.7667	0:41:25:693:15:329:0,-32.8084	0:33:21:628:12:296:0,-31.8101	0:43:24:624:19:449:0,-15.7706	0:52:29:783:22:561:0,-21.5187	1:44:20:513:23:532:-1.68904,0	0:60:37:1004:23:466:0,-50.726	0:35:18:557:17:337:0,-19.9019	0:64:45:1198:19:464:0,-66.0706	0:40:27:760:12:294:0,-41.9669	0:45:33:984:12:282:0,-62.9993	0:43:27:729:15:305:0,-38.2183
gi|448814763|ref|NC_000962.3|	28206	.	G	A	1264.08	.	AB=0;ABP=0;AC=1;AF=0.047619;AN=21;AO=51;CIGAR=1X;DP=1984;DPB=1984;DPRA=1.05535;EPP=3.05288;EPPR=4.08986;GTI=0;LEN=1;MEANALT=1;MQM=60;MQMR=60;NS=21;NUMALT=1;ODDS=87.2421;PAIRED=0;PAIREDR=0;PAO=0;PQA=0;PQR=0;PRO=0;QA=1483;QR=50702;RO=1933;RPL=24;RPP=3.3935;RPPR=4.89868;RPR=27;RUN=1;SAF=25;SAP=3.05288;SAR=26;SRF=958;SRP=3.33495;SRR=975;TYPE=snp	GT:DP:RO:QR:AO:QA:GL	0:34:34:1013:0:0:0,-91.4462	0:35:35:1031:0:0:0,-93.0658	0:53:53:1465:0:0:0,-132.098	0:46:46:1382:0:0:0,-124.649	0:29:29:780:0:0:0,-70.4561	0:36:36:1034:0:0:0,-93.3221	0:62:62:1871:0:0:0,-168.649	0:12:12:330:0:0:0,-29.9704	0:41:41:1213:0:0:0,-109.437	1:51:0:0:51:1483:-133.72,0	0:42:42:1157:0:0:0,-104.383	0:41:41:1212:0:0:0,-109.35	0:49:49:1460:0:0:0,-131.664	0:48:48:1381:0:0:0,-124.553	0:33:33:965:0:0:0,-87.12	0:54:54:1550:0:0:0,-139.758	0:30:30:814:0:0:0,-73.5146	0:70:70:2017:0:0:0,-181.775	0:39:39:1216:0:0:0,-109.719	0:45:45:1346:0:0:0,-121.408	0:43:43:1281:0:0:0,-115.561
gi|448814763|ref|NC_000962.3|	28366	.	ATT	AT	43919.7	.	AB=0;ABP=0;AC=21;AF=1;AN=21;AO=1927;CIGAR=1M1D1M;DP=1960;DPB=1334;DPRA=0;EPP=78.6017;EPPR=5.18177;GTI=0;LEN=1;MEANALT=1.63415;MQM=59.986;MQMR=60;NS=21;NUMALT=1;ODDS=155.419;PAIRED=0;PAIREDR=0;PAO=20;PQA=429;PQR=298;PRO=15;QA=48785;QR=39;RO=4;RPL=912;RPP=14.9652;RPPR=3.0103;RPR=1015;RUN=1;SAF=989;SAP=5.94128;SAR=938;SRF=3;SRP=5.18177;SRR=1;TYPE=del	GT:DP:RO:QR:AO:QA:GL	1:47:0:0:46:1243:-111.949,0	1:40:0:0:39:1035:-93.161,0	1:51:0:0:50:1407:-126.805,0	1:37:0:0:35:985:-88.7854,0	1:32:0:0:32:901:-81.358,0	1:31:0:0:31:835:-75.4062,0	1:51:0:0:48:1265:-117.077,0	1:28:0:0:26:642:-57.8192,0	1:40:0:0:40:1128:-101.784,0	1:58:0:0:58:1541:-138.93,0	1:43:0:0:42:1101:-98.9903,0	1:42:0:0:41:1110:-100.009,0	1:51:0:0:51:1332:-120.121,0	1:43:0:0:42:1139:-102.64,0	1:25:1:12:23:573:-50.5507,0	1:48:0:0:47:1308:-117.853,0	1:28:0:0:27:739:-66.533,0	1:70:1:8:66:1586:-142.129,0	1:52:2:19:50:1375:-122.203,0	1:35:0:0:35:967:-87.2888,0	1:55:0:0:53:1493:-134.43,0
gi|448814763|ref|NC_000962.3|	28783	.	CGG	CGGG,CGCG,CTG	0.000311075	.	AB=0,0,0;ABP=0,0,0;AC=0,0,0;AF=0,0,0;AN=20;AO=2,4,5;CIGAR=1M1I2M,2M1I1M,1M1X1M;DP=275;DPB=281.667;DPRA=0.703704,0.844106,1.76892;EPP=7.35324,11.6962,3.44459;EPPR=26.2029;GTI=0;LEN=1,1,1;MEANALT=2,1.5,1;MQM=60,60,60;MQMR=60;NS=20;NUMALT=3;ODDS=10.2373;PAIRED=0,0,0;PAIREDR=0;PAO=2.75,2.75,0.75;PQA=77.25,77.25,24.25;PQR=77.25;PRO=2.75;QA=48,96,120;QR=6798;RO=263;RPL=2,4,5;RPP=7.35324,11.6962,13.8677;RPPR=356.795;RPR=0,0,0;RUN=1,1,1;SAF=2,0,3;SAP=7.35324,11.6962,3.44459;SAR=0,4,2;SRF=117;SRP=9.95406;SRR=146;TYPE=ins,ins,snp	GT:DP:RO:QR:AO:QA:GL	0:7:7:194:0,0,0:0,0,0:0,-17.7339,-17.7339,-17.7339	0:3:3:86:0,0,0:0,0,0:0,-8.02574,-8.02574,-8.02574	0:7:7:199:0,0,0:0,0,0:0,-18.1911,-18.1911,-18.1911	0:10:9:234:0,0,0:0,0,0:0,-21.0475,-21.0475,-21.0475	0:4:4:93:0,0,0:0,0,0:0,-8.60166,-8.60166,-8.60166	0:7:7:197:0,0,0:0,0,0:0,-18.0077,-18.0077,-18.0077	0:6:6:198:0,0,0:0,0,0:0,-18.1452,-18.1452,-17.1977	.	0:9:9:253:0,0,0:0,0,0:0,-23.0471,-23.0471,-22.0963	0:12:12:322:0,0,0:0,0,0:0,-29.2433,-29.2433,-29.2433	0:6:6:171:0,0,0:0,0,0:0,-15.6729,-15.6729,-15.6729	0:2:2:61:0,0,0:0,0,0:0,-5.79392,-5.79392,-5.79392	0:4:4:112:0,0,0:0,0,0:0,-10.3589,-10.3589,-9.4143	0:6:6:161:0,0,0:0,0,0:0,-14.7567,-14.7567,-14.7567	0:6:6:156:0,0,0:0,0,0:0,-14.2988,-14.2988,-14.2988	0:4:4:108:0,0,0:0,0,0:0,-9.98879,-9.98879,-9.98879	0:4:4:120:0,0,0:0,0,0:0,-11.0974,-11.0974,-11.0974	0:10:10:295:0,0,0:0,0,0:0,-26.8397,-26.8397,-26.8397	0:8:8:239:0,0,0:0,0,0:0,-21.805,-21.805,-21.805	0:6:6:158:0,0,0:0,0,0:0,-14.4818,-14.4818,-14.4818	0:6:6:153:0,0,0:0,0,0:0,-14.0232,-14.0232,-14.0232
gi|448814763|ref|NC_000962.3|	28848	.	CTGCC	CTGC,TTGCC	250.504	.	AB=0,0;ABP=0,0;AC=1,2;AF=0.047619,0.0952381;AN=21;AO=45,8;CIGAR=3M1D1M,1X4M;DP=365;DPB=367.4;DPRA=0.854078,0.72017;EPP=24.2907,7.35324;EPPR=3.0103;GTI=1;LEN=1,1;MEANALT=1.125,2.5;MQM=60,60;MQMR=60;NS=21;NUMALT=2;ODDS=4.92799;PAIRED=0,0;PAIREDR=0;PAO=3.16667,11.5;PQA=31,223;PQR=242;PRO=12.1667;QA=803,165;QR=7140;RO=304;RPL=0,2;RPP=100.727,7.35324;RPPR=428.276;RPR=45,6;RUN=1,1;SAF=33,2;SAP=24.2907,7.35324;SAR=12,6;SRF=160;SRP=4.83891;SRR=144;TYPE=del,snp	GT:DP:RO:QR:AO:QA:GL	0:11:6:141:5,0:65,0:0,-6.9438,-12.746	0:9:9:202:0,0:0,0:0,-18.2737,-18.4027	0:9:7:141:2,0:26,0:0,-10.3685,-12.745	0:3:3:71:0,0:0,0:0,-6.62602,-6.62602	1:6:2:53:4,0:61,0:-0.607919,0,-5.41494	0:6:6:121:0,0:0,0:0,-11.0907,-11.0907	0:12:10:220:2,0:26,0:0,-17.5484,-19.8734	0:6:6:156:0,0:0,0:0,-14.2987,-14.2987	2:6:0:0:0,4:0,75:-6.80439,-6.80439,0	0:15:12:254:3,0:39,0:0,-19.4295,-22.9232	0:8:8:151:0,0:0,0:0,-13.7776,-13.7776	0:4:3:74:1,0:13,0:0,-5.60602,-6.74685	0:5:4:96:1,0:13,0:0,-7.57883,-8.72683	0:10:5:117:2,0:27,0:0,-8.16104,-10.5785	0:5:4:94:1,0:21,0:0,-6.59424,-8.4792	0:6:5:106:1,0:21,0:0,-7.53539,-8.59392	0:4:2:55:2,0:26,0:0,-2.75413,-5.02164	0:18:14:345:4,0:64,0:0,-25.309,-31.1134	0:3:3:70:0,0:0,0:0,-6.49155,-6.53298	2:7:0:0:0,4:0,90:-8.15566,-8.15566,0	0:9:7:161:2,0:41,0:0,-10.7718,-14.5083
gi|448814763|ref|NC_000962.3|	29168	.	C	G	2708.31	.	AB=0;ABP=0;AC=1;AF=0.047619;AN=21;AO=137;CIGAR=1X;DP=2568;DPB=2568;DPRA=1.10741;EPP=14.5651;EPPR=19.056;GTI=0;LEN=1;MEANALT=1.5;MQM=59.9927;MQMR=60;NS=21;NUMALT=1;ODDS=117.409;PAIRED=0;PAIREDR=0;PAO=0;PQA=0;PQR=0;PRO=0;QA=3135;QR=62508;RO=2430;RPL=68;RPP=3.02615;RPPR=20.0282;RPR=69;RUN=1;SAF=72;SAP=3.78696;SAR=65;SRF=1262;SRP=10.9062;SRR=1168;TYPE=snp	GT:DP:RO:QR:AO:QA:GL	0:54:54:1393:0:0:0,-125.608	0:69:69:1948:0:0:0,-175.568	0:97:97:2783:0:0:0,-250.692	0:64:64:1807:0:0:0,-162.88	0:41:41:1034:0:0:0,-93.2982	0:27:27:782:0:0:0,-70.654	0:59:59:1665:0:0:0,-150.094	0:20:20:511:0:0:0,-46.239	0:44:44:1210:0:0:0,-109.156	0:86:86:2320:0:0:0,-209.029	0:71:71:1956:0:0:0,-176.282	0:43:43:1180:0:0:0,-106.457	0:78:78:2108:0:0:0,-189.954	0:61:61:1699:0:0:0,-153.157	1:58:0:0:57:1215:-109.392,0	0:56:56:1535:0:0:0,-138.396	0:47:47:1304:0:0:0,-117.616	0:120:120:3312:0:0:0,-298.296	0:47:47:1327:0:0:0,-119.685	0:51:51:1333:0:0:0,-120.216	0:72:72:1949:0:0:0,-175.647
gi|448814763|ref|NC_000962.3|	30278	.	C	T	9940.26	.	AB=0;ABP=0;AC=11;AF=0.52381;AN=21;AO=390;CIGAR=1X;DP=1658;DPB=1658;DPRA=0.748289;EPP=4.1016;EPPR=8.57866;GTI=0;LEN=1;MEANALT=1.08333;MQM=60;MQMR=59.9984;NS=21;NUMALT=1;ODDS=93.849;PAIRED=0;PAIREDR=0;PAO=0;PQA=0;PQR=0;PRO=0;QA=11337;QR=32490;RO=1267;RPL=223;RPP=20.4712;RPPR=27.2804;RPR=167;RUN=1;SAF=187;SAP=4.43568;SAR=203;SRF=652;SRP=5.35659;SRR=615;TYPE=snp	GT:DP:RO:QR:AO:QA:GL	1:35:0:0:35:1032:-93.1507,0	0:30:30:954:0:0:0,-86.1538	0:33:33:985:0:0:0,-88.9253	1:31:0:0:31:961:-86.7775,0	1:42:0:0:41:1167:-105.169,0	1:40:0:0:40:1231:-111.066,0	0:28:28:858:0:0:0,-77.5065	1:20:0:0:20:608:-55.0132,0	1:40:0:0:40:1242:-112.059,0	1:27:0:0:27:726:-65.5966,0	0:30:30:936:0:0:0,-84.527	0:13:13:391:0:0:0,-35.4797	1:30:0:0:30:816:-73.6975,0	0:24:24:665:0:0:0,-60.1166	0:58:58:1673:0:0:0,-150.822	0:30:30:920:0:0:0,-83.084	1:28:0:0:28:788:-71.1858,0	0:41:41:1200:0:0:0,-108.268	0:46:46:1483:0:0:0,-133.75	1:30:0:0:30:893:-80.6488,0	1:37:1:33:36:1105:-96.4342,0
gi|448814763|ref|NC_000962.3|	33855	.	G	A	1597.86	.	AB=0;ABP=0;AC=1;AF=0.047619;AN=21;AO=67;CIGAR=1X;DP=2577;DPB=2577;DPRA=1.06773;EPP=3.30199;EPPR=13.293;GTI=0;LEN=1;MEANALT=1;MQM=60;MQMR=59.9944;NS=21;NUMALT=1;ODDS=185.987;PAIRED=0;PAIREDR=0;PAO=0;PQA=0;PQR=0;PRO=0;QA=1874;QR=64059;RO=2509;RPL=43;RPP=14.7103;RPPR=9.56107;RPR=24;RUN=1;SAF=39;SAP=6.93191;SAR=28;SRF=1210;SRP=9.86571;SRR=1299;TYPE=snp	GT:DP:RO:QR:AO:QA:GL	0:67:67:1857:0:0:0,-167.367	0:46:46:1221:0:0:0,-110.137	0:75:75:2038:0:0:0,-183.652	0:77:77:2097:0:0:0,-188.965	0:52:52:1309:0:0:0,-118.04	0:53:53:1381:0:0:0,-124.518	0:56:56:1556:0:0:0,-140.277	0:46:46:1169:0:0:0,-105.451	0:70:70:1928:0:0:0,-173.755	0:64:64:1715:0:0:0,-154.583	0:67:67:1890:0:0:0,-170.347	0:51:51:1475:0:0:0,-133.009	0:62:62:1776:0:0:0,-160.087	0:69:69:1908:0:0:0,-171.957	0:51:51:1415:0:0:0,-127.596	0:70:70:1904:0:0:0,-171.59	0:41:40:1092:0:0:0,-98.2077	0:50:50:1273:0:0:0,-114.793	1:67:0:0:67:1874:-168.902,0	0:50:50:1447:0:0:0,-130.485	0:54:54:1472:0:0:0,-132.722
gi|448814763|ref|NC_000962.3|	34044	.	T	C	61918.3	.	AB=0;ABP=0;AC=21;AF=1;AN=21;AO=2549;CIGAR=1X;DP=2553;DPB=2553;DPRA=0;EPP=28.5066;EPPR=9.52472;GTI=0;LEN=1;MEANALT=1.02439;MQM=59.9808;MQMR=60;NS=21;NUMALT=1;ODDS=189.878;PAIRED=0;PAIREDR=0;PAO=0;PQA=0;PQR=0;PRO=0;QA=68967;QR=45;RO=3;RPL=1469;RPP=131.919;RPPR=3.73412;RPR=1080;RUN=1;SAF=1303;SAP=5.7781;SAR=1246;SRF=2;SRP=3.73412;SRR=1;TYPE=snp	GT:DP:RO:QR:AO:QA:GL	1:65:0:0:65:2017:-181.79,0	1:50:0:0:50:1594:-143.729,0	1:79:0:0:79:2485:-223.899,0	1:66:0:0:66:1975:-178.009,0	1:46:0:0:46:1344:-121.221,0	1:55:0:0:55:1624:-146.419,0	1:67:0:0:67:1994:-179.713,0	1:41:0:0:41:1272:-114.763,0	1:60:0:0:60:1837:-165.589,0	1:72:0:0:72:2152:-192.463,0	1:64:0:0:64:1962:-176.842,0	1:57:0:0:57:1704:-153.619,0	1:63:0:0:63:1942:-175.039,0	1:47:0:0:47:1381:-124.552,0	1:60:0:0:59:1756:-158.165,0	1:63:0:0:63:1905:-171.706,0	1:44:0:0:44:1316:-118.704,0	1:56:0:0:56:1684:-151.822,0	1:54:0:0:54:1661:-149.748,0	1:51:2:36:49:1509:-132.664,0	1:64:1:9:63:1957:-175.48,0
gi|448814763|ref|NC_000962.3|	34891	.	G	A	1687.48	.	AB=0;ABP=0;AC=1;AF=0.047619;AN=21;AO=67;CIGAR=1X;DP=2979;DPB=2979;DPRA=0.934387;EPP=3.04271;EPPR=6.876;GTI=0;LEN=1;MEANALT=1;MQM=60;MQMR=59.9928;NS=21;NUMALT=1;ODDS=170.77;PAIRED=0;PAIREDR=0;PAO=0;PQA=0;PQR=0;PRO=0;QA=1989;QR=75547;RO=2912;RPL=37;RPP=4.59839;RPPR=14.849;RPR=30;RUN=1;SAF=31;SAP=3.82055;SAR=36;SRF=1407;SRP=10.172;SRR=1505;TYPE=snp	GT:DP:RO:QR:AO:QA:GL	0:72:72:1923:0:0:0,-173.307	0:59:59:1632:0:0:0,-147.132	1:68:1:27:67:1989:-176.565,0	0:84:84:2277:0:0:0,-205.161	0:47:47:1176:0:0:0,-106.076	0:70:70:1985:0:0:0,-178.9	0:85:85:2507:0:0:0,-225.875	0:50:50:1376:0:0:0,-124.097	0:91:91:2521:0:0:0,-227.127	0:61:61:1684:0:0:0,-151.806	0:57:57:1689:0:0:0,-152.264	0:53:53:1488:0:0:0,-134.177	0:78:78:2081:0:0:0,-187.527	0:62:62:1811:0:0:0,-163.248	0:70:70:1963:0:0:0,-176.91	0:86:86:2524:0:0:0,-227.406	0:59:59:1641:0:0:0,-147.926	0:80:80:2174:0:0:0,-195.896	0:53:53:1506:0:0:0,-135.794	0:76:76:2274:0:0:0,-204.893	0:97:97:2784:0:0:0,-250.796
gi|448814763|ref|NC_000962.3|	35608	.	C	T	58891.7	.	AB=0;ABP=0;AC=21;AF=1;AN=21;AO=2570;CIGAR=1X;DP=2584;DPB=2584;DPRA=0;EPP=5.29499;EPPR=33.4109;GTI=0;LEN=1;MEANALT=1;MQM=59.9953;MQMR=60;NS=21;NUMALT=1;ODDS=226.831;PAIRED=0;PAIREDR=0;PAO=0;PQA=0;PQR=0;PRO=0;QA=65490;QR=217;RO=14;RPL=1261;RPP=4.95702;RPPR=33.4109;RPR=1309;RUN=1;SAF=1248;SAP=7.63714;SAR=1322;SRF=14;SRP=33.4109;SRR=0;TYPE=snp	GT:DP:RO:QR:AO:QA:GL	1:64:0:0:64:1794:-161.71,0	1:39:0:0:39:1099:-99.1682,0	1:65:1:25:64:1837:-163.08,0	1:74:2:34:72:1895:-167.558,0	1:48:0:0:48:1241:-111.928,0	1:38:0:0:38:1080:-97.4649,0	1:62:2:24:60:1625:-144.213,0	1:32:1:13:31:779:-69.0538,0	1:68:2:33:66:1797:-158.834,0	1:64:0:0:64:1722:-155.223,0	1:51:0:0:51:1455:-131.209,0	1:48:0:0:48:1294:-116.71,0	1:64:0:0:64:1744:-157.206,0	1:49:0:0:49:1341:-120.935,0	1:55:1:12:54:1488:-132.966,0	1:79:1:20:78:2042:-182.01,0	1:34:0:0:34:904:-81.6117,0	1:57:1:12:56:1457:-130.166,0	1:63:0:0:63:1751:-157.836,0	1:56:1:18:55:1539:-136.966,0	1:81:2:26:79:2174:-193.432,0
gi|448814763|ref|NC_000962.3|	36008	.	G	C	53092.3	.	AB=0;ABP=0;AC=21;AF=1;AN=21;AO=2371;CIGAR=1X;DP=2378;DPB=2378;DPRA=0;EPP=41.4988;EPPR=16.0391;GTI=0;LEN=1;MEANALT=1.02439;MQM=59.9781;MQMR=60;NS=21;NUMALT=1;ODDS=123.664;PAIRED=0;PAIREDR=0;PAO=0;PQA=0;PQR=0;PRO=0;QA=59138;QR=78;RO=6;RPL=1361;RPP=115.844;RPPR=16.0391;RPR=1010;RUN=1;SAF=1180;SAP=3.12112;SAR=1191;SRF=6;SRP=16.0391;SRR=0;TYPE=snp	GT:DP:RO:QR:AO:QA:GL	1:63:1:13:62:1605:-143.377,0	1:46:1:13:45:1163:-103.612,0	1:70:0:0:70:1779:-160.343,0	1:55:0:0:55:1390:-125.33,0	1:36:3:39:33:858:-73.8256,0	1:36:0:0:36:976:-88.0939,0	1:61:0:0:61:1559:-140.541,0	1:14:0:0:13:276:-24.8728,0	1:46:0:0:46:1156:-104.269,0	1:54:0:0:54:1410:-127.135,0	1:57:0:0:57:1592:-143.532,0	1:45:0:0:45:1212:-109.324,0	1:69:0:0:69:1784:-160.792,0	1:63:0:0:63:1719:-154.952,0	1:37:0:0:37:1062:-95.846,0	1:57:0:0:57:1390:-125.324,0	1:37:0:0:37:921:-83.1254,0	1:70:0:0:70:1743:-157.089,0	1:54:1:13:53:1399:-124.852,0	1:49:0:0:49:1358:-122.476,0	1:53:0:0:53:1442:-130.023,0
gi|448814763|ref|NC_000962.3|	36220	.	GTT	GT	9.90299e-07	.	AB=0;ABP=0;AC=1;AF=0.047619;AN=21;AO=14;CIGAR=1M1D1M;DP=612;DPB=614.667;DPRA=0.940312;EPP=25.3454;EPPR=18.3779;GTI=0;LEN=1;MEANALT=1;MQM=60;MQMR=60;NS=21;NUMALT=1;ODDS=15.2938;PAIRED=0;PAIREDR=0;PAO=8.5;PQA=214;PQR=238;PRO=9.5;QA=322;QR=15160;RO=597;RPL=14;RPP=33.4109;RPPR=837.558;RPR=0;RUN=1;SAF=13;SAP=25.3454;SAR=1;SRF=257;SRP=28.0677;SRR=340;TYPE=del	GT:DP:RO:QR:AO:QA:GL	0:12:12:333:0:0:0,-30.2428	0:11:11:298:0:0:0,-27.087	0:19:18:477:1:23:0,-40.8904	0:12:12:370:0:0:0,-33.6008	0:9:9:226:0:0:0,-20.5881	0:14:14:366:0:0:0,-33.1968	0:18:17:454:1:23:0,-38.8211	1:5:2:51:3:67:-1.40783,0	0:11:10:262:1:24:0,-21.4395	0:17:15:400:2:46:0,-31.8922	0:16:15:424:1:32:0,-35.2373	0:13:13:376:0:0:0,-34.1234	0:19:17:450:2:30:0,-37.9091	0:9:9:246:0:0:0,-22.4099	0:9:9:237:0:0:0,-21.5904	0:7:6:149:0:0:0,-13.3815	0:11:9:233:2:48:0,-16.6668	0:12:11:301:1:29:0,-24.4604	0:15:15:411:0:0:0,-37.2578	0:16:16:433:0:0:0,-39.2346	0:22:22:623:0:0:0,-56.3419
gi|448814763|ref|NC_000962.3|	37031	.	C	G	66266.3	.	AB=0;ABP=0;AC=21;AF=1;AN=21;AO=2699;CIGAR=1X;DP=2700;DPB=2700;DPRA=0;EPP=11.2175;EPPR=0;GTI=0;LEN=1;MEANALT=1.02439;MQM=60;MQMR=0;NS=21;NUMALT=1;ODDS=168.472;PAIRED=0;PAIREDR=0;PAO=0;PQA=0;PQR=0;PRO=0;QA=73596;QR=0;RO=0;RPL=1388;RPP=7.78046;RPPR=0;RPR=1311;RUN=1;SAF=1339;SAP=3.36511;SAR=1360;SRF=0;SRP=0;SRR=0;TYPE=snp	GT:DP:RO:QR:AO:QA:GL	1:68:0:0:68:2104:-189.616,0	1:66:0:0:66:2054:-185.117,0	1:99:0:0:99:3037:-273.567,0	1:54:0:0:54:1743:-157.142,0	1:55:0:0:55:1692:-152.546,0	1:33:0:0:33:1020:-92.0862,0	1:67:0:0:67:2138:-192.678,0	1:30:0:0:30:865:-78.1214,0	1:71:0:0:71:2179:-196.353,0	1:86:0:0:86:2626:-236.579,0	1:66:0:0:66:2052:-184.935,0	1:55:0:0:55:1669:-150.473,0	1:73:0:0:73:2223:-200.321,0	1:84:0:0:84:2602:-234.418,0	1:55:0:0:55:1736:-156.509,0	1:65:0:0:65:1916:-172.695,0	1:44:0:0:44:1383:-124.749,0	1:75:0:0:75:2232:-201.122,0	1:54:0:0:53:1628:-146.431,0	1:47:0:0:47:1489:-134.291,0	1:46:0:0:46:1440:-129.872,0
gi|448814763|ref|NC_000962.3|	37304	.	TCG	TGG	52848.3	.	AB=0;ABP=0;AC=21;AF=1;AN=21;AO=2389;CIGAR=1M1X1M;DP=2496;DPB=2478.67;DPRA=0;EPP=37.573;EPPR=0;GTI=0;LEN=1;MEANALT=1.65854;MQM=59.9908;MQMR=0;NS=21;NUMALT=1;ODDS=104.219;PAIRED=0;PAIREDR=0;PAO=14.1667;PQA=259;PQR=8;PRO=3.66667;QA=58703;QR=0;RO=0;RPL=1244;RPP=11.9189;RPPR=0;RPR=1145;RUN=1;SAF=1149;SAP=10.5373;SAR=1240;SRF=0;SRP=0;SRR=0;TYPE=snp	GT:DP:RO:QR:AO:QA:GL	1:62:0:0:57:1427:-128.538,0	1:67:0:0:61:1609:-144.934,0	1:81:0:0:77:2018:-181.666,0	1:60:0:0:57:1375:-123.819,0	1:41:0:0:36:798:-71.9004,0	1:35:0:0:28:747:-67.3563,0	1:72:0:0:65:1672:-150.559,0	1:29:0:0:22:429:-38.5863,0	1:70:0:0:59:1450:-130.513,0	1:56:0:0:51:1257:-113.047,0	1:68:0:0:65:1770:-159.446,0	1:61:0:0:59:1545:-139.145,0	1:69:0:0:62:1506:-135.542,0	1:61:0:0:56:1385:-124.767,0	1:52:0:0:50:1176:-105.906,0	1:52:0:0:47:1191:-107.277,0	1:37:0:0:36:978:-89.4238,0	1:55:0:0:50:1317:-118.621,0	1:44:0:0:44:1141:-102.935,0	1:38:0:0:36:926:-83.3928,0	1:58:0:0:54:1378:-124.825,0
gi|448814763|ref|NC_000962.3|	37334	.	A	T	49295.4	.	AB=0;ABP=0;AC=21;AF=1;AN=21;AO=2302;CIGAR=1X;DP=2513;DPB=2513;DPRA=1.23682;EPP=61.9664;EPPR=20.2101;GTI=0;LEN=1;MEANALT=1.18919;MQM=59.9904;MQMR=60;NS=21;NUMALT=1;ODDS=152.935;PAIRED=0;PAIREDR=0;PAO=0;PQA=0;PQR=0;PRO=0;QA=54984;QR=4848;RO=202;RPL=1253;RPP=42.2666;RPPR=6.49326;RPR=1049;RUN=1;SAF=1183;SAP=6.87405;SAR=1119;SRF=91;SRP=7.31025;SRR=111;TYPE=snp	GT:DP:RO:QR:AO:QA:GL	1:67:0:0:67:1667:-150.253,0	1:66:0:0:66:1443:-130.07,0	1:77:0:0:76:1819:-163.838,0	1:61:0:0:59:1403:-126.321,0	1:42:0:0:42:931:-84.0039,0	1:33:0:0:33:754:-68.0815,0	1:76:0:0:76:1767:-159.235,0	1:29:0:0:28:667:-60.0601,0	1:69:0:0:69:1579:-142.323,0	1:62:0:0:62:1540:-138.827,0	1:72:0:0:71:1842:-165.925,0	1:52:0:0:52:1203:-108.485,0	1:70:0:0:69:1570:-141.429,0	1:65:0:0:65:1535:-138.364,0	1:56:0:0:55:1378:-124.098,0	1:50:0:0:48:1186:-106.883,0	1:40:0:0:40:915:-82.5662,0	1:52:0:0:52:1292:-116.508,0	1:48:0:0:48:1078:-97.2297,0	1:38:0:0:38:888:-80.1401,0	1:60:0:0:60:1503:-135.487,0
gi|448814763|ref|NC_000962.3|	37786	.	C	T	12277.8	.	AB=0;ABP=0;AC=9;AF=0.428571;AN=21;AO=463;CIGAR=1X;DP=2212;DPB=2212;DPRA=0.825129;EPP=10.1438;EPPR=10.7588;GTI=0;LEN=1;MEANALT=1;MQM=60;MQMR=60;NS=21;NUMALT=1;ODDS=172.908;PAIRED=0;PAIREDR=0;PAO=0;PQA=0;PQR=0;PRO=0;QA=13926;QR=46344;RO=1749;RPL=190;RPP=35.3197;RPPR=173.899;RPR=273;RUN=1;SAF=209;SAP=12.5076;SAR=254;SRF=757;SRP=71.5749;SRR=992;TYPE=snp	GT:DP:RO:QR:AO:QA:GL	1:42:1:13:41:1307:-116.597,0	0:56:56:1835:0:0:0,-165.42	0:60:60:1929:0:0:0,-173.874	1:70:1:13:69:2102:-188.122,0	1:57:0:0:57:1707:-153.885,0	1:34:0:0:34:995:-89.8173,0	0:73:73:2272:0:0:0,-204.73	1:31:0:0:31:899:-81.1838,0	1:53:0:0:53:1614:-145.521,0	0:48:48:1540:0:0:0,-138.879	0:31:31:971:0:0:0,-87.6756	0:43:43:1343:0:0:0,-121.146	0:58:58:1819:0:0:0,-163.972	0:57:57:1795:0:0:0,-161.815	0:35:35:1099:0:0:0,-99.1837	0:46:46:1478:0:0:0,-133.3	1:40:0:0:40:1266:-114.22,0	0:51:51:1580:0:0:0,-142.464	0:27:27:769:0:0:0,-69.4796	1:43:0:0:43:1361:-122.766,0	1:53:0:0:53:1667:-150.289,0
gi|448814763|ref|NC_000962.3|	39022	.	A	G	897.695	.	AB=0;ABP=0;AC=4;AF=0.190476;AN=21;AO=458;CIGAR=1X;DP=2678;DPB=2678;DPRA=0.871393;EPP=44.9036;EPPR=11.3117;GTI=2;LEN=1;MEANALT=1.12;MQM=56.2511;MQMR=59.1224;NS=21;NUMALT=1;ODDS=0.0424767;PAIRED=0;PAIREDR=0;PAO=0;PQA=0;PQR=0;PRO=0;QA=11162;QR=55223;RO=2214;RPL=270;RPP=34.8902;RPPR=865.954;RPR=188;RUN=1;SAF=190;SAP=31.8558;SAR=268;SRF=833;SRP=297.546;SRR=1381;TYPE=snp	GT:DP:RO:QR:AO:QA:GL	0:50:46:1186:4:54:0,-102.969	1:61:28:771:33:814:-3.64702,0	0:90:90:2446:0:0:0,-219.531	0:51:46:1315:5:86:0,-111.374	0:41:38:969:3:68:0,-80.9688	0:43:31:749:12:295:0,-40.8542	0:82:54:1420:28:710:0,-63.9193	0:26:21:545:5:113:0,-38.9087	0:55:52:1358:3:64:0,-116.446	0:38:34:875:4:86:0,-71.031	1:62:28:699:34:875:-12.4193,0	1:44:19:484:25:580:-8.55935,0	0:94:84:2230:9:196:0,-183.03	1:53:23:630:30:717:-7.58036,0	0:46:41:1122:5:138:0,-90.0084	0:54:33:874:20:523:0,-31.6165	0:38:36:969:2:62:0,-81.5612	0:42:29:690:13:319:0,-33.374	0:68:41:1058:27:767:0,-27.2574	0:62:58:1519:4:103:0,-127.058	0:72:61:1610:11:248:0,-124.904
gi|448814763|ref|NC_000962.3|	39030	.	C	T	4594.94	.	AB=0;ABP=0;AC=3;AF=0.142857;AN=21;AO=1242;CIGAR=1X;DP=2728;DPB=2728;DPRA=0;EPP=212.318;EPPR=219.354;GTI=4;LEN=1;MEANALT=1.46341;MQM=57.4179;MQMR=59.3178;NS=21;NUMALT=1;ODDS=1.79894;PAIRED=0;PAIREDR=0;PAO=0;PQA=0;PQR=0;PRO=0;QA=30797;QR=33931;RO=1457;RPL=856;RPP=389.225;RPPR=1699.78;RPR=386;RUN=1;SAF=476;SAP=150.048;SAR=766;SRF=529;SRP=240.279;SRR=928;TYPE=snp	GT:DP:RO:QR:AO:QA:GL	0:53:37:817:15:349:0,-41.6101	1:64:33:685:30:725:-3.54136,0	0:97:52:1183:45:1027:0,-15.0378	0:53:29:625:20:512:0,-10.6612	0:43:26:516:15:433:0,-7.39376	0:48:35:766:13:359:0,-36.5892	0:86:48:1162:37:951:0,-19.6099	1:25:11:260:13:344:-7.58535,0	0:58:36:814:18:488:0,-29.3333	0:39:22:464:15:409:0,-4.90691	0:59:34:738:25:642:0,-12.2865	0:41:26:607:15:447:0,-13.0802	1:88:45:965:43:1081:-10.2559,0	0:60:34:679:25:615:0,-5.90701	0:45:24:558:20:565:0,-2.21014	0:56:30:707:26:692:0,-1.35621	0:42:22:532:19:521:0,-0.966839	0:44:28:693:16:447:0,-22.1277	0:68:37:864:30:786:0,-9.70171	0:70:37:882:33:841:0,-5.60009	0:77:41:934:33:899:0,-5.7211
gi|448814763|ref|NC_000962.3|	39158	.	C	G	46544.5	.	AB=0;ABP=0;AC=21;AF=1;AN=21;AO=2048;CIGAR=1X;DP=2063;DPB=2063;DPRA=0;EPP=37.3637;EPPR=3.17734;GTI=0;LEN=1;MEANALT=1.04878;MQM=59.9995;MQMR=60;NS=21;NUMALT=1;ODDS=139.132;PAIRED=0;PAIREDR=0;PAO=0;PQA=0;PQR=0;PRO=0;QA=52218;QR=180;RO=13;RPL=855;RPP=124.142;RPPR=3.17734;RPR=1193;RUN=1;SAF=809;SAP=199.058;SAR=1239;SRF=2;SRP=16.5402;SRR=11;TYPE=snp	GT:DP:RO:QR:AO:QA:GL	1:42:1:20:41:1012:-89.3127,0	1:47:0:0:47:1269:-114.464,0	1:58:0:0:58:1542:-139.023,0	1:47:0:0:46:1252:-112.779,0	1:31:1:8:30:796:-71.0959,0	1:51:0:0:51:1258:-113.451,0	1:64:0:0:64:1798:-162.071,0	1:15:0:0:15:398:-36.0811,0	1:43:1:24:42:1134:-99.9111,0	1:34:0:0:34:993:-89.6394,0	1:51:0:0:51:1411:-127.248,0	1:38:0:0:37:1011:-90.9579,0	1:64:2:26:62:1790:-158.89,0	1:59:0:0:59:1591:-143.437,0	1:42:1:14:41:1091:-97.0413,0	1:47:2:23:45:1243:-109.943,0	1:35:0:0:35:977:-88.1943,0	1:43:1:14:42:1132:-100.733,0	1:47:0:0:47:1334:-120.323,0	1:52:3:37:49:1334:-116.858,0	1:62:1:14:61:1668:-148.97,0
gi|448814763|ref|NC_000962.3|	39680	.	C	T	8153.3	.	AB=0;ABP=0;AC=6;AF=0.285714;AN=21;AO=346;CIGAR=1X;DP=1746;DPB=1746;DPRA=1.02682;EPP=18.7001;EPPR=26.8593;GTI=0;LEN=1;MEANALT=1;MQM=60;MQMR=59.9679;NS=21;NUMALT=1;ODDS=118.543;PAIRED=0;PAIREDR=0;PAO=0;PQA=0;PQR=0;PRO=0;QA=9306;QR=36088;RO=1400;RPL=159;RPP=7.93063;RPPR=11.051;RPR=187;RUN=1;SAF=149;SAP=17.47;SAR=197;SRF=622;SRP=40.7567;SRR=778;TYPE=snp	GT:DP:RO:QR:AO:QA:GL	0:27:27:720:0:0:0,-65.053	1:38:1:12:37:1040:-92.6597,0	0:42:42:1254:0:0:0,-113.118	0:42:42:1251:0:0:0,-112.855	0:31:31:893:0:0:0,-80.6429	0:23:23:687:0:0:0,-62.1137	1:42:0:0:42:1243:-112.141,0	0:21:21:591:0:0:0,-53.461	0:42:42:1204:0:0:0,-108.619	0:37:37:1084:0:0:0,-97.8323	1:37:0:0:37:993:-89.6205,0	1:40:0:0:40:1088:-98.1697,0	0:45:45:1221:0:0:0,-110.141	1:51:1:35:50:1442:-126.54,0	0:44:44:1151:0:0:0,-103.835	0:42:42:1159:0:0:0,-104.565	0:31:31:880:0:0:0,-79.4688	1:29:0:0:29:836:-75.5049,0	0:30:30:903:0:0:0,-81.549	0:54:54:1564:0:0:0,-141.017	0:50:50:1391:0:0:0,-125.435
gi|448814763|ref|NC_000962.3|	40413	.	C	T	964.44	.	AB=0;ABP=0;AC=1;AF=0.047619;AN=21;AO=44;CIGAR=1X;DP=2086;DPB=2086;DPRA=0.881921;EPP=4.78696;EPPR=10.8752;GTI=0;LEN=1;MEANALT=1;MQM=60;MQMR=59.9936;NS=21;NUMALT=1;ODDS=114.886;PAIRED=0;PAIREDR=0;PAO=0;PQA=0;PQR=0;PRO=0;QA=1194;QR=52831;RO=2042;RPL=27;RPP=7.94546;RPPR=10.5137;RPR=17;RUN=1;SAF=22;SAP=3.0103;SAR=22;SRF=1059;SRP=9.15253;SRR=983;TYPE=snp	GT:DP:RO:QR:AO:QA:GL	0:56:56:1539:0:0:0,-138.756	0:60:60:1716:0:0:0,-154.69	0:58:58:1643:0:0:0,-148.122	0:50:50:1407:0:0:0,-126.89	0:35:35:992:0:0:0,-89.5454	0:34:34:871:0:0:0,-78.6346	0:56:56:1688:0:0:0,-152.181	0:25:25:743:0:0:0,-67.1527	0:45:45:1232:0:0:0,-111.132	0:46:46:1323:0:0:0,-119.33	0:48:48:1356:0:0:0,-122.301	1:45:1:33:44:1194:-104.41,0	0:54:54:1515:0:0:0,-136.598	0:41:41:1173:0:0:0,-105.833	0:34:34:878:0:0:0,-79.266	0:39:39:1069:0:0:0,-96.4665	0:37:37:1045:0:0:0,-94.3123	0:46:46:1275:0:0:0,-115.006	0:46:46:1263:0:0:0,-113.926	0:45:45:1353:0:0:0,-122.042	0:56:56:1597:0:0:0,-143.982
gi|448814763|ref|NC_000962.3|	40871	.	AGG	AG	0.000105925	.	AB=0;ABP=0;AC=1;AF=0.047619;AN=21;AO=556;CIGAR=1M1D1M;DP=1695;DPB=1522.33;DPRA=1.32964;EPP=168.745;EPPR=7.06934;GTI=1;LEN=1;MEANALT=1.15789;MQM=59.964;MQMR=59.9973;NS=21;NUMALT=1;ODDS=10.6216;PAIRED=0;PAIREDR=0;PAO=10.5;PQA=175;PQR=199;PRO=11.5;QA=11608;QR=28514;RO=1132;RPL=380;RPP=165.543;RPPR=463.585;RPR=176;RUN=1;SAF=551;SAP=1167.31;SAR=5;SRF=334;SRP=416.004;SRR=798;TYPE=del	GT:DP:RO:QR:AO:QA:GL	0:35:19:490:16:364:0,-11.3671	0:41:26:600:15:221:0,-34.1865	0:57:37:997:20:341:0,-59.1261	0:47:28:738:19:360:0,-34.0858	1:34:16:372:17:382:-0.894882,0	0:30:18:478:11:219:0,-23.3692	0:48:30:820:17:244:0,-51.9532	0:7:3:73:4:43:0,-2.83471	0:37:26:690:11:234:0,-41.0852	0:37:29:808:8:139:0,-60.3015	0:38:24:667:14:163:0,-45.5111	0:30:18:498:12:158:0,-30.7369	0:60:43:1143:17:307:0,-75.3078	0:39:32:800:7:120:0,-61.271	0:34:23:670:10:156:0,-46.3789	0:28:19:520:9:183:0,-30.393	0:15:9:260:6:117:0,-12.9606	0:37:29:812:7:116:0,-62.7465	0:37:23:572:13:222:0,-31.5698	0:40:22:600:18:263:0,-30.4479	0:45:35:954:10:176:0,-70.1043
gi|448814763|ref|NC_000962.3|	40890	.	TGG	TG	1.85151e-13	.	AB=0;ABP=0;AC=1;AF=0.047619;AN=21;AO=20;CIGAR=1M1D1M;DP=1601;DPB=1617.67;DPRA=0.770927;EPP=13.8677;EPPR=37.8213;GTI=0;LEN=1;MEANALT=1.30769;MQM=60;MQMR=59.9943;NS=21;NUMALT=1;ODDS=34.4993;PAIRED=0;PAIREDR=0;PAO=12.5;PQA=211.5;PQR=583.5;PRO=26.5;QA=318;QR=37324;RO=1577;RPL=5;RPP=13.8677;RPPR=510.351;RPR=15;RUN=1;SAF=0;SAP=46.4397;SAR=20;SRF=809;SRP=5.32498;SRR=768;TYPE=del	GT:DP:RO:QR:AO:QA:GL	0:38:35:813:3:38:0,-69.8477	0:40:40:948:0:0:0,-88.1602	0:53:52:1142:1:13:0,-101.692	0:42:41:898:1:13:0,-81.7136	0:29:27:578:2:33:0,-49.0953	0:27:26:612:1:13:0,-54.0092	0:49:49:1103:0:0:0,-99.4852	1:2:0:0:2:42:-3.9899,0	0:38:36:878:2:26:0,-79.8469	0:29:27:603:1:25:0,-51.9899	0:37:37:936:0:0:0,-84.4808	0:30:30:784:0:0:0,-70.811	0:60:60:1491:0:0:0,-137.03	0:35:33:775:1:13:0,-71.6703	0:34:31:667:2:26:0,-57.7081	0:25:23:496:2:38:0,-41.2422	0:16:16:385:0:0:0,-34.887	0:32:32:765:0:0:0,-69.0809	0:32:30:686:1:13:0,-60.6823	0:34:34:764:0:0:0,-71.9514	0:38:37:856:1:25:0,-74.7652
gi|448814763|ref|NC_000962.3|	42281	.	C	A	24202.8	.	AB=0;ABP=0;AC=21;AF=1;AN=21;AO=1080;CIGAR=1X;DP=1080;DPB=1080;DPRA=0;EPP=13.4334;EPPR=0;GTI=0;LEN=1;MEANALT=1;MQM=60;MQMR=0;NS=21;NUMALT=1;ODDS=77.8523;PAIRED=0;PAIREDR=0;PAO=0;PQA=0;PQR=0;PRO=0;QA=27410;QR=0;RO=0;RPL=316;RPP=406.55;RPPR=0;RPR=764;RUN=1;SAF=648;SAP=96.8179;SAR=432;SRF=0;SRP=0;SRR=0;TYPE=snp	GT:DP:RO:QR:AO:QA:GL	1:27:0:0:27:711:-64.2407,0	1:24:0:0:24:696:-62.911,0	1:15:0:0:15:436:-39.5227,0	1:28:0:0:28:844:-76.2382,0	1:37:0:0:37:993:-89.6219,0	1:30:0:0:30:749:-67.6467,0	1:23:0:0:23:595:-53.7984,0	1:8:0:0:8:223:-20.3443,0	1:20:0:0:20:493:-44.6049,0	1:17:0:0:17:447:-40.4859,0	1:19:0:0:19:541:-48.9624,0	1:9:0:0:9:263:-23.9553,0	1:19:0:0:19:487:-44.0779,0	1:14:0:0:14:456:-41.3464,0	1:26:0:0:26:636:-57.4755,0	1:17:0:0:17:451:-40.8444,0	1:22:0:0:22:585:-52.9054,0	1:27:0:0:27:760:-68.6645,0	1:26:0:0:26:677:-61.1783,0	1:20:0:0:20:593:-53.6516,0	1:21:0:0:21:630:-56.9885,0
gi|448814763|ref|NC_000962.3|	42967	.	G	C	55253.6	.	AB=0;ABP=0;AC=21;AF=1;AN=21;AO=2286;CIGAR=1X;DP=2301;DPB=2301;DPRA=0;EPP=6.20577;EPPR=5.49198;GTI=0;LEN=1;MEANALT=1.02439;MQM=60;MQMR=60;NS=21;NUMALT=1;ODDS=163.442;PAIRED=0;PAIREDR=0;PAO=0;PQA=0;PQR=0;PRO=0;QA=61546;QR=186;RO=14;RPL=1243;RPP=41.0063;RPPR=18.5208;RPR=1043;RUN=1;SAF=1199;SAP=14.9259;SAR=1087;SRF=3;SRP=12.937;SRR=11;TYPE=snp	GT:DP:RO:QR:AO:QA:GL	1:59:0:0:59:1821:-164.148,0	1:60:0:0:60:1839:-165.764,0	1:53:1:7:52:1531:-137.352,0	1:62:1:11:60:1801:-161.193,0	1:47:1:8:46:1380:-123.665,0	1:31:0:0:31:929:-83.8869,0	1:49:1:15:48:1502:-133.952,0	1:20:0:0:20:561:-50.7615,0	1:51:1:11:50:1505:-134.615,0	1:65:0:0:65:1960:-176.655,0	1:64:2:24:62:1823:-162.044,0	1:43:0:0:43:1314:-118.531,0	1:72:1:16:71:2200:-196.656,0	1:50:2:47:48:1414:-123.055,0	1:35:0:0:35:1115:-100.629,0	1:47:0:0:47:1462:-131.856,0	1:36:1:13:35:1055:-93.9241,0	1:60:0:0:60:1822:-164.233,0	1:50:1:11:49:1488:-133.087,0	1:50:0:0:50:1507:-135.9,0	1:68:2:23:66:2021:-179.955,0
gi|448814763|ref|NC_000962.3|	43985	.	G	A	4677.79	.	AB=0;ABP=0;AC=3;AF=0.142857;AN=21;AO=191;CIGAR=1X;DP=2438;DPB=2438;DPRA=1.08281;EPP=5.56832;EPPR=8.74001;GTI=0;LEN=1;MEANALT=1;MQM=60;MQMR=60;NS=21;NUMALT=1;ODDS=136.913;PAIRED=0;PAIREDR=0;PAO=0;PQA=0;PQR=0;PRO=0;QA=5349;QR=57787;RO=2247;RPL=91;RPP=3.93119;RPPR=15.3501;RPR=100;RUN=1;SAF=109;SAP=11.2983;SAR=82;SRF=1113;SRP=3.43648;SRR=1134;TYPE=snp	GT:DP:RO:QR:AO:QA:GL	0:56:56:1571:0:0:0,-141.636	1:72:0:0:72:1986:-178.977,0	0:78:78:2208:0:0:0,-198.958	0:59:59:1595:0:0:0,-143.795	0:54:54:1497:0:0:0,-134.98	0:57:57:1604:0:0:0,-144.608	0:58:58:1641:0:0:0,-147.941	0:30:30:847:0:0:0,-76.4979	0:62:62:1741:0:0:0,-156.939	0:37:37:953:0:0:0,-86.0151	1:57:0:0:57:1583:-142.712,0	0:47:47:1366:0:0:0,-123.197	0:69:69:1932:0:0:0,-174.124	1:63:1:13:62:1780:-159.134,0	0:57:57:1583:0:0:0,-142.697	0:53:53:1428:0:0:0,-128.765	0:43:43:1132:0:0:0,-102.123	0:51:51:1428:0:0:0,-128.775	0:54:54:1572:0:0:0,-141.735	0:41:41:1194:0:0:0,-107.73	0:61:61:1786:0:0:0,-160.983
gi|448814763|ref|NC_000962.3|	44700	.	C	T	1480.29	.	AB=0;ABP=0;AC=1;AF=0.047619;AN=21;AO=62;CIGAR=1X;DP=2014;DPB=2014;DPRA=1.27049;EPP=3.0103;EPPR=18.4998;GTI=0;LEN=1;MEANALT=1;MQM=60;MQMR=59.9769;NS=21;NUMALT=1;ODDS=61.7667;PAIRED=0;PAIREDR=0;PAO=0;PQA=0;PQR=0;PRO=0;QA=1734;QR=50145;RO=1952;RPL=28;RPP=4.27115;RPPR=51.1387;RPR=34;RUN=1;SAF=33;SAP=3.57068;SAR=29;SRF=1181;SRP=190.011;SRR=771;TYPE=snp	GT:DP:RO:QR:AO:QA:GL	0:50:50:1342:0:0:0,-121.001	0:52:52:1482:0:0:0,-133.634	0:85:85:2246:0:0:0,-202.374	0:46:46:1312:0:0:0,-118.343	0:41:41:1137:0:0:0,-102.592	0:34:34:905:0:0:0,-81.7032	1:62:0:0:62:1734:-156.305,0	0:10:10:249:0:0:0,-22.6572	0:43:43:1186:0:0:0,-106.999	0:41:41:1172:0:0:0,-105.743	0:56:56:1489:0:0:0,-134.257	0:52:52:1448:0:0:0,-130.571	0:61:61:1603:0:0:0,-144.508	0:50:50:1401:0:0:0,-126.346	0:41:41:1115:0:0:0,-100.602	0:57:57:1585:0:0:0,-142.896	0:39:39:1091:0:0:0,-98.4501	0:40:40:1090:0:0:0,-98.3546	0:48:48:1361:0:0:0,-122.749	0:40:40:1159:0:0:0,-104.579	0:50:50:1388:0:0:0,-125.171
gi|448814763|ref|NC_000962.3|	44768	.	A	G	49567.8	.	AB=0;ABP=0;AC=21;AF=1;AN=21;AO=2294;CIGAR=1X;DP=2312;DPB=2312;DPRA=0;EPP=31.6692;EPPR=0;GTI=0;LEN=1;MEANALT=1.26829;MQM=59.9285;MQMR=0;NS=21;NUMALT=1;ODDS=160.22;PAIRED=0;PAIREDR=0;PAO=0;PQA=0;PQR=0;PRO=0;QA=55179;QR=0;RO=0;RPL=1022;RPP=62.172;RPPR=0;RPR=1272;RUN=1;SAF=1232;SAP=30.3667;SAR=1062;SRF=0;SRP=0;SRR=0;TYPE=snp	GT:DP:RO:QR:AO:QA:GL	1:64:0:0:63:1519:-136.775,0	1:63:0:0:62:1467:-132.105,0	1:97:0:0:96:2481:-223.341,0	1:57:0:0:57:1451:-130.807,0	1:47:0:0:46:1064:-95.8191,0	1:46:0:0:45:1145:-103.169,0	1:63:0:0:62:1573:-141.666,0	1:20:0:0:20:465:-42.0759,0	1:56:0:0:54:1336:-120.288,0	1:46:0:0:43:1117:-100.55,0	1:64:0:0:64:1423:-128.229,0	1:57:0:0:57:1329:-119.812,0	1:71:0:0:69:1591:-143.227,0	1:58:0:0:58:1365:-123.059,0	1:39:0:0:39:938:-84.6464,0	1:47:0:0:47:1143:-103.096,0	1:51:0:0:51:1053:-94.9616,0	1:38:0:0:36:862:-77.6787,0	1:49:0:0:49:1219:-109.933,0	1:50:0:0:50:1219:-109.923,0	1:68:0:0:65:1555:-140.034,0
gi|448814763|ref|NC_000962.3|	45106	.	C	A	11952	.	AB=0;ABP=0;AC=11;AF=0.52381;AN=21;AO=664;CIGAR=1X;DP=2433;DPB=2433;DPRA=0.908984;EPP=3.02338;EPPR=3.45393;GTI=0;LEN=1;MEANALT=1.08333;MQM=60;MQMR=60;NS=21;NUMALT=1;ODDS=154.333;PAIRED=0;PAIREDR=0;PAO=0;PQA=0;PQR=0;PRO=0;QA=13558;QR=44957;RO=1767;RPL=282;RPP=35.7132;RPPR=123.405;RPR=382;RUN=1;SAF=275;SAP=45.511;SAR=389;SRF=737;SRP=108.51;SRR=1030;TYPE=snp	GT:DP:RO:QR:AO:QA:GL	1:57:0:0:57:1138:-102.61,0	0:67:67:1953:0:0:0,-176.019	0:70:70:2016:0:0:0,-181.676	1:63:0:0:63:1279:-115.3,0	1:57:0:0:56:1186:-106.728,0	1:34:0:0:34:785:-70.8716,0	0:69:69:2043:0:0:0,-184.121	1:45:0:0:45:884:-79.7488,0	1:63:0:0:63:1164:-104.94,0	1:46:0:0:46:965:-87.0521,0	0:73:73:1976:0:0:0,-178.08	0:38:38:1055:0:0:0,-95.2057	1:80:0:0:80:1644:-148.149,0	0:65:64:1783:0:0:0,-160.596	0:45:45:1268:0:0:0,-114.377	0:39:39:1057:0:0:0,-95.3818	1:41:0:0:41:757:-68.3112,0	0:48:48:1383:0:0:0,-124.73	0:75:75:2127:0:0:0,-191.675	1:51:0:0:51:949:-85.589,0	1:58:0:0:58:1127:-101.616,0
gi|448814763|ref|NC_000962.3|	47526	.	GCC	GC	44.5113	.	AB=0;ABP=0;AC=1;AF=0.047619;AN=21;AO=1046;CIGAR=1M1D1M;DP=2314;DPB=1990;DPRA=0;EPP=12.6096;EPPR=10.9793;GTI=5;LEN=1;MEANALT=1.19512;MQM=60;MQMR=60;NS=21;NUMALT=1;ODDS=7.94219;PAIRED=0;PAIREDR=0;PAO=16.5;PQA=240;PQR=571;PRO=30.5;QA=22946;QR=31838;RO=1260;RPL=578;RPP=28.1296;RPPR=126.791;RPR=468;RUN=1;SAF=23;SAP=2078.99;SAR=1023;SRF=982;SRP=857.15;SRR=278;TYPE=del	GT:DP:RO:QR:AO:QA:GL	0:54:27:697:27:528:0,-17.0601	0:64:40:1084:24:477:0,-54.6823	0:76:45:1114:31:671:0,-39.8891	0:66:36:926:28:586:0,-35.6664	1:44:18:484:25:502:-1.5621,0	0:40:17:523:23:508:0,-1.42857	0:66:32:932:33:596:0,-30.3265	0:26:11:299:15:231:0,-6.23506	0:58:26:727:32:685:0,-3.8377	0:39:25:672:14:298:0,-33.7065	0:59:34:978:25:462:0,-46.5196	0:36:23:617:13:240:0,-37.1533	0:77:36:1006:39:824:0,-16.4317	0:67:37:914:29:586:0,-29.5544	0:60:35:867:25:531:0,-30.2628	0:54:35:915:19:382:0,-48.0156	0:53:28:684:25:495:0,-17.0527	0:36:19:492:17:283:0,-18.896	0:55:40:1041:15:319:0,-65.0133	0:50:27:744:22:434:0,-30.4817	0:80:35:906:45:828:0,-7.08246
gi|448814763|ref|NC_000962.3|	48503	.	T	C	48279.8	.	AB=0;ABP=0;AC=21;AF=1;AN=21;AO=2025;CIGAR=1X;DP=2218;DPB=2218;DPRA=1.14077;EPP=11.1268;EPPR=10.6557;GTI=0;LEN=1;MEANALT=1.02703;MQM=60;MQMR=60;NS=21;NUMALT=1;ODDS=69.6042;PAIRED=0;PAIREDR=0;PAO=0;PQA=0;PQR=0;PRO=0;QA=53726;QR=4608;RO=192;RPL=1036;RPP=5.37908;RPPR=13.1891;RPR=989;RUN=1;SAF=981;SAP=7.26639;SAR=1044;SRF=104;SRP=5.9056;SRR=88;TYPE=snp	GT:DP:RO:QR:AO:QA:GL	1:60:0:0:60:1743:-157.115,0	1:56:0:0:56:1630:-146.96,0	1:61:0:0:61:1812:-163.337,0	1:54:0:0:54:1594:-143.724,0	1:52:0:0:52:1419:-127.958,0	1:35:0:0:35:1015:-91.6154,0	1:51:0:0:51:1571:-141.661,0	1:11:0:0:11:270:-24.543,0	1:48:0:0:48:1417:-127.798,0	1:33:0:0:33:1014:-91.5417,0	1:57:0:0:56:1612:-145.25,0	1:49:0:0:49:1498:-135.088,0	1:53:0:0:53:1533:-138.224,0	1:55:0:0:55:1569:-141.457,0	1:52:0:0:52:1483:-133.722,0	1:61:0:0:61:1680:-151.434,0	1:34:0:0:34:1003:-90.5422,0	1:39:0:0:39:1124:-101.428,0	1:37:0:0:37:1076:-97.1093,0	1:53:0:0:53:1641:-147.954,0	1:49:0:0:49:1398:-126.078,0
gi|448814763|ref|NC_000962.3|	49080	.	AGG	AG	5.74498e-13	.	AB=0;ABP=0;AC=1;AF=0.047619;AN=21;AO=182;CIGAR=1M1D1M;DP=2507;DPB=2475;DPRA=0.814739;EPP=204.647;EPPR=4.17038;GTI=0;LEN=1;MEANALT=1.62963;MQM=60;MQMR=59.9996;NS=21;NUMALT=1;ODDS=33.2057;PAIRED=0;PAIREDR=0;PAO=15.5;PQA=291;PQR=387;PRO=19.5;QA=3483;QR=57889;RO=2293;RPL=36;RPP=147.377;RPPR=54.422;RPR=146;RUN=1;SAF=60;SAP=48.8737;SAR=122;SRF=1206;SRP=16.4208;SRR=1087;TYPE=del	GT:DP:RO:QR:AO:QA:GL	0:70:63:1692:6:93:0,-143.982	0:64:59:1631:5:55:0,-141.979	0:78:70:1763:3:48:0,-154.427	0:66:60:1583:6:66:0,-136.665	0:45:37:982:7:129:0,-76.8473	0:46:40:1119:6:105:0,-91.3477	0:66:64:1785:1:8:0,-160.068	1:24:10:265:14:307:-3.73447,0	0:64:56:1451:5:67:0,-124.659	0:47:42:1180:4:41:0,-102.634	0:45:41:1071:3:42:0,-92.7141	0:55:49:1352:4:63:0,-116.118	0:82:75:1974:2:24:0,-175.588	0:62:55:1453:3:39:0,-127.331	0:55:45:1273:7:137:0,-102.321	0:68:60:1536:7:146:0,-125.136	0:49:40:984:8:104:0,-79.3034	0:44:42:1084:2:25:0,-95.4302	0:52:49:1349:2:16:0,-120.142	0:48:43:1111:5:75:0,-93.3383	0:67:58:1611:7:93:0,-136.726
gi|448814763|ref|NC_000962.3|	49360	.	C	T	59481.5	.	AB=0;ABP=0;AC=21;AF=1;AN=21;AO=2481;CIGAR=1X;DP=2487;DPB=2487;DPRA=0;EPP=25.1373;EPPR=13.8677;GTI=0;LEN=1;MEANALT=1.02439;MQM=59.9899;MQMR=60;NS=21;NUMALT=1;ODDS=208.298;PAIRED=0;PAIREDR=0;PAO=0;PQA=0;PQR=0;PRO=0;QA=66247;QR=66;RO=5;RPL=1428;RPP=126.091;RPPR=3.44459;RPR=1053;RUN=1;SAF=1235;SAP=3.1162;SAR=1246;SRF=2;SRP=3.44459;SRR=3;TYPE=snp	GT:DP:RO:QR:AO:QA:GL	1:57:0:0:57:1649:-148.659,0	1:59:0:0:58:1802:-162.307,0	1:78:0:0:78:2332:-210.118,0	1:54:0:0:54:1604:-144.622,0	1:49:1:14:48:1393:-124.23,0	1:48:0:0:48:1465:-132.111,0	1:64:1:13:63:1956:-174.993,0	1:22:0:0:22:678:-61.3139,0	1:59:0:0:59:1710:-154.146,0	1:40:1:13:39:1117:-99.4912,0	1:59:1:13:58:1754:-156.818,0	1:45:0:0:45:1373:-123.832,0	1:68:0:0:68:1992:-179.528,0	1:56:0:0:56:1744:-157.227,0	1:54:0:0:54:1509:-136.058,0	1:69:0:0:69:2006:-180.777,0	1:57:0:0:57:1713:-154.431,0	1:41:1:13:40:1155:-102.916,0	1:50:0:0:50:1451:-130.846,0	1:48:0:0:48:1551:-139.866,0	1:63:0:0:63:1965:-177.115,0
gi|448814763|ref|NC_000962.3|	49690	.	GCCC	GC	52688.9	.	AB=0;ABP=0;AC=21;AF=1;AN=21;AO=2292;CIGAR=1M2D1M;DP=2302;DPB=1172;DPRA=0;EPP=14.8947;EPPR=0;GTI=0;LEN=2;MEANALT=1.2439;MQM=60;MQMR=0;NS=21;NUMALT=1;ODDS=183.106;PAIRED=0;PAIREDR=0;PAO=25.5;PQA=500.5;PQR=391.5;PRO=21.5;QA=58476;QR=0;RO=0;RPL=1052;RPP=36.4957;RPPR=0;RPR=1240;RUN=1;SAF=1070;SAP=24.8993;SAR=1222;SRF=0;SRP=0;SRR=0;TYPE=del	GT:DP:RO:QR:AO:QA:GL	1:46:0:0:45:1280:-117.231,0	1:49:0:0:49:1312:-118.332,0	1:73:0:0:73:1999:-180.154,0	1:55:0:0:54:1457:-131.171,0	1:42:0:0:40:1040:-93.6772,0	1:36:0:0:35:956:-86.0875,0	1:71:0:0:71:2029:-182.859,0	1:33:0:0:32:799:-72.047,0	1:56:0:0:55:1529:-137.724,0	1:59:0:0:59:1587:-143.077,0	1:51:0:0:51:1439:-129.771,0	1:61:0:0:61:1698:-153.075,0	1:79:0:0:79:2162:-197.343,0	1:59:0:0:59:1592:-143.53,0	1:39:0:0:38:937:-84.2782,0	1:51:0:0:51:1431:-132.289,0	1:50:0:0:50:1272:-114.721,0	1:45:0:0:44:1221:-109.994,0	1:52:0:0:51:1403:-126.276,0	1:42:0:0:42:1095:-98.7994,0	1:53:0:0:53:1438:-129.673,0
gi|448814763|ref|NC_000962.3|	50556	.	CTG	CCG,CC	31151.9	.	AB=0,0;ABP=0,0;AC=21,0;AF=1,0;AN=21;AO=1443,637;CIGAR=1M1X1M,1M1D1X;DP=2168;DPB=1971.33;DPRA=1.61742,1.89924;EPP=116.813,31.2394;EPPR=14.1309;GTI=1;LEN=1,2;MEANALT=2.575,2.61538;MQM=60,59.9906;MQMR=60;NS=21;NUMALT=2;ODDS=1.26728;PAIRED=0,0;PAIREDR=0;PAO=12.9167,9.91667;PQA=275.667,239.667;PQR=199;PRO=9.25;QA=35663,12993;QR=792;RO=33;RPL=791,364;RPP=32.0852,31.2394;RPPR=6.23461;RPR=652,273;RUN=1,1;SAF=382,637;SAP=696.799,1386.24;SAR=1061,0;SRF=5;SRP=37.8197;SRR=28;TYPE=snp,complex	GT:DP:RO:QR:AO:QA:GL	1:51:0:0:36,12:988,214:-88.9655,0,-69.7267	1:53:0:0:41,6:1069,75:-96.2963,0,-89.5597	1:68:0:0:56,9:1355,140:-122,0,-109.411	1:57:0:0:39,13:985,213:-88.6953,0,-69.5429	1:44:0:0:30,13:799,224:-71.9614,0,-51.8279	1:30:0:0:19,8:485,166:-43.6929,0,-28.7604	1:70:0:0:55,13:1420,163:-127.881,0,-113.235	1:29:0:0:12,5:347,55:-31.3058,0,-26.3694	1:49:0:0:35,12:892,169:-80.3317,0,-65.1496	1:46:0:0:30,14:821,196:-73.9583,0,-56.357	1:70:0:0:46,21:1104,282:-99.408,0,-74.0579	1:34:0:0:22,12:546,169:-49.2002,0,-34.0283	1:66:0:0:44,20:1201,302:-107.171,0,-81.0003	1:50:0:0:35,14:860,211:-77.4505,0,-58.4866	1:45:0:0:29,14:761,209:-68.557,0,-49.7813	1:57:0:0:41,14:937,215:-83.3855,0,-64.4293	1:41:0:0:28,12:634,171:-57.1007,0,-41.7359	1:46:0:0:36,9:882,141:-78.4752,0,-66.759	1:42:0:0:28,12:643,199:-57.9057,0,-40.012	1:45:0:0:34,11:889,167:-80.0749,0,-65.0721	1:57:0:0:40,15:1077,240:-95.9313,0,-75.4034
gi|448814763|ref|NC_000962.3|	51949	.	A	G	59020.7	.	AB=0;ABP=0;AC=21;AF=1;AN=21;AO=2547;CIGAR=1X;DP=2550;DPB=2550;DPRA=0;EPP=9.17005;EPPR=0;GTI=0;LEN=1;MEANALT=1.07317;MQM=60;MQMR=0;NS=21;NUMALT=1;ODDS=214.45;PAIRED=0;PAIREDR=0;PAO=0;PQA=0;PQR=0;PRO=0;QA=65544;QR=0;RO=0;RPL=1291;RPP=4.05469;RPPR=0;RPR=1256;RUN=1;SAF=1301;SAP=5.5893;SAR=1246;SRF=0;SRP=0;SRR=0;TYPE=snp	GT:DP:RO:QR:AO:QA:GL	1:63:0:0:62:1753:-157.866,0	1:57:0:0:57:1533:-138.203,0	1:58:0:0:58:1679:-151.359,0	1:61:0:0:61:1747:-157.485,0	1:36:0:0:36:1015:-91.6134,0	1:35:0:0:35:981:-88.55,0	1:72:0:0:72:1967:-177.271,0	1:32:0:0:31:699:-63.0652,0	1:76:0:0:76:2073:-186.807,0	1:78:0:0:78:2148:-193.553,0	1:49:0:0:49:1358:-122.471,0	1:48:0:0:48:1379:-124.369,0	1:54:0:0:54:1447:-130.479,0	1:63:0:0:63:1800:-162.246,0	1:62:0:0:62:1702:-153.424,0	1:62:0:0:62:1771:-159.643,0	1:51:0:0:51:1432:-129.135,0	1:59:0:0:59:1542:-139.017,0	1:53:0:0:52:1475:-132.853,0	1:54:0:0:54:1579:-142.375,0	1:67:0:0:67:1824:-164.4,0
gi|448814763|ref|NC_000962.3|	53276	.	GCC	GC	1.2734e-05	.	AB=0;ABP=0;AC=2;AF=0.0952381;AN=21;AO=24;CIGAR=1M1D1M;DP=462;DPB=461.667;DPRA=0.719569;EPP=20.744;EPPR=3.05523;GTI=1;LEN=1;MEANALT=1.16667;MQM=60;MQMR=60;NS=21;NUMALT=1;ODDS=13.1553;PAIRED=0;PAIREDR=0;PAO=9;PQA=221.5;PQR=221.5;PRO=9;QA=508;QR=10658;RO=435;RPL=22;RPP=39.2015;RPPR=479.641;RPR=2;RUN=1;SAF=17;SAP=12.0581;SAR=7;SRF=204;SRP=6.64939;SRR=231;TYPE=del	GT:DP:RO:QR:AO:QA:GL	0:8:8:213:0:0:0,-19.4338	0:5:5:124:0:0:0,-11.4066	0:6:6:153:0:0:0,-14.022	0:14:11:287:3:78:0,-18.8066	0:18:15:390:3:58:0,-29.9421	0:9:8:196:1:13:0,-16.5821	0:7:7:155:0:0:0,-14.1701	1:3:1:25:2:54:-2.62962,0	0:6:5:122:1:11:0,-10.1224	0:6:6:129:0:0:0,-11.8241	0:1:1:33:0:0:0,-3.29913	0:4:4:104:0:0:0,-9.61839	0:7:5:104:2:27:0,-7.00255	0:10:10:272:0:0:0,-24.7483	0:9:6:160:2:45:0,-10.4121	1:2:1:21:1:35:-1.39868,0	0:14:11:290:2:43:0,-22.2646	0:13:12:305:0:0:0,-27.4504	0:10:10:274:0:0:0,-24.9303	0:13:10:250:3:52:0,-17.8948	0:6:4:115:2:44:0,-6.45595
gi|448814763|ref|NC_000962.3|	53488	.	TAA	TA	4.18971e-05	.	AB=0;ABP=0;AC=1;AF=0.0526316;AN=19;AO=10;CIGAR=1M1D1M;DP=186;DPB=187;DPRA=0.911111;EPP=3.87889;EPPR=34.2096;GTI=0;LEN=1;MEANALT=1.11111;MQM=60;MQMR=60;NS=19;NUMALT=1;ODDS=11.5665;PAIRED=0;PAIREDR=0;PAO=4;PQA=0;PQR=48;PRO=6;QA=172;QR=4511;RO=174;RPL=0;RPP=24.725;RPPR=254.652;RPR=10;RUN=1;SAF=4;SAP=3.87889;SAR=6;SRF=116;SRP=44.9921;SRR=58;TYPE=del	GT:DP:RO:QR:AO:QA:GL	0:7:7:164:0:0:0,-14.9934	0:3:2:61:1:15:0,-4.29377	0:1:1:26:0:0:0,-2.59983	0:4:3:102:1:13:0,-8.21681	0:3:3:78:0:0:0,-7.27918	0:2:2:65:0:0:0,-6.17345	0:4:4:107:0:0:0,-9.89568	.	1:1:0:0:1:8:-0.799998,0	0:7:6:170:1:15:0,-14.08	0:1:1:36:0:0:0,-3.59827	0:1:1:34:0:0:0,-3.39891	0:4:4:133:0:0:0,-12.2986	0:5:4:96:1:24:0,-6.47903	0:1:1:34:0:0:0,-3.39891	.	0:6:6:180:0:0:0,-18.6469	0:6:4:124:1:17:0,-9.76543	0:7:7:219:0:0:0,-20.0182	0:5:5:152:0:0:0,-13.981	0:4:3:90:1:8:0,-7.59766
gi|448814763|ref|NC_000962.3|	53497	.	GCG	GG,GCGG	0.00364663	.	AB=0,0;ABP=0,0;AC=0,1;AF=0,0.05;AN=20;AO=4,11;CIGAR=1M1D1M,2M1I1M;DP=246;DPB=249.333;DPRA=1.14226,0.971429;EPP=11.6962,3.20771;EPPR=53.1046;GTI=1;LEN=1,1;MEANALT=1,1;MQM=60,60;MQMR=60;NS=20;NUMALT=2;ODDS=7.1124;PAIRED=0,0;PAIREDR=0;PAO=0.333333,0.333333;PQA=0,0;PQR=10;PRO=1.33333;QA=96,237;QR=5530;RO=231;RPL=0,4;RPP=11.6962,4.78696;RPPR=398.058;RPR=4,7;RUN=1,1;SAF=0,9;SAP=11.6962,12.6832;SAR=4,2;SRF=153;SRP=55.8871;SRR=78;TYPE=del,ins	GT:DP:RO:QR:AO:QA:GL	0:8:6:146:0,2:0,33:0,-13.1979,-10.2476	0:5:5:121:0,0:0,0:0,-11.1311,-11.1311	0:3:3:98:0,0:0,0:0,-9.14433,-9.14433	2:3:1:16:0,2:0,46:-2.76984,-4.18649,0	0:3:3:72:0,0:0,0:0,-6.71968,-6.71968	0:3:3:69:0,0:0,0:0,-7.30721,-7.30721	0:5:3:59:0,2:0,50:0,-5.27783,-0.756749	.	0:1:1:16:0,0:0,0:0,-1.59998,-1.59998	0:8:8:194:0,0:0,0:0,-17.7003,-17.7003	0:7:7:193:0,0:0,0:0,-17.6433,-17.6433	0:1:1:27:0,0:0,0:0,-2.69978,-2.69978	0:4:4:109:0,0:0,0:0,-10.0815,-10.0815	0:6:6:133:0,0:0,0:0,-12.1911,-12.1911	0:2:2:44:0,0:0,0:0,-4.17984,-4.17984	0:2:2:53:0,0:0,0:0,-5.0343,-5.0343	0:9:9:184:0,0:0,0:0,-16.7638,-16.7638	0:7:5:115:0,2:0,37:0,-10.3817,-7.06465	0:7:6:143:0,1:0,25:0,-12.859,-10.6075	0:6:4:91:0,2:0,46:0,-8.18794,-4.04728	0:4:4:95:0,0:0,0:0,-8.78606,-8.78606
gi|448814763|ref|NC_000962.3|	53545	.	GCCCCCCG	GCCCCCCCG,GGCCCCCG	0.0456771	.	AB=0,0;ABP=0,0;AC=0,1;AF=0,0.047619;AN=21;AO=36,7;CIGAR=1M1I7M,1M1X6M;DP=640;DPB=685.125;DPRA=1.06001,0.835179;EPP=50.3001,5.80219;EPPR=22.2858;GTI=1;LEN=1,1;MEANALT=1.64286,1.5;MQM=60,60;MQMR=60;NS=21;NUMALT=2;ODDS=4.54947;PAIRED=0,0;PAIREDR=0;PAO=26.1667,19.6667;PQA=534,391;PQR=534;PRO=26.1667;QA=592,135;QR=13919;RO=584;RPL=1,0;RPP=72.7387,18.2106;RPPR=1023.96;RPR=35,7;RUN=1,1;SAF=33,2;SAP=57.2971,5.80219;SAR=3,5;SRF=344;SRP=43.2272;SRR=240;TYPE=ins,snp	GT:DP:RO:QR:AO:QA:GL	0:19:16:425:3,0:45,0:0,-34.3106,-38.3423	0:12:9:198:1,0:27,0:0,-15.3996,-17.8344	0:11:10:246:1,0:8,0:0,-21.5837,-22.2886	0:10:9:183:0,0:0,0:0,-16.5439,-16.5439	0:2:2:42:0,0:0,0:0,-3.9899,-3.89672	0:7:7:158:0,0:0,0:0,-14.4447,-14.4447	0:18:15:318:2,0:39,0:0,-25.1499,-28.5994	2:2:0:0:0,2:0,26:-2.46998,-2.46998,0	0:13:13:300:0,0:0,0:0,-27.2289,-27.2289	0:21:19:437:1,0:16,0:0,-37.9309,-39.3053	0:20:17:404:3,0:37,0:0,-33.1411,-36.454	0:8:8:197:0,0:0,0:0,-17.974,-17.974	0:21:18:434:3,0:57,0:0,-33.9776,-39.1	0:13:10:223:2,0:54,0:0,-15.2123,-20.01	0:11:9:228:2,0:27,0:0,-18.2056,-20.6141	0:7:6:153:0,0:0,0:0,-13.8503,-13.8503	0:19:15:305:3,0:41,0:0,-23.8096,-27.4891	0:25:17:432:7,1:129,13:0,-27.3354,-37.7613	0:14:9:220:4,0:49,0:0,-15.4983,-19.877	0:12:9:234:2,0:36,0:0,-17.9133,-21.1428	0:11:9:214:2,0:27,0:0,-16.9311,-19.2778
gi|448814763|ref|NC_000962.3|	54394	.	A	G	65796.7	.	AB=0;ABP=0;AC=21;AF=1;AN=21;AO=2839;CIGAR=1X;DP=2841;DPB=2841;DPRA=0;EPP=13.4806;EPPR=0;GTI=0;LEN=1;MEANALT=1.02439;MQM=59.9856;MQMR=0;NS=21;NUMALT=1;ODDS=226.109;PAIRED=0;PAIREDR=0;PAO=0;PQA=0;PQR=0;PRO=0;QA=73098;QR=0;RO=0;RPL=1353;RPP=16.5401;RPPR=0;RPR=1486;RUN=1;SAF=1371;SAP=10.207;SAR=1468;SRF=0;SRP=0;SRR=0;TYPE=snp	GT:DP:RO:QR:AO:QA:GL	1:70:0:0:70:1977:-178.166,0	1:68:0:0:68:1709:-154.038,0	1:82:0:0:82:2278:-205.252,0	1:67:0:0:67:1837:-165.561,0	1:70:0:0:70:1904:-171.593,0	1:63:0:0:63:1717:-154.745,0	1:90:0:0:90:2479:-223.337,0	1:30:0:0:30:746:-67.3601,0	1:72:0:0:72:1927:-173.66,0	1:85:0:0:85:2300:-207.223,0	1:75:0:0:75:2188:-197.146,0	1:58:0:0:58:1603:-144.516,0	1:77:0:0:77:2169:-195.436,0	1:68:0:0:68:1940:-174.837,0	1:41:0:0:41:1093:-98.6177,0	1:65:0:0:63:1770:-159.431,0	1:55:0:0:55:1529:-137.858,0	1:81:0:0:81:2321:-209.11,0	1:44:0:0:44:1232:-111.137,0	1:47:0:0:47:1279:-115.36,0	1:81:0:0:81:2252:-202.902,0
gi|448814763|ref|NC_000962.3|	55540	.	GC	GCCGCCGCCTC	19678.7	.	AB=0;ABP=0;AC=21;AF=1;AN=21;AO=1126;CIGAR=1M9I1M;DP=1379;DPB=6524.5;DPRA=0;EPP=10.9094;EPPR=3.06821;GTI=0;LEN=9;MEANALT=2.21951;MQM=59.9574;MQMR=59.82;NS=21;NUMALT=1;ODDS=57.8911;PAIRED=0;PAIREDR=0;PAO=11;PQA=217;PQR=217;PRO=11;QA=25202;QR=3487;RO=150;RPL=659;RPP=74.1019;RPPR=240.193;RPR=467;RUN=1;SAF=488;SAP=46.4012;SAR=638;SRF=71;SRP=3.93679;SRR=79;TYPE=ins	GT:DP:RO:QR:AO:QA:GL	1:38:7:200:27:527:-29.3659,0	1:31:3:74:26:534:-41.3612,0	1:28:4:101:22:467:-32.9232,0	1:34:2:44:29:569:-47.1781,0	1:29:4:70:22:387:-28.5025,0	1:31:4:71:20:412:-30.7055,0	1:34:5:113:27:633:-46.795,0	1:14:0:0:11:195:-17.5187,0	1:21:4:82:13:285:-18.2913,0	1:21:6:153:13:300:-13.2108,0	1:32:3:74:26:529:-40.9356,0	1:20:4:86:15:296:-18.8669,0	1:42:9:201:32:684:-43.4612,0	1:32:7:133:21:420:-25.8307,0	1:28:2:49:21:375:-29.3195,0	1:32:2:47:27:494:-40.1429,0	1:30:4:87:23:458:-33.3737,0	1:32:5:115:24:489:-33.6537,0	1:37:3:56:29:565:-45.7857,0	1:26:1:17:21:434:-37.4789,0	1:37:7:178:27:549:-33.3522,0
gi|448814763|ref|NC_000962.3|	55553	.	C	T	28597.1	.	AB=0;ABP=0;AC=21;AF=1;AN=21;AO=1314;CIGAR=1X;DP=1427;DPB=1427;DPRA=0;EPP=19.536;EPPR=7.33403;GTI=0;LEN=1;MEANALT=1;MQM=59.9384;MQMR=60;NS=21;NUMALT=1;ODDS=88.3242;PAIRED=0;PAIREDR=0;PAO=0;PQA=0;PQR=0;PRO=0;QA=34332;QR=2720;RO=113;RPL=733;RPP=41.1912;RPPR=214.873;RPR=581;RUN=1;SAF=562;SAP=62.668;SAR=752;SRF=49;SRP=7.33403;SRR=64;TYPE=snp	GT:DP:RO:QR:AO:QA:GL	1:38:3:68:35:1067:-89.9648,0	1:33:3:84:30:896:-73.0791,0	1:29:3:74:26:756:-61.4114,0	1:35:2:48:33:956:-81.75,0	1:31:4:92:27:711:-55.7338,0	1:32:3:70:29:853:-70.5117,0	1:32:3:92:29:890:-71.8025,0	1:16:0:0:16:443:-40.1369,0	1:21:2:44:19:495:-40.6248,0	1:22:4:101:18:533:-38.9127,0	1:33:3:87:30:893:-72.5327,0	1:20:3:76:17:457:-34.2995,0	1:43:6:142:37:1059:-82.5633,0	1:30:5:85:25:734:-58.5206,0	1:33:2:34:31:896:-77.6743,0	1:34:2:58:32:943:-79.6339,0	1:29:1:26:28:749:-65.0659,0	1:33:4:108:29:849:-66.6992,0	1:38:3:46:35:993:-85.3409,0	1:30:1:32:29:807:-69.6969,0	1:37:4:105:33:928:-74.0496,0
gi|448814763|ref|NC_000962.3|	56540	.	ACC	AC	1.45493e-13	.	AB=0;ABP=0;AC=1;AF=0.047619;AN=21;AO=42;CIGAR=1M1D1M;DP=2288;DPB=2294.33;DPRA=0.764768;EPP=8.18047;EPPR=124.908;GTI=0;LEN=1;MEANALT=1.08333;MQM=60;MQMR=60;NS=21;NUMALT=1;ODDS=35.1473;PAIRED=0;PAIREDR=0;PAO=11;PQA=155.5;PQR=563.5;PRO=27;QA=767;QR=58088;RO=2245;RPL=26;RPP=8.18047;RPPR=84.9179;RPR=16;RUN=1;SAF=40;SAP=77.6676;SAR=2;SRF=1138;SRP=3.93983;SRR=1107;TYPE=del	GT:DP:RO:QR:AO:QA:GL	0:55:54:1533:1:10:0,-137.228	0:52:51:1510:1:10:0,-135.167	0:79:79:2190:0:0:0,-200.488	0:64:64:1747:0:0:0,-159.094	0:51:48:1302:2:23:0,-115.235	0:40:37:1018:3:26:0,-89.45	0:71:71:1887:0:0:0,-170.07	1:20:8:185:12:243:-5.19151,0	0:48:48:1330:0:0:0,-119.957	0:50:48:1332:2:23:0,-119.748	0:64:64:1800:0:0:0,-169.359	0:56:55:1512:1:18:0,-134.521	0:60:60:1646:0:0:0,-151.54	0:66:66:1846:0:0:0,-166.386	0:43:41:1194:2:18:0,-106.019	0:54:53:1455:1:8:0,-130.402	0:63:62:1734:1:8:0,-155.508	0:50:50:1361:0:0:0,-122.74	0:45:45:1268:0:0:0,-114.38	0:36:35:988:1:20:0,-89.7961	0:60:60:1746:0:0:0,-157.397
gi|448814763|ref|NC_000962.3|	56773	.	T	G	1192.26	.	AB=0;ABP=0;AC=1;AF=0.047619;AN=21;AO=59;CIGAR=1X;DP=2700;DPB=2700;DPRA=1.02632;EPP=3.93042;EPPR=5.14888;GTI=0;LEN=1;MEANALT=1;MQM=60;MQMR=59.9962;NS=21;NUMALT=1;ODDS=178.162;PAIRED=0;PAIREDR=0;PAO=0;PQA=0;PQR=0;PRO=0;QA=1426;QR=70446;RO=2641;RPL=24;RPP=7.46366;RPPR=47.6476;RPR=35;RUN=1;SAF=29;SAP=3.0471;SAR=30;SRF=1229;SRP=30.5455;SRR=1412;TYPE=snp	GT:DP:RO:QR:AO:QA:GL	0:69:69:2018:0:0:0,-181.86	0:56:56:1623:0:0:0,-146.326	0:85:85:2610:0:0:0,-235.139	0:53:53:1515:0:0:0,-136.596	0:50:50:1380:0:0:0,-124.448	0:33:33:898:0:0:0,-81.077	0:76:76:2340:0:0:0,-210.846	0:26:26:709:0:0:0,-64.0722	0:64:64:1925:0:0:0,-173.503	0:52:52:1562:0:0:0,-140.844	0:76:76:2259:0:0:0,-203.554	0:69:69:2126:0:0:0,-191.584	0:71:71:2193:0:0:0,-197.617	0:77:76:2230:1:13:0,-199.641	0:61:61:1856:0:0:0,-167.291	1:58:0:0:58:1413:-127.395,0	0:54:54:1612:0:0:0,-145.345	0:60:60:1762:0:0:0,-158.827	0:67:67:2033:0:0:0,-183.223	0:53:53:1658:0:0:0,-149.49	0:70:70:2057:0:0:0,-185.362
gi|448814763|ref|NC_000962.3|	59400	.	C	T	5825.09	.	AB=0;ABP=0;AC=4;AF=0.190476;AN=21;AO=227;CIGAR=1X;DP=2357;DPB=2357;DPRA=1.10661;EPP=3.78514;EPPR=13.0256;GTI=0;LEN=1;MEANALT=1.6;MQM=60;MQMR=59.9958;NS=21;NUMALT=1;ODDS=166.767;PAIRED=0;PAIREDR=0;PAO=0;PQA=0;PQR=0;PRO=0;QA=6647;QR=55608;RO=2125;RPL=124;RPP=7.22889;RPPR=105.697;RPR=103;RUN=1;SAF=132;SAP=16.1061;SAR=95;SRF=1219;SRP=103.122;SRR=906;TYPE=snp	GT:DP:RO:QR:AO:QA:GL	0:47:47:1391:0:0:0,-125.457	0:57:57:1714:0:0:0,-154.523	0:85:84:2443:1:13:0,-218.813	1:60:0:0:59:1740:-156.608,0	0:45:44:1174:0:0:0,-105.754	0:45:45:1324:0:0:0,-119.413	0:62:62:1850:0:0:0,-166.761	0:27:27:757:0:0:0,-68.3985	1:60:0:0:60:1758:-158.47,0	0:44:44:1305:0:0:0,-117.72	0:56:56:1656:0:0:0,-149.292	0:49:49:1439:0:0:0,-129.775	0:53:52:1509:0:0:0,-135.985	0:66:66:1989:0:0:0,-179.265	0:43:43:1286:0:0:0,-116.013	0:63:63:1820:0:0:0,-164.051	0:42:42:1252:0:0:0,-112.95	0:48:48:1372:0:0:0,-123.741	0:49:49:1399:0:0:0,-126.169	1:55:0:0:54:1648:-148.333,0	1:54:0:0:53:1488:-133.965,0
gi|448814763|ref|NC_000962.3|	61354	.	AGG	AG	11311.1	.	AB=0;ABP=0;AC=4;AF=0.190476;AN=21;AO=1330;CIGAR=1M1D1M;DP=2243;DPB=1824;DPRA=0;EPP=82.0323;EPPR=305.289;GTI=0;LEN=1;MEANALT=1.63415;MQM=59.9962;MQMR=59.9727;NS=21;NUMALT=1;ODDS=0.0894661;PAIRED=0;PAIREDR=0;PAO=26.5;PQA=464.5;PQR=320.5;PRO=18.5;QA=27705;QR=18629;RO=880;RPL=701;RPP=11.4741;RPPR=543.47;RPR=629;RUN=1;SAF=238;SAP=1193.75;SAR=1092;SRF=737;SRP=873.662;SRR=143;TYPE=del	GT:DP:RO:QR:AO:QA:GL	0:55:36:689:18:276:0,-37.204	0:48:26:512:22:293:0,-19.7533	1:56:26:482:28:483:-0.0779344,0	0:58:29:574:26:417:0,-12.9939	0:50:23:430:24:397:0,-2.98832	0:32:19:360:12:159:0,-18.1447	0:52:35:671:15:254:0,-37.5519	1:33:3:46:30:628:-52.4336,0	0:58:25:479:31:425:0,-4.9088	0:42:26:542:16:258:0,-25.605	0:48:27:521:20:278:0,-21.9213	0:39:20:364:18:235:0,-11.6581	1:69:32:588:36:598:-0.883519,0	0:60:32:672:28:432:0,-21.6536	0:54:25:456:29:409:0,-3.19137	0:64:31:623:31:494:0,-10.568	0:48:25:500:21:303:0,-15.7074	0:41:20:413:19:299:0,-9.22532	0:47:23:438:24:413:0,-2.26775	1:45:19:345:26:385:-3.56675,0	0:67:34:668:32:493:0,-15.7889
gi|448814763|ref|NC_000962.3|	62049	.	A	G	42520.2	.	AB=0;ABP=0;AC=21;AF=1;AN=21;AO=1940;CIGAR=1X;DP=1950;DPB=1950;DPRA=0;EPP=101.08;EPPR=0;GTI=0;LEN=1;MEANALT=1.21951;MQM=59.9814;MQMR=0;NS=21;NUMALT=1;ODDS=147.198;PAIRED=0;PAIREDR=0;PAO=0;PQA=0;PQR=0;PRO=0;QA=47729;QR=0;RO=0;RPL=768;RPP=185.701;RPPR=0;RPR=1172;RUN=1;SAF=1170;SAP=182.101;SAR=770;SRF=0;SRP=0;SRR=0;TYPE=snp	GT:DP:RO:QR:AO:QA:GL	1:48:0:0:47:1254:-112.93,0	1:58:0:0:57:1464:-131.853,0	1:42:0:0:41:1066:-95.9763,0	1:43:0:0:43:1111:-100.228,0	1:34:0:0:34:746:-67.3509,0	1:34:0:0:33:823:-74.0981,0	1:58:0:0:58:1383:-124.68,0	1:19:0:0:19:426:-38.561,0	1:29:0:0:28:734:-66.1728,0	1:33:0:0:32:803:-72.3127,0	1:42:0:0:42:1081:-97.5253,0	1:33:0:0:33:869:-78.4537,0	1:52:0:0:52:1319:-118.929,0	1:39:0:0:38:901:-81.1024,0	1:41:0:0:41:1077:-97.166,0	1:45:0:0:45:1126:-101.563,0	1:32:0:0:30:740:-66.6273,0	1:37:0:0:37:1059:-95.5724,0	1:50:0:0:50:1301:-117.323,0	1:40:0:0:39:1010:-90.9307,0	1:55:0:0:55:1372:-123.705,0
gi|448814763|ref|NC_000962.3|	62408	.	CGG	CG	0.00017179	.	AB=0;ABP=0;AC=2;AF=0.0952381;AN=21;AO=1107;CIGAR=1M1D1M;DP=2692;DPB=2347.67;DPRA=0;EPP=20.7136;EPPR=107.275;GTI=2;LEN=1;MEANALT=1.2439;MQM=60;MQMR=60;NS=21;NUMALT=1;ODDS=10.1378;PAIRED=0;PAIREDR=0;PAO=23;PQA=420.5;PQR=444.5;PRO=24;QA=25882;QR=39769;RO=1575;RPL=601;RPP=20.7136;RPPR=6.8831;RPR=506;RUN=1;SAF=1107;SAP=2406.83;SAR=0;SRF=282;SRP=1412.22;SRR=1293;TYPE=del	GT:DP:RO:QR:AO:QA:GL	0:69:38:1005:31:724:0,-25.3118	1:61:26:717:35:826:-9.77329,0	1:96:47:1157:49:1224:-6.03781,0	0:63:31:860:32:778:0,-7.40909	0:40:24:646:16:321:0,-29.3116	0:45:31:905:14:313:0,-53.3368	0:80:57:1489:22:486:0,-90.2922	0:41:29:762:12:236:0,-47.4009	0:76:38:988:37:800:0,-16.956	0:56:42:1105:14:285:0,-73.8464	0:79:42:1160:36:837:0,-29.1052	0:49:35:884:13:307:0,-51.944	0:80:47:1240:32:739:0,-45.1111	0:62:36:921:26:610:0,-28.0071	0:49:28:754:20:449:0,-27.4876	0:58:36:922:22:447:0,-42.791	0:51:28:691:23:517:0,-15.6759	0:64:35:1003:28:651:0,-31.7229	0:64:36:985:28:605:0,-34.2471	0:54:25:730:29:662:0,-6.17607	0:69:43:1141:24:529:0,-55.1121
gi|448814763|ref|NC_000962.3|	63146	.	G	T	55879.9	.	AB=0;ABP=0;AC=21;AF=1;AN=21;AO=2424;CIGAR=1X;DP=2425;DPB=2425;DPRA=0;EPP=110.255;EPPR=0;GTI=0;LEN=1;MEANALT=1.02439;MQM=59.9901;MQMR=0;NS=21;NUMALT=1;ODDS=243.138;PAIRED=0;PAIREDR=0;PAO=0;PQA=0;PQR=0;PRO=0;QA=62202;QR=0;RO=0;RPL=1292;RPP=25.9433;RPPR=0;RPR=1132;RUN=1;SAF=1147;SAP=18.1497;SAR=1277;SRF=0;SRP=0;SRR=0;TYPE=snp	GT:DP:RO:QR:AO:QA:GL	1:59:0:0:59:1549:-139.647,0	1:70:0:0:70:1887:-170.069,0	1:75:0:0:75:2098:-189.063,0	1:63:0:0:63:1746:-157.386,0	1:49:0:0:49:1340:-120.845,0	1:44:0:0:44:1196:-107.89,0	1:73:0:0:73:2098:-189.069,0	1:39:0:0:39:1087:-98.0934,0	1:46:0:0:46:1244:-112.21,0	1:40:0:0:40:1056:-95.2883,0	1:58:0:0:58:1622:-146.229,0	1:60:0:0:60:1620:-146.041,0	1:65:0:0:64:1698:-152.986,0	1:56:0:0:56:1615:-145.601,0	1:55:0:0:55:1500:-135.241,0	1:60:0:0:60:1672:-150.718,0	1:53:0:0:53:1528:-137.776,0	1:36:0:0:36:969:-87.4621,0	1:63:0:0:63:1648:-148.549,0	1:62:0:0:62:1617:-145.755,0	1:66:0:0:66:1820:-164.044,0
gi|448814763|ref|NC_000962.3|	63416	.	GCCCCCG	GCCCCG	1017.72	.	AB=0;ABP=0;AC=1;AF=0.047619;AN=21;AO=76;CIGAR=1M1D5M;DP=2115;DPB=2203.14;DPRA=0.997813;EPP=7.12467;EPPR=62.5234;GTI=0;LEN=1;MEANALT=2.3;MQM=60;MQMR=60;NS=21;NUMALT=1;ODDS=139.634;PAIRED=0;PAIREDR=0;PAO=70;PQA=1513;PQR=2257;PRO=101;QA=1426;QR=46935;RO=1947;RPL=28;RPP=14.4391;RPPR=77.8252;RPR=48;RUN=1;SAF=32;SAP=7.12467;SAR=44;SRF=920;SRP=15.7793;SRR=1027;TYPE=del	GT:DP:RO:QR:AO:QA:GL	0:55:47:1166:1:25:0,-107.079	0:42:37:916:1:14:0,-84.0998	1:66:1:13:64:1220:-111.205,0	0:49:42:1026:1:8:0,-94.0088	0:39:33:763:0:0:0,-72.1754	0:49:43:1102:0:0:0,-101.716	0:72:63:1575:3:61:0,-140.456	0:31:30:688:1:16:0,-60.545	0:57:52:1207:1:12:0,-107.674	0:43:40:1001:0:0:0,-90.1756	0:53:48:1131:0:0:0,-102.863	0:45:44:1076:0:0:0,-96.9302	0:46:42:1021:0:0:0,-96.3353	0:55:49:1150:0:0:0,-106.565	0:44:41:973:0:0:0,-87.6749	0:55:52:1356:0:0:0,-127.336	0:48:44:1002:1:12:0,-93.1592	0:38:33:741:0:0:0,-68.3645	0:49:43:1041:1:25:0,-91.4646	0:47:43:1077:0:0:0,-99.8132	0:46:35:870:2:33:0,-75.3921
gi|448814763|ref|NC_000962.3|	64659	.	GTT	GT	1527.39	.	AB=0;ABP=0;AC=2;AF=0.0952381;AN=21;AO=1323;CIGAR=1M1D1M;DP=2765;DPB=2348;DPRA=0;EPP=54.4314;EPPR=40.0166;GTI=4;LEN=1;MEANALT=1.31707;MQM=60;MQMR=60;NS=21;NUMALT=1;ODDS=1.80816;PAIRED=0;PAIREDR=0;PAO=25.5;PQA=518;PQR=631;PRO=30.5;QA=32037;QR=36741;RO=1428;RPL=743;RPP=46.6187;RPPR=34.5423;RPR=580;RUN=1;SAF=1316;SAP=2815.39;SAR=7;SRF=138;SRP=2021.06;SRR=1290;TYPE=del	GT:DP:RO:QR:AO:QA:GL	1:79:33:875:46:1090:-19.3269,0	0:49:25:677:24:610:0,-7.56708	0:92:47:1245:45:1091:0,-13.8726	0:68:37:1072:30:645:0,-38.4902	0:51:34:882:16:372:0,-45.9187	0:38:21:593:15:348:0,-22.0913	0:78:46:1277:31:779:0,-44.8313	1:37:15:343:22:558:-19.3726,0	0:61:31:852:27:658:0,-17.48	0:77:40:1069:37:901:0,-15.1336	0:62:38:996:24:619:0,-33.926	0:48:23:654:25:632:0,-2.00748	0:84:48:1280:36:890:0,-35.1101	0:64:38:1023:26:651:0,-33.4896	0:52:31:846:20:454:0,-35.3174	0:80:44:1253:36:965:0,-25.9284	0:61:30:857:30:649:0,-18.776	0:69:39:1071:30:675:0,-35.6786	0:71:40:1139:31:796:0,-30.8879	0:82:49:1357:32:790:0,-51.0431	0:65:33:916:31:848:0,-6.12059
gi|448814763|ref|NC_000962.3|	65150	.	C	T	61620.1	.	AB=0;ABP=0;AC=21;AF=1;AN=21;AO=2628;CIGAR=1X;DP=2668;DPB=2668;DPRA=0;EPP=3.02352;EPPR=8.7247;GTI=0;LEN=1;MEANALT=1.04878;MQM=59.9901;MQMR=60;NS=21;NUMALT=1;ODDS=166.664;PAIRED=0;PAIREDR=0;PAO=0;PQA=0;PQR=0;PRO=0;QA=69303;QR=895;RO=38;RPL=1305;RPP=3.27802;RPPR=11.239;RPR=1323;RUN=1;SAF=1315;SAP=3.01361;SAR=1313;SRF=11;SRP=17.6392;SRR=27;TYPE=snp	GT:DP:RO:QR:AO:QA:GL	1:71:2:36:69:2004:-177.192,0	1:69:1:23:68:2004:-178.317,0	1:79:2:33:77:2238:-198.539,0	1:60:3:82:57:1679:-143.718,0	1:54:2:44:51:1416:-123.542,0	1:53:1:34:52:1414:-124.11,0	1:85:1:14:84:2372:-212.313,0	1:27:0:0:27:815:-73.637,0	1:64:2:59:62:1759:-152.959,0	1:62:1:18:61:1728:-153.971,0	1:51:1:25:50:1440:-127.361,0	1:51:2:48:49:1451:-126.299,0	1:84:1:25:83:2375:-211.491,0	1:80:2:54:78:2319:-203.834,0	1:50:1:23:49:1412:-124.854,0	1:70:2:40:68:1967:-173.481,0	1:55:3:73:52:1479:-126.56,0	1:65:2:49:63:1780:-155.79,0	1:58:2:54:56:1612:-140.207,0	1:55:4:95:51:1499:-126.39,0	1:82:3:66:78:2308:-201.833,0
gi|448814763|ref|NC_000962.3|	67268	.	A	T	560.086	.	AB=0;ABP=0;AC=1;AF=0.05;AN=20;AO=28;CIGAR=1X;DP=1582;DPB=1582;DPRA=0.702703;EPP=4.25114;EPPR=3.04526;GTI=0;LEN=1;MEANALT=1;MQM=60;MQMR=59.9903;NS=20;NUMALT=1;ODDS=103.265;PAIRED=0;PAIREDR=0;PAO=0;PQA=0;PQR=0;PRO=0;QA=736;QR=39434;RO=1553;RPL=23;RPP=28.1373;RPPR=1225.39;RPR=5;RUN=1;SAF=15;SAP=3.32051;SAR=13;SRF=702;SRP=34.0527;SRR=851;TYPE=snp	GT:DP:RO:QR:AO:QA:GL	0:31:31:809:0:0:0,-73.0605	0:31:31:806:0:0:0,-72.789	.	0:39:39:1019:0:0:0,-91.9581	0:25:25:627:0:0:0,-56.6749	0:27:27:709:0:0:0,-64.0649	0:34:34:975:0:0:0,-88.0209	0:15:15:377:0:0:0,-34.1765	0:46:46:1311:0:0:0,-118.252	0:56:56:1513:0:0:0,-136.415	0:29:29:863:0:0:0,-77.9505	0:28:27:737:0:0:0,-66.4596	0:43:43:1188:0:0:0,-107.175	0:30:30:775:0:0:0,-69.9975	0:28:28:809:0:0:0,-73.0759	0:30:30:840:0:0:0,-75.865	1:28:0:0:28:736:-66.4882,0	0:70:70:1907:0:0:0,-171.867	0:25:25:732:0:0:0,-66.1584	0:28:28:803:0:0:0,-72.5421	0:33:33:890:0:0:0,-80.3564
gi|448814763|ref|NC_000962.3|	67389	.	CGG	CG	1.93116e-06	.	AB=0;ABP=0;AC=1;AF=0.05;AN=20;AO=28;CIGAR=1M1D1M;DP=459;DPB=462.333;DPRA=0.72937;EPP=55.4358;EPPR=138.125;GTI=0;LEN=1;MEANALT=1.07143;MQM=60;MQMR=59.9555;NS=20;NUMALT=1;ODDS=14.8431;PAIRED=0;PAIREDR=0;PAO=10.5;PQA=186;PQR=186;PRO=10.5;QA=477;QR=9896;RO=427;RPL=27;RPP=55.4358;RPPR=540.157;RPR=1;RUN=1;SAF=28;SAP=63.8115;SAR=0;SRF=121;SRP=177.059;SRR=306;TYPE=del	GT:DP:RO:QR:AO:QA:GL	0:6:6:107:0:0:0,-9.80809	0:9:5:90:4:79:0,-0.972466	.	0:13:11:222:2:38:0,-16.5711	0:5:4:56:1:12:0,-3.97995	0:4:4:92:0:0:0,-8.50921	0:6:6:156:0:0:0,-14.2977	0:1:1:21:0:0:0,-2.09995	0:11:10:241:0:0:0,-21.8289	0:9:7:164:2:25:0,-12.6179	0:8:6:151:1:14:0,-12.4032	1:6:3:66:3:74:-0.746571,0	0:13:11:231:2:26:0,-18.5287	0:9:8:160:1:18:0,-12.7992	0:7:6:123:1:24:0,-8.87425	0:6:4:96:2:26:0,-6.40954	0:5:5:85:0:0:0,-7.8198	0:24:20:397:4:64:0,-30.0057	0:11:9:243:2:36:0,-18.7172	0:8:6:125:2:29:0,-8.70273	0:9:8:182:1:12:0,-15.4063
gi|448814763|ref|NC_000962.3|	67509	.	CGG	CG	4817.84	.	AB=0;ABP=0;AC=2;AF=0.1;AN=20;AO=380;CIGAR=1M1D1M;DP=635;DPB=519.333;DPRA=1.14098;EPP=111.835;EPPR=116.519;GTI=3;LEN=1;MEANALT=1.05263;MQM=59.9026;MQMR=60;NS=20;NUMALT=1;ODDS=0.475976;PAIRED=0;PAIREDR=0;PAO=7.5;PQA=108;PQR=198;PRO=11.5;QA=8784;QR=5878;RO=253;RPL=47;RPP=470.425;RPPR=399.755;RPR=333;RUN=1;SAF=290;SAP=231.586;SAR=90;SRF=66;SRP=128.672;SRR=187;TYPE=del	GT:DP:RO:QR:AO:QA:GL	0:8:5:127:3:51:0,-8.71326	0:9:5:110:4:82:0,-2.53517	.	0:22:14:343:8:161:0,-16.4213	0:18:10:259:8:166:0,-8.41968	0:20:16:364:4:85:0,-25.1236	0:23:17:397:6:155:0,-21.7784	0:10:6:120:4:116:0,-0.271285	1:11:3:53:8:149:-8.64901,0	0:21:15:337:6:87:0,-25.1025	0:7:3:66:3:60:0,-0.554997	0:10:5:119:5:90:0,-2.66732	0:8:6:148:2:41:0,-9.67085	0:11:7:181:4:92:0,-8.03743	0:12:6:130:6:118:0,-1.09982	0:10:9:173:1:25:0,-14.8807	0:6:4:88:2:49:0,-3.48428	0:26:19:454:7:142:0,-28.1127	0:16:8:174:7:170:0,-0.339941	0:16:11:247:5:104:0,-12.8853	1:11:4:68:7:121:-4.7726,0
gi|448814763|ref|NC_000962.3|	68168	.	T	C	780.551	.	AB=0;ABP=0;AC=1;AF=0.05;AN=20;AO=37;CIGAR=1X;DP=2455;DPB=2455;DPRA=0.578536;EPP=3.06899;EPPR=76.4668;GTI=0;LEN=1;MEANALT=1;MQM=60;MQMR=60;NS=20;NUMALT=1;ODDS=158.254;PAIRED=0;PAIREDR=0;PAO=0;PQA=0;PQR=0;PRO=0;QA=1011;QR=62293;RO=2418;RPL=13;RPP=10.1116;RPPR=65.6004;RPR=24;RUN=1;SAF=19;SAP=3.06899;SAR=18;SRF=1169;SRP=8.75779;SRR=1249;TYPE=snp	GT:DP:RO:QR:AO:QA:GL	0:47:47:1348:0:0:0,-121.581	0:53:52:1431:1:14:0,-127.64	.	0:56:56:1669:0:0:0,-150.472	0:39:39:1109:0:0:0,-100.074	0:38:38:1074:0:0:0,-96.9252	0:62:62:1728:0:0:0,-155.769	0:22:21:585:1:12:0,-51.721	0:51:51:1445:0:0:0,-130.309	0:75:75:2124:0:0:0,-191.407	0:59:59:1573:0:0:0,-141.812	0:50:50:1356:0:0:0,-122.29	0:66:66:1761:0:0:0,-158.729	0:44:44:1204:0:0:0,-108.616	0:61:61:1744:0:0:0,-157.213	0:72:72:2051:0:0:0,-184.837	0:57:57:1621:0:0:0,-146.142	0:64:64:1864:0:0:0,-168.008	1:35:0:0:35:985:-88.9062,0	0:44:44:1250:0:0:0,-112.764	0:52:52:1564:0:0:0,-141.019
gi|448814763|ref|NC_000962.3|	68336	.	GT	TC	3681.02	.	AB=0;ABP=0;AC=15;AF=0.75;AN=20;AO=331;CIGAR=2X;DP=390;DPB=413.5;DPRA=7.23485;EPP=252.467;EPPR=8.80089;GTI=5;LEN=2;MEANALT=1.15152;MQM=60;MQMR=60;NS=20;NUMALT=1;ODDS=0.430726;PAIRED=0;PAIREDR=0;PAO=15;PQA=389;PQR=613;PRO=24;QA=7084;QR=1305;RO=54;RPL=65;RPP=268.055;RPPR=73.9451;RPR=266;RUN=1;SAF=5;SAP=678.994;SAR=326;SRF=29;SRP=3.6537;SRR=25;TYPE=mnp	GT:DP:RO:QR:AO:QA:GL	1:6:1:24:4:80:-4.99879,0	1:7:1:13:6:86:-4.2734,0	.	1:10:2:62:6:101:-0.908254,0	1:4:0:0:4:50:-4.62497,0	1:3:0:0:3:53:-2.94662,0	0:6:3:66:3:51:0,-1.01807	1:18:1:33:17:362:-28.0424,0	1:5:0:0:5:75:-2.15018,0	1:12:2:45:10:172:-9.119,0	0:5:2:51:3:38:0,-2.00471	1:8:2:50:5:72:-1.9102,0	0:6:4:92:2:31:0,-5.56433	0:11:5:108:6:97:0,-1.04307	1:8:1:21:7:137:-10.4254,0	1:12:1:10:10:174:-14.7634,0	1:11:0:0:11:181:-13.7544,0	1:19:3:80:16:291:-13.677,0	1:2:0:0:2:45:-1.7749,0	0:3:1:35:2:19:0,-3.41866	1:16:3:87:13:265:-18.3642,0
gi|448814763|ref|NC_000962.3|	68481	.	ACC	AC	1.94312e-13	.	AB=0;ABP=0;AC=1;AF=0.05;AN=20;AO=95;CIGAR=1M1D1M;DP=2887;DPB=2878;DPRA=0.976255;EPP=99.5837;EPPR=3.35589;GTI=0;LEN=1;MEANALT=1.88889;MQM=59.5789;MQMR=60;NS=20;NUMALT=1;ODDS=56.5465;PAIRED=0;PAIREDR=0;PAO=11.5;PQA=182;PQR=418;PRO=20.5;QA=2208;QR=70897;RO=2771;RPL=78;RPP=88.0634;RPPR=40.5946;RPR=17;RUN=1;SAF=91;SAP=176.02;SAR=4;SRF=1307;SRP=22.3263;SRR=1464;TYPE=del	GT:DP:RO:QR:AO:QA:GL	0:60:56:1437:3:62:0,-123.81	0:55:55:1500:0:0:0,-135.247	.	0:64:59:1616:4:93:0,-137.113	0:46:34:893:11:233:0,-64.4861	0:52:41:1080:11:252:0,-77.6908	0:82:80:2264:0:0:0,-203.86	1:23:12:304:11:311:-0.657035,0	0:76:71:2008:4:86:0,-173.035	0:90:86:2306:4:100:0,-198.524	0:87:80:2189:5:120:0,-186.25	0:73:68:1948:3:66:0,-169.446	0:81:78:2110:1:25:0,-187.685	0:83:77:2088:4:87:0,-182.368	0:73:69:1853:3:65:0,-160.973	0:85:80:2227:5:114:0,-190.186	0:61:58:1663:3:61:0,-144.23	0:90:86:2383:3:43:0,-210.699	0:45:44:1212:0:0:0,-109.201	0:55:50:1424:2:50:0,-123.702	0:73:70:1984:2:56:0,-174.609
gi|448814763|ref|NC_000962.3|	68702	.	C	T	1224.35	.	AB=0;ABP=0;AC=1;AF=0.05;AN=20;AO=53;CIGAR=1X;DP=2144;DPB=2144;DPRA=1.00766;EPP=4.03458;EPPR=10.5205;GTI=0;LEN=1;MEANALT=2;MQM=60;MQMR=60;NS=20;NUMALT=1;ODDS=145.906;PAIRED=0;PAIREDR=0;PAO=0;PQA=0;PQR=0;PRO=0;QA=1450;QR=54347;RO=2089;RPL=29;RPP=4.03458;RPPR=23.0941;RPR=24;RUN=1;SAF=21;SAP=7.96781;SAR=32;SRF=1051;SRP=3.18597;SRR=1038;TYPE=snp	GT:DP:RO:QR:AO:QA:GL	0:52:52:1470:0:0:0,-132.548	0:42:42:1166:0:0:0,-105.193	.	0:48:48:1350:0:0:0,-121.757	0:46:46:1242:0:0:0,-112.027	0:34:34:919:0:0:0,-82.9604	0:61:61:1764:0:0:0,-159.005	0:33:33:992:0:0:0,-89.5614	0:67:67:1823:0:0:0,-164.312	0:51:51:1410:0:0:0,-127.144	0:58:58:1703:0:0:0,-153.526	0:56:56:1642:0:0:0,-148.039	0:63:63:1784:0:0:0,-160.808	0:68:68:1976:0:0:0,-178.086	0:70:70:1954:0:0:0,-176.106	1:54:0:0:53:1450:-130.561,0	0:45:45:1249:0:0:0,-112.664	0:61:60:1719:0:0:0,-154.879	0:53:53:1534:0:0:0,-138.312	0:46:46:1269:0:0:0,-114.459	0:41:41:1101:0:0:0,-99.3374
gi|448814763|ref|NC_000962.3|	69989	.	GTGCC	ATGCC	40211.3	.	AB=0;ABP=0;AC=20;AF=1;AN=20;AO=1716;CIGAR=1X4M;DP=2139;DPB=2091.4;DPRA=0;EPP=197.461;EPPR=3.0103;GTI=0;LEN=1;MEANALT=2.45;MQM=60;MQMR=60;NS=20;NUMALT=1;ODDS=46.2386;PAIRED=0;PAIREDR=0;PAO=28.1667;PQA=534;PQR=187;PRO=15.1667;QA=45579;QR=41;RO=2;RPL=927;RPP=27.1091;RPPR=7.35324;RPR=789;RUN=1;SAF=1171;SAP=498.901;SAR=545;SRF=1;SRP=3.0103;SRR=1;TYPE=snp	GT:DP:RO:QR:AO:QA:GL	1:46:0:0:38:1156:-103.364,0	1:50:0:0:42:1267:-113.953,0	.	1:55:0:0:42:1245:-112.051,0	1:58:0:0:54:1468:-131.879,0	1:40:1:13:32:946:-84.0267,0	1:66:0:0:57:1548:-139.378,0	1:38:0:0:19:537:-48.2228,0	1:64:0:0:53:1599:-143.935,0	1:52:0:0:45:1336:-120.318,0	1:52:0:0:48:1384:-124.64,0	1:36:1:28:33:999:-87.324,0	1:51:0:0:45:1270:-114.254,0	1:62:0:0:49:1326:-119.223,0	1:46:0:0:38:1088:-97.8727,0	1:63:0:0:53:1587:-142.899,0	1:38:0:0:30:795:-71.5491,0	1:73:0:0:65:1861:-167.505,0	1:55:0:0:51:1504:-135.457,0	1:53:0:0:46:1334:-120.02,0	1:62:0:0:56:1649:-148.486,0
gi|448814763|ref|NC_000962.3|	70267	.	G	T	45108.3	.	AB=0;ABP=0;AC=20;AF=1;AN=20;AO=1976;CIGAR=1X;DP=1983;DPB=1983;DPRA=0;EPP=12.7204;EPPR=18.2106;GTI=0;LEN=1;MEANALT=1;MQM=59.996;MQMR=60;NS=20;NUMALT=1;ODDS=177.774;PAIRED=0;PAIREDR=0;PAO=0;PQA=0;PQR=0;PRO=0;QA=50389;QR=126;RO=7;RPL=818;RPP=130.046;RPPR=10.7656;RPR=1158;RUN=1;SAF=861;SAP=73.9084;SAR=1115;SRF=1;SRP=10.7656;SRR=6;TYPE=snp	GT:DP:RO:QR:AO:QA:GL	1:54:0:0:54:1531:-138.049,0	1:42:1:20:41:1163:-102.935,0	.	1:48:1:12:47:1315:-117.404,0	1:42:0:0:42:1054:-95.0963,0	1:31:1:20:30:727:-63.6642,0	1:56:0:0:56:1537:-138.579,0	1:33:0:0:33:877:-79.1854,0	1:56:0:0:56:1501:-135.337,0	1:56:1:35:55:1457:-127.878,0	1:52:0:0:52:1495:-134.814,0	1:46:2:27:44:1191:-104.88,0	1:57:0:0:57:1580:-142.452,0	1:52:1:12:51:1413:-126.226,0	1:36:0:0:36:965:-87.094,0	1:51:0:0:51:1375:-123.998,0	1:43:0:0:43:1220:-110.066,0	1:58:0:0:58:1506:-135.78,0	1:44:0:0:44:1159:-104.56,0	1:44:0:0:44:1157:-104.376,0	1:47:0:0:47:1326:-119.601,0
gi|448814763|ref|NC_000962.3|	70816	.	A	G	64568.4	.	AB=0;ABP=0;AC=20;AF=1;AN=20;AO=2685;CIGAR=1X;DP=2688;DPB=2688;DPRA=0;EPP=11.5902;EPPR=3.0103;GTI=0;LEN=1;MEANALT=1.025;MQM=59.9911;MQMR=60;NS=20;NUMALT=1;ODDS=244.11;PAIRED=0;PAIREDR=0;PAO=0;PQA=0;PQR=0;PRO=0;QA=71769;QR=28;RO=2;RPL=1229;RPP=44.684;RPPR=7.35324;RPR=1456;RUN=1;SAF=1347;SAP=3.07581;SAR=1338;SRF=1;SRP=3.0103;SRR=1;TYPE=snp	GT:DP:RO:QR:AO:QA:GL	1:67:0:0:67:1986:-178.991,0	1:51:1:15:50:1469:-130.97,0	.	1:55:0:0:55:1685:-151.914,0	1:51:0:0:51:1461:-131.751,0	1:47:0:0:47:1373:-123.829,0	1:73:0:0:73:2248:-202.575,0	1:36:0:0:36:1042:-94.05,0	1:64:0:0:64:1887:-170.086,0	1:88:0:0:87:2616:-235.598,0	1:62:0:0:62:1864:-168.019,0	1:49:0:0:49:1514:-136.53,0	1:84:0:0:84:2398:-216.056,0	1:47:0:0:47:1430:-128.971,0	1:60:1:13:59:1746:-156.096,0	1:74:0:0:74:2198:-198.064,0	1:51:0:0:51:1491:-134.45,0	1:111:0:0:111:3328:-299.744,0	1:62:0:0:62:1917:-172.789,0	1:49:0:0:49:1491:-134.453,0	1:64:0:0:64:1993:-179.636,0
gi|448814763|ref|NC_000962.3|	70889	.	TGG	TG	2.62007e-09	.	AB=0;ABP=0;AC=1;AF=0.05;AN=20;AO=754;CIGAR=1M1D1M;DP=2667;DPB=2446.67;DPRA=0;EPP=171.671;EPPR=5.87655;GTI=0;LEN=1;MEANALT=1.45;MQM=59.9735;MQMR=60;NS=20;NUMALT=1;ODDS=21.2288;PAIRED=0;PAIREDR=0;PAO=22;PQA=463;PQR=581;PRO=28;QA=16666;QR=44210;RO=1894;RPL=313;RPP=50.1952;RPPR=357.435;RPR=441;RUN=1;SAF=83;SAP=998.731;SAR=671;SRF=1261;SRP=455.172;SRR=633;TYPE=del	GT:DP:RO:QR:AO:QA:GL	0:59:43:1025:16:276:0,-67.466	0:57:43:1002:14:261:0,-66.7282	.	0:63:46:1041:17:356:0,-61.6603	0:43:31:759:11:219:0,-48.6427	0:45:33:780:12:245:0,-51.1469	0:66:53:1200:12:227:0,-87.6037	1:20:8:112:11:174:-5.59673,0	0:60:41:969:18:314:0,-59.0027	0:98:82:1754:16:264:0,-134.136	0:56:41:868:14:282:0,-53.6471	0:50:40:864:8:145:0,-64.7327	0:85:66:1465:18:365:0,-99.0132	0:60:45:1031:11:162:0,-79.1694	0:55:38:835:16:301:0,-48.0875	0:79:66:1516:11:197:0,-118.748	0:51:33:737:18:376:0,-32.4999	0:112:87:1979:24:492:0,-133.85	0:61:55:1297:6:111:0,-106.779	0:49:33:825:15:296:0,-49.1838	0:56:35:751:21:443:0,-27.7199
gi|448814763|ref|NC_000962.3|	71336	.	G	C	6512.47	.	AB=0;ABP=0;AC=20;AF=1;AN=20;AO=297;CIGAR=1X;DP=297;DPB=297;DPRA=0;EPP=113.624;EPPR=0;GTI=0;LEN=1;MEANALT=1;MQM=60;MQMR=0;NS=20;NUMALT=1;ODDS=20.8698;PAIRED=0;PAIREDR=0;PAO=0;PQA=0;PQR=0;PRO=0;QA=8139;QR=0;RO=0;RPL=284;RPP=539.964;RPPR=0;RPR=13;RUN=1;SAF=88;SAP=110.056;SAR=209;SRF=0;SRP=0;SRR=0;TYPE=snp	GT:DP:RO:QR:AO:QA:GL	1:8:0:0:8:269:-24.5293,0	1:7:0:0:7:226:-20.6558,0	.	1:4:0:0:4:134:-12.3833,0	1:2:0:0:2:57:-5.41363,0	1:4:0:0:4:126:-11.652,0	1:6:0:0:6:213:-19.5156,0	1:1:0:0:1:31:-3.09945,0	1:4:0:0:4:128:-11.8344,0	1:5:0:0:5:138:-12.6929,0	1:5:0:0:5:175:-16.0916,0	1:4:0:0:4:131:-12.1092,0	1:5:0:0:5:126:-11.5884,0	1:15:0:0:15:461:-41.7849,0	1:5:0:0:5:145:-13.3338,0	1:5:0:0:5:144:-13.2418,0	1:5:0:0:5:169:-15.5418,0	1:22:0:0:22:706:-63.8184,0	1:2:0:0:2:70:-6.64733,0	1:8:0:0:8:258:-23.5314,0	1:15:0:0:15:472:-42.7814,0
gi|448814763|ref|NC_000962.3|	71453	.	TCCCCCCCG	TCCCCCCCCG	398.507	.	AB=0;ABP=0;AC=2;AF=0.0952381;AN=21;AO=76;CIGAR=1M1I8M;DP=495;DPB=542.444;DPRA=1.38636;EPP=74.4403;EPPR=119.229;GTI=1;LEN=1;MEANALT=2.04545;MQM=59.8553;MQMR=60;NS=21;NUMALT=1;ODDS=1.456;PAIRED=0;PAIREDR=0;PAO=26.5;PQA=637;PQR=637;PRO=26.5;QA=1754;QR=8688;RO=361;RPL=3;RPP=143.013;RPPR=710.688;RPR=73;RUN=1;SAF=62;SAP=68.8402;SAR=14;SRF=251;SRP=122.598;SRR=110;TYPE=ins	GT:DP:RO:QR:AO:QA:GL	0:13:8:181:3:67:0,-10.2832	0:1:1:23:0:0:0,-2.29991	0:14:7:146:5:115:0,-2.78102	0:17:8:182:4:95:0,-7.84342	1:2:1:12:1:25:-1.29987,0	0:7:5:115:0:0:0,-10.4527	0:14:7:153:5:103:0,-4.51592	0:7:3:82:0:0:0,-7.46718	0:9:7:179:1:25:0,-13.9307	0:20:12:328:1:25:0,-27.3489	0:8:5:133:1:35:0,-8.84545	0:8:6:132:1:29:0,-9.24915	0:16:10:268:3:75:0,-17.396	0:6:2:53:1:31:0,-1.99194	1:6:2:40:2:50:-0.924846,0	0:12:10:267:0:0:0,-24.0955	0:12:7:159:0:0:0,-14.3619	0:33:19:445:12:230:0,-19.3905	0:8:6:137:2:30:0,-9.7074	0:16:7:178:2:51:0,-11.4602	0:14:12:291:0:0:0,-26.2493
gi|448814763|ref|NC_000962.3|	71584	.	CC	CCGAGCGCTGTTCTGGCGCTAATCTGACGCTAGAATAGC	15914.8	.	AB=0;ABP=0;AC=21;AF=1;AN=21;AO=894;CIGAR=1M37I1M;DP=1010;DPB=18335.5;DPRA=0;EPP=37.987;EPPR=13.0611;GTI=0;LEN=37;MEANALT=2.04878;MQM=59.9407;MQMR=60;NS=21;NUMALT=1;ODDS=53.3363;PAIRED=0;PAIREDR=0;PAO=18.5;PQA=20.5;PQR=20.5;PRO=18.5;QA=19391;QR=1652;RO=70;RPL=313;RPP=177.466;RPPR=138.138;RPR=581;RUN=1;SAF=404;SAP=20.9747;SAR=490;SRF=42;SRP=9.09042;SRR=28;TYPE=ins	GT:DP:RO:QR:AO:QA:GL	1:17:3:63:12:213:-13.496,0	1:17:2:54:14:271:-19.5092,0	1:25:1:20:22:447:-38.4313,0	1:31:3:65:27:551:-43.7358,0	1:11:1:10:8:145:-12.2263,0	1:13:0:0:13:228:-20.6949,0	1:29:0:0:29:504:-45.5323,0	1:16:3:68:13:249:-16.2544,0	1:24:1:10:21:403:-35.4642,0	1:41:3:91:31:597:-45.5554,0	1:28:1:10:23:433:-38.1458,0	1:10:0:0:9:187:-16.9444,0	1:28:0:0:26:517:-46.6381,0	1:20:3:76:16:313:-21.3084,0	1:17:1:15:13:243:-20.5474,0	1:20:0:0:16:317:-28.6015,0	1:15:0:0:13:234:-21.0376,0	1:53:4:104:48:871:-68.9839,0	1:18:0:0:13:233:-20.9845,0	1:30:1:33:28:537:-45.2626,0	1:29:3:73:25:522:-40.4074,0
gi|448814763|ref|NC_000962.3|	71749	.	AGG	AG	950.216	.	AB=0;ABP=0;AC=2;AF=0.0952381;AN=21;AO=927;CIGAR=1M1D1M;DP=2067;DPB=1773;DPRA=0;EPP=162.582;EPPR=365.546;GTI=3;LEN=1;MEANALT=1.31707;MQM=59.9989;MQMR=59.9608;NS=21;NUMALT=1;ODDS=8.1575;PAIRED=0;PAIREDR=0;PAO=12;PQA=248.5;PQR=281.5;PRO=13;QA=21499;QR=28998;RO=1123;RPL=335;RPP=157.728;RPPR=5.65745;RPR=592;RUN=1;SAF=2;SAP=1998.63;SAR=925;SRF=869;SRP=734.36;SRR=254;TYPE=del	GT:DP:RO:QR:AO:QA:GL	0:42:26:726:16:343:0,-34.5263	0:41:25:738:16:346:0,-35.3489	0:48:26:727:22:464:0,-19.5895	0:45:30:820:14:281:0,-48.573	0:34:18:456:15:329:0,-11.4603	0:31:17:468:14:309:0,-14.358	0:44:26:688:18:404:0,-25.5931	0:17:10:254:7:100:0,-13.9687	0:50:31:845:18:419:0,-38.3706	0:75:51:1447:24:526:0,-86.0858	0:63:38:1046:22:495:0,-49.6252	0:32:22:626:9:193:0,-39.0288	0:46:26:725:19:422:0,-27.3175	1:54:21:504:31:670:-14.9213,0	0:43:26:750:15:324:0,-40.1015	0:38:27:718:10:270:0,-42.5703	1:29:12:337:17:356:-1.71339,0	0:93:63:1788:28:687:0,-99.1078	0:42:20:540:21:496:0,-3.98856	0:44:20:568:23:523:0,-4.09919	0:67:42:1123:25:510:0,-55.2183
gi|448814763|ref|NC_000962.3|	71770	.	GCC	GC	0	.	AB=0;ABP=0;AC=1;AF=0.047619;AN=21;AO=34;CIGAR=1M1D1M;DP=2238;DPB=2239;DPRA=0.898914;EPP=4.03217;EPPR=12.0985;GTI=0;LEN=1;MEANALT=1.07692;MQM=60;MQMR=59.9687;NS=21;NUMALT=1;ODDS=43.3892;PAIRED=0;PAIREDR=0;PAO=8.5;PQA=175;PQR=345;PRO=14.5;QA=622;QR=56022;RO=2202;RPL=16;RPP=3.26577;RPPR=145.408;RPR=18;RUN=1;SAF=25;SAP=19.3602;SAR=9;SRF=898;SRP=165.561;SRR=1304;TYPE=del	GT:DP:RO:QR:AO:QA:GL	0:56:55:1495:0:0:0,-134.549	0:52:52:1538:0:0:0,-138.684	0:57:57:1461:0:0:0,-133.975	0:46:45:1151:1:9:0,-102.93	0:37:36:955:1:12:0,-85.0016	0:33:33:828:0:0:0,-77.9118	0:48:47:1254:1:12:0,-111.907	1:16:7:195:9:221:-2.30762,0	0:61:59:1586:2:28:0,-140.325	0:90:88:2293:2:27:0,-204.036	0:67:67:1813:0:0:0,-163.41	0:31:29:810:2:26:0,-70.6221	0:50:50:1349:0:0:0,-123.905	0:57:57:1488:0:0:0,-134.16	0:46:46:1352:0:0:0,-121.948	0:46:45:1145:1:10:0,-105.618	0:33:31:836:2:26:0,-72.9804	0:108:107:2819:1:9:0,-253.036	0:44:44:1238:0:0:0,-111.68	0:51:48:1316:2:17:0,-117.023	0:70:68:1956:2:33:0,-173.156
gi|448814763|ref|NC_000962.3|	74061	.	TGG	TG	7.95575e-14	.	AB=0;ABP=0;AC=1;AF=0.047619;AN=21;AO=190;CIGAR=1M1D1M;DP=2717;DPB=2675;DPRA=0.887484;EPP=302.948;EPPR=169.967;GTI=0;LEN=1;MEANALT=1.33333;MQM=60;MQMR=60;NS=21;NUMALT=1;ODDS=39.6976;PAIRED=0;PAIREDR=0;PAO=16.5;PQA=322.5;PQR=357.5;PRO=17.5;QA=3517;QR=62439;RO=2518;RPL=15;RPP=295.588;RPPR=41.7691;RPR=175;RUN=1;SAF=11;SAP=325.577;SAR=179;SRF=1254;SRP=3.09654;SRR=1264;TYPE=del	GT:DP:RO:QR:AO:QA:GL	0:52:49:1143:3:52:0,-98.2367	0:68:65:1633:3:26:0,-144.772	0:91:86:2154:5:74:0,-187.276	0:86:78:1994:8:167:0,-164.455	0:55:49:1252:5:86:0,-105.004	0:54:48:1189:6:96:0,-98.4451	0:67:65:1624:2:20:0,-144.489	1:30:13:272:17:322:-4.48055,0	0:61:53:1306:8:118:0,-107.004	0:46:41:1039:4:72:0,-87.0802	0:69:62:1594:7:89:0,-135.559	0:46:40:999:5:73:0,-83.4404	0:74:68:1849:6:99:0,-157.579	0:75:70:1907:5:53:0,-166.994	0:58:52:1375:5:88:0,-115.903	0:82:73:1822:7:90:0,-155.974	0:67:59:1599:7:97:0,-135.292	0:62:54:1386:8:123:0,-113.755	0:61:58:1526:3:45:0,-132.217	0:66:59:1558:7:128:0,-128.761	0:72:63:1706:8:135:0,-141.476
gi|448814763|ref|NC_000962.3|	74292	.	GCC	GC	1.6355e-12	.	AB=0;ABP=0;AC=1;AF=0.047619;AN=21;AO=603;CIGAR=1M1D1M;DP=2527;DPB=2346;DPRA=0;EPP=26.6372;EPPR=70.344;GTI=0;LEN=1;MEANALT=1.09756;MQM=60;MQMR=60;NS=21;NUMALT=1;ODDS=34.8363;PAIRED=0;PAIREDR=0;PAO=13;PQA=172.5;PQR=484.5;PRO=26;QA=12993;QR=48353;RO=1920;RPL=262;RPP=25.4849;RPPR=3.77484;RPR=341;RUN=1;SAF=1;SAP=1303.74;SAR=602;SRF=1203;SRP=270.142;SRR=717;TYPE=del	GT:DP:RO:QR:AO:QA:GL	0:63:53:1440:10:185:0,-113.015	0:61:50:1364:11:200:0,-107.711	0:89:78:2034:11:162:0,-168.565	0:67:57:1492:10:210:0,-115.413	0:55:47:1192:8:164:0,-92.552	0:34:26:665:8:149:0,-46.5022	0:79:72:1917:7:87:0,-164.812	1:33:12:278:21:295:-0.278333,0	0:52:39:1056:13:258:0,-74.7565	0:51:45:1101:6:107:0,-91.403	0:66:55:1424:10:129:0,-119.63	0:60:49:1287:11:193:0,-98.5323	0:82:67:1807:15:236:0,-143.006	0:69:51:1309:16:261:0,-94.3913	0:49:33:948:15:326:0,-59.0104	0:70:58:1532:12:195:0,-120.41	0:48:38:957:10:195:0,-68.6249	0:39:34:833:5:92:0,-66.7395	0:63:55:1470:8:146:0,-119.223	0:45:40:1040:5:117:0,-83.0821	0:65:52:1391:13:214:0,-109.159
gi|448814763|ref|NC_000962.3|	74657	.	AGG	AAG	1325.62	.	AB=0;ABP=0;AC=1;AF=0.047619;AN=21;AO=72;CIGAR=1M1X1M;DP=2474;DPB=2462.67;DPRA=1.51176;EPP=3.0103;EPPR=16.7912;GTI=0;LEN=1;MEANALT=2.5;MQM=60;MQMR=60;NS=21;NUMALT=1;ODDS=77.0221;PAIRED=0;PAIREDR=0;PAO=4.33333;PQA=61;PQR=256.5;PRO=12.8333;QA=1576;QR=58986;RO=2307;RPL=38;RPP=3.49285;RPPR=96.4062;RPR=34;RUN=1;SAF=40;SAP=4.9405;SAR=32;SRF=1137;SRP=4.03533;SRR=1170;TYPE=snp	GT:DP:RO:QR:AO:QA:GL	0:70:68:1865:0:0:0,-167.918	0:45:43:1103:0:0:0,-99.3753	0:76:71:1888:0:0:0,-171.804	0:55:50:1366:0:0:0,-123.071	0:60:55:1484:0:0:0,-133.564	0:43:41:1135:0:0:0,-102.209	0:82:77:2078:0:0:0,-187.116	0:14:11:306:0:0:0,-27.6239	0:62:58:1583:0:0:0,-142.565	0:56:50:1375:0:0:0,-123.795	0:61:59:1702:0:0:0,-153.221	0:49:48:1269:0:0:0,-114.362	0:105:99:2682:1:12:0,-240.401	0:73:68:1854:0:0:0,-166.924	0:60:57:1502:0:0:0,-135.292	1:73:0:0:71:1564:-140.865,0	0:51:45:1211:0:0:0,-109.078	0:41:38:1087:0:0:0,-97.9697	0:66:61:1720:0:0:0,-154.905	0:56:53:1455:0:0:0,-131.034	0:65:63:1713:0:0:0,-154.29
gi|448814763|ref|NC_000962.3|	75233	.	C	A	51881.5	.	AB=0;ABP=0;AC=21;AF=1;AN=21;AO=2203;CIGAR=1X;DP=2205;DPB=2205;DPRA=0;EPP=6.2128;EPPR=7.35324;GTI=0;LEN=1;MEANALT=1;MQM=59.9691;MQMR=60;NS=21;NUMALT=1;ODDS=130.328;PAIRED=0;PAIREDR=0;PAO=0;PQA=0;PQR=0;PRO=0;QA=57637;QR=24;RO=2;RPL=1186;RPP=31.1626;RPPR=7.35324;RPR=1017;RUN=1;SAF=1124;SAP=5.00632;SAR=1079;SRF=2;SRP=7.35324;SRR=0;TYPE=snp	GT:DP:RO:QR:AO:QA:GL	1:35:0:0:35:998:-90.0859,0	1:38:0:0:38:1112:-100.344,0	1:71:0:0:71:2013:-181.41,0	1:48:0:0:48:1331:-120.043,0	1:49:1:12:48:1376:-122.89,0	1:54:0:0:54:1493:-134.624,0	1:62:0:0:62:1785:-160.9,0	1:14:0:0:14:333:-30.204,0	1:45:0:0:45:1298:-117.079,0	1:41:0:0:41:1191:-107.457,0	1:57:0:0:57:1648:-148.569,0	1:41:0:0:41:1212:-109.344,0	1:56:0:0:56:1610:-145.154,0	1:56:0:0:56:1672:-150.737,0	1:50:0:0:50:1397:-125.983,0	1:51:1:12:50:1437:-128.393,0	1:44:0:0:44:1260:-113.662,0	1:47:0:0:47:1336:-120.5,0	1:57:0:0:57:1635:-147.407,0	1:42:0:0:42:1251:-112.862,0	1:77:0:0:77:2169:-195.45,0
gi|448814763|ref|NC_000962.3|	75586	.	C	G	14850.6	.	AB=0;ABP=0;AC=11;AF=0.52381;AN=21;AO=598;CIGAR=1X;DP=2135;DPB=2135;DPRA=0.942437;EPP=3.0684;EPPR=9.7454;GTI=0;LEN=1;MEANALT=1.08333;MQM=59.9833;MQMR=59.9987;NS=21;NUMALT=1;ODDS=134.323;PAIRED=0;PAIREDR=0;PAO=0;PQA=0;PQR=0;PRO=0;QA=16695;QR=39157;RO=1535;RPL=331;RPP=17.8838;RPPR=40.5959;RPR=267;RUN=1;SAF=302;SAP=3.14102;SAR=296;SRF=784;SRP=4.55084;SRR=751;TYPE=snp	GT:DP:RO:QR:AO:QA:GL	1:65:0:0:65:1823:-164.307,0	0:53:52:1554:0:0:0,-139.789	0:61:61:1721:0:0:0,-155.139	1:52:0:0:52:1467:-132.281,0	1:46:0:0:46:1258:-113.469,0	1:46:0:0:45:1334:-120.193,0	0:51:51:1465:0:0:0,-132.105	1:24:0:0:24:654:-59.1227,0	1:55:0:0:55:1546:-139.393,0	1:39:0:0:39:1095:-98.8072,0	0:62:62:1793:0:0:0,-161.617	0:39:39:1169:0:0:0,-105.476	1:65:0:0:65:1798:-162.062,0	0:58:58:1731:0:0:0,-156.046	0:41:41:1204:0:0:0,-108.624	0:56:56:1485:0:0:0,-133.888	1:43:0:0:43:1203:-108.528,0	0:30:30:780:0:0:0,-70.4489	0:36:36:1079:0:0:0,-97.3821	1:49:0:0:49:1477:-133.194,0	1:65:0:0:65:1840:-165.844,0
gi|448814763|ref|NC_000962.3|	75940	.	G	C	55916.6	.	AB=0;ABP=0;AC=21;AF=1;AN=21;AO=2337;CIGAR=1X;DP=2337;DPB=2337;DPRA=0;EPP=3.27883;EPPR=0;GTI=0;LEN=1;MEANALT=1;MQM=59.9983;MQMR=0;NS=21;NUMALT=1;ODDS=162.425;PAIRED=0;PAIREDR=0;PAO=0;PQA=0;PQR=0;PRO=0;QA=62078;QR=0;RO=0;RPL=1174;RPP=3.12273;RPPR=0;RPR=1163;RUN=1;SAF=1183;SAP=3.79173;SAR=1154;SRF=0;SRP=0;SRR=0;TYPE=snp	GT:DP:RO:QR:AO:QA:GL	1:49:0:0:49:1472:-132.743,0	1:75:0:0:75:2244:-202.203,0	1:75:0:0:75:2197:-197.96,0	1:60:0:0:60:1752:-157.93,0	1:32:0:0:32:907:-81.8967,0	1:42:0:0:42:1204:-108.622,0	1:58:0:0:58:1750:-157.762,0	1:16:0:0:16:470:-42.5859,0	1:43:0:0:43:1292:-116.55,0	1:40:0:0:40:1137:-102.593,0	1:65:0:0:65:1992:-179.537,0	1:59:0:0:59:1714:-154.513,0	1:74:0:0:74:2156:-194.282,0	1:68:0:0:68:2004:-180.607,0	1:40:0:0:40:1224:-110.434,0	1:56:0:0:56:1583:-142.72,0	1:46:0:0:46:1359:-122.576,0	1:28:0:0:28:772:-69.74,0	1:56:0:0:56:1669:-150.466,0	1:45:0:0:45:1349:-121.673,0	1:53:0:0:53:1663:-149.932,0
gi|448814763|ref|NC_000962.3|	78664	.	GCC	GC	2.31824e-12	.	AB=0;ABP=0;AC=1;AF=0.047619;AN=21;AO=725;CIGAR=1M1D1M;DP=2463;DPB=2246.33;DPRA=0;EPP=25.6805;EPPR=937.83;GTI=0;LEN=1;MEANALT=1.29268;MQM=60;MQMR=60;NS=21;NUMALT=1;ODDS=33.83;PAIRED=0;PAIREDR=0;PAO=23.5;PQA=442.5;PQR=704.5;PRO=33.5;QA=13851;QR=42395;RO=1726;RPL=409;RPP=28.9152;RPPR=816.263;RPR=316;RUN=1;SAF=3;SAP=1551.38;SAR=722;SRF=1213;SRP=619.477;SRR=513;TYPE=del	GT:DP:RO:QR:AO:QA:GL	0:58:41:1044:17:238:0,-72.6413	0:58:49:1330:9:149:0,-106.376	0:76:52:1374:24:309:0,-95.9647	0:51:38:1025:13:224:0,-72.173	0:45:30:734:15:249:0,-52.3647	0:46:30:796:15:205:0,-53.3043	0:97:69:1685:25:307:0,-124.118	1:24:11:238:12:242:-0.347421,0	0:53:37:955:16:209:0,-67.2546	0:57:35:780:22:290:0,-44.1832	0:73:51:1267:21:277:0,-89.1994	0:58:39:975:18:237:0,-66.5232	0:73:52:1236:20:280:0,-88.105	0:62:49:1226:12:206:0,-91.8638	0:52:26:700:26:355:0,-31.1725	0:62:51:1226:10:123:0,-99.3635	0:44:28:748:15:226:0,-47.0817	0:50:37:934:13:166:0,-69.2318	0:54:38:915:16:229:0,-61.8266	0:48:31:826:16:238:0,-53.0232	0:68:40:973:28:404:0,-51.2972
gi|448814763|ref|NC_000962.3|	79480	.	T	C	25579.1	.	AB=0;ABP=0;AC=21;AF=1;AN=21;AO=1199;CIGAR=1X;DP=1226;DPB=1226;DPRA=1.15385;EPP=97.9846;EPPR=3.73412;GTI=0;LEN=1;MEANALT=1;MQM=59.8882;MQMR=60;NS=21;NUMALT=1;ODDS=88.4716;PAIRED=0;PAIREDR=0;PAO=0;PQA=0;PQR=0;PRO=0;QA=30149;QR=637;RO=27;RPL=1013;RPP=1241.65;RPPR=38.4777;RPR=186;RUN=1;SAF=710;SAP=91.4647;SAR=489;SRF=12;SRP=3.73412;SRR=15;TYPE=snp	GT:DP:RO:QR:AO:QA:GL	1:31:0:0:31:784:-70.8023,0	1:24:0:0:24:592:-53.5199,0	1:31:0:0:31:704:-63.5772,0	1:22:0:0:22:534:-48.2974,0	1:35:0:0:35:938:-84.673,0	1:28:0:0:28:772:-69.7406,0	1:37:0:0:37:995:-89.658,0	1:27:0:0:27:766:-69.1992,0	1:28:0:0:28:734:-66.3073,0	1:18:0:0:18:502:-45.4491,0	1:29:1:13:28:700:-61.6562,0	1:18:0:0:18:491:-44.4455,0	1:23:0:0:23:588:-53.164,0	1:17:0:0:17:466:-42.2069,0	1:23:0:0:23:625:-56.5122,0	1:22:0:0:22:602:-54.4434,0	1:31:0:0:31:847:-76.4872,0	1:18:0:0:18:476:-43.096,0	1:22:0:0:22:609:-55.0561,0	1:31:0:0:31:896:-80.9084,0	1:34:0:0:34:904:-81.6087,0
gi|448814763|ref|NC_000962.3|	83035	.	G	C	134.881	.	AB=0;ABP=0;AC=3;AF=0.333333;AN=9;AO=7;CIGAR=1X;DP=14;DPB=14;DPRA=1;EPP=3.32051;EPPR=10.7656;GTI=2;LEN=1;MEANALT=1;MQM=60;MQMR=60;NS=9;NUMALT=1;ODDS=5.04877;PAIRED=0;PAIREDR=0;PAO=0;PQA=0;PQR=0;PRO=0;QA=208;QR=85;RO=7;RPL=0;RPP=18.2106;RPPR=18.2106;RPR=7;RUN=1;SAF=4;SAP=3.32051;SAR=3;SRF=1;SRP=10.7656;SRR=6;TYPE=snp	GT:DP:RO:QR:AO:QA:GL	0:1:1:13:0:0:0,-1.29999	.	.	.	1:1:0:0:1:33:-3.29913,0	0:1:1:8:0:0:0,-0.799998	.	0:1:1:14:0:0:0,-1.39999	.	.	.	.	1:2:0:0:2:70:-6.6474,0	.	0:1:1:15:0:0:0,-1.49999	.	1:1:0:0:1:33:-3.29913,0	0:1:1:8:0:0:0,-0.799998	.	0:2:2:27:0:0:0,-2.56498	.
gi|448814763|ref|NC_000962.3|	83572	.	G	A	687.663	.	AB=0;ABP=0;AC=1;AF=0.047619;AN=21;AO=33;CIGAR=1X;DP=1807;DPB=1807;DPRA=0.73923;EPP=3.60252;EPPR=101.738;GTI=0;LEN=1;MEANALT=1;MQM=60;MQMR=60;NS=21;NUMALT=1;ODDS=146.717;PAIRED=0;PAIREDR=0;PAO=0;PQA=0;PQR=0;PRO=0;QA=876;QR=46165;RO=1774;RPL=15;RPP=3.60252;RPPR=65.5301;RPR=18;RUN=1;SAF=17;SAP=3.0761;SAR=16;SRF=1037;SRP=113.175;SRR=737;TYPE=snp	GT:DP:RO:QR:AO:QA:GL	0:36:36:1033:0:0:0,-93.2348	0:54:54:1591:0:0:0,-143.446	0:47:47:1272:0:0:0,-114.729	0:21:21:596:0:0:0,-53.911	0:32:32:902:0:0:0,-81.4442	0:45:45:1268:0:0:0,-114.377	0:51:51:1498:0:0:0,-135.083	0:20:20:578:0:0:0,-52.3007	0:39:39:1103:0:0:0,-99.5308	1:32:0:0:32:848:-76.5699,0	0:34:34:1003:0:0:0,-90.5441	0:34:33:842:1:28:0,-73.2256	0:53:53:1542:0:0:0,-139.037	0:45:45:1328:0:0:0,-119.787	0:48:48:1419:0:0:0,-127.976	0:36:36:1037:0:0:0,-93.5984	0:27:27:729:0:0:0,-65.8686	0:29:29:866:0:0:0,-78.2196	0:47:47:1339:0:0:0,-120.771	0:41:41:1145:0:0:0,-103.305	0:53:53:1482:0:0:0,-133.634
gi|448814763|ref|NC_000962.3|	84536	.	GCC	GC	1.4788e-12	.	AB=0;ABP=0;AC=1;AF=0.047619;AN=21;AO=218;CIGAR=1M1D1M;DP=2349;DPB=2296.67;DPRA=1.01806;EPP=14.5251;EPPR=45.5965;GTI=0;LEN=1;MEANALT=1.26667;MQM=60;MQMR=59.9882;NS=21;NUMALT=1;ODDS=29.3179;PAIRED=0;PAIREDR=0;PAO=18;PQA=268.5;PQR=461.5;PRO=26;QA=4723;QR=53107;RO=2122;RPL=128;RPP=17.3938;RPPR=4.19325;RPR=90;RUN=1;SAF=2;SAP=459.179;SAR=216;SRF=1211;SRP=95.1086;SRR=911;TYPE=del	GT:DP:RO:QR:AO:QA:GL	0:48:45:1195:2:26:0,-105.334	0:55:50:1316:5:86:0,-115.183	0:78:73:1927:5:92:0,-165.207	0:69:61:1573:7:129:0,-131.355	0:48:43:1117:5:99:0,-91.6692	0:36:35:967:1:22:0,-85.0915	0:64:58:1419:3:41:0,-124.085	1:31:15:365:16:402:-3.33842,0	0:63:56:1470:7:122:0,-121.389	0:39:36:933:3:66:0,-81.0175	0:61:55:1445:6:124:0,-118.93	0:42:40:1001:2:30:0,-87.4778	0:81:75:1877:5:95:0,-160.414	0:63:57:1437:6:102:0,-120.217	0:54:50:1353:3:49:0,-117.451	0:57:52:1398:5:83:0,-118.432	0:54:49:1256:5:82:0,-105.737	0:36:35:918:1:17:0,-81.1706	0:48:42:1071:5:69:0,-90.2863	0:51:46:1283:5:103:0,-106.253	0:65:60:1650:4:76:0,-141.708
gi|448814763|ref|NC_000962.3|	87464	.	GCC	GC	14.8694	.	AB=0;ABP=0;AC=1;AF=0.047619;AN=21;AO=412;CIGAR=1M1D1M;DP=2544;DPB=2444.33;DPRA=1.06293;EPP=321.964;EPPR=15.174;GTI=0;LEN=1;MEANALT=1.27778;MQM=60;MQMR=60;NS=21;NUMALT=1;ODDS=3.39068;PAIRED=0;PAIREDR=0;PAO=34.5;PQA=576.5;PQR=825.5;PRO=44.5;QA=8659;QR=51521;RO=2121;RPL=251;RPP=45.7019;RPPR=21.669;RPR=161;RUN=1;SAF=324;SAP=296.56;SAR=88;SRF=802;SRP=276.66;SRR=1319;TYPE=del	GT:DP:RO:QR:AO:QA:GL	0:49:42:1043:7:142:0,-81.121	0:57:51:1244:6:107:0,-102.383	0:84:78:1867:6:101:0,-158.993	0:56:41:989:15:214:0,-74.6087	0:40:35:825:5:73:0,-69.6535	0:42:35:852:7:78:0,-69.7837	0:55:46:1175:9:155:0,-91.8704	1:35:13:304:21:467:-14.6577,0	0:49:39:899:10:176:0,-65.1178	0:48:41:1052:6:87:0,-89.7258	0:59:54:1368:5:72:0,-116.734	0:48:39:1017:7:122:0,-80.6221	0:78:73:1834:5:71:0,-158.759	0:55:50:1197:5:68:0,-101.7	0:54:42:1021:11:202:0,-73.7638	0:55:48:1152:6:103:0,-94.4661	0:48:38:954:10:172:0,-70.4499	0:40:35:896:5:79:0,-73.6173	0:45:36:905:9:166:0,-66.5675	0:52:42:996:9:167:0,-74.6607	0:70:53:1371:16:269:0,-99.254
gi|448814763|ref|NC_000962.3|	87468	.	C	T	59436.3	.	AB=0;ABP=0;AC=21;AF=1;AN=21;AO=2690;CIGAR=1X;DP=2697;DPB=2697;DPRA=0;EPP=41.3735;EPPR=3.32051;GTI=0;LEN=1;MEANALT=1;MQM=60;MQMR=60;NS=21;NUMALT=1;ODDS=188.329;PAIRED=0;PAIREDR=0;PAO=0;PQA=0;PQR=0;PRO=0;QA=66170;QR=122;RO=7;RPL=1376;RPP=6.11333;RPPR=10.7656;RPR=1314;RUN=1;SAF=1268;SAP=22.1548;SAR=1422;SRF=3;SRP=3.32051;SRR=4;TYPE=snp	GT:DP:RO:QR:AO:QA:GL	1:52:0:0:52:1262:-113.805,0	1:64:1:10:63:1634:-146.294,0	1:91:0:0:91:2285:-205.857,0	1:67:0:0:67:1580:-142.416,0	1:46:0:0:46:1095:-98.7744,0	1:46:0:0:46:1121:-101.118,0	1:59:0:0:59:1545:-139.286,0	1:36:1:14:35:882:-78.2236,0	1:54:0:0:54:1350:-121.726,0	1:56:0:0:56:1332:-120.102,0	1:67:0:0:67:1718:-154.851,0	1:49:1:20:48:1261:-111.73,0	1:85:0:0:85:2222:-200.204,0	1:62:0:0:62:1566:-141.163,0	1:63:0:0:63:1561:-140.709,0	1:57:2:41:55:1482:-129.726,0	1:54:0:0:54:1343:-121.096,0	1:44:0:0:44:1160:-104.638,0	1:49:0:0:49:1322:-119.229,0	1:63:0:0:63:1580:-142.416,0	1:77:1:13:76:1949:-174.324,0
gi|448814763|ref|NC_000962.3|	88968	.	CGG	CG	3.90244e-06	.	AB=0;ABP=0;AC=1;AF=0.047619;AN=21;AO=56;CIGAR=1M1D1M;DP=1416;DPB=1415;DPRA=0.700186;EPP=92.3509;EPPR=84.682;GTI=0;LEN=1;MEANALT=1.09091;MQM=60;MQMR=60;NS=21;NUMALT=1;ODDS=13.9225;PAIRED=0;PAIREDR=0;PAO=16.5;PQA=349;PQR=373;PRO=17.5;QA=1058;QR=34212;RO=1358;RPL=54;RPP=107.861;RPPR=217.209;RPR=2;RUN=1;SAF=52;SAP=92.3509;SAR=4;SRF=1022;SRP=755.504;SRR=336;TYPE=del	GT:DP:RO:QR:AO:QA:GL	0:42:37:1011:5:117:0,-80.4879	0:24:19:529:5:84:0,-40.1516	0:52:46:1223:6:106:0,-100.604	0:32:30:751:2:50:0,-63.0819	0:19:18:448:1:14:0,-39.1639	0:17:14:382:3:59:0,-29.1412	0:32:31:851:1:12:0,-75.6514	1:8:2:38:6:118:-7.20633,0	0:25:23:615:2:28:0,-52.9496	0:24:22:599:2:30:0,-51.3227	0:50:46:1283:4:77:0,-108.604	0:34:33:941:1:18:0,-83.1587	0:40:35:922:4:77:0,-76.1056	0:38:37:957:1:26:0,-83.7765	0:24:22:576:2:39:0,-48.3904	0:22:21:542:1:14:0,-47.6313	0:23:20:532:3:73:0,-41.3265	0:26:24:634:1:12:0,-56.1128	0:25:22:576:3:43:0,-48.0813	0:30:29:812:1:12:0,-72.1471	0:31:30:862:1:25:0,-75.3527
gi|448814763|ref|NC_000962.3|	88977	.	CGG	CG	2.88618e-08	.	AB=0;ABP=0;AC=1;AF=0.047619;AN=21;AO=39;CIGAR=1M1D1M;DP=1383;DPB=1380.67;DPRA=0.827918;EPP=49.8362;EPPR=57.956;GTI=0;LEN=1;MEANALT=1.25;MQM=60;MQMR=60;NS=21;NUMALT=1;ODDS=18.8293;PAIRED=0;PAIREDR=0;PAO=9.5;PQA=166;PQR=166;PRO=9.5;QA=513;QR=34531;RO=1338;RPL=38;RPP=79.2345;RPPR=208.693;RPR=1;RUN=1;SAF=35;SAP=56.5176;SAR=4;SRF=1034;SRP=867.867;SRR=304;TYPE=del	GT:DP:RO:QR:AO:QA:GL	0:41:39:1217:2:27:0,-107.244	0:22:22:612:0:0:0,-55.3459	0:52:50:1337:2:21:0,-118.575	0:31:30:824:1:19:0,-72.5217	0:18:17:423:1:7:0,-37.6135	0:17:14:348:3:41:0,-27.739	0:31:31:873:0:0:0,-78.835	1:7:1:14:6:71:-5.10828,0	0:25:23:650:2:18:0,-57.0593	0:23:22:614:1:8:0,-54.7263	0:48:42:1173:5:79:0,-98.5302	0:35:31:929:3:27:0,-81.3494	0:42:41:1140:1:30:0,-99.8581	0:36:30:849:5:69:0,-70.323	0:23:21:588:1:8:0,-52.3576	0:21:20:572:0:0:0,-51.3993	0:23:23:676:0:0:0,-61.1198	0:25:24:708:1:21:0,-61.8973	0:24:20:537:4:50:0,-43.9616	0:31:31:897:0:0:0,-80.999	0:32:31:950:1:17:0,-84.0832
gi|448814763|ref|NC_000962.3|	89026	.	GCC	GC	191.765	.	AB=0;ABP=0;AC=1;AF=0.047619;AN=21;AO=46;CIGAR=1M1D1M;DP=1274;DPB=1275.33;DPRA=1.00484;EPP=51.3492;EPPR=71.7247;GTI=1;LEN=1;MEANALT=1.3;MQM=60;MQMR=60;NS=21;NUMALT=1;ODDS=24.7961;PAIRED=0;PAIREDR=0;PAO=15;PQA=252;PQR=395;PRO=21;QA=800;QR=31838;RO=1214;RPL=37;RPP=40.0197;RPPR=174.904;RPR=9;RUN=1;SAF=42;SAP=71.1757;SAR=4;SRF=1071;SRP=1543.4;SRR=143;TYPE=del	GT:DP:RO:QR:AO:QA:GL	0:33:30:915:2:31:0,-81.1332	0:26:23:627:0:0:0,-58.7702	0:53:49:1387:3:41:0,-121.232	0:35:31:896:4:58:0,-76.8887	0:19:19:518:0:0:0,-49.8543	0:22:22:611:0:0:0,-55.2562	0:25:24:726:1:19:0,-63.7259	1:4:2:36:2:39:-0.284917,0	0:29:26:761:2:28:0,-66.1073	0:27:25:682:2:35:0,-59.7534	0:39:36:1022:3:24:0,-90.0037	0:36:34:1028:1:10:0,-91.7554	0:45:44:1196:1:8:0,-107.096	0:31:30:863:1:19:0,-76.0414	0:23:21:587:1:17:0,-53.8423	0:22:21:606:1:10:0,-53.8171	0:25:21:658:4:50:0,-58.0406	0:25:23:673:1:17:0,-59.1611	0:18:17:503:0:0:0,-45.4449	0:28:27:856:1:10:0,-76.3346	0:25:25:751:0:0:0,-67.8723
gi|448814763|ref|NC_000962.3|	89647	.	ATT	AT	5.30187e-12	.	AB=0;ABP=0;AC=1;AF=0.047619;AN=21;AO=767;CIGAR=1M1D1M;DP=2603;DPB=2389.67;DPRA=1.49992;EPP=104.141;EPPR=17.5779;GTI=0;LEN=1;MEANALT=1.81081;MQM=59.9935;MQMR=59.9927;NS=21;NUMALT=1;ODDS=31.5526;PAIRED=0;PAIREDR=0;PAO=15;PQA=245;PQR=432;PRO=25;QA=18541;QR=42185;RO=1771;RPL=290;RPP=102.012;RPPR=328.21;RPR=477;RUN=1;SAF=762;SAP=1625.38;SAR=5;SRF=603;SRP=394.421;SRR=1168;TYPE=del	GT:DP:RO:QR:AO:QA:GL	0:50:40:898:6:156:0,-66.7954	0:55:39:971:11:242:0,-66.463	0:66:43:1062:22:552:0,-46.6976	0:63:52:1254:8:200:0,-92.6192	0:47:22:521:24:514:0,-1.81482	1:40:20:424:17:433:-0.84405,0	0:67:49:1205:14:347:0,-77.2307	0:44:40:961:4:101:0,-77.3814	0:57:39:855:12:285:0,-51.3079	0:61:38:905:21:503:0,-36.1841	0:62:40:942:20:486:0,-41.0345	0:37:26:640:8:208:0,-38.8952	0:94:56:1292:37:920:0,-33.4631	0:57:33:779:22:558:0,-19.8732	0:54:38:845:12:286:0,-50.3128	0:51:29:700:22:554:0,-13.1298	0:49:32:741:11:270:0,-42.4022	0:78:51:1207:23:551:0,-60.2087	0:53:38:946:14:319:0,-56.4491	0:61:48:1095:8:184:0,-82.017	0:76:48:1142:20:528:0,-55.2532
gi|448814763|ref|NC_000962.3|	89996	.	GCC	GC	1.60318e-07	.	AB=0;ABP=0;AC=1;AF=0.047619;AN=21;AO=353;CIGAR=1M1D1M;DP=1997;DPB=1906;DPRA=1.04147;EPP=3.75463;EPPR=14.9819;GTI=1;LEN=1;MEANALT=1.23333;MQM=60;MQMR=59.9823;NS=21;NUMALT=1;ODDS=17.1147;PAIRED=0;PAIREDR=0;PAO=19.5;PQA=239;PQR=626;PRO=34.5;QA=7716;QR=40123;RO=1637;RPL=171;RPP=3.75463;RPPR=8.96494;RPR=182;RUN=1;SAF=0;SAP=769.54;SAR=353;SRF=957;SRP=104.791;SRR=680;TYPE=del	GT:DP:RO:QR:AO:QA:GL	0:46:35:908:11:201:0,-60.7142	0:53:43:1098:10:219:0,-77.0627	0:62:47:1201:15:254:0,-84.1344	0:46:39:960:7:146:0,-73.2862	0:41:34:827:6:91:0,-70.0829	0:33:28:672:5:90:0,-52.4333	0:65:56:1401:9:181:0,-109.831	1:17:8:230:8:240:-0.910193,0	0:29:20:557:9:171:0,-37.6996	0:64:53:1255:10:199:0,-95.0704	0:48:43:1062:5:84:0,-88.0853	0:39:33:768:6:113:0,-61.6889	0:58:48:1187:10:189:0,-92.8371	0:58:43:967:14:290:0,-60.9394	0:38:29:738:8:179:0,-50.3308	0:46:39:992:6:121:0,-78.4323	0:45:39:1054:6:116:0,-84.4828	0:52:43:1083:9:165:0,-82.671	0:26:22:542:4:97:0,-40.048	0:51:40:1038:11:181:0,-79.9119	0:52:43:1135:8:165:0,-89.5983
gi|448814763|ref|NC_000962.3|	91064	.	TGG	TG	5.82818e-14	.	AB=0;ABP=0;AC=1;AF=0.047619;AN=21;AO=9;CIGAR=1M1D1M;DP=1791;DPB=1801;DPRA=0.4;EPP=3.25157;EPPR=6.70681;GTI=0;LEN=1;MEANALT=1;MQM=60;MQMR=59.9899;NS=21;NUMALT=1;ODDS=36.4512;PAIRED=0;PAIREDR=0;PAO=9;PQA=80;PQR=209;PRO=14;QA=170;QR=45774;RO=1777;RPL=5;RPP=3.25157;RPPR=31.6158;RPR=4;RUN=1;SAF=0;SAP=22.5536;SAR=9;SRF=884;SRP=3.10928;SRR=893;TYPE=del	GT:DP:RO:QR:AO:QA:GL	0:48:48:1306:0:0:0,-117.785	0:31:31:916:0:0:0,-82.7166	0:47:46:1253:0:0:0,-112.771	0:43:43:1190:0:0:0,-107.355	0:21:21:580:0:0:0,-52.4635	0:20:18:503:0:0:0,-45.3514	0:37:37:1082:0:0:0,-97.6504	1:12:4:130:8:150:-1.66511,0	0:24:23:628:1:20:0,-54.7825	0:42:42:1222:0:0:0,-112.303	0:34:34:1014:0:0:0,-91.537	0:23:23:638:0:0:0,-57.6857	0:40:40:1138:0:0:0,-102.682	0:34:34:882:0:0:0,-79.6259	0:33:33:996:0:0:0,-89.9162	0:38:38:950:0:0:0,-89.0639	0:37:36:983:0:0:0,-88.5535	0:44:44:1228:0:0:0,-112.663	0:43:43:1236:0:0:0,-111.5	0:50:50:1512:0:0:0,-136.344	0:52:51:1475:0:0:0,-132.829
gi|448814763|ref|NC_000962.3|	91713	.	GGCC	TGCGC,GGCCC,GGCGC	1.16228	.	AB=0,0,0;ABP=0,0,0;AC=0,0,0;AF=0,0,0;AN=20;AO=3,7,5;CIGAR=1X2M1I1M,2M1I2M,3M1I1M;DP=244;DPB=254.75;DPRA=0.8159,1.11982,1.40791;EPP=9.52472,18.2106,13.8677;EPPR=87.1644;GTI=1;LEN=5,1,1;MEANALT=2,1.25,1.66667;MQM=60,60,60;MQMR=60;NS=20;NUMALT=3;ODDS=1.21047;PAIRED=0,0,0;PAIREDR=0;PAO=0,4.33333,4.33333;PQA=0,102.667,102.667;PQR=102.667;PRO=4.33333;QA=72,158,120;QR=5849;RO=228;RPL=3,7,5;RPP=9.52472,18.2106,13.8677;RPPR=431.057;RPR=0,0,0;RUN=1,1,1;SAF=0,7,0;SAP=9.52472,18.2106,13.8677;SAR=3,0,5;SRF=65;SRP=94.4788;SRR=163;TYPE=complex,ins,ins	GT:DP:RO:QR:AO:QA:GL	0:2:2:56:0,0,0:0,0,0:0,-4.38379,-5.31947,-5.31947	0:3:3:93:0,0,0:0,0,0:0,-8.67838,-8.67838,-8.67838	0:1:1:29:0,0,0:0,0,0:0,-2.89966,-2.89966,-2.89966	0:8:8:210:0,0,0:0,0,0:0,-18.2089,-19.1594,-19.1594	0:6:6:148:0,0,0:0,0,0:0,-12.6184,-13.5658,-13.5658	0:3:3:90:0,0,0:0,0,0:0,-7.45859,-8.39842,-8.39842	0:3:3:79:0,0,0:0,0,0:0,-6.41433,-7.37171,-7.37171	.	0:2:2:57:0,0,0:0,0,0:0,-5.41388,-5.41388,-5.41388	0:9:9:252:0,0,0:0,0,0:0,-22.9568,-22.9568,-22.9568	0:6:6:181:0,0,0:0,0,0:0,-16.5887,-16.5887,-16.5887	0:9:9:247:0,0,0:0,0,0:0,-22.5019,-22.5019,-22.5019	0:5:5:137:0,0,0:0,0,0:0,-12.6023,-12.6023,-12.6023	0:3:3:88:0,0,0:0,0,0:0,-8.21165,-8.21165,-8.21165	0:5:5:146:0,0,0:0,0,0:0,-13.4296,-13.4296,-13.4296	0:9:9:245:0,0,0:0,0,0:0,-21.3649,-22.3187,-22.3187	0:2:2:61:0,0,0:0,0,0:0,-5.79376,-5.79376,-5.79376	0:13:12:307:0,0,0:0,0,0:0,-26.8356,-27.7876,-27.7876	0:4:4:102:0,0,0:0,0,0:0,-9.43385,-9.43385,-9.43385	0:7:6:171:0,1,0:0,14,0:0,-14.5058,-14.273,-15.5123	0:7:7:198:0,0,0:0,0,0:0,-18.0999,-18.0999,-18.0999
gi|448814763|ref|NC_000962.3|	91938	.	AGCC	CGC,AGC	2.59205	.	AB=0,0;ABP=0,0;AC=0,1;AF=0,0.1;AN=10;AO=2,7;CIGAR=1X1M1D1M,2M1D1M;DP=56;DPB=62.5;DPRA=1.69231,1.13333;EPP=7.35324,5.80219;EPPR=31.4368;GTI=1;LEN=3,1;MEANALT=2,1.16667;MQM=60,60;MQMR=60;NS=10;NUMALT=2;ODDS=0.428071;PAIRED=0,0;PAIREDR=0;PAO=1.66667,1.66667;PQA=24,24;PQR=166;PRO=7.66667;QA=48,153;QR=1120;RO=44;RPL=0,1;RPP=7.35324,10.7656;RPPR=81.9729;RPR=2,6;RUN=1,1;SAF=0,1;SAP=7.35324,10.7656;SAR=2,6;SRF=34;SRP=31.4368;SRR=10;TYPE=complex,del	GT:DP:RO:QR:AO:QA:GL	0:3:2:64:0,0:0,0:0,-5.86539,-5.86539	0:1:1:14:0,0:0,0:0,-1.39999,-1.39999	.	.	0:3:3:74:0,0:0,0:0,-8.87903,-8.87903	0:1:1:31:0,0:0,0:0,-3.09945,-3.09945	0:2:1:28:0,1:0,21:0,-2.55474,-0.699781	0:2:2:60:0,0:0,0:0,-5.69918,-5.69918	.	.	.	.	.	2:1:0:0:0,1:0,12:-1.19999,-1.19999,0	.	0:1:1:33:0,0:0,0:0,-3.29913,-3.29913	.	.	0:2:2:64:0,0:0,0:0,-6.07837,-6.07837	0:1:1:32:0,0:0,0:0,-3.19931,-3.19931	.
gi|448814763|ref|NC_000962.3|	91970	.	GCC	GC	0.000637899	.	AB=0;ABP=0;AC=1;AF=0.0526316;AN=19;AO=4;CIGAR=1M1D1M;DP=207;DPB=211.667;DPRA=0.9375;EPP=5.18177;EPPR=15.4371;GTI=0;LEN=1;MEANALT=1;MQM=60;MQMR=59.995;NS=19;NUMALT=1;ODDS=8.82589;PAIRED=0;PAIREDR=0;PAO=2.5;PQA=0;PQR=171;PRO=8.5;QA=74;QR=5069;RO=202;RPL=1;RPP=5.18177;RPPR=374.913;RPR=3;RUN=1;SAF=4;SAP=11.6962;SAR=0;SRF=120;SRP=18.5331;SRR=82;TYPE=del	GT:DP:RO:QR:AO:QA:GL	0:4:4:113:0:0:0,-12.7858	0:3:3:77:0:0:0,-9.52675	.	0:4:4:106:0:0:0,-9.80368	0:6:6:169:0:0:0,-15.4881	0:6:6:146:0:0:0,-13.3821	0:4:3:89:1:19:0,-6.40497	1:3:1:22:2:47:-2.26482,0	0:6:6:173:0:0:0,-15.8556	0:8:7:178:1:8:0,-18.7231	.	0:1:1:31:0:0:0,-3.09945	0:4:4:100:0:0:0,-9.24881	0:2:2:62:0:0:0,-5.88849	0:3:3:86:0:0:0,-11.1902	0:3:3:70:0:0:0,-6.53218	0:2:2:58:0:0:0,-5.50886	0:4:3:74:0:0:0,-6.7916	0:6:6:145:0:0:0,-13.2905	0:5:5:167:0:0:0,-15.358	0:1:1:35:0:0:0,-3.49863
gi|448814763|ref|NC_000962.3|	92199	.	T	G	35999.4	.	AB=0;ABP=0;AC=21;AF=1;AN=21;AO=1615;CIGAR=1X;DP=1618;DPB=1618;DPRA=0;EPP=67.497;EPPR=0;GTI=0;LEN=1;MEANALT=1.07317;MQM=60;MQMR=0;NS=21;NUMALT=1;ODDS=141.968;PAIRED=0;PAIREDR=0;PAO=0;PQA=0;PQR=0;PRO=0;QA=40180;QR=0;RO=0;RPL=649;RPP=138.124;RPPR=0;RPR=966;RUN=1;SAF=835;SAP=7.07761;SAR=780;SRF=0;SRP=0;SRR=0;TYPE=snp	GT:DP:RO:QR:AO:QA:GL	1:29:0:0:29:721:-65.1239,0	1:42:0:0:42:1119:-100.957,0	1:41:0:0:41:948:-85.5386,0	1:31:0:0:31:786:-70.9769,0	1:22:0:0:22:536:-48.4763,0	1:31:0:0:31:824:-74.4066,0	1:41:0:0:41:1098:-99.0639,0	1:23:0:0:23:662:-59.856,0	1:27:0:0:26:646:-58.1669,0	1:68:0:0:67:1860:-167.55,0	1:29:0:0:29:720:-65.0368,0	1:27:0:0:27:771:-69.6537,0	1:42:0:0:42:1139:-102.758,0	1:35:0:0:34:837:-75.4479,0	1:23:0:0:23:483:-43.6732,0	1:43:0:0:43:1131:-102.033,0	1:24:0:0:24:504:-45.5646,0	1:67:0:0:67:1798:-162.05,0	1:34:0:0:34:923:-83.3131,0	1:27:0:0:27:697:-62.9712,0	1:33:0:0:33:881:-79.5389,0
gi|448814763|ref|NC_000962.3|	92255	.	GCA	GA	7.34782e-09	.	AB=0;ABP=0;AC=1;AF=0.047619;AN=21;AO=289;CIGAR=1M1D1M;DP=1708;DPB=1620.33;DPRA=1.157;EPP=7.70639;EPPR=3.62895;GTI=0;LEN=1;MEANALT=1.375;MQM=60;MQMR=59.9922;NS=21;NUMALT=1;ODDS=20.1975;PAIRED=0;PAIREDR=0;PAO=1.5;PQA=32;PQR=262;PRO=10.5;QA=7467;QR=33166;RO=1404;RPL=132;RPP=7.70639;RPPR=22.4113;RPR=157;RUN=1;SAF=0;SAP=630.566;SAR=289;SRF=778;SRP=38.7437;SRR=626;TYPE=del	GT:DP:RO:QR:AO:QA:GL	0:29:25:604:3:70:0,-48.0949	0:36:30:674:6:178:0,-44.5671	0:41:32:688:8:215:0,-42.5324	0:32:26:589:6:164:0,-41.1733	0:24:18:372:6:140:0,-20.8522	0:32:27:652:5:150:0,-45.1186	0:46:36:885:10:295:0,-55.3876	0:23:23:565:0:0:0,-55.9514	0:28:23:565:5:164:0,-36.0075	0:73:64:1531:8:205:0,-121.564	0:29:22:468:7:217:0,-22.4943	0:24:16:388:6:139:0,-22.4232	0:44:30:676:11:283:0,-35.3505	0:33:27:642:6:152:0,-44.0793	0:24:15:321:9:256:0,-5.78221	0:41:36:862:4:112:0,-67.4724	1:25:13:293:12:343:-4.55718,0	0:72:57:1306:10:287:0,-91.676	0:32:25:574:6:170:0,-36.3105	0:29:24:447:5:141:0,-27.443	0:38:29:720:9:258:0,-43.3379
gi|448814763|ref|NC_000962.3|	93424	.	G	T	547.303	.	AB=0;ABP=0;AC=1;AF=0.047619;AN=21;AO=24;CIGAR=1X;DP=879;DPB=879;DPRA=1.12281;EPP=3.37221;EPPR=13.0905;GTI=0;LEN=1;MEANALT=1;MQM=60;MQMR=59.9684;NS=21;NUMALT=1;ODDS=58.1358;PAIRED=0;PAIREDR=0;PAO=0;PQA=0;PQR=0;PRO=0;QA=751;QR=21881;RO=855;RPL=24;RPP=55.1256;RPPR=1215.68;RPR=0;RUN=1;SAF=11;SAP=3.37221;SAR=13;SRF=429;SRP=3.03316;SRR=426;TYPE=snp	GT:DP:RO:QR:AO:QA:GL	0:17:17:476:0:0:0,-43.1121	0:20:20:576:0:0:0,-52.1164	1:24:0:0:24:751:-67.8851,0	0:15:15:366:0:0:0,-33.1804	0:14:14:366:0:0:0,-33.195	0:18:18:513:0:0:0,-46.4455	0:24:24:672:0:0:0,-60.7478	0:14:14:344:0:0:0,-31.203	0:29:29:734:0:0:0,-66.3046	0:31:31:876:0:0:0,-79.1059	0:15:15:443:0:0:0,-40.1551	0:10:10:306:0:0:0,-27.8399	0:26:26:756:0:0:0,-68.3162	0:20:20:552:0:0:0,-49.946	0:20:20:509:0:0:0,-46.0594	0:20:20:538:0:0:0,-48.6795	0:13:13:354:0:0:0,-32.1262	0:37:37:991:0:0:0,-89.4439	0:14:14:450:0:0:0,-40.8087	0:26:26:661:0:0:0,-59.735	0:22:22:598:0:0:0,-54.0834
gi|448814763|ref|NC_000962.3|	93513	.	GCC	GC	2.54529e-06	.	AB=0;ABP=0;AC=1;AF=0.047619;AN=21;AO=12;CIGAR=1M1D1M;DP=348;DPB=355;DPRA=0.884211;EPP=14.5915;EPPR=52.3673;GTI=0;LEN=1;MEANALT=1.125;MQM=60;MQMR=60;NS=21;NUMALT=1;ODDS=14.3518;PAIRED=0;PAIREDR=0;PAO=13.5;PQA=212;PQR=228;PRO=14.5;QA=178;QR=8554;RO=333;RPL=11;RPP=21.1059;RPPR=3.32983;RPR=1;RUN=1;SAF=11;SAP=21.1059;SAR=1;SRF=170;SRP=3.32983;SRR=163;TYPE=del	GT:DP:RO:QR:AO:QA:GL	0:10:10:289:0:0:0,-26.2934	0:7:7:187:0:0:0,-17.0953	0:8:6:164:1:19:0,-13.1195	0:7:6:176:1:8:0,-15.3306	0:6:6:182:0:0:0,-16.6796	0:9:9:252:0:0:0,-22.9558	0:5:5:140:0:0:0,-12.8772	1:1:0:0:1:7:-0.699998,0	0:11:9:238:2:40:0,-17.8811	0:10:8:225:2:27:0,-17.9626	0:8:8:193:0:0:0,-17.6088	0:5:4:121:0:0:0,-11.0734	0:6:4:99:2:21:0,-7.16092	0:6:5:127:0:0:0,-11.5482	0:10:8:239:2:41:0,-17.9083	0:8:8:247:0:0:0,-22.5314	0:4:4:101:0:0:0,-9.34139	0:18:18:450:0:0:0,-40.7445	0:10:9:279:1:15:0,-23.9121	0:10:10:286:0:0:0,-27.4496	0:6:6:167:0:0:0,-15.3047
gi|448814763|ref|NC_000962.3|	94388	.	G	A	57874.6	.	AB=0;ABP=0;AC=21;AF=1;AN=21;AO=2442;CIGAR=1X;DP=2449;DPB=2449;DPRA=0;EPP=3.04231;EPPR=16.0391;GTI=0;LEN=1;MEANALT=1.02439;MQM=60;MQMR=60;NS=21;NUMALT=1;ODDS=171.362;PAIRED=0;PAIREDR=0;PAO=0;PQA=0;PQR=0;PRO=0;QA=64428;QR=137;RO=6;RPL=1106;RPP=50.05;RPPR=8.80089;RPR=1336;RUN=1;SAF=1152;SAP=19.9446;SAR=1290;SRF=1;SRP=8.80089;SRR=5;TYPE=snp	GT:DP:RO:QR:AO:QA:GL	1:48:0:0:48:1436:-129.508,0	1:40:0:0:40:1211:-109.267,0	1:73:0:0:73:2180:-196.447,0	1:65:3:64:61:1843:-160.176,0	1:50:0:0:50:1382:-124.627,0	1:31:0:0:31:914:-82.5371,0	1:46:0:0:46:1308:-117.978,0	1:31:0:0:31:885:-79.9145,0	1:58:0:0:58:1541:-138.929,0	1:91:0:0:91:2676:-241.078,0	1:57:1:20:56:1681:-149.554,0	1:39:0:0:39:1143:-103.141,0	1:58:0:0:58:1753:-158.031,0	1:61:1:35:60:1760:-155.156,0	1:48:0:0:48:1407:-126.896,0	1:73:0:0:73:2066:-186.184,0	1:31:0:0:31:901:-81.3643,0	1:81:1:18:80:2346:-209.588,0	1:42:0:0:42:1201:-108.353,0	1:56:0:0:56:1649:-148.669,0	1:51:0:0:51:1489:-134.27,0
gi|448814763|ref|NC_000962.3|	95302	.	CCA	TCG,CCAA,TCA	1.63693e-06	.	AB=0,0,0;ABP=0,0,0;AC=0,0,0;AF=0,0,0;AN=21;AO=2,2,3;CIGAR=1X1M1X,2M1I1M,1X2M;DP=348;DPB=358;DPRA=0.465116,0.465116,0.878378;EPP=7.35324,7.35324,9.52472;EPPR=51.4937;GTI=0;LEN=3,1,1;MEANALT=1,1,1;MQM=60,60,60;MQMR=60;NS=21;NUMALT=3;ODDS=15.6534;PAIRED=0,0,0;PAIREDR=0;PAO=0,6.33333,4.33333;PQA=0,100.5,48;PQR=148.5;PRO=8.33333;QA=48,48,72;QR=8597;RO=339;RPL=2,0,2;RPP=7.35324,7.35324,3.73412;RPPR=79.1143;RPR=0,2,1;RUN=1,1,1;SAF=0,0,1;SAP=7.35324,7.35324,3.73412;SAR=2,2,2;SRF=172;SRP=3.17044;SRR=167;TYPE=complex,ins,snp	GT:DP:RO:QR:AO:QA:GL	0:2:2:52:0,0,0:0,0,0:0,-4.93931,-4.93931,-4.93931	0:6:6:157:0,0,0:0,0,0:0,-14.3902,-14.3902,-14.3902	0:11:11:318:0,0,0:0,0,0:0,-28.7869,-28.9033,-28.7869	0:3:3:93:0,0,0:0,0,0:0,-8.67822,-8.67822,-8.67822	0:8:7:207:0,0,0:0,0,0:0,-18.7789,-18.7789,-18.7789	0:4:4:82:0,0,0:0,0,0:0,-7.58465,-7.58465,-7.58465	0:5:5:126:0,0,0:0,0,0:0,-10.1591,-11.5904,-11.5904	0:2:2:46:0,0,0:0,0,0:0,-4.36971,-4.36971,-4.36971	0:8:8:205:0,0,0:0,0,0:0,-18.7037,-18.7037,-18.7037	0:8:8:235:0,0,0:0,0,0:0,-21.4397,-21.4397,-21.4397	0:5:5:135:0,0,0:0,0,0:0,-12.418,-12.418,-12.418	0:5:5:135:0,0,0:0,0,0:0,-12.4187,-12.4187,-12.4187	0:10:10:254:0,0,0:0,0,0:0,-23.1094,-23.1094,-23.1094	0:6:6:142:0,0,0:0,0,0:0,-13.0151,-13.0151,-13.0151	0:5:5:152:0,0,0:0,0,0:0,-13.9814,-13.9814,-13.9814	0:2:2:65:0,0,0:0,0,0:0,-6.17329,-6.17329,-6.17329	0:5:5:165:0,0,0:0,0,0:0,-15.1757,-15.1757,-15.1757	0:10:9:278:0,0,0:0,0,0:0,-24.9591,-24.9591,-24.9591	0:7:7:199:0,0,0:0,0,0:0,-16.7069,-18.1914,-18.1383	0:11:11:284:0,0,0:0,0,0:0,-25.758,-25.8147,-25.758	0:8:8:227:0,0,0:0,0,0:0,-20.7096,-20.7096,-20.7096
gi|448814763|ref|NC_000962.3|	95429	.	TGG	TG	1289.69	.	AB=0;ABP=0;AC=3;AF=0.142857;AN=21;AO=427;CIGAR=1M1D1M;DP=1081;DPB=946.333;DPRA=1.53128;EPP=439.588;EPPR=55.7233;GTI=2;LEN=1;MEANALT=1;MQM=59.9742;MQMR=59.9817;NS=21;NUMALT=1;ODDS=2.48422;PAIRED=0;PAIREDR=0;PAO=4;PQA=30;PQR=175;PRO=10;QA=10102;QR=15726;RO=654;RPL=54;RPP=520.507;RPPR=907.737;RPR=373;RUN=1;SAF=414;SAP=820.75;SAR=13;SRF=248;SRP=85.8981;SRR=406;TYPE=del	GT:DP:RO:QR:AO:QA:GL	0:16:11:287:5:128:0,-14.3128	0:30:15:376:15:339:0,-3.35328	0:33:25:624:8:179:0,-40.0697	0:26:18:404:8:192:0,-19.0637	0:11:9:214:2:45:0,-15.2218	1:13:5:100:8:174:-6.67655,0	0:31:22:591:9:175:0,-37.5059	1:19:8:208:11:283:-6.74662,0	0:15:14:333:1:25:0,-27.7049	0:40:28:614:12:301:0,-28.136	0:22:13:320:9:223:0,-11.7779	1:9:5:119:4:128:-0.890255,0	0:27:15:364:12:295:0,-6.20617	0:28:19:471:9:213:0,-25.0252	0:18:13:300:5:105:0,-17.5675	0:33:22:458:11:218:0,-21.6068	0:10:5:141:5:110:0,-2.85093	0:45:26:553:19:454:0,-8.88242	0:28:17:427:11:226:0,-24.1692	0:25:18:442:7:158:0,-25.5768	0:28:20:556:8:179:0,-33.9774
gi|448814763|ref|NC_000962.3|	96055	.	C	G	2037.85	.	AB=0;ABP=0;AC=1;AF=0.047619;AN=21;AO=78;CIGAR=1X;DP=2348;DPB=2348;DPRA=1.05027;EPP=3.45573;EPPR=82.3542;GTI=0;LEN=1;MEANALT=1;MQM=60;MQMR=60;NS=21;NUMALT=1;ODDS=68.7237;PAIRED=0;PAIREDR=0;PAO=0;PQA=0;PQR=0;PRO=0;QA=2390;QR=61798;RO=2270;RPL=40;RPP=3.12166;RPPR=154.539;RPR=38;RUN=1;SAF=41;SAP=3.45573;SAR=37;SRF=1105;SRP=6.45404;SRR=1165;TYPE=snp	GT:DP:RO:QR:AO:QA:GL	0:41:41:1250:0:0:0,-112.777	0:54:54:1702:0:0:0,-153.451	0:59:59:1793:0:0:0,-161.631	0:58:58:1888:0:0:0,-170.192	0:43:43:1343:0:0:0,-121.15	0:40:40:1189:0:0:0,-107.281	0:66:66:2058:0:0:0,-185.476	0:10:10:287:0:0:0,-26.1109	0:53:53:1620:0:0:0,-146.068	0:84:84:2675:0:0:0,-240.991	0:63:63:1914:0:0:0,-172.52	0:43:42:1293:1:28:0,-113.846	0:71:71:2183:0:0:0,-196.711	0:45:45:1397:0:0:0,-126.002	0:33:33:1056:0:0:0,-95.3326	0:63:63:1984:0:0:0,-178.819	0:49:49:1522:0:0:0,-137.25	1:77:0:0:77:2362:-212.82,0	0:43:43:1353:0:0:0,-122.049	0:37:37:1167:0:0:0,-105.313	0:69:69:2196:0:0:0,-197.898
gi|448814763|ref|NC_000962.3|	96894	.	C	T	67706.3	.	AB=0;ABP=0;AC=21;AF=1;AN=21;AO=2714;CIGAR=1X;DP=2769;DPB=2769;DPRA=1.44787;EPP=22.4815;EPPR=3.99733;GTI=0;LEN=1;MEANALT=1;MQM=60;MQMR=60;NS=21;NUMALT=1;ODDS=209.194;PAIRED=0;PAIREDR=0;PAO=0;PQA=0;PQR=0;PRO=0;QA=75464;QR=1268;RO=55;RPL=1461;RPP=37.6258;RPPR=3.04978;RPR=1253;RUN=1;SAF=1328;SAP=5.70184;SAR=1386;SRF=27;SRP=3.04978;SRR=28;TYPE=snp	GT:DP:RO:QR:AO:QA:GL	1:75:1:13:74:2309:-206.759,0	1:68:1:13:67:2214:-198.214,0	1:82:0:0:82:2623:-236.312,0	1:55:0:0:55:1763:-158.938,0	1:49:0:0:49:1488:-134.188,0	1:42:0:0:42:1339:-120.789,0	1:63:0:0:63:1979:-178.367,0	1:36:0:0:36:1095:-98.829,0	1:66:2:26:64:1999:-177.701,0	1:79:1:13:78:2379:-213.06,0	1:75:0:0:75:2391:-215.436,0	1:59:0:0:59:1859:-167.576,0	1:85:0:0:85:2747:-247.476,0	1:83:0:0:83:2646:-238.382,0	1:53:1:17:52:1650:-147.07,0	1:68:0:0:68:2161:-194.74,0	1:57:0:0:57:1782:-160.641,0	1:60:0:0:60:1916:-172.699,0	1:79:0:0:79:2568:-231.37,0	1:49:0:0:49:1534:-138.331,0	1:70:2:58:68:2166:-189.683,0
gi|448814763|ref|NC_000962.3|	97100	.	G	T	1364.31	.	AB=0;ABP=0;AC=1;AF=0.047619;AN=21;AO=53;CIGAR=1X;DP=2325;DPB=2325;DPRA=0.933099;EPP=5.01789;EPPR=20.6879;GTI=0;LEN=1;MEANALT=1;MQM=60;MQMR=59.9881;NS=21;NUMALT=1;ODDS=184.8;PAIRED=0;PAIREDR=0;PAO=0;PQA=0;PQR=0;PRO=0;QA=1597;QR=55895;RO=2272;RPL=25;RPP=3.37904;RPPR=3.31996;RPR=28;RUN=1;SAF=26;SAP=3.05127;SAR=27;SRF=1259;SRP=60.8487;SRR=1013;TYPE=snp	GT:DP:RO:QR:AO:QA:GL	0:51:51:1358:0:0:0,-122.46	0:63:63:1623:0:0:0,-146.296	0:72:72:1818:0:0:0,-163.836	0:54:54:1319:0:0:0,-118.932	0:49:49:1269:0:0:0,-114.445	0:35:35:860:0:0:0,-77.6319	1:53:0:0:53:1597:-143.992,0	0:35:35:884:0:0:0,-79.7999	0:50:50:1098:0:0:0,-99.0269	0:53:53:1486:0:0:0,-133.993	0:66:66:1711:0:0:0,-154.221	0:51:51:1353:0:0:0,-122.005	0:87:87:2172:0:0:0,-195.699	0:48:48:1154:0:0:0,-104.085	0:43:43:1066:0:0:0,-96.1718	0:68:68:1684:0:0:0,-151.787	0:55:55:1258:0:0:0,-113.431	0:66:66:1805:0:0:0,-162.693	0:65:65:1676:0:0:0,-151.07	0:40:40:901:0:0:0,-81.3044	0:53:53:1368:0:0:0,-123.296
gi|448814763|ref|NC_000962.3|	97350	.	A	C	63346.5	.	AB=0;ABP=0;AC=21;AF=1;AN=21;AO=2759;CIGAR=1X;DP=2804;DPB=2804;DPRA=1.77244;EPP=4.74889;EPPR=4.40227;GTI=0;LEN=1;MEANALT=1.15;MQM=59.9841;MQMR=60;NS=21;NUMALT=1;ODDS=170.163;PAIRED=0;PAIREDR=0;PAO=0;PQA=0;PQR=0;PRO=0;QA=70446;QR=936;RO=39;RPL=1391;RPP=3.42665;RPPR=4.40227;RPR=1368;RUN=1;SAF=1425;SAP=9.52787;SAR=1334;SRF=19;SRP=3.06598;SRR=20;TYPE=snp	GT:DP:RO:QR:AO:QA:GL	1:57:0:0:56:1486:-133.636,0	1:72:0:0:72:2022:-182.228,0	1:84:0:0:84:2262:-203.803,0	1:76:0:0:76:2008:-180.954,0	1:56:0:0:56:1374:-123.889,0	1:44:0:0:44:1157:-104.374,0	1:82:0:0:82:2288:-206.16,0	1:53:0:0:53:1289:-116.241,0	1:55:0:0:54:1470:-132.364,0	1:61:0:0:61:1779:-160.37,0	1:79:0:0:79:2199:-198.152,0	1:60:0:0:59:1682:-151.457,0	1:91:0:0:90:2470:-222.44,0	1:84:0:0:83:2291:-206.259,0	1:53:0:0:53:1409:-127.05,0	1:75:0:0:75:2060:-185.644,0	1:48:0:0:48:1257:-113.377,0	1:75:0:0:74:1928:-173.673,0	1:51:0:0:51:1377:-124.169,0	1:45:0:0:45:1241:-111.94,0	1:66:0:0:66:1845:-166.297,0
gi|448814763|ref|NC_000962.3|	98761	.	GTT	GT	1313.62	.	AB=0;ABP=0;AC=8;AF=0.380952;AN=21;AO=887;CIGAR=1M1D1M;DP=1905;DPB=1624.67;DPRA=2.48158;EPP=3.89407;EPPR=71.2289;GTI=4;LEN=1;MEANALT=1.7;MQM=59.982;MQMR=59.9848;NS=21;NUMALT=1;ODDS=2.16086;PAIRED=0;PAIREDR=0;PAO=11;PQA=240.5;PQR=397.5;PRO=18;QA=21182;QR=24018;RO=986;RPL=447;RPP=3.13026;RPPR=39.0929;RPR=440;RUN=1;SAF=879;SAP=1860.25;SAR=8;SRF=176;SRP=888.24;SRR=810;TYPE=del	GT:DP:RO:QR:AO:QA:GL	0:46:23:571:22:521:0,-7.21111	0:37:24:633:13:300:0,-29.9987	0:45:21:575:24:568:0,-1.55784	1:45:13:332:32:745:-37.1444,0	1:41:16:415:23:549:-12.0465,0	1:37:16:409:21:464:-4.91541,0	0:40:18:488:20:475:0,-1.19616	0:12:8:187:4:87:0,-9.01517	0:48:30:763:17:414:0,-31.4165	0:35:22:502:8:190:0,-28.093	1:45:16:391:26:573:-16.3616,0	0:26:14:350:11:262:0,-7.93155	1:48:23:579:24:587:-0.713564,0	0:37:20:468:16:355:0,-10.1791	1:31:14:304:14:312:-0.724,0	0:33:18:452:12:305:0,-13.2358	1:34:14:336:19:470:-12.0678,0	0:35:21:554:14:357:0,-17.7328	0:34:21:548:13:310:0,-21.4378	0:36:20:431:16:390:0,-3.66171	1:51:17:402:31:780:-32.147,0
gi|448814763|ref|NC_000962.3|	99054	.	T	G	3334.49	.	AB=0;ABP=0;AC=3;AF=0.142857;AN=21;AO=148;CIGAR=1X;DP=2417;DPB=2417;DPRA=0.92312;EPP=12.9286;EPPR=35.7642;GTI=0;LEN=1;MEANALT=1;MQM=60;MQMR=60;NS=21;NUMALT=1;ODDS=165.238;PAIRED=0;PAIREDR=0;PAO=0;PQA=0;PQR=0;PRO=0;QA=3885;QR=59304;RO=2269;RPL=71;RPP=3.5385;RPPR=8.11025;RPR=77;RUN=1;SAF=70;SAP=3.94932;SAR=78;SRF=1185;SRP=12.7728;SRR=1084;TYPE=snp	GT:DP:RO:QR:AO:QA:GL	0:66:66:1912:0:0:0,-172.332	1:46:0:0:46:1241:-111.935,0	0:77:77:2212:0:0:0,-199.327	0:63:63:1889:0:0:0,-170.262	0:52:52:1478:0:0:0,-133.278	0:36:36:1044:0:0:0,-94.232	0:52:52:1540:0:0:0,-138.86	0:30:30:821:0:0:0,-74.1509	0:64:64:1850:0:0:0,-166.75	0:64:63:1804:1:8:0,-161.812	1:45:0:0:45:1268:-114.373,0	0:36:36:1047:0:0:0,-94.4984	0:66:66:1912:0:0:0,-172.331	1:53:0:0:53:1340:-120.827,0	0:61:60:1760:1:12:0,-157.456	0:53:53:1478:0:0:0,-133.271	0:56:56:1647:0:0:0,-148.491	0:67:66:1877:1:8:0,-168.371	0:45:45:1377:0:0:0,-124.2	0:39:39:1119:0:0:0,-100.977	0:50:49:1433:1:8:0,-128.435
gi|448814763|ref|NC_000962.3|	99162	.	TCGGTGTGCGC	TC	45049.7	.	AB=0;ABP=0;AC=21;AF=1;AN=21;AO=2352;CIGAR=1M9D1M;DP=2355;DPB=461.636;DPRA=0;EPP=76.4304;EPPR=0;GTI=0;LEN=9;MEANALT=1.07317;MQM=59.9834;MQMR=0;NS=21;NUMALT=1;ODDS=171.007;PAIRED=0;PAIREDR=0;PAO=11;PQA=155;PQR=2252;PRO=93;QA=52296;QR=0;RO=0;RPL=1207;RPP=6.55925;RPPR=0;RPR=1145;RUN=1;SAF=1214;SAP=8.34296;SAR=1138;SRF=0;SRP=0;SRR=0;TYPE=del	GT:DP:RO:QR:AO:QA:GL	1:70:0:0:70:1388:-125.112,0	1:49:0:0:49:1022:-92.1835,0	1:63:0:0:63:1188:-95.8801,0	1:62:0:0:62:1186:-106.637,0	1:46:0:0:45:912:-77.6244,0	1:33:0:0:32:662:-58.1864,0	1:51:0:0:51:1122:-89.2477,0	1:27:0:0:27:511:-46.1775,0	1:60:0:0:60:1187:-103.623,0	1:67:0:0:67:1332:-108.114,0	1:54:0:0:54:1053:-86.2824,0	1:41:0:0:41:839:-72.6111,0	1:57:0:0:57:1146:-97.3631,0	1:51:0:0:51:990:-77.2395,0	1:55:0:0:55:1041:-88.5557,0	1:43:0:0:43:869:-78.4079,0	1:46:0:0:46:1003:-88.5821,0	1:56:0:0:56:1151:-93.1549,0	1:46:0:0:46:912:-78.6767,0	1:36:0:0:36:762:-52.9321,0	1:51:0:0:51:1060:-90.0931,0
gi|448814763|ref|NC_000962.3|	100192	.	T	G	1342.1	.	AB=0;ABP=0;AC=1;AF=0.047619;AN=21;AO=59;CIGAR=1X;DP=2424;DPB=2424;DPRA=0.997886;EPP=7.46366;EPPR=90.1484;GTI=0;LEN=1;MEANALT=1;MQM=60;MQMR=60;NS=21;NUMALT=1;ODDS=160.903;PAIRED=0;PAIREDR=0;PAO=0;PQA=0;PQR=0;PRO=0;QA=1588;QR=63919;RO=2364;RPL=21;RPP=13.6468;RPPR=79.1992;RPR=38;RUN=1;SAF=27;SAP=3.93042;SAR=32;SRF=1236;SRP=13.7244;SRR=1128;TYPE=snp	GT:DP:RO:QR:AO:QA:GL	0:57:57:1743:0:0:0,-157.129	0:50:50:1592:0:0:0,-143.554	0:85:85:2592:0:0:0,-233.52	0:67:67:2008:0:0:0,-180.973	0:54:53:1661:0:0:0,-149.555	0:56:56:1698:0:0:0,-153.08	0:63:63:1988:0:0:0,-179.18	0:22:22:657:0:0:0,-59.417	0:58:58:1717:0:0:0,-154.787	0:61:61:1794:0:0:0,-161.717	0:57:57:1761:0:0:0,-158.753	0:57:57:1762:0:0:0,-158.841	0:73:73:2238:0:0:0,-201.676	0:58:58:1796:0:0:0,-161.9	0:36:36:1025:0:0:0,-92.5157	1:59:0:0:59:1588:-143.162,0	0:54:54:1599:0:0:0,-144.172	0:64:64:1918:0:0:0,-172.877	0:40:40:1201:0:0:0,-108.364	0:41:41:1260:0:0:0,-113.677	0:62:62:1909:0:0:0,-172.074
gi|448814763|ref|NC_000962.3|	101539	.	C	T	47446.6	.	AB=0;ABP=0;AC=21;AF=1;AN=21;AO=1987;CIGAR=1X;DP=2160;DPB=2160;DPRA=1.30713;EPP=60.3199;EPPR=3.02285;GTI=0;LEN=1;MEANALT=1;MQM=60;MQMR=60;NS=21;NUMALT=1;ODDS=91.5248;PAIRED=0;PAIREDR=0;PAO=0;PQA=0;PQR=0;PRO=0;QA=53113;QR=4142;RO=173;RPL=896;RPP=44.5655;RPPR=10.8552;RPR=1091;RUN=1;SAF=956;SAP=9.15752;SAR=1031;SRF=83;SRP=3.62534;SRR=90;TYPE=snp	GT:DP:RO:QR:AO:QA:GL	1:37:0:0:37:1108:-99.9937,0	1:55:0:0:55:1680:-151.464,0	1:61:0:0:61:1807:-162.883,0	1:50:0:0:50:1525:-137.516,0	1:30:1:21:29:773:-67.7218,0	1:39:1:29:38:1098:-96.1887,0	1:52:1:18:51:1532:-136.345,0	1:20:0:0:20:539:-48.7727,0	1:46:0:0:46:1351:-121.853,0	1:61:2:44:59:1761:-154.569,0	1:42:0:0:42:1309:-118.087,0	1:48:0:0:48:1406:-126.798,0	1:56:1:25:55:1616:-143.2,0	1:46:0:0:46:1324:-119.422,0	1:38:1:21:37:1065:-94.0116,0	1:50:0:0:50:1485:-133.915,0	1:36:0:0:36:1033:-93.2388,0	1:63:0:0:63:1768:-159.369,0	1:44:0:0:44:1347:-121.497,0	1:41:0:0:41:1306:-117.821,0	1:57:0:0:57:1752:-157.94,0
gi|448814763|ref|NC_000962.3|	101711	.	TGG	TG	176.768	.	AB=0;ABP=0;AC=1;AF=0.047619;AN=21;AO=859;CIGAR=1M1D1M;DP=2348;DPB=2090.33;DPRA=0;EPP=17.2298;EPPR=8.27802;GTI=2;LEN=1;MEANALT=1.12195;MQM=60;MQMR=59.9953;NS=21;NUMALT=1;ODDS=6.56991;PAIRED=0;PAIREDR=0;PAO=25;PQA=448;PQR=520;PRO=28;QA=20821;QR=37984;RO=1484;RPL=467;RPP=17.2298;RPPR=7.93269;RPR=392;RUN=1;SAF=859;SAP=1868.31;SAR=0;SRF=309;SRP=1100.39;SRR=1175;TYPE=del	GT:DP:RO:QR:AO:QA:GL	0:40:22:590:16:359:0,-20.8247	0:67:44:1248:23:516:0,-65.9211	0:62:43:1147:19:453:0,-62.4731	0:46:25:707:21:519:0,-16.9479	0:44:30:786:14:329:0,-41.1481	0:45:30:793:15:391:0,-36.1764	0:62:46:1276:15:321:0,-85.9991	1:12:5:116:6:163:-4.26701,0	0:54:35:990:19:506:0,-43.5643	0:74:53:1380:21:485:0,-80.5635	0:47:38:1115:9:249:0,-77.9396	0:36:23:582:13:304:0,-25.0347	0:87:61:1588:26:680:0,-81.7021	0:52:33:811:19:457:0,-31.859	0:34:20:561:14:354:0,-18.6526	0:59:38:1073:21:543:0,-47.7138	0:33:20:486:12:300:0,-16.7311	0:85:60:1604:25:631:0,-87.567	0:55:36:1032:19:532:0,-44.9995	0:39:29:826:10:248:0,-52.0437	0:62:38:1153:24:529:0,-56.2187
gi|448814763|ref|NC_000962.3|	101967	.	CGG	CG	106.458	.	AB=0;ABP=0;AC=1;AF=0.047619;AN=21;AO=16;CIGAR=1M1D1M;DP=862;DPB=861;DPRA=0.552058;EPP=11.6962;EPPR=7.77311;GTI=1;LEN=1;MEANALT=1;MQM=60;MQMR=60;NS=21;NUMALT=1;ODDS=12.4134;PAIRED=0;PAIREDR=0;PAO=3;PQA=41.5;PQR=65.5;PRO=4;QA=362;QR=21855;RO=843;RPL=14;RPP=22.5536;RPPR=1035.14;RPR=2;RUN=1;SAF=4;SAP=11.6962;SAR=12;SRF=383;SRP=18.2827;SRR=460;TYPE=del	GT:DP:RO:QR:AO:QA:GL	0:13:12:380:0:0:0,-34.305	0:22:22:596:0:0:0,-53.9028	0:11:11:316:0:0:0,-28.7218	0:17:17:445:0:0:0,-40.3044	0:30:30:821:0:0:0,-74.1488	0:11:11:288:0:0:0,-26.1788	0:17:17:528:0:0:0,-47.8184	1:10:4:110:6:126:-1.37574,0	0:17:16:413:1:20:0,-35.4214	0:30:30:832:0:0:0,-75.1408	0:21:20:565:0:0:0,-50.9675	0:11:11:313:0:0:0,-28.4492	0:22:22:595:0:0:0,-53.8127	0:11:11:350:0:0:0,-31.8099	0:20:20:574:0:0:0,-51.9371	0:14:14:413:0:0:0,-37.4554	0:13:13:378:0:0:0,-34.3052	0:30:30:867:0:0:0,-78.3013	0:20:20:587:0:0:0,-53.1131	0:27:26:680:0:0:0,-61.2701	0:19:19:596:0:0:0,-53.9357
gi|448814763|ref|NC_000962.3|	103098	.	C	A	1249.69	.	AB=0;ABP=0;AC=1;AF=0.047619;AN=21;AO=49;CIGAR=1X;DP=2397;DPB=2397;DPRA=0.834753;EPP=5.18177;EPPR=78.6567;GTI=0;LEN=1;MEANALT=1;MQM=60;MQMR=59.994;NS=21;NUMALT=1;ODDS=97.0597;PAIRED=0;PAIREDR=0;PAO=0;PQA=0;PQR=0;PRO=0;QA=1478;QR=61480;RO=2348;RPL=19;RPP=8.37251;RPPR=19.6163;RPR=30;RUN=1;SAF=24;SAP=3.05462;SAR=25;SRF=1158;SRP=3.95731;SRR=1190;TYPE=snp	GT:DP:RO:QR:AO:QA:GL	0:49:49:1503:0:0:0,-135.54	0:44:44:1365:0:0:0,-123.121	0:67:67:2001:0:0:0,-180.344	0:62:62:1807:0:0:0,-162.884	0:42:42:1130:0:0:0,-101.938	0:26:26:687:0:0:0,-62.0847	0:61:61:1729:0:0:0,-155.86	0:14:14:325:0:0:0,-29.4787	0:64:64:1754:0:0:0,-158.103	0:41:41:1172:0:0:0,-105.739	0:57:57:1613:0:0:0,-145.421	0:61:61:1847:0:0:0,-166.479	0:61:61:1842:0:0:0,-166.032	0:62:62:1844:0:0:0,-166.217	0:48:48:1389:0:0:0,-125.267	1:49:0:0:49:1478:-133.279,0	0:41:41:1193:0:0:0,-107.628	0:60:60:1733:0:0:0,-156.224	0:53:53:1587:0:0:0,-143.094	0:55:55:1517:0:0:0,-136.773	0:64:64:1858:0:0:0,-167.467
gi|448814763|ref|NC_000962.3|	103181	.	ACC	AC	10474.3	.	AB=0;ABP=0;AC=3;AF=0.142857;AN=21;AO=1139;CIGAR=1M1D1M;DP=1830;DPB=1472.33;DPRA=2.38289;EPP=20.9483;EPPR=261.176;GTI=3;LEN=1;MEANALT=1.075;MQM=59.9649;MQMR=60;NS=21;NUMALT=1;ODDS=2.36314;PAIRED=0;PAIREDR=0;PAO=19.5;PQA=350;PQR=436;PRO=22.5;QA=24086;QR=15861;RO=688;RPL=658;RPP=62.7382;RPPR=257.578;RPR=481;RUN=1;SAF=579;SAP=3.69854;SAR=560;SRF=275;SRP=63.1172;SRR=413;TYPE=del	GT:DP:RO:QR:AO:QA:GL	0:38:23:454:15:244:0,-18.9327	0:35:23:537:12:192:0,-31.1201	0:48:28:637:20:296:0,-30.7652	0:49:19:462:30:441:0,-1.98213	1:23:7:144:16:267:-12.1912,0	0:18:9:220:9:129:0,-8.28914	0:50:22:478:28:476:0,-0.225052	1:4:1:33:2:39:-0.482351,0	0:37:19:432:18:332:0,-9.04005	0:36:21:424:15:254:0,-15.331	0:41:20:524:21:272:0,-22.8051	0:47:25:556:22:322:0,-21.1332	0:41:24:559:17:267:0,-26.3517	0:43:20:447:23:336:0,-10.0655	1:27:10:219:17:268:-4.34899,0	0:42:22:507:20:294:0,-19.2494	0:33:20:441:13:194:0,-22.2999	0:45:23:529:22:375:0,-13.9174	0:40:22:455:18:299:0,-16.51	0:47:20:438:27:396:0,-3.84946	0:51:28:597:22:345:0,-22.7339
gi|448814763|ref|NC_000962.3|	103369	.	GCC	GC	1.10979e-09	.	AB=0;ABP=0;AC=1;AF=0.047619;AN=21;AO=485;CIGAR=1M1D1M;DP=1847;DPB=1712.67;DPRA=1.14238;EPP=263.054;EPPR=230.751;GTI=0;LEN=1;MEANALT=1.37143;MQM=60;MQMR=60;NS=21;NUMALT=1;ODDS=22.0888;PAIRED=0;PAIREDR=0;PAO=24;PQA=349;PQR=588;PRO=34;QA=11363;QR=32885;RO=1348;RPL=122;RPP=263.054;RPPR=367.998;RPR=363;RUN=1;SAF=0;SAP=1056.17;SAR=485;SRF=742;SRP=32.8052;SRR=606;TYPE=del	GT:DP:RO:QR:AO:QA:GL	0:58:41:1004:17:400:0,-56.5227	0:35:31:779:3:75:0,-63.3833	0:71:38:996:31:683:0,-28.2045	0:42:33:788:8:207:0,-52.2761	0:27:16:424:11:203:0,-18.7997	0:24:16:403:7:152:0,-25.6007	0:45:29:701:15:333:0,-33.1393	1:20:9:191:11:240:-4.41533,0	0:42:29:626:12:301:0,-29.2184	0:42:25:537:15:349:0,-16.9078	0:45:33:826:11:236:0,-53.1346	0:31:23:613:8:188:0,-38.2723	0:56:39:974:17:333:0,-57.7341	0:41:31:799:10:258:0,-51.5573	0:32:23:549:8:203:0,-31.1294	0:41:28:676:12:275:0,-37.992	0:29:22:559:7:177:0,-34.3761	0:41:30:763:9:202:0,-50.5253	0:40:32:881:8:196:0,-61.6671	0:27:17:444:10:234:0,-16.5792	0:51:38:992:13:310:0,-61.393
gi|448814763|ref|NC_000962.3|	103743	.	GAGGAATC	GC	22202.6	.	AB=0;ABP=0;AC=21;AF=1;AN=21;AO=1051;CIGAR=1M6D1M;DP=1058;DPB=305.125;DPRA=0;EPP=41.789;EPPR=0;GTI=0;LEN=6;MEANALT=1.14634;MQM=56.6832;MQMR=0;NS=21;NUMALT=1;ODDS=61.2352;PAIRED=0;PAIREDR=0;PAO=131.5;PQA=3460;PQR=3412;PRO=129.5;QA=26184;QR=0;RO=0;RPL=753;RPP=430.745;RPPR=0;RPR=298;RUN=1;SAF=717;SAP=306.085;SAR=334;SRF=0;SRP=0;SRR=0;TYPE=del	GT:DP:RO:QR:AO:QA:GL	1:20:0:0:20:490:-43.9467,0	1:27:0:0:27:689:-60.2689,0	1:42:0:0:41:1057:-93.0197,0	1:28:0:0:27:677:-60.5791,0	1:17:0:0:17:434:-38.0285,0	1:17:0:0:17:426:-36.7164,0	1:30:0:0:30:797:-70.4627,0	1:16:0:0:16:410:-36.4837,0	1:30:0:0:30:816:-73.0838,0	1:22:0:0:22:547:-45.5358,0	1:18:0:0:18:487:-43.1532,0	1:15:0:0:15:389:-35.2653,0	1:27:0:0:27:674:-60.8314,0	1:28:0:0:28:712:-62.3562,0	1:25:0:0:24:631:-54.3811,0	1:30:0:0:30:764:-67.357,0	1:17:0:0:15:405:-36.5915,0	1:25:0:0:25:688:-62.1175,0	1:18:0:0:18:486:-44.0048,0	1:17:0:0:17:471:-41.3787,0	1:22:0:0:21:550:-48.1759,0
gi|448814763|ref|NC_000962.3|	103752	.	TT	TAGCAGCTTCT	21044.3	.	AB=0;ABP=0;AC=21;AF=1;AN=21;AO=1043;CIGAR=1M9I1M;DP=1057;DPB=5796;DPRA=0;EPP=24.2483;EPPR=5.18177;GTI=0;LEN=9;MEANALT=1.29268;MQM=56.7095;MQMR=60;NS=21;NUMALT=1;ODDS=60.1653;PAIRED=0;PAIREDR=0;PAO=0;PQA=0;PQR=0;PRO=0;QA=25041;QR=10;RO=1;RPL=767;RPP=504.929;RPPR=5.18177;RPR=276;RUN=1;SAF=711;SAP=302.063;SAR=332;SRF=0;SRP=5.18177;SRR=1;TYPE=ins	GT:DP:RO:QR:AO:QA:GL	1:20:0:0:19:454:-40.137,0	1:27:0:0:27:653:-57.017,0	1:42:0:0:39:906:-78.8751,0	1:28:0:0:26:599:-53.7331,0	1:17:0:0:16:366:-31.8262,0	1:17:0:0:17:398:-33.6631,0	1:30:0:0:30:731:-64.5648,0	1:16:0:0:16:423:-37.6323,0	1:30:0:0:30:687:-60.4593,0	1:22:0:0:21:479:-38.5491,0	1:18:0:0:18:447:-40.1576,0	1:15:0:0:15:353:-32.0034,0	1:27:0:0:27:633:-57.176,0	1:28:0:0:28:706:-62.0673,0	1:24:0:0:24:568:-49.0071,0	1:31:0:0:30:730:-62.9735,0	1:17:1:10:15:369:-32.4529,0	1:25:0:0:25:634:-57.0373,0	1:18:0:0:17:406:-36.649,0	1:17:0:0:17:420:-37.5532,0	1:21:0:0:20:495:-43.6152,0
gi|448814763|ref|NC_000962.3|	103756	.	G	T	23379	.	AB=0;ABP=0;AC=21;AF=1;AN=21;AO=1045;CIGAR=1X;DP=1059;DPB=1059;DPRA=2.01154;EPP=21.7639;EPPR=5.49198;GTI=0;LEN=1;MEANALT=1;MQM=56.6813;MQMR=58.7143;NS=21;NUMALT=1;ODDS=44.7676;PAIRED=0;PAIREDR=0;PAO=0;PQA=0;PQR=0;PRO=0;QA=27907;QR=328;RO=14;RPL=782;RPP=562.733;RPPR=5.49198;RPR=263;RUN=1;SAF=710;SAP=295.224;SAR=335;SRF=10;SRP=8.59409;SRR=4;TYPE=snp	GT:DP:RO:QR:AO:QA:GL	1:20:0:0:20:583:-51.9407,0	1:27:0:0:27:846:-73.8058,0	1:42:0:0:42:1232:-107.828,0	1:28:0:0:28:784:-69.893,0	1:17:0:0:17:489:-42.831,0	1:17:0:0:17:509:-42.8251,0	1:30:0:0:30:918:-80.8012,0	1:16:0:0:16:488:-42.4441,0	1:31:0:0:31:901:-79.338,0	1:22:0:0:22:629:-48.7267,0	1:18:0:0:18:558:-49.575,0	1:15:0:0:15:442:-40.0633,0	1:27:0:0:27:802:-72.3622,0	1:28:0:0:28:883:-77.5481,0	1:24:0:0:24:680:-58.1338,0	1:31:0:0:31:943:-81.2144,0	1:17:1:16:16:467:-40.7101,0	1:25:0:0:25:761:-68.0646,0	1:17:0:0:17:497:-45.0118,0	1:17:0:0:17:527:-46.5315,0	1:23:0:0:23:672:-58.9456,0
gi|448814763|ref|NC_000962.3|	103836	.	G	T	82.9336	.	AB=0;ABP=0;AC=1;AF=0.047619;AN=21;AO=8;CIGAR=1X;DP=631;DPB=631;DPRA=0.71875;EPP=4.09604;EPPR=286.121;GTI=0;LEN=1;MEANALT=1;MQM=59.875;MQMR=54.939;NS=21;NUMALT=1;ODDS=19.0962;PAIRED=0;PAIREDR=0;PAO=0;PQA=0;PQR=0;PRO=0;QA=206;QR=16178;RO=623;RPL=8;RPP=20.3821;RPPR=863.963;RPR=0;RUN=1;SAF=5;SAP=4.09604;SAR=3;SRF=517;SRP=591.786;SRR=106;TYPE=snp	GT:DP:RO:QR:AO:QA:GL	0:13:13:365:0:0:0,-32.2094	0:16:16:485:0:0:0,-41.3827	0:24:24:683:0:0:0,-60.0222	0:19:19:516:0:0:0,-46.4927	0:12:12:304:0:0:0,-26.8259	0:9:9:248:0:0:0,-20.1698	0:16:16:467:0:0:0,-40.2462	0:12:12:239:0:0:0,-21.3536	0:19:19:573:0:0:0,-50.0165	0:13:13:368:0:0:0,-25.9828	0:12:12:361:0:0:0,-31.2311	0:10:10:256:0:0:0,-23.2922	0:14:14:397:0:0:0,-36.0052	0:18:18:488:0:0:0,-41.6946	0:15:15:489:0:0:0,-41.2236	0:17:17:531:0:0:0,-44.6952	1:7:0:0:7:186:-17.003,0	0:15:15:431:0:0:0,-39.0695	0:8:8:208:0:0:0,-18.9754	0:9:9:246:0:0:0,-22.4089	0:16:15:435:1:20:0,-36.2335
gi|448814763|ref|NC_000962.3|	103976	.	CGG	CGGG	0.00056911	.	AB=0;ABP=0;AC=1;AF=0.0555556;AN=18;AO=7;CIGAR=1M1I2M;DP=126;DPB=129;DPRA=1.13645;EPP=18.2106;EPPR=261.416;GTI=0;LEN=1;MEANALT=1;MQM=45.4286;MQMR=43.958;NS=18;NUMALT=1;ODDS=9.10831;PAIRED=0;PAIREDR=0;PAO=0.5;PQA=12;PQR=12;PRO=0.5;QA=97;QR=2911;RO=119;RPL=7;RPP=18.2106;RPPR=261.416;RPR=0;RUN=1;SAF=7;SAP=18.2106;SAR=0;SRF=119;SRP=261.416;SRR=0;TYPE=ins	GT:DP:RO:QR:AO:QA:GL	0:3:2:48:1:18:0,-2.08642	0:2:2:55:0:0:0,-3.58372	0:3:3:77:0:0:0,-4.85221	0:4:4:109:0:0:0,-9.97114	0:2:2:42:0:0:0,-3.98989	0:2:2:54:0:0:0,-3.5548	0:2:2:48:0:0:0,-3.52424	.	0:8:6:170:2:34:0,-10.5136	0:5:5:104:0:0:0,-6.19581	0:1:1:23:0:0:0,-1.68233	0:1:1:34:0:0:0,-3.39568	0:2:2:45:0:0:0,-4.27452	0:2:1:31:1:10:0,-2.09948	0:1:1:23:0:0:0,-1.43799	0:5:3:74:2:21:0,-5.18072	0:1:1:30:0:0:0,-2.99957	.	.	0:1:1:24:0:0:0,-2.39989	1:1:0:0:1:14:-1.1077,0
gi|448814763|ref|NC_000962.3|	103998	.	GTT	GT	0.0721627	.	AB=0;ABP=0;AC=3;AF=0.214286;AN=14;AO=6;CIGAR=1M1D1M;DP=75;DPB=73.3333;DPRA=0.87619;EPP=16.0391;EPPR=152.842;GTI=2;LEN=1;MEANALT=1;MQM=35.8333;MQMR=34.5652;NS=14;NUMALT=1;ODDS=4.26044;PAIRED=0;PAIREDR=0;PAO=0.5;PQA=12;PQR=12;PRO=0.5;QA=111;QR=1620;RO=69;RPL=6;RPP=16.0391;RPPR=152.842;RPR=0;RUN=1;SAF=6;SAP=16.0391;SAR=0;SRF=69;SRP=152.842;SRR=0;TYPE=del	GT:DP:RO:QR:AO:QA:GL	0:2:2:45:0:0:0,-3.60775	0:1:1:13:0:0:0,-0.539526	0:1:1:23:0:0:0,-0.593559	0:3:3:67:0:0:0,-6.05526	0:1:1:22:0:0:0,-2.19993	0:2:2:52:0:0:0,-3.54764	1:1:0:0:1:12:-0.912892,0	.	0:6:4:89:2:29:0,-4.97649	0:3:3:62:0:0:0,-2.9982	1:1:0:0:1:25:-1.72214,0	.	1:1:0:0:1:27:-2.69891,0	.	0:1:1:28:0:0:0,-1.47942	0:3:2:45:1:18:0,-3.16328	.	.	.	.	0:1:1:22:0:0:0,-1.33848
gi|448814763|ref|NC_000962.3|	104039	.	GTT	GT	0.752045	.	AB=0;ABP=0;AC=1;AF=0.25;AN=4;AO=8;CIGAR=1M1D1M;DP=27;DPB=24.3333;DPRA=1.2381;EPP=20.3821;EPPR=44.2683;GTI=2;LEN=1;MEANALT=1;MQM=23.125;MQMR=23;NS=4;NUMALT=1;ODDS=2.96079;PAIRED=0;PAIREDR=0;PAO=0;PQA=0;PQR=0;PRO=0;QA=160;QR=461;RO=19;RPL=8;RPP=20.3821;RPPR=44.2683;RPR=0;RUN=1;SAF=8;SAP=20.3821;SAR=0;SRF=19;SRP=44.2683;SRR=0;TYPE=del	GT:DP:RO:QR:AO:QA:GL	.	.	.	0:1:1:35:0:0:0,-2.7211	.	1:1:0:0:1:15:-1.25222,0	.	.	0:4:2:43:2:25:0,-2.15695	.	.	.	.	.	0:1:1:23:0:0:0,-1.43799	.	.	.	.	.	.
gi|448814763|ref|NC_000962.3|	104824	.	C	A	89.6649	.	AB=0;ABP=0;AC=2;AF=1;AN=2;AO=12;CIGAR=1X;DP=12;DPB=12;DPRA=0;EPP=3.0103;EPPR=0;GTI=0;LEN=1;MEANALT=1;MQM=12.75;MQMR=0;NS=2;NUMALT=1;ODDS=7.74745;PAIRED=0;PAIREDR=0;PAO=0;PQA=0;PQR=0;PRO=0;QA=311;QR=0;RO=0;RPL=0;RPP=29.068;RPPR=0;RPR=12;RUN=1;SAF=6;SAP=3.0103;SAR=6;SRF=0;SRP=0;SRR=0;TYPE=snp	GT:DP:RO:QR:AO:QA:GL	1:2:0:0:2:59:-1.7037,0	.	.	.	.	.	.	.	.	.	.	.	.	.	1:1:0:0:1:36:-0.199936,0	.	.	.	.	.	.
gi|448814763|ref|NC_000962.3|	104830	.	CGGC	AGGG	135.42	.	AB=0;ABP=0;AC=2;AF=1;AN=2;AO=14;CIGAR=1X2M1X;DP=14;DPB=16.25;DPRA=0;EPP=3.0103;EPPR=0;GTI=0;LEN=4;MEANALT=1;MQM=14;MQMR=0;NS=2;NUMALT=1;ODDS=6.55083;PAIRED=0;PAIREDR=0;PAO=1;PQA=24;PQR=0;PRO=0;QA=337;QR=0;RO=0;RPL=0;RPP=33.4109;RPPR=0;RPR=14;RUN=1;SAF=7;SAP=3.0103;SAR=7;SRF=0;SRP=0;SRR=0;TYPE=complex	GT:DP:RO:QR:AO:QA:GL	1:2:0:0:2:49:-1.69353,0	.	.	.	.	.	.	.	.	.	.	.	.	.	1:1:0:0:1:24:-0.19899,0	.	.	.	.	.	.
gi|448814763|ref|NC_000962.3|	104838	.	T	G	404.309	.	AB=0;ABP=0;AC=6;AF=1;AN=6;AO=33;CIGAR=1X;DP=33;DPB=33;DPRA=0;EPP=4.65535;EPPR=0;GTI=0;LEN=1;MEANALT=1;MQM=23.1818;MQMR=0;NS=6;NUMALT=1;ODDS=9.26287;PAIRED=0;PAIREDR=0;PAO=0;PQA=0;PQR=0;PRO=0;QA=860;QR=0;RO=0;RPL=0;RPP=74.6689;RPPR=0;RPR=33;RUN=1;SAF=19;SAP=4.65535;SAR=14;SRF=0;SRP=0;SRR=0;TYPE=snp	GT:DP:RO:QR:AO:QA:GL	1:3:0:0:3:81:-4.00191,0	.	.	.	1:1:0:0:1:33:-3.29913,0	1:1:0:0:1:21:-0.197987,0	.	.	1:1:0:0:1:34:-0.399739,0	.	.	.	.	.	1:3:0:0:3:96:-4.94812,0	.	1:2:0:0:2:67:-2.53959,0	.	.	.	.
gi|448814763|ref|NC_000962.3|	104856	.	CAG	TAA	1239.12	.	AB=0;ABP=0;AC=11;AF=1;AN=11;AO=79;CIGAR=1X1M1X;DP=79;DPB=85;DPRA=0;EPP=5.23675;EPPR=0;GTI=0;LEN=3;MEANALT=1;MQM=27.9241;MQMR=0;NS=11;NUMALT=1;ODDS=8.89701;PAIRED=0;PAIREDR=0;PAO=9;PQA=217;PQR=0;PRO=0;QA=1923;QR=0;RO=0;RPL=0;RPP=174.557;RPPR=0;RPR=79;RUN=1;SAF=44;SAP=5.23675;SAR=35;SRF=0;SRP=0;SRR=0;TYPE=complex	GT:DP:RO:QR:AO:QA:GL	1:3:0:0:3:82:-3.99696,0	.	.	1:2:0:0:2:60:-6.76287,0	1:3:0:0:3:71:-6.49369,0	1:2:0:0:2:39:-6.19153,0	.	.	1:1:0:0:1:32:-0.399586,0	1:1:0:0:1:31:-2.23641,0	.	1:1:0:0:1:31:-0.0999107,0	.	1:3:0:0:3:78:-5.70997,0	1:4:0:0:4:77:-4.50554,0	.	1:2:0:0:2:61:-2.47256,0	1:2:0:0:2:41:-2.90574,0	.	.	.
gi|448814763|ref|NC_000962.3|	104936	.	TGTGCTGGG	CGTGACCCA	8231.03	.	AB=0;ABP=0;AC=20;AF=1;AN=20;AO=515;CIGAR=1X3M5X;DP=531;DPB=532.889;DPRA=13.5897;EPP=3.35183;EPPR=0;GTI=0;LEN=9;MEANALT=1.35897;MQM=47.1379;MQMR=0;NS=20;NUMALT=1;ODDS=18.9937;PAIRED=0;PAIREDR=0;PAO=5.5;PQA=124.5;PQR=27.5;PRO=1;QA=11807;QR=0;RO=0;RPL=0;RPP=1121.32;RPPR=0;RPR=515;RUN=1;SAF=262;SAP=3.35183;SAR=253;SRF=0;SRP=0;SRR=0;TYPE=complex	GT:DP:RO:QR:AO:QA:GL	1:11:0:0:11:192:-14.077,0	1:11:0:0:10:219:-14.5929,0	1:10:0:0:10:215:-16.4588,0	1:8:0:0:8:191:-15.6387,0	1:11:0:0:10:210:-16.598,0	1:10:0:0:10:272:-22.0709,0	1:14:0:0:14:293:-23.8893,0	.	1:9:0:0:9:200:-16.4872,0	1:13:0:0:13:258:-22.5492,0	1:15:0:0:15:308:-27.4194,0	1:9:0:0:8:186:-14.2856,0	1:12:0:0:12:307:-24.7916,0	1:13:0:0:11:244:-17.5947,0	1:15:0:0:14:233:-18.9465,0	1:8:0:0:6:104:-9.00709,0	1:11:0:0:10:245:-20.5704,0	1:11:0:0:11:214:-18.7376,0	1:10:0:0:10:174:-15.6446,0	1:7:0:0:7:161:-14.7118,0	1:11:0:0:11:261:-22.7789,0
gi|448814763|ref|NC_000962.3|	104962	.	G	A	18051.2	.	AB=0;ABP=0;AC=21;AF=1;AN=21;AO=952;CIGAR=1X;DP=953;DPB=953;DPRA=0;EPP=5.96642;EPPR=0;GTI=0;LEN=1;MEANALT=1.02439;MQM=51.6859;MQMR=0;NS=21;NUMALT=1;ODDS=44.1637;PAIRED=0;PAIREDR=0;PAO=0;PQA=0;PQR=0;PRO=0;QA=24508;QR=0;RO=0;RPL=10;RPP=1984.31;RPPR=0;RPR=942;RUN=1;SAF=456;SAP=6.65983;SAR=496;SRF=0;SRP=0;SRR=0;TYPE=snp	GT:DP:RO:QR:AO:QA:GL	1:23:0:0:23:687:-51.9556,0	1:17:0:0:17:477:-35.6701,0	1:19:0:0:19:488:-39.9143,0	1:17:0:0:17:474:-41.1656,0	1:17:0:0:17:461:-35.6539,0	1:16:0:0:16:450:-37.8595,0	1:24:0:0:24:740:-62.8313,0	1:4:0:0:4:120:-10.6964,0	1:18:0:0:18:502:-42.5513,0	1:22:0:0:22:599:-51.6902,0	1:23:0:0:23:674:-58.3704,0	1:15:0:0:15:448:-37.4561,0	1:20:0:0:20:594:-47.3914,0	1:22:0:0:21:597:-46.638,0	1:24:0:0:24:610:-51.739,0	1:18:0:0:18:482:-37.5495,0	1:20:0:0:20:565:-48.4639,0	1:22:0:0:22:614:-53.831,0	1:22:0:0:22:630:-55.6672,0	1:13:0:0:13:342:-31.0041,0	1:21:0:0:21:610:-53.9793,0
gi|448814763|ref|NC_000962.3|	105007	.	CTCAG	GTCAA	26135	.	AB=0;ABP=0;AC=21;AF=1;AN=21;AO=1327;CIGAR=1X3M1X;DP=1355;DPB=1388;DPRA=1.44783;EPP=3.14285;EPPR=10.6577;GTI=0;LEN=5;MEANALT=1.1;MQM=54.113;MQMR=55.4783;NS=21;NUMALT=1;ODDS=30.868;PAIRED=0;PAIREDR=0;PAO=54;PQA=1409;PQR=72;PRO=4;QA=33418;QR=552;RO=23;RPL=2;RPP=2867.21;RPPR=44.6459;RPR=1325;RUN=1;SAF=659;SAP=3.14285;SAR=668;SRF=8;SRP=7.63648;SRR=15;TYPE=complex	GT:DP:RO:QR:AO:QA:GL	1:36:0:0:36:910:-79.2942,0	1:28:0:0:28:749:-65.3856,0	1:30:0:0:30:762:-63.213,0	1:23:0:0:23:618:-56.6819,0	1:19:0:0:19:452:-48.6653,0	1:24:0:0:24:604:-52.3888,0	1:41:0:0:41:1127:-98.6153,0	1:17:0:0:16:421:-40.9945,0	1:34:0:0:32:840:-73.6293,0	1:35:0:0:35:952:-91.9138,0	1:31:0:0:30:790:-68.5956,0	1:21:0:0:21:561:-48.4741,0	1:25:0:0:25:692:-61.0531,0	1:23:0:0:23:670:-54.9057,0	1:33:0:0:33:936:-89.0214,0	1:29:0:0:29:754:-69.9161,0	1:32:0:0:32:859:-74.673,0	1:28:0:0:28:734:-66.7061,0	1:32:0:0:32:881:-76.7017,0	1:27:0:0:27:699:-66.2816,0	1:24:0:0:23:647:-64.7541,0
gi|448814763|ref|NC_000962.3|	105021	.	G	A	29118.6	.	AB=0;ABP=0;AC=21;AF=1;AN=21;AO=1562;CIGAR=1X;DP=1563;DPB=1563;DPRA=0;EPP=5.01773;EPPR=5.18177;GTI=0;LEN=1;MEANALT=1;MQM=54.9277;MQMR=41;NS=21;NUMALT=1;ODDS=54.4275;PAIRED=0;PAIREDR=0;PAO=0;PQA=0;PQR=0;PRO=0;QA=37773;QR=25;RO=1;RPL=43;RPP=3031.64;RPPR=5.18177;RPR=1519;RUN=1;SAF=773;SAP=3.36619;SAR=789;SRF=1;SRP=5.18177;SRR=0;TYPE=snp	GT:DP:RO:QR:AO:QA:GL	1:43:0:0:43:957:-83.3576,0	1:32:0:0:32:808:-67.8743,0	1:34:0:0:34:867:-75.0854,0	1:31:0:0:31:768:-68.6402,0	1:24:0:0:24:521:-44.8024,0	1:28:0:0:28:688:-59.0162,0	1:44:0:0:44:1113:-98.8961,0	1:20:0:0:20:461:-40.448,0	1:36:0:0:36:860:-77.0325,0	1:40:0:0:40:1023:-91.638,0	1:33:0:0:33:840:-74.0375,0	1:25:1:25:24:589:-48.7661,0	1:32:0:0:32:765:-65.0326,0	1:26:0:0:26:687:-56.1478,0	1:38:0:0:38:879:-76.0089,0	1:31:0:0:31:768:-68.8162,0	1:36:0:0:36:875:-76.9071,0	1:32:0:0:32:752:-67.1981,0	1:35:0:0:35:809:-71.6342,0	1:34:0:0:34:841:-75.9034,0	1:29:0:0:29:782:-67.6351,0
gi|448814763|ref|NC_000962.3|	105045	.	G	C	41062.4	.	AB=0;ABP=0;AC=21;AF=1;AN=21;AO=1855;CIGAR=1X;DP=1857;DPB=1857;DPRA=0;EPP=3.15194;EPPR=7.35324;GTI=0;LEN=1;MEANALT=1;MQM=55.5326;MQMR=39;NS=21;NUMALT=1;ODDS=66.29;PAIRED=0;PAIREDR=0;PAO=0;PQA=0;PQR=0;PRO=0;QA=50439;QR=24;RO=2;RPL=197;RPP=2501.69;RPPR=7.35324;RPR=1658;RUN=1;SAF=938;SAP=3.52654;SAR=917;SRF=0;SRP=7.35324;SRR=2;TYPE=snp	GT:DP:RO:QR:AO:QA:GL	1:49:0:0:49:1470:-123.691,0	1:38:0:0:38:1228:-99.5153,0	1:40:0:0:40:1225:-105.07,0	1:38:0:0:38:1173:-102.396,0	1:29:0:0:29:855:-71.9413,0	1:32:0:0:32:949:-82.7195,0	1:53:0:0:53:1745:-152.611,0	1:27:0:0:27:769:-66.9627,0	1:43:1:12:42:1284:-112.471,0	1:54:0:0:54:1651:-143.907,0	1:35:0:0:35:1101:-98.2193,0	1:28:0:0:28:876:-75.8698,0	1:36:0:0:36:1146:-98.4244,0	1:33:0:0:33:1037:-87.0547,0	1:40:0:0:40:1294:-112.245,0	1:39:1:12:38:1227:-107.307,0	1:45:0:0:45:1399:-120.763,0	1:44:0:0:44:1375:-120.522,0	1:40:0:0:40:1286:-112.068,0	1:39:0:0:39:1175:-105.874,0	1:39:0:0:39:1310:-115.365,0
gi|448814763|ref|NC_000962.3|	105060	.	GTCG	ATCA	1462.78	.	AB=0;ABP=0;AC=2;AF=0.0952381;AN=21;AO=80;CIGAR=1X2M1X;DP=1977;DPB=2000.5;DPRA=1.17318;EPP=6.91895;EPPR=3.02067;GTI=0;LEN=4;MEANALT=1.2;MQM=55.1625;MQMR=55.8218;NS=21;NUMALT=1;ODDS=49.5076;PAIRED=0;PAIREDR=0;PAO=0;PQA=0;PQR=863;PRO=44;QA=2031;QR=47508;RO=1885;RPL=9;RPP=107.35;RPPR=1760.03;RPR=71;RUN=1;SAF=47;SAP=8.33041;SAR=33;SRF=941;SRP=3.02067;SRR=944;TYPE=complex	GT:DP:RO:QR:AO:QA:GL	0:53:52:1430:0:0:0,-121.699	0:43:43:1190:0:0:0,-98.8272	0:43:43:1150:0:0:0,-103.527	0:39:39:1113:0:0:0,-97.4541	0:35:34:828:0:0:0,-72.499	0:35:35:852:0:0:0,-75.2959	0:53:52:1426:0:0:0,-131.428	0:30:30:752:0:0:0,-65.7914	0:43:41:1147:0:0:0,-101.243	0:57:55:1465:2:59:0,-124.127	0:38:38:1035:0:0:0,-91.5345	0:30:29:766:0:0:0,-70.0569	1:38:0:0:38:971:-83.3894,0	0:36:36:904:0:0:0,-76.9212	0:43:42:1171:0:0:0,-104.24	1:39:0:0:38:953:-84.6339,0	0:48:47:1293:0:0:0,-112.336	0:45:43:1084:0:0:0,-96.1167	0:41:40:1108:0:0:0,-97.049	0:43:43:1169:0:0:0,-108.202	0:41:41:1177:0:0:0,-103.971
gi|448814763|ref|NC_000962.3|	105139	.	C	A	66230.5	.	AB=0;ABP=0;AC=21;AF=1;AN=21;AO=2827;CIGAR=1X;DP=2833;DPB=2833;DPRA=0;EPP=8.04993;EPPR=5.18177;GTI=0;LEN=1;MEANALT=1.04878;MQM=57.1185;MQMR=57;NS=21;NUMALT=1;ODDS=156.171;PAIRED=0;PAIREDR=0;PAO=0;PQA=0;PQR=0;PRO=0;QA=75306;QR=66;RO=4;RPL=1194;RPP=151.043;RPPR=3.0103;RPR=1633;RUN=1;SAF=1404;SAP=3.28759;SAR=1423;SRF=1;SRP=5.18177;SRR=3;TYPE=snp	GT:DP:RO:QR:AO:QA:GL	1:64:0:0:64:1895:-161.851,0	1:60:0:0:60:1800:-152.674,0	1:69:0:0:69:2100:-182.047,0	1:58:0:0:58:1804:-160.169,0	1:55:0:0:55:1598:-139.454,0	1:45:0:0:45:1313:-115.085,0	1:84:1:17:83:2511:-221.092,0	1:48:0:0:47:1324:-116.811,0	1:60:0:0:60:1879:-166.759,0	1:81:0:0:81:2444:-217.582,0	1:49:0:0:49:1494:-132.696,0	1:45:2:25:43:1312:-113.406,0	1:59:1:24:58:1711:-148.355,0	1:50:0:0:50:1458:-126.221,0	1:58:0:0:58:1781:-156.955,0	1:60:0:0:60:1715:-152.292,0	1:64:0:0:64:1891:-166.131,0	1:69:0:0:68:2020:-179.872,0	1:63:0:0:63:1846:-163.57,0	1:50:0:0:50:1545:-139.186,0	1:58:0:0:58:1849:-164.354,0
gi|448814763|ref|NC_000962.3|	108437	.	C	A	891.075	.	AB=0;ABP=0;AC=1;AF=0.047619;AN=21;AO=42;CIGAR=1X;DP=2191;DPB=2191;DPRA=0.781759;EPP=6.31921;EPPR=3.11139;GTI=0;LEN=1;MEANALT=1;MQM=60;MQMR=59.9958;NS=21;NUMALT=1;ODDS=177.705;PAIRED=0;PAIREDR=0;PAO=0;PQA=0;PQR=0;PRO=0;QA=1079;QR=56344;RO=2148;RPL=24;RPP=4.87156;RPPR=29.5411;RPR=18;RUN=1;SAF=19;SAP=3.83753;SAR=23;SRF=1134;SRP=17.5677;SRR=1014;TYPE=snp	GT:DP:RO:QR:AO:QA:GL	0:59:59:1690:0:0:0,-152.343	0:51:51:1438:0:0:0,-129.672	0:79:79:2304:0:0:0,-207.599	0:72:72:2051:0:0:0,-184.832	0:42:42:1181:0:0:0,-106.55	0:49:49:1421:0:0:0,-128.138	0:63:63:1818:0:0:0,-163.868	0:26:26:746:0:0:0,-67.4152	0:55:54:1528:0:0:0,-137.573	0:36:36:1063:0:0:0,-95.9441	0:59:59:1722:0:0:0,-155.229	0:41:41:1236:0:0:0,-111.513	0:65:65:1787:0:0:0,-161.072	0:75:75:2080:0:0:0,-187.433	0:55:55:1552:0:0:0,-139.936	0:47:47:1309:0:0:0,-118.062	1:42:0:0:42:1079:-97.3502,0	0:55:55:1496:0:0:0,-134.886	0:55:55:1514:0:0:0,-136.505	0:47:47:1356:0:0:0,-122.3	0:53:53:1492:0:0:0,-134.531
gi|448814763|ref|NC_000962.3|	114066	.	G	C	1226.07	.	AB=0;ABP=0;AC=1;AF=0.047619;AN=21;AO=49;CIGAR=1X;DP=2701;DPB=2701;DPRA=0.739065;EPP=4.11819;EPPR=31.6539;GTI=0;LEN=1;MEANALT=1;MQM=60;MQMR=59.9928;NS=21;NUMALT=1;ODDS=205.54;PAIRED=0;PAIREDR=0;PAO=0;PQA=0;PQR=0;PRO=0;QA=1457;QR=71738;RO=2651;RPL=21;RPP=5.18177;RPPR=128.237;RPR=28;RUN=1;SAF=28;SAP=5.18177;SAR=21;SRF=1320;SRP=3.10941;SRR=1331;TYPE=snp	GT:DP:RO:QR:AO:QA:GL	0:68:68:2104:0:0:0,-189.617	0:59:59:1776:0:0:0,-160.091	0:86:86:2585:0:0:0,-232.882	0:83:83:2507:0:0:0,-225.868	0:54:54:1555:0:0:0,-140.199	0:42:42:1260:0:0:0,-113.669	0:75:75:2355:0:0:0,-212.198	0:40:40:1193:0:0:0,-107.632	0:66:66:2073:0:0:0,-186.824	0:51:51:1590:0:0:0,-143.365	0:68:68:2038:0:0:0,-183.666	0:61:61:1867:0:0:0,-168.29	0:66:66:1963:0:0:0,-176.918	0:65:64:1889:0:0:0,-169.935	0:69:69:2123:0:0:0,-191.325	0:71:71:2172:0:0:0,-195.727	0:42:42:1254:0:0:0,-113.13	0:43:43:1342:0:0:0,-121.053	1:49:0:0:49:1457:-131.397,0	0:66:66:2059:0:0:0,-185.565	0:70:70:2265:0:0:0,-204.103
gi|448814763|ref|NC_000962.3|	115479	.	GTC	GC	1.12342e-05	.	AB=0;ABP=0;AC=2;AF=0.0952381;AN=21;AO=567;CIGAR=1M1D1M;DP=1782;DPB=1615.67;DPRA=1.35464;EPP=114.996;EPPR=28.3609;GTI=3;LEN=1;MEANALT=1.05128;MQM=60;MQMR=60;NS=21;NUMALT=1;ODDS=12.8652;PAIRED=0;PAIREDR=0;PAO=17.5;PQA=277;PQR=662;PRO=33.5;QA=14430;QR=27280;RO=1213;RPL=369;RPP=114.996;RPPR=76.7813;RPR=198;RUN=1;SAF=567;SAP=1234.24;SAR=0;SRF=543;SRP=31.8839;SRR=670;TYPE=del	GT:DP:RO:QR:AO:QA:GL	0:48:30:650:18:538:0,-11.6228	0:40:29:558:11:338:0,-22.573	0:63:47:1060:16:423:0,-57.2874	0:34:19:383:15:373:0,-0.854093	0:38:25:540:13:333:0,-18.5912	0:18:13:309:5:133:0,-15.8107	0:52:41:818:10:291:0,-49.7872	0:18:17:427:1:29:0,-35.7773	0:44:24:489:20:477:0,-7.98389	0:30:23:440:7:189:0,-22.511	0:51:36:754:15:409:0,-30.9876	0:36:24:514:12:324:0,-18.3934	0:43:34:704:9:248:0,-45.293	0:41:32:630:9:259:0,-33.3015	1:36:20:370:16:447:-7.02037,0	1:39:23:439:16:442:-0.350776,0	0:38:25:548:13:392:0,-13.9639	0:25:16:325:8:217:0,-9.66741	0:55:45:1009:10:273:0,-66.1899	0:34:27:521:7:182:0,-30.4431	0:49:35:720:14:385:0,-30.0824
gi|448814763|ref|NC_000962.3|	116000	.	T	G	55138.3	.	AB=0;ABP=0;AC=21;AF=1;AN=21;AO=2321;CIGAR=1X;DP=2326;DPB=2326;DPRA=0;EPP=54.6775;EPPR=11.6962;GTI=0;LEN=1;MEANALT=1.02439;MQM=59.9854;MQMR=60;NS=21;NUMALT=1;ODDS=194.82;PAIRED=0;PAIREDR=0;PAO=0;PQA=0;PQR=0;PRO=0;QA=61498;QR=90;RO=4;RPL=1338;RPP=120.916;RPPR=5.18177;RPR=983;RUN=1;SAF=1231;SAP=21.6105;SAR=1090;SRF=1;SRP=5.18177;SRR=3;TYPE=snp	GT:DP:RO:QR:AO:QA:GL	1:50:0:0:50:1479:-133.287,0	1:42:0:0:42:1224:-110.428,0	1:80:0:0:80:2413:-217.42,0	1:61:0:0:61:1779:-160.358,0	1:57:1:18:56:1644:-146.419,0	1:39:0:0:39:1120:-101.059,0	1:82:1:30:81:2280:-202.429,0	1:25:0:0:25:635:-57.3957,0	1:57:0:0:57:1581:-142.534,0	1:49:1:8:48:1437:-128.795,0	1:60:0:0:60:1738:-156.666,0	1:53:0:0:52:1459:-131.409,0	1:60:0:0:60:1785:-160.906,0	1:66:0:0:66:2012:-181.337,0	1:47:0:0:47:1335:-120.409,0	1:58:1:34:57:1675:-147.61,0	1:52:0:0:52:1557:-140.394,0	1:41:0:0:41:1169:-105.472,0	1:54:0:0:54:1647:-148.497,0	1:57:0:0:57:1625:-146.503,0	1:53:0:0:53:1512:-136.334,0
gi|448814763|ref|NC_000962.3|	117488	.	GCC	GC	30.658	.	AB=0;ABP=0;AC=1;AF=0.047619;AN=21;AO=563;CIGAR=1M1D1M;DP=2509;DPB=2339;DPRA=1.52589;EPP=71.2362;EPPR=21.3303;GTI=1;LEN=1;MEANALT=1.10811;MQM=60;MQMR=60;NS=21;NUMALT=1;ODDS=7.05841;PAIRED=0;PAIREDR=0;PAO=15.5;PQA=174;PQR=334;PRO=21.5;QA=12724;QR=45727;RO=1942;RPL=304;RPP=10.8207;RPPR=6.7718;RPR=259;RUN=1;SAF=517;SAP=858.644;SAR=46;SRF=687;SRP=363.756;SRR=1255;TYPE=del	GT:DP:RO:QR:AO:QA:GL	0:39:36:799:2:56:0,-66.84	0:60:51:1244:9:191:0,-94.7901	0:62:49:1160:13:241:0,-82.7495	0:76:62:1342:14:316:0,-95.2938	0:32:20:477:11:248:0,-20.6177	0:41:28:684:13:258:0,-38.3791	0:85:74:1765:11:201:0,-140.8	1:27:9:180:18:388:-18.7337,0	0:58:52:1145:6:95:0,-97.3429	0:43:36:841:7:144:0,-62.7485	0:77:70:1606:7:127:0,-133.14	0:62:52:1197:10:166:0,-92.8458	0:73:60:1350:12:217:0,-102.003	0:62:53:1152:9:194:0,-86.2127	0:38:32:837:6:131:0,-63.5731	0:62:46:1020:16:318:0,-63.1951	0:45:35:744:10:215:0,-47.6037	0:35:25:593:10:196:0,-35.7667	0:65:55:1268:9:173:0,-98.587	0:61:49:1195:12:291:0,-81.3493	0:59:50:1176:9:182:0,-89.482
gi|448814763|ref|NC_000962.3|	120151	.	CGG	CG	286.03	.	AB=0;ABP=0;AC=1;AF=0.047619;AN=21;AO=1138;CIGAR=1M1D1M;DP=2545;DPB=2177;DPRA=0;EPP=13.4593;EPPR=18.223;GTI=1;LEN=1;MEANALT=1.19512;MQM=59.9807;MQMR=59.9886;NS=21;NUMALT=1;ODDS=4.97628;PAIRED=0;PAIREDR=0;PAO=10;PQA=238.5;PQR=265.5;PRO=11;QA=25609;QR=36523;RO=1399;RPL=605;RPP=12.9021;RPPR=3.9804;RPR=533;RUN=1;SAF=1137;SAP=2465.47;SAR=1;SRF=106;SRP=2189.96;SRR=1293;TYPE=del	GT:DP:RO:QR:AO:QA:GL	0:63:36:1010:26:544:0,-41.9965	0:61:38:1154:22:447:0,-63.7108	0:80:55:1585:25:521:0,-95.8162	0:62:30:891:31:704:0,-16.885	0:54:30:789:24:511:0,-25.0586	0:51:30:770:21:461:0,-27.8406	0:70:44:1236:25:579:0,-59.1658	0:25:11:267:13:191:0,-6.92583	0:66:35:1074:31:525:0,-49.5281	1:40:17:487:23:521:-0.576189,0	0:74:36:1050:38:789:0,-23.5602	0:46:28:803:17:324:0,-43.1923	0:76:36:958:39:869:0,-8.04327	0:79:41:1151:38:815:0,-30.2961	0:52:30:863:22:410:0,-40.8565	0:79:46:1227:33:733:0,-44.497	0:29:13:377:16:303:0,-6.75602	0:45:25:715:19:337:0,-34.1129	0:70:43:1221:27:589:0,-56.9283	0:51:28:839:23:495:0,-31.0307	0:51:25:728:26:565:0,-14.7346
gi|448814763|ref|NC_000962.3|	122109	.	A	G	52406.9	.	AB=0;ABP=0;AC=21;AF=1;AN=21;AO=2263;CIGAR=1X;DP=2274;DPB=2274;DPRA=0;EPP=5.70569;EPPR=4.78696;GTI=0;LEN=1;MEANALT=1;MQM=60;MQMR=60;NS=21;NUMALT=1;ODDS=176.91;PAIRED=0;PAIREDR=0;PAO=0;PQA=0;PQR=0;PRO=0;QA=58380;QR=200;RO=11;RPL=1131;RPP=3.01126;RPPR=4.78696;RPR=1132;RUN=1;SAF=1173;SAP=9.62067;SAR=1090;SRF=6;SRP=3.20771;SRR=5;TYPE=snp	GT:DP:RO:QR:AO:QA:GL	1:39:0:0:39:1018:-91.8653,0	1:52:1:8:51:1434:-128.512,0	1:62:0:0:62:1711:-154.233,0	1:65:3:56:62:1674:-145.676,0	1:52:1:21:51:1340:-118.74,0	1:37:0:0:37:1048:-94.5824,0	1:64:0:0:64:1817:-163.778,0	1:22:1:7:21:568:-50.6843,0	1:57:0:0:57:1550:-139.745,0	1:52:1:20:51:1435:-127.403,0	1:52:0:0:52:1361:-122.727,0	1:36:0:0:36:1093:-98.6453,0	1:57:1:25:56:1616:-143.197,0	1:64:0:0:64:1742:-157.02,0	1:44:0:0:44:1234:-111.316,0	1:58:0:0:58:1691:-152.444,0	1:47:1:23:46:1276:-112.791,0	1:44:0:0:44:1200:-108.252,0	1:71:0:0:71:2023:-182.314,0	1:46:2:40:44:1189:-103.462,0	1:63:0:0:63:1800:-162.248,0
gi|448814763|ref|NC_000962.3|	122146	.	CGG	CG	769.988	.	AB=0;ABP=0;AC=1;AF=0.047619;AN=21;AO=781;CIGAR=1M1D1M;DP=2229;DPB=1993.67;DPRA=0;EPP=21.2523;EPPR=8.09016;GTI=2;LEN=1;MEANALT=1.2439;MQM=60;MQMR=60;NS=21;NUMALT=1;ODDS=0.707259;PAIRED=0;PAIREDR=0;PAO=17;PQA=331.5;PQR=503.5;PRO=25;QA=18618;QR=35595;RO=1438;RPL=431;RPP=21.2523;RPPR=7.74586;RPR=350;RUN=1;SAF=779;SAP=1681.6;SAR=2;SRF=349;SRP=829.921;SRR=1089;TYPE=del	GT:DP:RO:QR:AO:QA:GL	0:38:32:833:6:141:0,-64.4555	0:48:43:1162:4:80:0,-97.4523	0:61:42:1020:19:413:0,-57.076	0:59:38:934:20:480:0,-40.8589	0:50:40:1001:10:225:0,-69.8563	0:41:33:793:7:161:0,-56.8921	0:65:47:1247:18:415:0,-74.9022	1:17:4:82:13:334:-22.7283,0	0:53:38:920:14:345:0,-54.1733	0:46:36:947:9:214:0,-66.9777	0:53:36:892:17:385:0,-45.6438	0:31:20:514:11:271:0,-21.876	0:55:40:995:15:373:0,-55.9714	0:59:47:1144:12:306:0,-75.3983	0:41:31:852:9:202:0,-58.5452	0:53:47:1226:6:118:0,-99.7706	0:39:28:719:11:260:0,-42.3086	0:44:35:886:9:246:0,-57.5716	0:67:53:1366:13:341:0,-92.2258	0:48:37:967:11:229:0,-66.4622	0:69:56:1375:13:263:0,-100.108
gi|448814763|ref|NC_000962.3|	122153	.	TCC	TC	0.0155906	.	AB=0;ABP=0;AC=1;AF=0.047619;AN=21;AO=38;CIGAR=1M1D1M;DP=2242;DPB=2258;DPRA=0.894368;EPP=3.9246;EPPR=3.36743;GTI=0;LEN=1;MEANALT=1.4;MQM=60;MQMR=60;NS=21;NUMALT=1;ODDS=5.62784;PAIRED=0;PAIREDR=0;PAO=14;PQA=97.5;PQR=721.5;PRO=38;QA=768;QR=56815;RO=2195;RPL=21;RPP=3.9246;RPPR=3.01129;RPR=17;RUN=1;SAF=38;SAP=85.5263;SAR=0;SRF=1098;SRP=3.01129;SRR=1097;TYPE=del	GT:DP:RO:QR:AO:QA:GL	0:40:40:1107:0:0:0,-103.222	0:49:48:1314:0:0:0,-118.205	0:62:59:1648:2:30:0,-152.029	0:64:63:1715:1:8:0,-153.798	0:53:51:1363:1:15:0,-121.43	0:41:41:1088:0:0:0,-98.1678	0:64:62:1787:2:23:0,-161.781	1:16:4:97:12:286:-17.0057,0	0:57:57:1585:0:0:0,-143.8	0:47:46:1347:0:0:0,-121.411	0:52:52:1508:0:0:0,-137.598	0:30:29:868:0:0:0,-78.3103	0:56:53:1469:2:20:0,-135.425	0:59:57:1632:1:10:0,-146.148	0:41:41:1164:0:0:0,-105.025	0:53:52:1512:1:20:0,-134.344	0:40:38:1037:2:20:0,-94.8397	0:42:42:1195:0:0:0,-107.813	0:66:65:1818:0:0:0,-163.725	0:48:48:1296:0:0:0,-116.891	0:69:69:1993:0:0:0,-182.501
gi|448814763|ref|NC_000962.3|	123364	.	GCC	GC,TCC	2116.69	.	AB=0,0;ABP=0,0;AC=0,1;AF=0,0.047619;AN=21;AO=814,87;CIGAR=1M1D1M,1X2M;DP=2368;DPB=2123;DPRA=1.34453,0.743753;EPP=11.3761,4.23331;EPPR=31.4907;GTI=3;LEN=1,1;MEANALT=1.35897,1;MQM=59.9939,60;MQMR=60;NS=21;NUMALT=2;ODDS=1.50054;PAIRED=0,0;PAIREDR=0;PAO=13,15.5;PQA=158,245;PQR=355;PRO=20.5;QA=18225,2201;QR=32995;RO=1452;RPL=435,44;RPP=11.3761,3.03526;RPPR=25.2694;RPR=379,43;RUN=1,1;SAF=70,32;SAP=1214.86,16.2139;SAR=744,55;SRF=1054;SRP=646.58;SRR=398;TYPE=del,snp	GT:DP:RO:QR:AO:QA:GL	0:48:32:672:15,0:300,0:0,-33.4857,-60.3838	0:60:44:924:16,0:311,0:0,-55.1806,-83.1656	0:85:59:1315:26,0:476,0:0,-75.5434,-118.37	0:76:61:1248:15,0:293,0:0,-85.8327,-112.32	2:51:0:0:0,51:0,1337:-120.574,-120.574,0	0:32:20:375:12,0:257,0:0,-10.5944,-33.7321	0:64:49:1176:15,0:303,0:0,-78.5984,-105.858	0:39:23:504:16,0:311,0:0,-17.3302,-45.3718	0:68:46:874:22,0:418,0:0,-40.9129,-78.6567	0:46:30:740:15,0:353,0:0,-34.8393,-66.5402	0:70:52:1171:17,0:328,0:0,-75.8325,-105.28	0:48:36:783:9,0:185,0:0,-53.8396,-70.4879	0:87:58:1254:24,0:476,0:0,-70.0339,-112.868	0:62:42:967:19,0:361,0:0,-54.5168,-87.0529	0:49:32:662:17,0:356,0:0,-27.5354,-59.5745	0:52:44:987:8,0:158,0:0,-74.569,-88.8435	0:41:28:474:13,0:237,0:0,-21.3161,-42.5602	0:36:25:551:10,0:197,0:0,-31.8843,-49.6081	0:41:32:728:9,0:178,0:0,-49.5249,-65.5379	0:51:31:637:20,0:384,0:0,-22.7222,-57.3351	0:47:35:801:12,0:247,0:0,-49.8792,-72.0408
gi|448814763|ref|NC_000962.3|	123454	.	C	T	58065.5	.	AB=0;ABP=0;AC=21;AF=1;AN=21;AO=2398;CIGAR=1X;DP=2410;DPB=2410;DPRA=0;EPP=3.18778;EPPR=10.7656;GTI=0;LEN=1;MEANALT=1.12195;MQM=60;MQMR=60;NS=21;NUMALT=1;ODDS=229.903;PAIRED=0;PAIREDR=0;PAO=0;PQA=0;PQR=0;PRO=0;QA=64647;QR=131;RO=7;RPL=1316;RPP=52.5938;RPPR=5.80219;RPR=1082;RUN=1;SAF=1254;SAP=13.9673;SAR=1144;SRF=1;SRP=10.7656;SRR=6;TYPE=snp	GT:DP:RO:QR:AO:QA:GL	1:52:0:0:52:1623:-146.332,0	1:64:1:23:63:1821:-161.841,0	1:83:0:0:83:2511:-226.228,0	1:81:0:0:81:2552:-229.923,0	1:48:0:0:48:1401:-126.354,0	1:34:1:23:33:998:-87.7994,0	1:74:0:0:74:2290:-206.347,0	1:41:0:0:40:1207:-108.696,0	1:76:2:38:74:2168:-191.754,0	1:33:0:0:33:1029:-92.8966,0	1:73:0:0:72:2157:-194.241,0	1:46:1:18:45:1306:-116,0	1:78:0:0:77:2296:-206.734,0	1:70:1:17:69:1969:-175.753,0	1:47:0:0:46:1317:-118.694,0	1:53:0:0:53:1540:-138.84,0	1:46:0:0:45:1425:-128.393,0	1:35:0:0:35:998:-90.0789,0	1:46:1:12:45:1357:-121.201,0	1:60:0:0:60:1844:-166.221,0	1:52:0:0:52:1606:-144.802,0
gi|448814763|ref|NC_000962.3|	123520	.	T	C	55491.3	.	AB=0;ABP=0;AC=21;AF=1;AN=21;AO=2382;CIGAR=1X;DP=2382;DPB=2382;DPRA=0;EPP=3.62655;EPPR=0;GTI=0;LEN=1;MEANALT=1;MQM=59.9882;MQMR=0;NS=21;NUMALT=1;ODDS=244.793;PAIRED=0;PAIREDR=0;PAO=0;PQA=0;PQR=0;PRO=0;QA=61610;QR=0;RO=0;RPL=1202;RPP=3.45152;RPPR=0;RPR=1180;RUN=1;SAF=1174;SAP=4.06413;SAR=1208;SRF=0;SRP=0;SRR=0;TYPE=snp	GT:DP:RO:QR:AO:QA:GL	1:53:0:0:53:1522:-137.221,0	1:59:0:0:59:1756:-158.293,0	1:80:0:0:80:2134:-192.283,0	1:77:0:0:77:2135:-192.381,0	1:42:0:0:42:1226:-110.604,0	1:45:0:0:45:1278:-115.278,0	1:72:0:0:72:2025:-182.495,0	1:37:0:0:37:919:-82.9469,0	1:64:0:0:64:1755:-158.183,0	1:31:0:0:31:882:-79.6464,0	1:72:0:0:72:1975:-177.981,0	1:44:0:0:44:1226:-110.597,0	1:74:0:0:74:2088:-188.153,0	1:67:0:0:67:1830:-164.935,0	1:44:0:0:44:1273:-114.834,0	1:54:0:0:54:1374:-123.893,0	1:36:0:0:36:1048:-94.5769,0	1:43:0:0:43:1163:-104.922,0	1:47:0:0:47:1318:-118.852,0	1:59:0:0:59:1664:-150.003,0	1:63:0:0:63:1763:-158.901,0
gi|448814763|ref|NC_000962.3|	124047	.	G	A	6091.93	.	AB=0;ABP=0;AC=4;AF=0.190476;AN=21;AO=243;CIGAR=1X;DP=2549;DPB=2549;DPRA=1.00141;EPP=3.44817;EPPR=3.42648;GTI=0;LEN=1;MEANALT=1.75;MQM=60;MQMR=60;NS=21;NUMALT=1;ODDS=84.5522;PAIRED=0;PAIREDR=0;PAO=0;PQA=0;PQR=0;PRO=0;QA=6929;QR=59916;RO=2301;RPL=126;RPP=3.73412;RPPR=11.5273;RPR=117;RUN=1;SAF=127;SAP=4.09157;SAR=116;SRF=1162;SRP=3.50952;SRR=1139;TYPE=snp	GT:DP:RO:QR:AO:QA:GL	0:53:53:1522:0:0:0,-137.238	0:63:63:1917:0:0:0,-172.786	0:74:74:2144:0:0:0,-193.209	1:51:0:0:50:1380:-124.378,0	0:52:52:1504:0:0:0,-135.621	0:36:36:1073:0:0:0,-96.8448	0:63:63:1852:0:0:0,-166.931	0:23:23:649:0:0:0,-58.681	1:72:0:0:70:2006:-180.669,0	0:50:50:1440:0:0:0,-129.859	0:47:47:1441:0:0:0,-129.961	0:52:52:1489:0:0:0,-134.265	0:71:71:2050:0:0:0,-184.746	0:60:60:1727:0:0:0,-155.681	0:57:57:1601:0:0:0,-144.343	0:48:48:1386:0:0:0,-125.002	0:45:45:1356:0:0:0,-122.311	0:44:44:1338:0:0:0,-120.693	0:57:57:1687:0:0:0,-152.089	1:56:0:0:56:1574:-141.914,0	1:70:1:20:67:1969:-175.468,0
gi|448814763|ref|NC_000962.3|	124673	.	GCC	GC	1363.53	.	AB=0;ABP=0;AC=3;AF=0.142857;AN=21;AO=1015;CIGAR=1M1D1M;DP=2188;DPB=1876;DPRA=0;EPP=79.4312;EPPR=3.01217;GTI=2;LEN=1;MEANALT=1.21951;MQM=59.9764;MQMR=59.9991;NS=21;NUMALT=1;ODDS=0.712353;PAIRED=0;PAIREDR=0;PAO=18;PQA=397.5;PQR=724.5;PRO=30;QA=23055;QR=30104;RO=1163;RPL=621;RPP=113.25;RPPR=3.99801;RPR=394;RUN=1;SAF=47;SAP=1817.72;SAR=968;SRF=982;SRP=1200.96;SRR=181;TYPE=del	GT:DP:RO:QR:AO:QA:GL	0:55:24:734:28:615:0,-10.7728	0:44:23:653:21:426:0,-20.4999	0:64:37:1089:26:483:0,-54.6256	1:52:20:611:31:712:-5.96655,0	0:41:24:694:16:314:0,-37.517	0:40:23:674:17:366:0,-27.7858	0:54:35:952:19:329:0,-56.1549	1:20:5:102:15:306:-18.335,0	0:47:27:757:20:462:0,-29.2908	0:38:17:466:20:386:0,-7.27101	1:47:20:537:27:549:-1.01835,0	0:45:23:645:22:493:0,-13.7239	0:60:35:973:25:556:0,-40.7177	0:68:43:1102:24:549:0,-49.7831	0:47:23:608:23:542:0,-11.9064	0:52:36:978:16:300:0,-61.0883	0:28:15:385:12:255:0,-11.7363	0:43:23:625:20:363:0,-25.4581	0:42:22:581:20:309:0,-24.5802	0:57:39:1159:18:458:0,-63.1111	0:66:36:1067:30:722:0,-31.9855
gi|448814763|ref|NC_000962.3|	125830	.	GAAA	GAAAA	24249.3	.	AB=0;ABP=0;AC=21;AF=1;AN=21;AO=1398;CIGAR=1M1I3M;DP=1550;DPB=1958.75;DPRA=0;EPP=208.812;EPPR=3.05288;GTI=0;LEN=1;MEANALT=1.95122;MQM=60;MQMR=60;NS=21;NUMALT=1;ODDS=52.3828;PAIRED=0;PAIREDR=0;PAO=10;PQA=228.667;PQR=228.667;PRO=10;QA=29128;QR=1024;RO=51;RPL=552;RPP=137.269;RPPR=4.07475;RPR=846;RUN=1;SAF=361;SAP=712.818;SAR=1037;SRF=12;SRP=34.0496;SRR=39;TYPE=ins	GT:DP:RO:QR:AO:QA:GL	1:46:5:71:36:608:-48.3659,0	1:26:2:42:23:348:-27.523,0	1:52:2:49:50:812:-68.5806,0	1:36:1:20:31:527:-45.6689,0	1:24:1:14:19:346:-29.9156,0	1:29:2:45:23:426:-34.3126,0	1:44:2:36:38:719:-61.5021,0	1:17:6:121:11:204:-7.45304,0	1:37:1:23:32:502:-43.1161,0	1:39:5:89:32:695:-54.5828,0	1:41:0:0:37:653:-58.8478,0	1:33:1:15:29:587:-51.5634,0	1:60:5:113:50:790:-60.9144,0	1:44:2:58:38:605:-49.1913,0	1:34:0:0:28:377:-33.9606,0	1:38:0:0:35:741:-66.7987,0	1:38:1:14:30:441:-38.4476,0	1:34:3:66:30:486:-37.7692,0	1:24:0:0:21:324:-29.1805,0	1:22:1:10:18:323:-28.231,0	1:41:4:70:33:518:-40.3063,0
gi|448814763|ref|NC_000962.3|	126271	.	GCC	GC	2932.77	.	AB=0;ABP=0;AC=6;AF=0.285714;AN=21;AO=785;CIGAR=1M1D1M;DP=1529;DPB=1330.67;DPRA=1.39074;EPP=133.268;EPPR=41.7747;GTI=3;LEN=1;MEANALT=1.325;MQM=59.9834;MQMR=59.9712;NS=21;NUMALT=1;ODDS=0.577829;PAIRED=0;PAIREDR=0;PAO=58;PQA=1138.5;PQR=1240.5;PRO=61;QA=16376;QR=16629;RO=728;RPL=402;RPP=4.0089;RPPR=9.88265;RPR=383;RUN=1;SAF=192;SAP=447.819;SAR=593;SRF=407;SRP=25.071;SRR=321;TYPE=del	GT:DP:RO:QR:AO:QA:GL	0:39:21:506:18:378:0,-11.5459	1:37:13:286:21:312:-2.28614,0	0:35:17:334:18:287:0,-5.97564	1:28:10:208:17:293:-7.62143,0	1:19:7:130:12:183:-4.73691,0	0:24:14:280:9:136:0,-13.0051	0:53:31:696:20:290:0,-36.6086	1:17:4:81:13:256:-16.6307,0	0:30:17:365:13:207:0,-14.2743	0:45:20:441:25:373:0,-6.18877	0:30:19:389:11:170:0,-19.7593	0:27:17:349:9:167:0,-16.3969	1:31:13:248:17:302:-4.84884,0	0:29:12:293:17:280:0,-1.24361	0:32:18:397:14:234:0,-14.7202	0:39:24:520:13:215:0,-27.4997	0:26:12:277:13:225:0,-4.73317	0:39:18:391:19:252:0,-15.7376	0:36:25:502:10:161:0,-30.7252	1:30:14:294:15:298:-1.60788,0	0:36:16:378:20:293:0,-7.73614
gi|448814763|ref|NC_000962.3|	126488	.	CGG	CG	1525.19	.	AB=0;ABP=0;AC=3;AF=0.142857;AN=21;AO=481;CIGAR=1M1D1M;DP=1201;DPB=1060;DPRA=1.37753;EPP=31.1853;EPPR=221.349;GTI=0;LEN=1;MEANALT=1.30556;MQM=60;MQMR=59.9873;NS=21;NUMALT=1;ODDS=1.423;PAIRED=0;PAIREDR=0;PAO=14.5;PQA=203.5;PQR=329.5;PRO=20.5;QA=11213;QR=17357;RO=709;RPL=205;RPP=25.7679;RPPR=39.3985;RPR=276;RUN=1;SAF=443;SAP=743.5;SAR=38;SRF=169;SRP=424.567;SRR=540;TYPE=del	GT:DP:RO:QR:AO:QA:GL	0:23:17:464:6:145:0,-28.7354	1:15:5:139:10:187:-4.23029,0	0:24:19:469:4:72:0,-37.1385	0:28:21:566:7:145:0,-37.9433	0:15:8:204:7:146:0,-5.264	0:24:19:421:5:90:0,-29.8291	0:23:13:374:10:208:0,-15.0141	0:7:4:79:2:37:0,-3.80344	0:35:22:505:13:274:0,-20.806	0:29:16:389:13:294:0,-8.56353	0:13:7:158:4:81:0,-6.9523	0:22:19:507:3:72:0,-39.1709	0:23:15:374:8:190:0,-16.5672	0:26:17:437:8:198:0,-21.519	1:25:11:285:13:330:-4.04896,0	0:18:10:284:8:173:0,-10.0551	0:23:13:308:10:263:0,-4.02339	0:25:16:419:9:209:0,-18.9251	0:29:16:407:12:259:0,-13.3545	1:32:14:305:18:374:-4.85545,0	0:17:12:303:4:98:0,-18.4538
gi|448814763|ref|NC_000962.3|	127564	.	GAC	GC	0.0251067	.	AB=0;ABP=0;AC=1;AF=0.05;AN=20;AO=10;CIGAR=1M1D1M;DP=216;DPB=222.667;DPRA=0.853933;EPP=16.9077;EPPR=37.4255;GTI=0;LEN=1;MEANALT=1;MQM=60;MQMR=60;NS=20;NUMALT=1;ODDS=5.15029;PAIRED=0;PAIREDR=0;PAO=11;PQA=167.5;PQR=239.5;PRO=14;QA=260;QR=5269;RO=205;RPL=1;RPP=16.9077;RPPR=111.065;RPR=9;RUN=1;SAF=0;SAP=24.725;SAR=10;SRF=125;SRP=24.4602;SRR=80;TYPE=del	GT:DP:RO:QR:AO:QA:GL	0:7:5:146:2:48:0,-8.8693	0:4:4:120:0:0:0,-11.0977	0:2:2:49:0:0:0,-4.65473	0:3:2:62:1:25:0,-3.38899	0:7:7:145:0:0:0,-13.2563	0:7:6:125:1:13:0,-10.1578	0:2:2:54:0:0:0,-5.12958	0:1:1:33:0:0:0,-3.29913	0:5:5:166:0:0:0,-15.2675	0:6:6:184:0:0:0,-16.8619	0:1:1:33:0:0:0,-3.29913	.	0:4:3:95:1:29:0,-5.96467	0:2:2:62:0:0:0,-5.88894	0:1:1:36:0:0:0,-3.59827	1:1:0:0:1:35:-3.49863,0	0:5:3:94:2:51:0,-3.9264	0:13:13:361:0:0:0,-32.7592	0:7:6:169:1:25:0,-12.9896	0:4:3:96:1:34:0,-5.55894	0:6:6:191:0:0:0,-17.5033
gi|448814763|ref|NC_000962.3|	131152	.	GCC	GC	1.9841e-13	.	AB=0;ABP=0;AC=1;AF=0.047619;AN=21;AO=73;CIGAR=1M1D1M;DP=2463;DPB=2454;DPRA=0.895305;EPP=8.03741;EPPR=76.2916;GTI=1;LEN=1;MEANALT=1;MQM=59.6164;MQMR=60;NS=21;NUMALT=1;ODDS=36.917;PAIRED=0;PAIREDR=0;PAO=18.5;PQA=364;PQR=436;PRO=21.5;QA=1392;QR=60062;RO=2390;RPL=30;RPP=8.03741;RPPR=59.7957;RPR=43;RUN=1;SAF=0;SAP=161.528;SAR=73;SRF=1335;SRP=74.2419;SRR=1055;TYPE=del	GT:DP:RO:QR:AO:QA:GL	0:47:44:1179:3:40:0,-102.628	0:75:73:1936:2:41:0,-170.581	0:58:55:1439:3:52:0,-124.898	0:67:62:1570:5:88:0,-133.461	0:45:43:1128:2:42:0,-97.7767	0:44:44:1192:0:0:0,-107.533	0:71:70:1874:1:14:0,-167.498	1:30:13:361:17:382:-1.83975,0	0:65:63:1695:2:28:0,-150.131	0:80:78:1984:2:26:0,-176.318	0:45:45:1193:0:0:0,-107.618	0:49:46:1214:3:55:0,-104.373	0:52:50:1291:2:26:0,-113.957	0:65:64:1752:1:14:0,-156.528	0:42:40:1080:2:38:0,-93.8444	0:61:58:1556:3:41:0,-136.457	0:45:44:1167:1:14:0,-103.88	0:100:95:2469:5:78:0,-215.261	0:61:61:1587:0:0:0,-143.069	0:45:42:1098:3:40:0,-95.3303	0:49:48:1249:1:13:0,-111.354
gi|448814763|ref|NC_000962.3|	131174	.	TGG	TGGG	51691	.	AB=0;ABP=0;AC=21;AF=1;AN=21;AO=2370;CIGAR=1M1I2M;DP=2442;DPB=3251;DPRA=0;EPP=55.7853;EPPR=3.16006;GTI=0;LEN=1;MEANALT=1.26829;MQM=59.9857;MQMR=60;NS=21;NUMALT=1;ODDS=181.643;PAIRED=0;PAIREDR=0;PAO=8.5;PQA=178.5;PQR=178.5;PRO=8.5;QA=58794;QR=1270;RO=58;RPL=1292;RPP=44.9701;RPPR=51.5315;RPR=1078;RUN=1;SAF=1327;SAP=76.91;SAR=1043;SRF=17;SRP=24.5753;SRR=41;TYPE=ins	GT:DP:RO:QR:AO:QA:GL	1:46:0:0:45:1165:-105.019,0	1:71:3:63:68:1743:-151.219,0	1:64:0:0:62:1585:-142.809,0	1:64:1:20:61:1598:-142.127,0	1:43:1:32:39:1026:-89.4883,0	1:43:3:54:40:1144:-98.1871,0	1:71:4:86:67:1763:-150.951,0	1:28:3:48:25:640:-53.3682,0	1:64:3:81:59:1504:-128.078,0	1:79:6:127:73:1827:-153.017,0	1:42:1:12:41:1082:-96.4282,0	1:45:1:31:42:1083:-94.7375,0	1:47:2:39:45:1093:-94.8921,0	1:63:2:47:61:1543:-134.635,0	1:44:0:0:44:1173:-105.815,0	1:63:0:0:62:1487:-133.97,0	1:45:1:12:43:1099:-97.9717,0	1:101:2:51:99:2502:-220.552,0	1:60:2:29:58:1438:-126.895,0	1:42:0:0:42:1105:-99.6946,0	1:49:1:10:48:1290:-115.349,0
gi|448814763|ref|NC_000962.3|	133839	.	C	T	63467.1	.	AB=0;ABP=0;AC=21;AF=1;AN=21;AO=2723;CIGAR=1X;DP=2724;DPB=2724;DPRA=0;EPP=11.4705;EPPR=5.18177;GTI=0;LEN=1;MEANALT=1;MQM=60;MQMR=60;NS=21;NUMALT=1;ODDS=220.736;PAIRED=0;PAIREDR=0;PAO=0;PQA=0;PQR=0;PRO=0;QA=70534;QR=34;RO=1;RPL=1314;RPP=10.2073;RPPR=5.18177;RPR=1409;RUN=1;SAF=1434;SAP=19.7768;SAR=1289;SRF=1;SRP=5.18177;SRR=0;TYPE=snp	GT:DP:RO:QR:AO:QA:GL	1:71:0:0:71:2008:-180.962,0	1:56:0:0:56:1622:-146.235,0	1:95:0:0:95:2742:-247.007,0	1:58:0:0:58:1696:-152.896,0	1:47:0:0:47:1377:-124.192,0	1:52:0:0:52:1354:-122.099,0	1:74:0:0:74:2064:-185.996,0	1:27:0:0:27:706:-63.7934,0	1:72:0:0:72:2037:-183.567,0	1:71:0:0:71:1981:-178.537,0	1:67:0:0:67:1881:-169.54,0	1:46:0:0:46:1320:-119.061,0	1:82:1:34:81:2241:-198.532,0	1:44:0:0:44:1223:-110.324,0	1:56:0:0:56:1603:-144.522,0	1:83:0:0:83:2272:-204.71,0	1:42:0:0:42:1155:-104.203,0	1:79:0:0:79:2157:-194.369,0	1:48:0:0:48:1365:-123.109,0	1:50:0:0:50:1409:-127.057,0	1:63:0:0:63:1737:-156.571,0
gi|448814763|ref|NC_000962.3|	135329	.	C	T	28014.7	.	AB=0;ABP=0;AC=21;AF=1;AN=21;AO=1219;CIGAR=1X;DP=1227;DPB=1227;DPRA=0;EPP=21.9087;EPPR=10.7656;GTI=0;LEN=1;MEANALT=1.02439;MQM=60;MQMR=60;NS=21;NUMALT=1;ODDS=98.1507;PAIRED=0;PAIREDR=0;PAO=0;PQA=0;PQR=0;PRO=0;QA=31937;QR=132;RO=7;RPL=313;RPP=629.422;RPPR=5.80219;RPR=906;RUN=1;SAF=642;SAP=10.5365;SAR=577;SRF=3;SRP=3.32051;SRR=4;TYPE=snp	GT:DP:RO:QR:AO:QA:GL	1:30:0:0:30:894:-80.7347,0	1:15:0:0:15:430:-38.9775,0	1:24:0:0:24:699:-63.1833,0	1:34:0:0:34:1008:-90.9936,0	1:35:0:0:35:983:-88.7276,0	1:28:0:0:28:838:-75.6962,0	1:32:0:0:32:906:-81.8022,0	1:12:0:0:12:371:-33.6923,0	1:28:1:23:27:771:-67.3605,0	1:23:2:41:21:559:-46.6735,0	1:22:0:0:22:644:-58.2379,0	1:10:0:0:10:309:-28.1116,0	1:24:0:0:24:687:-62.1043,0	1:27:1:25:26:752:-65.4517,0	1:26:1:8:25:748:-66.8029,0	1:23:0:0:23:742:-67.0817,0	1:27:1:25:26:693:-60.1271,0	1:26:1:10:25:691:-61.4498,0	1:31:0:0:30:873:-78.7542,0	1:24:0:0:24:695:-62.824,0	1:41:0:0:41:1204:-108.628,0
gi|448814763|ref|NC_000962.3|	138072	.	GTT	GT	415.097	.	AB=0;ABP=0;AC=1;AF=0.047619;AN=21;AO=1202;CIGAR=1M1D1M;DP=2789;DPB=2445;DPRA=1.80987;EPP=35.4487;EPPR=182.986;GTI=1;LEN=1;MEANALT=1.675;MQM=60;MQMR=60;NS=21;NUMALT=1;ODDS=2.56511;PAIRED=0;PAIREDR=0;PAO=48.5;PQA=859;PQR=1074;PRO=58.5;QA=27811;QR=38451;RO=1555;RPL=666;RPP=33.541;RPPR=234.33;RPR=536;RUN=1;SAF=1200;SAP=2595.78;SAR=2;SRF=72;SRP=2783.22;SRR=1483;TYPE=del	GT:DP:RO:QR:AO:QA:GL	0:69:35:995:28:613:0,-37.3959	0:43:28:687:15:366:0,-28.8886	0:87:43:1065:41:820:0,-22.0867	0:76:45:1208:29:616:0,-53.3191	1:53:23:536:29:669:-10.2592,0	0:59:29:709:28:619:0,-8.1183	0:76:43:1128:33:783:0,-33.4071	0:48:30:754:17:398:0,-33.4884	0:53:28:656:24:531:0,-11.2604	0:57:43:1042:13:302:0,-66.6074	0:55:30:744:23:522:0,-19.9956	0:53:30:702:23:468:0,-21.0864	0:92:48:1284:40:875:0,-37.7404	0:49:25:704:24:504:0,-19.8614	0:72:38:1039:34:767:0,-24.5171	0:75:40:973:34:812:0,-14.4931	0:51:30:770:19:378:0,-35.3279	0:49:25:661:23:536:0,-15.1413	0:59:38:919:20:426:0,-44.3918	0:69:40:1094:28:610:0,-43.6041	0:79:49:1221:30:668:0,-49.789
gi|448814763|ref|NC_000962.3|	138864	.	T	C	11825.2	.	AB=0;ABP=0;AC=11;AF=0.52381;AN=21;AO=507;CIGAR=1X;DP=2001;DPB=2001;DPRA=0.820114;EPP=53.8964;EPPR=123.566;GTI=0;LEN=1;MEANALT=1;MQM=60;MQMR=60;NS=21;NUMALT=1;ODDS=122.458;PAIRED=0;PAIREDR=0;PAO=0;PQA=0;PQR=0;PRO=0;QA=13493;QR=38417;RO=1494;RPL=293;RPP=29.7404;RPPR=34.8469;RPR=214;RUN=1;SAF=198;SAP=55.7809;SAR=309;SRF=574;SRP=177.013;SRR=920;TYPE=snp	GT:DP:RO:QR:AO:QA:GL	1:54:0:0:54:1446:-130.382,0	0:47:47:1430:0:0:0,-128.971	0:63:63:1835:0:0:0,-165.407	1:35:0:0:35:964:-87.0203,0	1:35:0:0:35:921:-83.1409,0	1:39:0:0:39:993:-89.6129,0	0:58:58:1667:0:0:0,-150.285	1:24:0:0:24:627:-56.684,0	1:50:0:0:50:1461:-131.755,0	1:34:0:0:34:838:-75.6565,0	0:46:46:1318:0:0:0,-118.877	0:37:37:1078:0:0:0,-97.29	1:64:0:0:64:1700:-153.24,0	0:55:55:1624:0:0:0,-146.417	0:47:47:1340:0:0:0,-120.859	0:63:63:1768:0:0:0,-159.359	1:37:0:0:37:998:-90.0755,0	0:36:36:992:0:0:0,-89.5379	0:47:47:1485:0:0:0,-133.927	1:37:0:0:37:1036:-93.5002,0	1:56:0:0:56:1501:-135.334,0
gi|448814763|ref|NC_000962.3|	138960	.	CGG	CG	307.048	.	AB=0;ABP=0;AC=1;AF=0.047619;AN=21;AO=34;CIGAR=1M1D1M;DP=1821;DPB=1833;DPRA=0.61775;EPP=4.03217;EPPR=70.9554;GTI=1;LEN=1;MEANALT=1.25;MQM=59.9412;MQMR=60;NS=21;NUMALT=1;ODDS=7.82412;PAIRED=0;PAIREDR=0;PAO=22;PQA=357;PQR=405;PRO=24;QA=665;QR=47273;RO=1780;RPL=17;RPP=3.0103;RPPR=26.9209;RPR=17;RUN=1;SAF=8;SAP=23.7032;SAR=26;SRF=686;SRP=206.084;SRR=1094;TYPE=del	GT:DP:RO:QR:AO:QA:GL	0:44:44:1271:0:0:0,-114.655	0:39:39:1179:0:0:0,-106.388	0:75:75:2215:0:0:0,-199.598	0:38:37:1069:0:0:0,-96.3541	0:33:32:920:0:0:0,-82.8699	0:32:31:882:0:0:0,-79.3975	0:58:58:1738:0:0:0,-156.685	1:17:4:105:13:190:-7.53476,0	0:52:51:1482:0:0:0,-133.551	0:33:32:929:0:0:0,-83.7005	0:47:47:1347:0:0:0,-121.485	0:38:38:1064:0:0:0,-96.0238	0:55:55:1483:0:0:0,-133.716	0:47:46:1362:0:0:0,-122.705	0:49:49:1386:0:0:0,-124.999	0:58:58:1737:0:0:0,-156.593	0:39:38:1082:1:9:0,-96.7428	0:39:37:1098:1:10:0,-97.9625	0:33:33:995:0:0:0,-89.8324	0:43:43:1241:0:0:0,-111.952	0:54:54:1592:0:0:0,-143.545
gi|448814763|ref|NC_000962.3|	139297	.	G	T	60999.4	.	AB=0;ABP=0;AC=21;AF=1;AN=21;AO=2536;CIGAR=1X;DP=2545;DPB=2545;DPRA=0;EPP=39.3465;EPPR=0;GTI=0;LEN=1;MEANALT=1.19512;MQM=59.9897;MQMR=0;NS=21;NUMALT=1;ODDS=214.298;PAIRED=0;PAIREDR=0;PAO=0;PQA=0;PQR=0;PRO=0;QA=67795;QR=0;RO=0;RPL=1303;RPP=7.20597;RPPR=0;RPR=1233;RUN=1;SAF=1298;SAP=6.09283;SAR=1238;SRF=0;SRP=0;SRR=0;TYPE=snp	GT:DP:RO:QR:AO:QA:GL	1:61:0:0:61:1898:-171.082,0	1:50:0:0:49:1458:-131.221,0	1:85:0:0:84:2435:-219.149,0	1:55:0:0:55:1669:-150.47,0	1:54:0:0:54:1578:-142.28,0	1:41:0:0:40:1165:-105.029,0	1:80:0:0:80:2360:-212.639,0	1:36:0:0:36:1062:-95.8564,0	1:52:0:0:51:1492:-134.348,0	1:58:0:0:58:1734:-156.318,0	1:65:0:0:64:1874:-168.595,0	1:69:0:0:69:2037:-183.574,0	1:65:0:0:65:1933:-174.226,0	1:65:0:0:64:1864:-167.654,0	1:59:0:0:59:1780:-160.462,0	1:58:0:0:58:1767:-159.294,0	1:48:0:0:48:1400:-126.263,0	1:39:0:0:39:1128:-101.787,0	1:62:0:0:62:1829:-164.867,0	1:58:0:0:56:1630:-146.737,0	1:80:0:0:80:2406:-216.785,0
gi|448814763|ref|NC_000962.3|	139684	.	GCC	GC	85.3641	.	AB=0;ABP=0;AC=1;AF=0.047619;AN=21;AO=578;CIGAR=1M1D1M;DP=2468;DPB=2308.33;DPRA=0.986475;EPP=21.419;EPPR=143.658;GTI=1;LEN=1;MEANALT=1.7;MQM=60;MQMR=60;NS=21;NUMALT=1;ODDS=10.7379;PAIRED=0;PAIREDR=0;PAO=26.5;PQA=393.5;PQR=750.5;PRO=40.5;QA=11010;QR=42781;RO=1859;RPL=277;RPP=5.17426;RPPR=6.80541;RPR=301;RUN=1;SAF=31;SAP=1003.3;SAR=547;SRF=1066;SRP=90.0666;SRR=793;TYPE=del	GT:DP:RO:QR:AO:QA:GL	0:62:41:915:20:246:0,-60.302	0:66:53:1135:13:193:0,-86.6367	0:71:49:1136:19:251:0,-80.8162	0:58:41:917:16:251:0,-59.9969	0:51:37:888:13:178:0,-63.9939	0:35:25:552:8:146:0,-38.8203	0:67:56:1256:9:100:0,-104.144	1:36:11:238:25:495:-23.1104,0	0:63:44:923:17:182:0,-66.7756	0:40:31:611:8:96:0,-49.5674	0:63:46:982:15:175:0,-72.713	0:44:35:701:6:93:0,-54.7497	0:80:55:1178:22:333:0,-76.1047	0:69:60:1291:7:115:0,-105.872	0:42:22:495:19:248:0,-22.3161	0:66:50:1074:14:169:0,-80.4486	0:58:34:765:22:297:0,-43.4561	0:43:34:726:8:96:0,-56.7742	0:42:38:913:4:43:0,-81.2157	0:54:40:844:12:168:0,-63.5997	0:50:36:737:14:247:0,-47.187
gi|448814763|ref|NC_000962.3|	140393	.	G	A	676.323	.	AB=0;ABP=0;AC=1;AF=0.047619;AN=21;AO=34;CIGAR=1X;DP=2569;DPB=2569;DPRA=0.552486;EPP=5.30951;EPPR=3.54567;GTI=0;LEN=1;MEANALT=1;MQM=60;MQMR=60;NS=21;NUMALT=1;ODDS=155.729;PAIRED=0;PAIREDR=0;PAO=0;PQA=0;PQR=0;PRO=0;QA=881;QR=66075;RO=2535;RPL=19;RPP=4.03217;RPPR=32.3273;RPR=15;RUN=1;SAF=21;SAP=7.09778;SAR=13;SRF=1336;SRP=19.0878;SRR=1199;TYPE=snp	GT:DP:RO:QR:AO:QA:GL	0:54:54:1545:0:0:0,-139.299	0:47:47:1320:0:0:0,-119.046	0:61:61:1754:0:0:0,-158.095	0:69:69:1976:0:0:0,-178.078	0:52:52:1491:0:0:0,-134.438	0:40:40:1173:0:0:0,-105.834	0:84:84:2403:0:0:0,-216.475	0:34:34:936:0:0:0,-84.4984	0:41:41:1174:0:0:0,-105.91	1:35:1:8:34:881:-78.7365,0	0:66:66:1873:0:0:0,-168.801	0:53:53:1588:0:0:0,-143.159	0:75:75:2167:0:0:0,-195.232	0:63:63:1862:0:0:0,-167.83	0:57:57:1589:0:0:0,-143.245	0:60:60:1715:0:0:0,-154.588	0:58:58:1659:0:0:0,-149.548	0:48:48:1333:0:0:0,-120.208	0:48:48:1370:0:0:0,-123.553	0:56:56:1664:0:0:0,-150.009	0:58:58:1635:0:0:0,-147.392
gi|448814763|ref|NC_000962.3|	141623	.	G	A	56119.4	.	AB=0;ABP=0;AC=21;AF=1;AN=21;AO=2411;CIGAR=1X;DP=2464;DPB=2464;DPRA=1.18284;EPP=18.9419;EPPR=4.03458;GTI=0;LEN=1;MEANALT=1;MQM=59.9963;MQMR=60;NS=21;NUMALT=1;ODDS=173.747;PAIRED=0;PAIREDR=0;PAO=0;PQA=0;PQR=0;PRO=0;QA=62461;QR=1271;RO=53;RPL=1165;RPP=8.91948;RPPR=3.37904;RPR=1246;RUN=1;SAF=1128;SAP=24.6485;SAR=1283;SRF=26;SRP=3.05127;SRR=27;TYPE=snp	GT:DP:RO:QR:AO:QA:GL	1:63:0:0:63:1813:-163.422,0	1:80:0:0:80:2211:-199.228,0	1:71:0:0:71:2157:-194.384,0	1:52:1:34:51:1499:-131.769,0	1:53:0:0:53:1482:-133.631,0	1:41:0:0:41:1143:-103.123,0	1:64:0:0:64:1789:-161.258,0	1:32:0:0:32:754:-68.0892,0	1:63:0:0:63:1727:-155.671,0	1:37:0:0:37:1004:-90.6146,0	1:61:0:0:61:1791:-161.44,0	1:47:0:0:47:1261:-113.73,0	1:90:0:0:90:2406:-216.75,0	1:58:0:0:58:1656:-149.288,0	1:47:0:0:47:1291:-116.441,0	1:50:0:0:50:1355:-122.202,0	1:60:1:13:59:1619:-144.656,0	1:42:0:0:42:1242:-112.048,0	1:48:0:0:48:1353:-122.02,0	1:59:0:0:59:1624:-146.398,0	1:61:0:0:61:1668:-150.355,0
gi|448814763|ref|NC_000962.3|	143207	.	T	C	47237.1	.	AB=0;ABP=0;AC=21;AF=1;AN=21;AO=2046;CIGAR=1X;DP=2046;DPB=2046;DPRA=0;EPP=105.004;EPPR=0;GTI=0;LEN=1;MEANALT=1;MQM=59.9976;MQMR=0;NS=21;NUMALT=1;ODDS=129.018;PAIRED=0;PAIREDR=0;PAO=0;PQA=0;PQR=0;PRO=0;QA=52702;QR=0;RO=0;RPL=1003;RPP=4.70842;RPPR=0;RPR=1043;RUN=1;SAF=843;SAP=140.558;SAR=1203;SRF=0;SRP=0;SRR=0;TYPE=snp	GT:DP:RO:QR:AO:QA:GL	1:40:0:0:40:1141:-102.95,0	1:45:0:0:45:1336:-120.504,0	1:62:0:0:62:1698:-153.054,0	1:31:0:0:31:851:-76.8491,0	1:36:0:0:36:1006:-90.7905,0	1:31:0:0:31:919:-82.9869,0	1:45:0:0:45:1346:-121.398,0	1:12:0:0:12:344:-31.242,0	1:47:0:0:47:1305:-117.702,0	1:43:0:0:43:1144:-103.204,0	1:42:0:0:42:1178:-106.278,0	1:40:0:0:40:1146:-103.407,0	1:55:0:0:55:1527:-137.675,0	1:63:0:0:63:1752:-157.915,0	1:35:0:0:35:974:-87.9164,0	1:52:0:0:52:1465:-132.096,0	1:40:0:0:40:1139:-102.761,0	1:34:0:0:34:853:-77.0078,0	1:38:0:0:38:1114:-100.523,0	1:56:0:0:56:1513:-136.411,0	1:48:0:0:48:1327:-119.68,0
gi|448814763|ref|NC_000962.3|	144178	.	G	C	1394.44	.	AB=0;ABP=0;AC=1;AF=0.047619;AN=21;AO=64;CIGAR=1X;DP=1375;DPB=1375;DPRA=0.951945;EPP=3.14602;EPPR=24.1602;GTI=0;LEN=1;MEANALT=1;MQM=60;MQMR=60;NS=21;NUMALT=1;ODDS=44.7229;PAIRED=0;PAIREDR=0;PAO=0;PQA=0;PQR=0;PRO=0;QA=1662;QR=33168;RO=1311;RPL=38;RPP=7.89611;RPPR=109.031;RPR=26;RUN=1;SAF=25;SAP=9.66043;SAR=39;SRF=630;SRP=7.31846;SRR=681;TYPE=snp	GT:DP:RO:QR:AO:QA:GL	0:30:30:773:0:0:0,-69.8107	0:22:22:576:0:0:0,-52.085	0:19:19:576:0:0:0,-52.1273	0:31:31:879:0:0:0,-79.3723	0:21:21:566:0:0:0,-51.2002	0:21:21:512:0:0:0,-46.3168	0:24:24:678:0:0:0,-61.286	0:9:9:228:0:0:0,-20.7696	0:23:23:638:0:0:0,-57.6804	0:27:27:663:0:0:0,-59.9018	0:16:16:494:0:0:0,-44.757	0:8:8:206:0:0:0,-18.7926	0:27:27:689:0:0:0,-62.2528	0:20:20:575:0:0:0,-52.0243	1:25:0:0:25:726:-65.6144,0	0:23:23:690:0:0:0,-62.3775	0:21:21:616:0:0:0,-55.7163	0:32:32:964:0:0:0,-87.0296	0:38:38:1093:0:0:0,-98.6207	0:40:40:1045:0:0:0,-94.2919	0:48:48:1243:0:0:0,-112.105
gi|448814763|ref|NC_000962.3|	144711	.	CGGG	CGG,CG	3.02919e-13	.	AB=0,0;ABP=0,0;AC=1,0;AF=0.047619,0;AN=21;AO=78,10;CIGAR=1M1D2M,1M2D1M;DP=2397;DPB=2387;DPRA=0.784953,0.415424;EPP=56.9074,6.48466;EPPR=3.50866;GTI=0;LEN=1,2;MEANALT=1.2381,2;MQM=59.9487,60;MQMR=60;NS=21;NUMALT=2;ODDS=36.1506;PAIRED=0,0;PAIREDR=0;PAO=10.5,3;PQA=239.333,36.3333;PQR=296.333;PRO=12.5;QA=1307,200;QR=58803;RO=2305;RPL=18,7;RPP=52.119,6.48466;RPPR=13.3966;RPR=60,3;RUN=1,1;SAF=1,0;SAP=163.811,24.725;SAR=77,10;SRF=1172;SRP=4.44319;SRR=1133;TYPE=del,del	GT:DP:RO:QR:AO:QA:GL	0:47:44:1202:2,0:18,0:0,-106.673,-108.211	0:55:54:1481:1,0:10,0:0,-132.54,-133.311	0:76:73:1974:3,0:29,0:0,-175.195,-177.738	0:58:55:1514:2,0:18,0:0,-134.749,-136.243	0:60:55:1408:5,0:69,0:0,-120.612,-126.812	0:31:28:699:3,0:42,0:0,-59.2322,-63.0016	0:55:53:1497:2,0:23,0:0,-132.804,-134.868	1:15:3:72:8,4:151,56:-7.09953,0,-8.56948	0:52:51:1398:1,0:19,0:0,-124.171,-125.815	0:59:53:1384:5,0:49,0:0,-120.277,-124.614	0:71:70:1910:1,0:19,0:0,-170.245,-171.953	0:44:40:1070:4,0:48,0:0,-92.1131,-96.4196	0:62:60:1673:2,0:37,0:0,-147.308,-150.575	0:77:77:2124:0,0:0,0:0,-191.405,-191.405	0:37:34:900:3,0:37,0:0,-77.8006,-81.1191	0:51:50:1416:1,0:10,0:0,-126.701,-127.598	0:49:48:1334:0,0:0,0:0,-120.244,-120.185	0:54:53:1452:1,0:8,0:0,-133.102,-133.818	0:61:57:1558:4,0:41,0:0,-136.678,-140.356	0:45:44:1209:1,0:23,0:0,-106.766,-108.835	0:73:68:1888:5,0:80,0:0,-162.809,-170.001
gi|448814763|ref|NC_000962.3|	144990	.	CGT	CT	8.24644e-05	.	AB=0;ABP=0;AC=1;AF=0.047619;AN=21;AO=687;CIGAR=1M1D1M;DP=2501;DPB=2291.67;DPRA=2.01737;EPP=6.45242;EPPR=11.4942;GTI=0;LEN=1;MEANALT=1.20513;MQM=60;MQMR=60;NS=21;NUMALT=1;ODDS=10.8717;PAIRED=0;PAIREDR=0;PAO=9;PQA=105;PQR=521;PRO=26;QA=17566;QR=45659;RO=1806;RPL=327;RPP=6.45242;RPPR=57.0494;RPR=360;RUN=1;SAF=687;SAP=1494.81;SAR=0;SRF=510;SRP=745.827;SRR=1296;TYPE=del	GT:DP:RO:QR:AO:QA:GL	0:53:35:874:18:520:0,-31.8203	0:50:38:1011:12:297:0,-66.6059	0:81:58:1590:22:565:0,-97.7346	0:58:43:1128:15:436:0,-62.2427	0:45:31:795:12:342:0,-41.8224	0:32:23:610:8:173:0,-39.3651	0:55:39:1047:16:443:0,-54.3467	0:30:20:525:9:243:0,-25.3763	0:72:57:1513:15:420:0,-98.3379	0:57:46:1231:11:297:0,-86.5612	0:67:49:1328:18:496:0,-74.8608	0:57:43:1189:14:396:0,-71.3516	0:83:59:1593:24:631:0,-86.5693	0:67:48:1379:19:535:0,-75.948	0:47:28:801:19:556:0,-27.6194	0:50:38:938:12:276:0,-59.5869	0:47:30:817:15:419:0,-35.8117	0:51:42:1010:9:277:0,-65.8994	0:57:45:1152:12:370:0,-72.5708	1:47:21:554:25:689:-12.1614,0	0:67:54:1558:13:329:0,-113.681
gi|448814763|ref|NC_000962.3|	145448	.	T	C	5429.07	.	AB=0;ABP=0;AC=4;AF=0.190476;AN=21;AO=225;CIGAR=1X;DP=2394;DPB=2394;DPRA=0.90762;EPP=3.79203;EPPR=25.2571;GTI=0;LEN=1;MEANALT=1.4;MQM=60;MQMR=59.9843;NS=21;NUMALT=1;ODDS=123.065;PAIRED=0;PAIREDR=0;PAO=0;PQA=0;PQR=0;PRO=0;QA=6197;QR=55685;RO=2167;RPL=108;RPP=3.79203;RPPR=143.926;RPR=117;RUN=1;SAF=114;SAP=3.09716;SAR=111;SRF=1003;SRP=28.9848;SRR=1164;TYPE=snp	GT:DP:RO:QR:AO:QA:GL	0:48:48:1364:0:0:0,-123.013	0:61:61:1816:0:0:0,-163.686	0:62:62:1834:0:0:0,-165.308	1:62:0:0:61:1724:-155.309,0	0:41:41:1161:0:0:0,-104.751	0:41:41:1115:0:0:0,-100.599	0:57:57:1599:0:0:0,-144.152	0:18:18:543:0:0:0,-49.1364	1:48:0:0:48:1328:-119.772,0	0:57:57:1637:0:0:0,-147.581	0:60:60:1656:0:0:0,-149.283	0:49:49:1401:0:0:0,-126.336	0:61:61:1657:0:0:0,-149.365	0:64:64:1782:0:0:0,-160.624	0:42:41:1150:1:27:0,-101.055	0:61:61:1630:0:0:0,-146.944	0:47:47:1320:0:0:0,-119.057	0:53:53:1477:0:0:0,-133.177	0:54:54:1535:0:0:0,-138.407	1:46:0:0:45:1208:-108.843,0	1:70:0:0:70:1910:-172.135,0
gi|448814763|ref|NC_000962.3|	146087	.	T	C	51922.5	.	AB=0;ABP=0;AC=21;AF=1;AN=21;AO=2184;CIGAR=1X;DP=2207;DPB=2207;DPRA=0;EPP=8.45489;EPPR=16.8392;GTI=0;LEN=1;MEANALT=1.09756;MQM=59.9927;MQMR=60;NS=21;NUMALT=1;ODDS=219.429;PAIRED=0;PAIREDR=0;PAO=0;PQA=0;PQR=0;PRO=0;QA=58032;QR=320;RO=19;RPL=1058;RPP=7.60778;RPPR=5.8675;RPR=1126;RUN=1;SAF=955;SAP=77.6557;SAR=1229;SRF=9;SRP=3.12459;SRR=10;TYPE=snp	GT:DP:RO:QR:AO:QA:GL	1:54:4:74:49:1424:-121.567,0	1:65:2:29:62:1881:-166.771,0	1:81:2:33:79:2259:-200.416,0	1:55:1:14:54:1587:-141.689,0	1:44:1:13:43:1229:-109.565,0	1:35:0:0:35:1043:-94.1442,0	1:58:0:0:58:1733:-156.231,0	1:34:1:12:33:933:-83.0393,0	1:55:0:0:55:1598:-144.076,0	1:47:0:0:47:1321:-119.144,0	1:51:1:18:50:1438:-127.876,0	1:39:0:0:38:1156:-104.183,0	1:64:1:13:62:1796:-160.549,0	1:60:1:12:59:1765:-157.907,0	1:51:0:0:51:1560:-140.664,0	1:42:3:60:39:1126:-96.0086,0	1:39:0:0:39:1155:-104.215,0	1:39:0:0:39:1178:-106.298,0	1:44:1:18:43:1273:-113.039,0	1:46:1:24:45:1373:-121.439,0	1:49:0:0:49:1484:-133.824,0
gi|448814763|ref|NC_000962.3|	146236	.	C	G	52566.3	.	AB=0;ABP=0;AC=21;AF=1;AN=21;AO=2328;CIGAR=1X;DP=2380;DPB=2380;DPRA=1.165;EPP=99.7229;EPPR=8.16222;GTI=0;LEN=1;MEANALT=1.025;MQM=59.9905;MQMR=60;NS=21;NUMALT=1;ODDS=177.005;PAIRED=0;PAIREDR=0;PAO=0;PQA=0;PQR=0;PRO=0;QA=58637;QR=1212;RO=51;RPL=1027;RPP=73.0384;RPPR=3.05288;RPR=1301;RUN=1;SAF=1090;SAP=23.4415;SAR=1238;SRF=20;SRP=8.16222;SRR=31;TYPE=snp	GT:DP:RO:QR:AO:QA:GL	1:51:0:0:51:1368:-123.363,0	1:62:0:0:62:1595:-143.779,0	1:81:0:0:81:2187:-197.053,0	1:59:1:12:58:1516:-135.474,0	1:44:0:0:44:1091:-98.4145,0	1:44:0:0:44:1169:-105.454,0	1:60:0:0:60:1530:-137.922,0	1:30:0:0:30:718:-64.8496,0	1:61:0:0:61:1525:-137.463,0	1:58:0:0:58:1547:-139.464,0	1:57:0:0:57:1478:-133.255,0	1:47:0:0:47:1267:-114.277,0	1:66:0:0:66:1675:-150.978,0	1:72:0:0:72:1876:-169.062,0	1:52:0:0:52:1402:-126.422,0	1:41:0:0:41:1080:-97.4368,0	1:45:0:0:45:1205:-108.69,0	1:46:0:0:45:1314:-118.395,0	1:40:0:0:40:1115:-100.602,0	1:55:0:0:55:1530:-137.941,0	1:61:0:0:61:1697:-152.954,0
gi|448814763|ref|NC_000962.3|	147224	.	AGG	AG	216.901	.	AB=0;ABP=0;AC=7;AF=0.333333;AN=21;AO=826;CIGAR=1M1D1M;DP=1842;DPB=1581.33;DPRA=1.817;EPP=918.131;EPPR=207.684;GTI=6;LEN=1;MEANALT=1.05;MQM=60;MQMR=59.9852;NS=21;NUMALT=1;ODDS=3.18469;PAIRED=0;PAIREDR=0;PAO=10.5;PQA=228;PQR=405;PRO=17.5;QA=17543;QR=23030;RO=1013;RPL=710;RPP=930.581;RPPR=427.498;RPR=116;RUN=1;SAF=822;SAP=1762.07;SAR=4;SRF=540;SRP=12.6329;SRR=473;TYPE=del	GT:DP:RO:QR:AO:QA:GL	1:44:18:408:26:444:-3.1872,0	1:57:23:498:34:707:-18.804,0	1:42:18:364:24:465:-6.10544,0	1:46:23:468:23:468:-0.000429877,0	1:38:15:334:23:418:-7.51961,0	1:28:10:251:18:376:-11.2083,0	0:64:40:895:24:420:0,-42.79	0:23:20:478:3:40:0,-39.5208	0:57:26:569:31:542:0,-5.08255	0:48:34:675:14:247:0,-40.2482	0:36:19:397:17:317:0,-7.22008	0:29:20:448:9:200:0,-22.3179	0:57:26:621:31:545:0,-6.89759	0:57:30:580:27:489:0,-8.1986	0:36:20:387:16:328:0,-5.29661	0:55:35:695:20:318:0,-33.9625	0:34:17:364:17:353:0,-0.995012	0:37:25:515:12:211:0,-27.3859	0:38:21:419:17:306:0,-10.187	1:36:16:313:20:371:-5.21192,0	0:47:24:559:23:450:0,-9.84267
gi|448814763|ref|NC_000962.3|	147262	.	G	T	36213.5	.	AB=0;ABP=0;AC=21;AF=1;AN=21;AO=1661;CIGAR=1X;DP=1661;DPB=1661;DPRA=0;EPP=248.12;EPPR=0;GTI=0;LEN=1;MEANALT=1;MQM=59.9843;MQMR=0;NS=21;NUMALT=1;ODDS=145.144;PAIRED=0;PAIREDR=0;PAO=0;PQA=0;PQR=0;PRO=0;QA=43116;QR=0;RO=0;RPL=1254;RPP=940.899;RPPR=0;RPR=407;RUN=1;SAF=1332;SAP=1318.19;SAR=329;SRF=0;SRP=0;SRR=0;TYPE=snp	GT:DP:RO:QR:AO:QA:GL	1:40:0:0:40:1071:-96.6384,0	1:51:0:0:51:1515:-136.608,0	1:40:0:0:40:1151:-103.85,0	1:37:0:0:37:989:-89.256,0	1:37:0:0:37:921:-83.1271,0	1:24:0:0:24:651:-58.8432,0	1:53:0:0:53:1553:-140.016,0	1:18:0:0:18:469:-42.4656,0	1:50:0:0:50:1441:-129.947,0	1:47:0:0:47:1361:-122.738,0	1:37:0:0:37:1100:-99.244,0	1:25:0:0:25:694:-62.7243,0	1:47:0:0:47:1306:-117.792,0	1:50:0:0:50:1399:-126.16,0	1:34:0:0:34:901:-81.3423,0	1:44:0:0:44:1268:-114.378,0	1:35:0:0:35:937:-84.5828,0	1:31:0:0:31:893:-80.6377,0	1:38:0:0:38:1122:-101.246,0	1:34:0:0:34:909:-82.0576,0	1:46:0:0:46:1233:-111.162,0
gi|448814763|ref|NC_000962.3|	148816	.	ACC	AC	436.878	.	AB=0;ABP=0;AC=1;AF=0.047619;AN=21;AO=1019;CIGAR=1M1D1M;DP=2360;DPB=2040.33;DPRA=0;EPP=5.62076;EPPR=17.1208;GTI=2;LEN=1;MEANALT=1.2439;MQM=60;MQMR=59.9925;NS=21;NUMALT=1;ODDS=4.80835;PAIRED=0;PAIREDR=0;PAO=10;PQA=144.5;PQR=449.5;PRO=22;QA=22612;QR=32676;RO=1331;RPL=514;RPP=3.18291;RPPR=5.49175;RPR=505;RUN=1;SAF=34;SAP=1930.27;SAR=985;SRF=1117;SRP=1333.32;SRR=214;TYPE=del	GT:DP:RO:QR:AO:QA:GL	0:61:30:753:30:688:0,-5.86546	0:50:30:674:20:394:0,-25.2225	0:52:29:701:23:466:0,-28.654	0:54:29:719:24:500:0,-19.7406	0:50:28:673:22:401:0,-24.531	0:44:23:641:21:428:0,-19.2351	0:59:30:826:28:557:0,-24.2704	1:33:15:276:17:288:-1.06829,0	0:58:33:851:25:534:0,-29.8166	0:69:51:1293:17:317:0,-87.8846	0:70:47:1107:23:457:0,-58.5257	0:38:28:737:10:194:0,-48.9273	0:65:34:844:30:644:0,-20.8128	0:51:33:810:18:317:0,-44.4294	0:50:25:595:24:473:0,-11.0141	0:43:27:676:16:328:0,-33.9651	0:41:21:534:19:430:0,-9.38368	0:83:48:1280:35:646:0,-57.1261	0:35:26:629:9:215:0,-37.255	0:45:25:667:19:381:0,-27.684	0:95:57:1502:38:730:0,-72.321
gi|448814763|ref|NC_000962.3|	151225	.	CAC	CC,CAA,CAG	0.000577864	.	AB=0,0,0;ABP=0,0,0;AC=0,0,0;AF=0,0,0;AN=21;AO=2,2,4;CIGAR=1M1D1M,2M1X,2M1X;DP=438;DPB=444.667;DPRA=0.744186,0.839161,0.649652;EPP=7.35324,7.35324,3.0103;EPPR=3.25949;GTI=0;LEN=1,1,1;MEANALT=1,1,1;MQM=60,60,60;MQMR=59.9766;NS=21;NUMALT=3;ODDS=8.92466;PAIRED=0,0,0;PAIREDR=0;PAO=3.5,2.66667,2.66667;PQA=46,62,62;PQR=121;PRO=6.16667;QA=48,48,96;QR=10928;RO=427;RPL=2,0,3;RPP=7.35324,7.35324,5.18177;RPPR=283.852;RPR=0,2,1;RUN=1,1,1;SAF=2,2,3;SAP=7.35324,7.35324,5.18177;SAR=0,0,1;SRF=220;SRP=3.86974;SRR=207;TYPE=del,snp,snp	GT:DP:RO:QR:AO:QA:GL	0:11:11:340:0,0,0:0,0,0:0,-30.9018,-30.9018,-30.9018	0:10:9:246:0,0,0:0,0,0:0,-22.31,-22.31,-22.31	0:14:14:351:0,0,0:0,0,0:0,-31.8356,-31.2335,-31.2335	0:6:6:180:0,0,0:0,0,0:0,-16.4968,-16.4968,-16.4968	0:8:8:197:0,0,0:0,0,0:0,-17.9747,-17.9747,-17.9747	0:7:7:173:0,0,0:0,0,0:0,-15.8153,-15.8153,-15.8153	0:11:11:336:0,0,0:0,0,0:0,-30.5388,-30.5388,-30.5388	0:4:4:105:0,0,0:0,0,0:0,-9.71128,-9.71128,-9.71128	0:9:9:237:0,0,0:0,0,0:0,-21.5901,-21.5901,-21.5901	0:13:12:333:0,0,0:0,0,0:0,-30.1091,-30.1091,-30.1091	0:3:3:91:0,0,0:0,0,0:0,-8.49154,-8.49154,-8.49154	0:8:8:218:0,0,0:0,0,0:0,-19.89,-19.89,-19.89	0:10:9:240:0,0,0:0,0,0:0,-24.877,-24.877,-24.877	0:5:5:134:0,0,0:0,0,0:0,-12.3264,-12.3264,-12.3264	0:12:12:309:0,0,0:0,0,0:0,-28.0635,-28.0635,-28.0635	0:5:5:165:0,0,0:0,0,0:0,-15.1757,-14.5737,-14.5737	0:6:6:132:0,0,0:0,0,0:0,-12.0994,-12.0994,-12.0994	0:20:20:555:0,0,0:0,0,0:0,-50.2185,-50.2185,-50.2185	0:14:14:418:0,0,0:0,0,0:0,-37.9108,-37.9108,-37.9108	0:9:9:255:0,0,0:0,0,0:0,-23.2297,-23.2297,-23.2297	0:12:12:321:0,0,0:0,0,0:0,-29.1541,-29.1541,-29.1541
gi|448814763|ref|NC_000962.3|	151445	.	GCC	GC	1367.44	.	AB=0;ABP=0;AC=1;AF=0.047619;AN=21;AO=356;CIGAR=1M1D1M;DP=993;DPB=880.333;DPRA=1.11818;EPP=3.0103;EPPR=85.9509;GTI=0;LEN=1;MEANALT=1.22857;MQM=59.8764;MQMR=60;NS=21;NUMALT=1;ODDS=1.19471;PAIRED=0;PAIREDR=0;PAO=4;PQA=61.5;PQR=113.5;PRO=6;QA=7662;QR=15767;RO=629;RPL=163;RPP=8.49998;RPPR=26.7929;RPR=193;RUN=1;SAF=325;SAP=530.239;SAR=31;SRF=104;SRP=614.893;SRR=525;TYPE=del	GT:DP:RO:QR:AO:QA:GL	0:13:9:248:4:53:0,-17.6904	0:29:23:570:6:103:0,-42.1008	0:20:14:377:6:133:0,-22.0041	0:14:8:227:5:65:0,-14.7137	0:28:16:354:11:157:0,-20.3249	0:17:7:191:9:177:0,-1.32191	0:32:22:564:9:146:0,-37.7079	0:18:13:310:4:88:0,-20.0119	0:23:15:386:8:162:0,-20.2105	0:41:23:563:18:374:0,-17.0444	0:19:12:341:6:118:0,-20.155	0:13:9:233:4:96:0,-12.3461	0:26:15:407:11:213:0,-17.5339	0:23:16:411:7:107:0,-27.4597	0:13:11:288:2:28:0,-23.5195	1:22:8:235:14:272:-3.23291,0	0:15:11:296:4:78:0,-19.6911	0:33:26:677:6:114:0,-50.7428	0:19:13:354:6:92:0,-23.6941	0:21:12:348:8:116:0,-21.009	0:25:21:587:4:74:0,-46.2557
gi|448814763|ref|NC_000962.3|	151967	.	GTT	GT	9.00682e-13	.	AB=0;ABP=0;AC=1;AF=0.047619;AN=21;AO=233;CIGAR=1M1D1M;DP=2082;DPB=2037.67;DPRA=1.00635;EPP=73.5505;EPPR=16.723;GTI=0;LEN=1;MEANALT=1.73333;MQM=59.9056;MQMR=59.9994;NS=21;NUMALT=1;ODDS=32.4471;PAIRED=0;PAIREDR=0;PAO=28;PQA=341.5;PQR=694.5;PRO=44;QA=3954;QR=41127;RO=1813;RPL=141;RPP=25.3867;RPPR=374.603;RPR=92;RUN=1;SAF=210;SAP=328.908;SAR=23;SRF=897;SRP=3.44268;SRR=916;TYPE=del	GT:DP:RO:QR:AO:QA:GL	0:43:40:840:2:27:0,-73.2505	0:45:34:694:3:46:0,-58.3689	0:54:42:830:11:176:0,-61.9555	0:42:35:689:6:90:0,-55.5724	0:34:20:362:13:180:0,-17.3162	0:23:17:313:6:93:0,-19.8275	0:49:42:889:6:84:0,-72.5142	1:20:7:201:13:220:-1.59521,0	0:58:49:1039:9:136:0,-81.3225	0:80:66:1346:13:181:0,-104.907	0:47:41:876:5:77:0,-71.9641	0:32:23:481:9:153:0,-29.5548	0:79:61:1253:13:188:0,-95.8944	0:47:36:658:7:119:0,-49.4252	0:42:29:648:12:207:0,-39.7356	0:53:38:825:15:231:0,-53.515	0:35:24:563:8:106:0,-41.2149	0:65:55:1202:8:110:0,-99.8816	0:44:35:758:8:116:0,-57.8461	0:36:26:540:10:144:0,-35.7005	0:56:45:968:10:166:0,-72.2236
gi|448814763|ref|NC_000962.3|	152364	.	AGG	AG	0	.	AB=0;ABP=0;AC=1;AF=0.047619;AN=21;AO=60;CIGAR=1M1D1M;DP=2492;DPB=2497.33;DPRA=0.918115;EPP=31.3842;EPPR=73.1848;GTI=0;LEN=1;MEANALT=1.17647;MQM=60;MQMR=59.9786;NS=21;NUMALT=1;ODDS=40.9853;PAIRED=0;PAIREDR=0;PAO=21.5;PQA=387.5;PQR=494.5;PRO=25.5;QA=962;QR=62423;RO=2426;RPL=28;RPP=3.58936;RPPR=17.2206;RPR=32;RUN=1;SAF=16;SAP=31.3842;SAR=44;SRF=1171;SRP=9.32601;SRR=1255;TYPE=del	GT:DP:RO:QR:AO:QA:GL	0:63:61:1703:2:23:0,-151.335	0:60:58:1649:2:19:0,-146.851	0:97:96:2622:1:24:0,-233.81	0:61:59:1595:2:17:0,-141.86	0:51:48:1272:3:39:0,-111.087	0:36:34:898:2:32:0,-78.0279	0:68:65:1732:3:31:0,-153.23	1:25:10:245:15:263:-1.5514,0	0:63:58:1571:5:63:0,-135.838	0:74:74:2047:0:0:0,-184.467	0:60:56:1548:4:62:0,-133.833	0:45:45:1240:0:0:0,-111.851	0:70:68:1943:1:10:0,-174.113	0:68:66:1822:0:0:0,-163.969	0:49:48:1289:1:9:0,-115.36	0:62:59:1603:3:41:0,-143.841	0:35:33:926:1:10:0,-82.5092	0:75:73:1979:1:15:0,-176.85	0:54:54:1484:0:0:0,-133.811	0:57:56:1619:0:0:0,-145.81	0:75:73:2068:2:16:0,-184.846
gi|448814763|ref|NC_000962.3|	153450	.	AGG	AG	1.07764e-13	.	AB=0;ABP=0;AC=1;AF=0.047619;AN=21;AO=47;CIGAR=1M1D1M;DP=2334;DPB=2349.67;DPRA=0.853435;EPP=6.75262;EPPR=111.197;GTI=0;LEN=1;MEANALT=1.64286;MQM=60;MQMR=60;NS=21;NUMALT=1;ODDS=40.0925;PAIRED=0;PAIREDR=0;PAO=11.5;PQA=230;PQR=703;PRO=31.5;QA=787;QR=56152;RO=2266;RPL=27;RPP=5.27418;RPPR=3.39361;RPR=20;RUN=1;SAF=46;SAP=96.5684;SAR=1;SRF=950;SRP=131.378;SRR=1316;TYPE=del	GT:DP:RO:QR:AO:QA:GL	0:67:67:1703:0:0:0,-154.401	0:51:50:1265:0:0:0,-113.967	0:72:71:1889:1:13:0,-171.381	0:60:57:1472:3:46:0,-128.426	0:66:62:1521:1:17:0,-135.477	0:42:36:891:3:31:0,-81.918	0:64:61:1562:2:18:0,-140.96	1:25:11:253:14:273:-1.76572,0	0:58:57:1453:1:12:0,-129.806	0:56:54:1403:0:0:0,-126.29	0:65:65:1687:0:0:0,-152.068	0:43:42:1101:0:0:0,-99.177	0:66:65:1704:0:0:0,-153.36	0:55:50:1384:2:17:0,-123.183	0:58:56:1402:1:9:0,-125.52	0:72:71:1814:0:0:0,-163.403	0:37:33:883:2:17:0,-78.054	0:46:46:1187:0:0:0,-107.075	0:46:44:1097:1:12:0,-97.788	0:48:43:1070:4:46:0,-91.015	0:62:61:1475:1:12:0,-133.574
gi|448814763|ref|NC_000962.3|	154099	.	TCCC	TCC,TC	4522.33	.	AB=0,0;ABP=0,0;AC=2,2;AF=0.0952381,0.0952381;AN=21;AO=456,300;CIGAR=1M1D2M,1M2D1M;DP=1188;DPB=1038.25;DPRA=1.09219,1.01181;EPP=36.611,3.03925;EPPR=272.3;GTI=2;LEN=1,2;MEANALT=2.40541,2.63333;MQM=59.864,60;MQMR=59.6858;NS=21;NUMALT=2;ODDS=0.698621;PAIRED=0,0;PAIREDR=0;PAO=76.6667,28.6667;PQA=1220.33,425.333;PQR=1363.33;PRO=82.6667;QA=8554,5637;QR=10484;RO=401;RPL=238,151;RPP=4.9151,3.03925;RPPR=371.895;RPR=218,149;RUN=1,1;SAF=402,300;SAP=579.708,654.452;SAR=54,0;SRF=131;SRP=107.636;SRR=270;TYPE=del,del	GT:DP:RO:QR:AO:QA:GL	0:28:12:333:7,9:95,114:0,-21.4965,-19.2261	0:29:13:374:9,6:105,97:0,-24.3107,-24.4719	0:29:10:271:11,8:149,107:0,-11.0514,-14.7444	0:27:9:258:9,8:117,100:0,-12.7642,-13.8205	0:28:7:200:8,11:96,158:0,-9.41554,-3.83305	0:22:11:321:5,6:78,83:0,-21.9557,-21.386	1:21:3:101:12,5:171,74:-6.23662,0,-8.31426	0:14:6:178:8,0:106,0:0,-6.64155,-15.6122	2:28:6:155:9,13:121,169:-1.32619,-4.42289,0	0:25:9:276:8,8:95,131:0,-16.3822,-12.6301	0:31:8:222:13,8:117,108:0,-9.53321,-9.94904	0:12:6:183:2,4:25,68:0,-14.3116,-10.1757	0:37:17:537:12,7:136,115:0,-36.2249,-37.8792	0:34:7:209:15,9:153,138:0,-5.11612,-5.81061	2:19:4:95:4,11:47,164:-6.61434,-10.9656,0	1:26:4:115:13,8:133,102:-1.55833,0,-2.60454	0:20:5:149:6,6:60,101:0,-8.08038,-3.97478	0:22:7:196:12,3:135,34:0,-5.603,-14.52	0:26:9:284:9,8:118,118:0,-15.0308,-14.7289	0:30:8:219:13,9:145,138:0,-6.7383,-7.01322	0:42:16:432:11,14:112,182:0,-30.9483,-24.174
gi|448814763|ref|NC_000962.3|	154283	.	T	C	42135.6	.	AB=0;ABP=0;AC=21;AF=1;AN=21;AO=1919;CIGAR=1X;DP=1920;DPB=1920;DPRA=0;EPP=130;EPPR=5.18177;GTI=0;LEN=1;MEANALT=1;MQM=60;MQMR=60;NS=21;NUMALT=1;ODDS=174.423;PAIRED=0;PAIREDR=0;PAO=0;PQA=0;PQR=0;PRO=0;QA=48119;QR=24;RO=1;RPL=541;RPP=795.749;RPPR=5.18177;RPR=1378;RUN=1;SAF=723;SAP=256.174;SAR=1196;SRF=1;SRP=5.18177;SRR=0;TYPE=snp	GT:DP:RO:QR:AO:QA:GL	1:43:0:0:43:1056:-95.2734,0	1:50:0:0:50:1415:-127.611,0	1:70:0:0:70:1950:-175.745,0	1:52:0:0:52:1342:-121.019,0	1:25:0:0:25:699:-63.1778,0	1:35:0:0:35:858:-77.452,0	1:49:0:0:49:1286:-115.983,0	1:26:0:0:26:622:-56.2129,0	1:42:0:0:42:1073:-96.8137,0	1:38:0:0:38:1079:-97.3753,0	1:39:0:0:39:1009:-91.0541,0	1:30:0:0:30:833:-75.2329,0	1:58:0:0:58:1488:-134.157,0	1:51:0:0:51:1450:-130.757,0	1:38:0:0:38:959:-86.5435,0	1:51:0:0:51:1301:-117.328,0	1:42:0:0:42:1127:-101.682,0	1:48:0:0:48:1246:-112.383,0	1:40:0:0:40:982:-88.6123,0	1:38:0:0:38:962:-86.8219,0	1:53:0:0:53:1358:-122.458,0
gi|448814763|ref|NC_000962.3|	155734	.	TGGGGGC	TGGGGGGC	618.548	.	AB=0;ABP=0;AC=1;AF=0.047619;AN=21;AO=61;CIGAR=1M1I6M;DP=2411;DPB=2473.86;DPRA=0.902294;EPP=3.90025;EPPR=45.405;GTI=0;LEN=1;MEANALT=2.33333;MQM=60;MQMR=60;NS=21;NUMALT=1;ODDS=127.366;PAIRED=0;PAIREDR=0;PAO=69.5;PQA=1297;PQR=1297;PRO=69.5;QA=1306;QR=55184;RO=2216;RPL=37;RPP=9.02635;RPPR=33.3639;RPR=24;RUN=1;SAF=40;SAP=15.8611;SAR=21;SRF=1186;SRP=26.8573;SRR=1030;TYPE=ins	GT:DP:RO:QR:AO:QA:GL	0:59:52:1347:0:0:0,-121.32	0:63:57:1556:1:18:0,-138.526	0:74:59:1595:0:0:0,-143.605	0:54:45:1178:0:0:0,-106.101	0:57:48:1275:0:0:0,-114.861	0:48:40:1029:0:0:0,-92.702	1:66:14:299:51:1087:-70.9104,0	0:30:24:529:1:32:0,-44.7952	0:47:43:1141:1:20:0,-100.994	0:42:39:1022:1:25:0,-89.7827	0:64:54:1397:0:0:0,-125.794	0:46:44:1162:0:0:0,-104.733	0:79:66:1655:1:13:0,-147.865	0:63:57:1459:0:0:0,-131.371	0:54:48:1333:0:0:0,-120.078	0:63:54:1417:1:15:0,-126.278	0:26:25:651:0:0:0,-58.6987	0:45:39:1063:1:25:0,-93.4598	0:51:45:1195:0:0:0,-107.632	0:53:46:1176:3:71:0,-99.5168	0:58:48:1249:0:0:0,-112.492
gi|448814763|ref|NC_000962.3|	156995	.	GCCC	GC	955.841	.	AB=0;ABP=0;AC=3;AF=0.142857;AN=21;AO=687;CIGAR=1M2D1M;DP=1784;DPB=1481.5;DPRA=2.49003;EPP=115.917;EPPR=63.636;GTI=2;LEN=2;MEANALT=2.12821;MQM=59.9913;MQMR=60;NS=21;NUMALT=1;ODDS=0.918623;PAIRED=0;PAIREDR=0;PAO=35;PQA=634;PQR=1310.5;PRO=64;QA=15232;QR=23146;RO=940;RPL=438;RPP=115.917;RPPR=168.929;RPR=249;RUN=1;SAF=687;SAP=1494.81;SAR=0;SRF=151;SRP=943.313;SRR=789;TYPE=del	GT:DP:RO:QR:AO:QA:GL	1:34:15:347:16:364:-1.62353,0	0:38:21:556:11:242:0,-31.1782	0:68:29:742:29:559:0,-16.5124	1:43:12:324:24:535:-19.0831,0	0:37:20:527:8:147:0,-34.1985	0:36:13:310:11:254:0,-6.9346	0:63:35:901:16:339:0,-50.3532	0:23:15:354:3:50:0,-27.3984	0:46:26:677:14:272:0,-36.3959	0:40:17:358:18:342:0,-1.22058	0:47:24:603:16:328:0,-24.7858	0:38:21:541:14:240:0,-27.0429	0:46:25:584:14:278:0,-27.4736	0:51:25:643:22:383:0,-23.3959	0:33:15:400:15:254:0,-13.0381	0:55:29:777:16:337:0,-44.5293	0:31:16:409:12:246:0,-14.6056	0:38:18:491:13:273:0,-22.5749	0:37:17:392:14:273:0,-10.7361	0:25:12:334:10:209:0,-12.8216	1:47:15:396:20:403:-0.60054,0
gi|448814763|ref|NC_000962.3|	158184	.	T	C	5602.39	.	AB=0;ABP=0;AC=4;AF=0.190476;AN=21;AO=241;CIGAR=1X;DP=2470;DPB=2470;DPRA=1.00011;EPP=5.61426;EPPR=7.12626;GTI=0;LEN=1;MEANALT=1;MQM=60;MQMR=59.9888;NS=21;NUMALT=1;ODDS=136.188;PAIRED=0;PAIREDR=0;PAO=0;PQA=0;PQR=0;PRO=0;QA=6377;QR=57650;RO=2229;RPL=134;RPP=9.57878;RPPR=52.3287;RPR=107;RUN=1;SAF=135;SAP=10.5879;SAR=106;SRF=1199;SRP=30.8342;SRR=1030;TYPE=snp	GT:DP:RO:QR:AO:QA:GL	0:53:53:1559:0:0:0,-140.572	0:67:67:1874:0:0:0,-168.904	0:83:83:2325:0:0:0,-209.487	1:56:0:0:56:1433:-129.205,0	0:42:42:1178:0:0:0,-106.276	0:44:44:1237:0:0:0,-111.586	0:66:66:1911:0:0:0,-172.243	0:22:22:625:0:0:0,-56.4538	1:66:0:0:66:1786:-160.982,0	0:47:47:1336:0:0:0,-120.495	0:66:66:1855:0:0:0,-167.192	0:48:48:1433:0:0:0,-129.232	0:71:71:2044:0:0:0,-184.208	0:64:64:1871:0:0:0,-168.638	0:37:37:1071:0:0:0,-96.6569	0:74:74:2013:0:0:0,-181.402	0:49:49:1446:0:0:0,-130.401	0:51:51:1365:0:0:0,-123.092	0:46:46:1331:0:0:0,-120.05	1:46:0:0:46:1201:-108.328,0	1:73:0:0:73:1957:-176.358,0
gi|448814763|ref|NC_000962.3|	158432	.	CGT	CT	258.57	.	AB=0;ABP=0;AC=1;AF=0.047619;AN=21;AO=488;CIGAR=1M1D1M;DP=2095;DPB=1950;DPRA=1.86722;EPP=108.54;EPPR=64.4679;GTI=1;LEN=1;MEANALT=1.38462;MQM=60;MQMR=59.983;NS=21;NUMALT=1;ODDS=8.44463;PAIRED=0;PAIREDR=0;PAO=5;PQA=72;PQR=298;PRO=17;QA=11875;QR=37987;RO=1588;RPL=165;RPP=114.094;RPPR=162.95;RPR=323;RUN=1;SAF=4;SAP=1028.23;SAR=484;SRF=847;SRP=18.3747;SRR=741;TYPE=del	GT:DP:RO:QR:AO:QA:GL	0:48:38:975:10:236:0,-69.5696	0:44:36:837:8:209:0,-56.4777	0:67:52:1217:15:378:0,-77.548	0:49:39:879:8:190:0,-62.0071	0:38:37:790:1:34:0,-67.8868	0:41:36:867:5:101:0,-71.1279	0:61:47:1151:12:356:0,-71.5009	1:23:10:271:13:350:-7.10833,0	0:44:35:832:8:200:0,-58.3965	0:47:37:770:9:214:0,-51.1787	0:52:38:930:12:259:0,-60.4176	0:38:33:871:5:122:0,-68.5818	0:70:49:1195:20:514:0,-61.2692	0:58:43:1048:14:296:0,-67.7022	0:43:30:695:12:282:0,-37.1614	0:41:32:770:8:179:0,-54.3586	0:44:33:859:9:259:0,-56.323	0:41:30:730:11:275:0,-42.0996	0:35:23:500:11:249:0,-22.5827	0:45:38:898:5:132:0,-71.2711	0:66:60:1414:6:176:0,-111.344
gi|448814763|ref|NC_000962.3|	161465	.	GCC	GC	2763.27	.	AB=0;ABP=0;AC=9;AF=0.428571;AN=21;AO=1214;CIGAR=1M1D1M;DP=2396;DPB=2015.67;DPRA=0;EPP=253.205;EPPR=3.01777;GTI=2;LEN=1;MEANALT=1.43902;MQM=59.9843;MQMR=59.9948;NS=21;NUMALT=1;ODDS=1.66127;PAIRED=0;PAIREDR=0;PAO=16;PQA=287.5;PQR=670.5;PRO=30;QA=28622;QR=27919;RO=1162;RPL=458;RPP=161.853;RPPR=8.45954;RPR=756;RUN=1;SAF=76;SAP=2020.38;SAR=1138;SRF=1078;SRP=1849.39;SRR=84;TYPE=del	GT:DP:RO:QR:AO:QA:GL	0:57:30:780:26:603:0,-18.9259	0:48:23:569:23:570:0,-2.70295	0:56:33:830:23:499:0,-29.8167	1:55:22:509:31:718:-18.8114,0	0:35:24:575:9:173:0,-36.225	1:36:12:287:23:583:-26.6539,0	0:49:31:757:17:350:0,-39.0036	1:20:7:130:11:219:-8.02886,0	1:70:31:729:38:922:-15.2145,0	1:62:22:484:39:899:-34.6571,0	1:63:29:700:33:828:-6.48686,0	0:45:24:610:21:424:0,-16.7855	0:70:38:935:32:776:0,-14.3125	0:72:37:871:35:739:0,-14.8719	1:46:17:422:27:620:-14.7403,0	0:66:33:785:32:689:0,-8.65986	1:40:20:463:20:478:-1.35698,0	0:61:30:667:29:655:0,-1.0772	0:53:36:921:17:403:0,-48.4293	1:49:24:601:24:606:-0.452702,0	0:55:29:654:26:596:0,-5.2167
gi|448814763|ref|NC_000962.3|	162151	.	GTTTTTC	GTTTTC	30059	.	AB=0;ABP=0;AC=21;AF=1;AN=21;AO=1562;CIGAR=1M1D5M;DP=1610;DPB=1409.86;DPRA=0;EPP=250.58;EPPR=5.18177;GTI=0;LEN=1;MEANALT=1.7561;MQM=60;MQMR=60;NS=21;NUMALT=1;ODDS=104.761;PAIRED=0;PAIREDR=0;PAO=34;PQA=816;PQR=671;PRO=29;QA=34113;QR=98;RO=4;RPL=950;RPP=161.831;RPPR=3.0103;RPR=612;RUN=1;SAF=1006;SAP=284.523;SAR=556;SRF=1;SRP=5.18177;SRR=3;TYPE=del	GT:DP:RO:QR:AO:QA:GL	1:46:0:0:45:880:-79.2309,0	1:28:0:0:27:537:-48.4416,0	1:48:1:23:46:895:-78.4751,0	1:17:0:0:17:279:-25.2729,0	1:31:1:21:30:604:-52.4574,0	1:27:0:0:23:442:-39.8673,0	1:24:1:22:21:382:-32.4251,0	1:21:0:0:21:315:-28.4993,0	1:27:0:0:24:464:-41.7579,0	1:35:0:0:33:546:-51.3534,0	1:40:0:0:40:781:-73.6342,0	1:33:1:32:32:675:-57.7576,0	1:50:0:0:44:779:-72.5701,0	1:41:0:0:36:779:-70.1666,0	1:30:0:0:29:563:-53.8119,0	1:34:0:0:34:664:-59.9521,0	1:33:0:0:33:680:-61.4018,0	1:62:0:0:57:1102:-99.2131,0	1:44:0:0:43:797:-71.8202,0	1:37:0:0:37:750:-67.6985,0	1:45:0:0:40:799:-71.9387,0
gi|448814763|ref|NC_000962.3|	163704	.	GCC	GTT	42392.2	.	AB=0;ABP=0;AC=21;AF=1;AN=21;AO=2073;CIGAR=1M2X;DP=2204;DPB=2192;DPRA=0;EPP=20.4418;EPPR=0;GTI=0;LEN=2;MEANALT=1.80488;MQM=59.9961;MQMR=0;NS=21;NUMALT=1;ODDS=101.539;PAIRED=0;PAIREDR=0;PAO=22.6667;PQA=539.333;PQR=434.333;PRO=18.6667;QA=47148;QR=0;RO=0;RPL=1006;RPP=6.90806;RPPR=0;RPR=1067;RUN=1;SAF=1091;SAP=15.4557;SAR=982;SRF=0;SRP=0;SRR=0;TYPE=mnp	GT:DP:RO:QR:AO:QA:GL	1:58:0:0:51:1083:-97.4953,0	1:63:0:0:59:1200:-107.958,0	1:70:0:0:64:1379:-124.16,0	1:46:0:0:43:932:-83.8933,0	1:56:0:0:47:1002:-90.1785,0	1:27:0:0:20:386:-34.7704,0	1:69:0:0:64:1430:-128.701,0	1:30:0:0:27:543:-48.931,0	1:60:0:0:51:1115:-100.399,0	1:50:0:0:47:1040:-93.6215,0	1:53:0:0:47:1036:-93.3187,0	1:39:0:0:36:752:-67.6812,0	1:60:0:0:51:1029:-92.5971,0	1:51:0:0:44:843:-75.8933,0	1:57:0:0:53:955:-85.9301,0	1:52:0:0:46:1038:-93.4684,0	1:45:0:0:45:1052:-94.9004,0	1:51:0:0:45:1113:-100.226,0	1:55:0:0:49:1162:-104.574,0	1:49:0:0:45:924:-83.1598,0	1:56:0:0:51:1022:-91.9677,0
gi|448814763|ref|NC_000962.3|	165556	.	G	A	2107.05	.	AB=0;ABP=0;AC=1;AF=0.047619;AN=21;AO=83;CIGAR=1X;DP=2533;DPB=2533;DPRA=1.27976;EPP=3.03646;EPPR=6.4173;GTI=0;LEN=1;MEANALT=1;MQM=60;MQMR=59.9992;NS=21;NUMALT=1;ODDS=188.671;PAIRED=0;PAIREDR=0;PAO=0;PQA=0;PQR=0;PRO=0;QA=2467;QR=63580;RO=2450;RPL=42;RPP=3.03646;RPPR=8.68272;RPR=41;RUN=1;SAF=40;SAP=3.24576;SAR=43;SRF=1223;SRP=3.02448;SRR=1227;TYPE=snp	GT:DP:RO:QR:AO:QA:GL	0:62:62:1715:0:0:0,-154.594	0:74:74:2019:0:0:0,-181.943	0:64:64:1672:0:0:0,-150.71	0:58:58:1708:0:0:0,-153.974	0:35:35:951:0:0:0,-85.8446	0:43:43:1251:0:0:0,-112.855	0:70:70:2053:0:0:0,-185.015	0:36:36:903:0:0:0,-81.5115	0:69:69:1951:0:0:0,-175.83	0:49:49:1427:0:0:0,-128.693	0:58:58:1717:0:0:0,-154.788	0:41:41:1086:0:0:0,-97.9881	1:82:0:0:82:2439:-219.741,0	0:74:73:2043:1:28:0,-181.311	0:46:46:1281:0:0:0,-115.541	0:57:57:1646:0:0:0,-148.394	0:49:49:1438:0:0:0,-129.683	0:54:54:1612:0:0:0,-145.34	0:54:54:1575:0:0:0,-142.007	0:50:50:1386:0:0:0,-124.99	0:60:60:1794:0:0:0,-161.72
gi|448814763|ref|NC_000962.3|	166565	.	A	G	18051.4	.	AB=0;ABP=0;AC=12;AF=0.571429;AN=21;AO=783;CIGAR=1X;DP=2227;DPB=2227;DPRA=0.943597;EPP=3.63429;EPPR=3.73914;GTI=0;LEN=1;MEANALT=1.13333;MQM=60;MQMR=60;NS=21;NUMALT=1;ODDS=65.6774;PAIRED=0;PAIREDR=0;PAO=0;PQA=0;PQR=0;PRO=0;QA=20250;QR=37508;RO=1442;RPL=369;RPP=8.62618;RPPR=4.02827;RPR=414;RUN=1;SAF=386;SAP=3.34587;SAR=397;SRF=690;SRP=8.79889;SRR=752;TYPE=snp	GT:DP:RO:QR:AO:QA:GL	1:60:0:0:60:1603:-144.508,0	0:51:51:1550:0:0:0,-139.763	0:73:73:2117:0:0:0,-190.774	1:51:0:0:50:1341:-120.813,0	1:48:0:0:47:1288:-116.048,0	1:36:0:0:36:958:-86.4729,0	0:58:58:1790:0:0:0,-161.365	1:13:0:0:13:323:-29.3149,0	1:61:0:0:61:1553:-140.005,0	1:47:0:0:47:1260:-113.65,0	0:50:50:1517:0:0:0,-136.799	0:56:56:1641:0:0:0,-147.946	1:69:0:0:69:1862:-167.821,0	0:56:56:1643:0:0:0,-148.129	1:43:0:0:43:1076:-97.0798,0	0:41:41:1260:0:0:0,-113.674	1:43:0:0:43:1116:-100.683,0	0:54:54:1615:0:0:0,-145.615	0:51:51:1527:0:0:0,-137.692	1:40:0:0:40:1088:-98.172,0	1:67:0:0:67:1814:-163.505,0
gi|448814763|ref|NC_000962.3|	166791	.	AGG	AG	2.15604e-11	.	AB=0;ABP=0;AC=1;AF=0.047619;AN=21;AO=742;CIGAR=1M1D1M;DP=2304;DPB=2090.33;DPRA=2.19038;EPP=43.7591;EPPR=4.0349;GTI=0;LEN=1;MEANALT=1.375;MQM=59.9946;MQMR=60;NS=21;NUMALT=1;ODDS=26.1069;PAIRED=0;PAIREDR=0;PAO=23.5;PQA=491.5;PQR=625.5;PRO=28.5;QA=16288;QR=35645;RO=1545;RPL=310;RPP=46.5685;RPPR=11.3434;RPR=432;RUN=1;SAF=738;SAP=1579.69;SAR=4;SRF=441;SRP=620.817;SRR=1104;TYPE=del	GT:DP:RO:QR:AO:QA:GL	0:57:38:845:18:323:0,-47.0177	0:62:45:1004:16:340:0,-62.1079	0:76:47:1035:28:612:0,-38.0677	0:49:31:703:16:321:0,-34.4005	0:41:23:501:18:352:0,-12.3536	0:39:27:528:10:183:0,-31.0661	0:67:52:1259:15:282:0,-87.9723	0:19:17:328:2:38:0,-26.1015	0:71:49:1020:22:379:0,-57.7203	0:46:32:653:14:280:0,-33.5714	0:65:45:973:20:402:0,-51.4009	0:44:27:626:17:337:0,-26.0396	0:66:41:935:25:536:0,-35.9194	0:44:28:576:15:289:0,-25.8409	1:43:20:407:22:443:-3.2396,0	0:41:27:565:13:217:0,-31.3587	0:43:26:556:14:273:0,-25.4885	0:63:44:965:19:338:0,-56.4641	0:34:26:595:7:105:0,-44.1777	0:38:24:577:14:295:0,-25.4056	0:56:33:762:23:487:0,-24.7648
gi|448814763|ref|NC_000962.3|	166925	.	G	A	12751.3	.	AB=0;ABP=0;AC=6;AF=0.285714;AN=21;AO=518;CIGAR=1X;DP=2581;DPB=2581;DPRA=1.03825;EPP=9.06359;EPPR=4.15656;GTI=0;LEN=1;MEANALT=1;MQM=60;MQMR=59.9952;NS=21;NUMALT=1;ODDS=148.08;PAIRED=0;PAIREDR=0;PAO=0;PQA=0;PQR=0;PRO=0;QA=14361;QR=53611;RO=2063;RPL=283;RPP=12.6687;RPPR=8.93106;RPR=235;RUN=1;SAF=253;SAP=3.61395;SAR=265;SRF=1090;SRP=17.4191;SRR=973;TYPE=snp	GT:DP:RO:QR:AO:QA:GL	0:57:57:1585:0:0:0,-142.903	1:57:0:0:57:1613:-145.416,0	0:73:73:2113:0:0:0,-190.409	0:62:62:1813:0:0:0,-163.425	0:41:41:1143:0:0:0,-103.125	0:45:45:1341:0:0:0,-120.95	1:59:0:0:59:1804:-162.612,0	0:34:34:1032:0:0:0,-93.1634	0:70:70:2113:0:0:0,-190.421	0:54:54:1572:0:0:0,-141.738	1:72:1:12:71:2152:-192.727,0	1:46:0:0:46:1317:-118.788,0	0:74:74:2078:0:0:0,-187.262	1:41:0:0:41:1252:-112.955,0	0:57:57:1623:0:0:0,-146.326	0:54:54:1467:0:0:0,-132.276	0:59:59:1708:0:0:0,-153.976	1:65:0:0:65:1927:-173.679,0	0:42:42:1213:0:0:0,-109.432	0:49:49:1441:0:0:0,-129.947	0:63:63:1885:0:0:0,-169.9
gi|448814763|ref|NC_000962.3|	167029	.	G	A	1210.36	.	AB=0;ABP=0;AC=1;AF=0.047619;AN=21;AO=46;CIGAR=1X;DP=2625;DPB=2625;DPRA=0.713455;EPP=3.0103;EPPR=10.2926;GTI=0;LEN=1;MEANALT=1;MQM=60;MQMR=60;NS=21;NUMALT=1;ODDS=182.733;PAIRED=0;PAIREDR=0;PAO=0;PQA=0;PQR=0;PRO=0;QA=1437;QR=68663;RO=2579;RPL=23;RPP=3.0103;RPPR=15.3378;RPR=23;RUN=1;SAF=20;SAP=4.70971;SAR=26;SRF=1326;SRP=7.49722;SRR=1253;TYPE=snp	GT:DP:RO:QR:AO:QA:GL	0:57:57:1698:0:0:0,-153.082	0:56:56:1662:0:0:0,-149.837	0:85:85:2542:0:0:0,-229.018	0:56:56:1666:0:0:0,-150.199	0:36:36:1043:0:0:0,-94.1378	1:46:0:0:46:1437:-129.601,0	0:67:67:2004:0:0:0,-180.619	0:38:38:1102:0:0:0,-99.4536	0:70:70:2185:0:0:0,-196.911	0:69:69:2009:0:0:0,-181.059	0:65:65:1970:0:0:0,-177.556	0:40:40:1250:0:0:0,-112.778	0:66:66:1963:0:0:0,-176.929	0:46:46:1402:0:0:0,-126.449	0:57:57:1655:0:0:0,-149.203	0:60:60:1864:0:0:0,-168.02	0:55:55:1646:0:0:0,-148.398	0:64:64:1921:0:0:0,-173.147	0:30:30:918:0:0:0,-82.9035	0:47:47:1416:0:0:0,-127.709	0:64:64:1923:0:0:0,-173.325
gi|448814763|ref|NC_000962.3|	167975	.	GCCG	GCG,GCA,GCCC	62.2235	.	AB=0,0,0;ABP=0,0,0;AC=3,0,0;AF=0.157895,0,0;AN=19;AO=19,5,8;CIGAR=1M1D2M,1M1D1M1X,3M1X;DP=188;DPB=194.75;DPRA=0.849573,1.15385,1.47399;EPP=3.12459,6.91895,12.7819;EPPR=10.0169;GTI=4;LEN=1,2,1;MEANALT=1.26667,2,1.5;MQM=60,60,60;MQMR=60;NS=19;NUMALT=3;ODDS=0.808003;PAIRED=0,0,0;PAIREDR=0;PAO=5.6,3.6,5.6;PQA=142.2,92.2,147.7;PQR=245.7;PRO=9.6;QA=391,120,192;QR=3503;RO=150;RPL=15,5,7;RPP=16.8392,13.8677,12.7819;RPPR=147.775;RPR=4,0,1;RUN=1,1,1;SAF=5,1,6;SAP=12.2676,6.91895,7.35324;SAR=14,4,2;SRF=87;SRP=11.3488;SRR=63;TYPE=del,complex,snp	GT:DP:RO:QR:AO:QA:GL	0:5:5:131:0,0,0:0,0,0:0,-12.0509,-12.0509,-12.0509	0:2:1:29:1,0,0:14,0,0:0,-1.49967,-2.68467,-2.68467	0:3:2:35:1,0,0:21,0,0:0,-1.22497,-3.12658,-3.12658	0:6:5:121:1,0,0:25,0,0:0,-8.63076,-10.882,-10.882	0:4:3:77:1,0,0:13,0,0:0,-5.83583,-6.96924,-7.02444	0:2:2:52:0,0,0:0,0,0:0,-4.93967,-4.90924,-4.90924	0:1:1:16:0,0,0:0,0,0:0,-1.59998,-1.59998,-1.59998	1:2:1:12:1,0,0:21,0,0:-0.899952,0,-1.93495,-1.93495	0:3:3:61:0,0,0:0,0,0:0,-5.69317,-5.69317,-5.69317	0:1:1:16:0,0,0:0,0,0:0,-1.59998,-1.59998,-1.59998	.	.	0:3:3:53:0,0,0:0,0,0:0,-4.9464,-4.89351,-4.89351	0:3:2:34:1,0,0:28,0,0:0,-0.430214,-2.98663,-2.98663	0:7:6:123:1,0,0:25,0,0:0,-8.77416,-11.0305,-11.0305	0:2:1:27:1,0,0:13,0,0:0,-1.39979,-2.49979,-2.49979	0:3:3:71:0,0,0:0,0,0:0,-6.58508,-6.58508,-6.62554	0:6:3:69:2,0,0:36,0,0:0,-2.96604,-6.19261,-6.2431	1:2:1:13:1,0,0:25,0,0:-1.19987,0,-2.30987,-2.30987	1:4:1:24:2,0,0:26,0,0:-0.113422,0,-2.29499,-2.29499	0:1:1:19:0,0,0:0,0,0:0,-1.89997,-1.89997,-1.89997
gi|448814763|ref|NC_000962.3|	168127	.	GTT	GTTT	0.0899048	.	AB=0;ABP=0;AC=1;AF=0.0526316;AN=19;AO=7;CIGAR=1M1I2M;DP=167;DPB=169.667;DPRA=1.12245;EPP=5.80219;EPPR=3.87889;GTI=0;LEN=1;MEANALT=1;MQM=60;MQMR=60;NS=19;NUMALT=1;ODDS=3.86719;PAIRED=0;PAIREDR=0;PAO=0.5;PQA=10.5;PQR=10.5;PRO=0.5;QA=108;QR=4025;RO=160;RPL=1;RPP=10.7656;RPPR=55.1799;RPR=6;RUN=1;SAF=4;SAP=3.32051;SAR=3;SRF=87;SRP=5.67035;SRR=73;TYPE=ins	GT:DP:RO:QR:AO:QA:GL	0:8:6:127:2:21:0,-9.6459	0:4:4:118:0:0:0,-10.9126	0:3:3:89:0:0:0,-8.30504	0:4:4:93:0:0:0,-8.60176	0:4:4:98:0:0:0,-9.06427	0:5:5:135:0:0:0,-12.4178	.	0:1:1:23:0:0:0,-2.29991	0:5:4:116:1:25:0,-8.22755	0:2:2:66:0:0:0,-6.26831	0:2:2:50:0:0:0,-4.74968	0:2:2:55:0:0:0,-5.22391	0:3:3:62:0:0:0,-5.78637	.	0:5:3:88:2:23:0,-6.02701	0:3:3:96:0:0:0,-8.95766	0:2:2:43:0:0:0,-4.08482	0:8:8:217:0:0:0,-19.7977	0:2:2:60:0:0:0,-5.69897	0:7:7:209:0:0:0,-19.1047	1:2:0:0:2:39:-3.70486,0
gi|448814763|ref|NC_000962.3|	169564	.	C	A	1455.73	.	AB=0;ABP=0;AC=1;AF=0.047619;AN=21;AO=59;CIGAR=1X;DP=2205;DPB=2205;DPRA=1.09972;EPP=3.0471;EPPR=20.1109;GTI=0;LEN=1;MEANALT=1;MQM=60;MQMR=60;NS=21;NUMALT=1;ODDS=87.6054;PAIRED=0;PAIREDR=0;PAO=0;PQA=0;PQR=0;PRO=0;QA=1701;QR=55761;RO=2146;RPL=34;RPP=5.99147;RPPR=106.626;RPR=25;RUN=1;SAF=30;SAP=3.0471;SAR=29;SRF=1013;SRP=17.5812;SRR=1133;TYPE=snp	GT:DP:RO:QR:AO:QA:GL	0:48:48:1368:0:0:0,-123.375	0:44:44:1255:0:0:0,-113.21	0:77:77:2159:0:0:0,-194.55	0:61:61:1828:0:0:0,-164.775	0:42:42:1189:0:0:0,-107.27	0:36:36:1049:0:0:0,-94.678	0:49:49:1400:0:0:0,-126.256	0:14:14:339:0:0:0,-30.7482	0:51:51:1442:0:0:0,-130.035	0:64:64:1827:0:0:0,-164.681	0:41:41:1226:0:0:0,-110.612	0:33:33:953:0:0:0,-86.0413	1:59:0:0:59:1701:-153.344,0	0:39:39:1049:0:0:0,-94.6645	0:42:42:1214:0:0:0,-109.524	0:57:57:1643:0:0:0,-148.128	0:37:37:1050:0:0:0,-94.7596	0:56:56:1513:0:0:0,-136.416	0:59:59:1640:0:0:0,-147.844	0:52:52:1455:0:0:0,-131.204	0:60:60:1746:0:0:0,-157.396
gi|448814763|ref|NC_000962.3|	170029	.	T	C	2148.24	.	AB=0;ABP=0;AC=1;AF=0.047619;AN=21;AO=82;CIGAR=1X;DP=2434;DPB=2434;DPRA=1.10626;EPP=3.96363;EPPR=6.22548;GTI=0;LEN=1;MEANALT=1.25;MQM=60;MQMR=60;NS=21;NUMALT=1;ODDS=145.6;PAIRED=0;PAIREDR=0;PAO=0;PQA=0;PQR=0;PRO=0;QA=2592;QR=64332;RO=2351;RPL=34;RPP=8.20065;RPPR=25.2007;RPR=48;RUN=1;SAF=46;SAP=5.65844;SAR=36;SRF=1158;SRP=4.14176;SRR=1193;TYPE=snp	GT:DP:RO:QR:AO:QA:GL	0:67:67:2118:0:0:0,-190.872	0:64:64:2039:0:0:0,-183.765	1:80:0:0:79:2495:-224.684,0	0:62:62:1975:0:0:0,-178.011	0:47:47:1493:0:0:0,-134.642	0:35:35:1000:0:0:0,-90.2653	0:70:70:2263:0:0:0,-203.916	0:21:21:656:0:0:0,-59.3332	0:57:57:1818:0:0:0,-163.87	0:52:52:1560:0:0:0,-140.656	0:58:58:1851:0:0:0,-166.844	0:51:51:1622:0:0:0,-146.257	0:65:64:2067:1:35:0,-182.794	0:66:66:2028:0:0:0,-182.758	0:41:41:1283:0:0:0,-115.749	0:61:60:1810:1:33:0,-159.858	0:33:33:1040:0:0:0,-93.8868	0:55:55:1707:0:0:0,-153.897	0:57:57:1843:0:0:0,-166.136	0:49:49:1555:0:0:0,-140.222	0:54:53:1668:1:29:0,-147.486
gi|448814763|ref|NC_000962.3|	171404	.	GCC	GC	8.83324e-13	.	AB=0;ABP=0;AC=1;AF=0.047619;AN=21;AO=259;CIGAR=1M1D1M;DP=2298;DPB=2219.33;DPRA=0.885339;EPP=419.941;EPPR=3.01137;GTI=1;LEN=1;MEANALT=1.13333;MQM=60;MQMR=60;NS=21;NUMALT=1;ODDS=30.3699;PAIRED=0;PAIREDR=0;PAO=7.5;PQA=169.5;PQR=217.5;PRO=9.5;QA=5487;QR=49875;RO=2035;RPL=18;RPP=419.941;RPPR=24.2246;RPR=241;RUN=1;SAF=0;SAP=565.422;SAR=259;SRF=1132;SRP=58.9681;SRR=903;TYPE=del	GT:DP:RO:QR:AO:QA:GL	0:45:41:1064:3:48:0,-91.4861	0:63:56:1452:6:119:0,-120.008	0:73:67:1627:6:78:0,-139.506	0:49:40:1105:8:150:0,-86.0313	0:37:32:825:5:86:0,-66.5866	0:41:37:855:4:86:0,-69.2196	0:61:55:1447:6:93:0,-121.948	1:20:10:215:10:232:-1.54576,0	0:62:55:1414:7:127:0,-115.889	0:44:42:985:2:26:0,-86.406	0:44:35:821:9:169:0,-58.7198	0:45:35:900:10:219:0,-61.3199	0:68:60:1497:7:124:0,-123.62	0:53:44:1109:9:162:0,-85.2902	0:45:40:1047:5:133:0,-82.2422	0:47:41:1050:6:96:0,-85.9459	0:45:36:930:9:197:0,-66.0019	0:42:39:926:3:53:0,-78.6244	0:48:34:799:14:272:0,-47.4623	0:56:42:1040:14:280:0,-68.4392	0:92:81:2055:11:217:0,-165.458
gi|448814763|ref|NC_000962.3|	171827	.	GCC	GC	7.10709e-13	.	AB=0;ABP=0;AC=1;AF=0.047619;AN=21;AO=300;CIGAR=1M1D1M;DP=2205;DPB=2131.33;DPRA=0.832952;EPP=59.0632;EPPR=3.02866;GTI=0;LEN=1;MEANALT=1.32353;MQM=60;MQMR=60;NS=21;NUMALT=1;ODDS=32.9987;PAIRED=0;PAIREDR=0;PAO=16.5;PQA=226;PQR=607;PRO=31.5;QA=6549;QR=44720;RO=1892;RPL=122;RPP=25.7094;RPPR=3.23525;RPR=178;RUN=1;SAF=18;SAP=507.487;SAR=282;SRF=1027;SRP=33.1309;SRR=865;TYPE=del	GT:DP:RO:QR:AO:QA:GL	0:54:46:1029:7:142:0,-82.7332	0:66:62:1474:3:62:0,-128.907	0:65:60:1422:4:66:0,-127.861	0:54:46:1099:7:167:0,-83.8675	0:34:27:541:6:108:0,-37.3702	0:28:23:512:5:77:0,-39.2127	0:48:45:1019:3:41:0,-90.7127	1:16:7:163:9:201:-3.41031,0	0:51:40:937:11:240:0,-68.1399	0:48:45:1016:2:38:0,-90.566	0:53:46:1058:6:82:0,-87.9175	0:48:40:943:8:149:0,-76.18	0:68:60:1402:8:141:0,-113.532	0:59:52:1176:7:125:0,-94.626	0:47:39:922:7:151:0,-69.4131	0:44:42:947:2:31:0,-82.5023	0:41:30:714:11:240:0,-42.6758	0:48:40:958:8:130:0,-74.5891	0:40:33:750:7:113:0,-59.0063	0:47:42:989:4:83:0,-81.5752	0:62:51:1265:9:178:0,-97.8727
gi|448814763|ref|NC_000962.3|	174867	.	C	G	1355.2	.	AB=0;ABP=0;AC=1;AF=0.047619;AN=21;AO=52;CIGAR=1X;DP=1812;DPB=1812;DPRA=1.18182;EPP=3.17734;EPPR=73.5257;GTI=0;LEN=1;MEANALT=1;MQM=60;MQMR=60;NS=21;NUMALT=1;ODDS=137.251;PAIRED=0;PAIREDR=0;PAO=0;PQA=0;PQR=0;PRO=0;QA=1598;QR=47208;RO=1759;RPL=32;RPP=9.02361;RPPR=8.88772;RPR=20;RUN=1;SAF=21;SAP=7.18621;SAR=31;SRF=741;SRP=97.7317;SRR=1018;TYPE=snp	GT:DP:RO:QR:AO:QA:GL	0:49:49:1505:0:0:0,-135.717	0:35:35:1093:0:0:0,-98.6545	0:57:57:1686:0:0:0,-151.996	0:43:43:1286:0:0:0,-116.01	0:36:36:1079:0:0:0,-97.3857	0:37:37:1070:0:0:0,-96.5678	1:52:0:0:52:1598:-144.087,0	0:32:32:958:0:0:0,-86.503	0:31:31:919:0:0:0,-82.9855	0:28:28:859:0:0:0,-77.5965	0:31:31:955:0:0:0,-86.2249	0:35:35:1060:0:0:0,-95.6772	0:63:63:1957:0:0:0,-176.391	0:44:44:1353:0:0:0,-122.044	0:41:41:1244:0:0:0,-112.233	0:30:30:976:0:0:0,-88.138	0:27:27:856:0:0:0,-77.3281	0:36:36:1092:0:0:0,-98.556	0:42:42:1278:0:0:0,-115.29	0:29:29:862:0:0:0,-77.8558	0:54:53:1600:0:0:0,-144.147
gi|448814763|ref|NC_000962.3|	175289	.	A	G	1006.01	.	AB=0;ABP=0;AC=1;AF=0.047619;AN=21;AO=46;CIGAR=1X;DP=2097;DPB=2097;DPRA=0.897123;EPP=7.73089;EPPR=3.78212;GTI=0;LEN=1;MEANALT=1;MQM=60;MQMR=59.9927;NS=21;NUMALT=1;ODDS=152.811;PAIRED=0;PAIREDR=0;PAO=0;PQA=0;PQR=0;PRO=0;QA=1203;QR=53602;RO=2051;RPL=20;RPP=4.70971;RPPR=31.1399;RPR=26;RUN=1;SAF=22;SAP=3.19912;SAR=24;SRF=1041;SRP=4.02775;SRR=1010;TYPE=snp	GT:DP:RO:QR:AO:QA:GL	0:57:57:1670:0:0:0,-150.559	0:46:46:1359:0:0:0,-122.574	0:78:78:2208:0:0:0,-198.953	0:54:54:1531:0:0:0,-138.039	0:30:30:826:0:0:0,-74.6003	0:32:32:939:0:0:0,-84.7803	0:40:40:1209:0:0:0,-109.083	0:24:24:622:0:0:0,-56.2311	0:50:50:1412:0:0:0,-127.336	0:41:41:1269:0:0:0,-114.486	0:37:37:1019:0:0:0,-91.9629	0:43:43:1189:0:0:0,-107.269	0:65:65:1806:0:0:0,-162.785	0:53:53:1507:0:0:0,-135.879	0:51:51:1438:0:0:0,-129.674	0:47:47:1341:0:0:0,-120.95	0:43:43:1249:0:0:0,-112.674	1:46:0:0:46:1203:-108.518,0	0:40:40:1163:0:0:0,-104.935	0:52:52:1497:0:0:0,-134.982	0:63:63:1828:0:0:0,-164.768
gi|448814763|ref|NC_000962.3|	175972	.	CGG	CG	906.88	.	AB=0;ABP=0;AC=1;AF=0.047619;AN=21;AO=910;CIGAR=1M1D1M;DP=2167;DPB=1888;DPRA=0;EPP=11.0376;EPPR=27.1988;GTI=0;LEN=1;MEANALT=1.17073;MQM=59.978;MQMR=60;NS=21;NUMALT=1;ODDS=7.94956;PAIRED=0;PAIREDR=0;PAO=20;PQA=395;PQR=431;PRO=21;QA=21447;QR=32080;RO=1250;RPL=484;RPP=11.0376;RPPR=8.07591;RPR=426;RUN=1;SAF=908;SAP=1961.72;SAR=2;SRF=134;SRP=1678.21;SRR=1116;TYPE=del	GT:DP:RO:QR:AO:QA:GL	0:47:28:743:19:407:0,-30.2834	0:48:35:960:13:236:0,-65.2384	0:74:47:1266:27:598:0,-60.1539	0:52:33:903:19:420:0,-43.5135	0:34:21:592:13:304:0,-25.9619	0:36:20:554:15:341:0,-19.2132	0:61:38:1066:23:585:0,-43.3046	1:34:15:332:18:492:-14.4468,0	0:50:29:831:21:478:0,-31.8187	0:30:14:395:16:383:0,-1.11988	0:57:36:972:21:468:0,-45.3982	0:56:34:957:22:489:0,-42.7109	0:62:35:997:27:600:0,-35.7799	0:61:40:1071:20:424:0,-58.2741	0:59:35:955:23:494:0,-41.5348	0:50:32:842:18:418:0,-38.1854	0:36:23:609:13:280:0,-32.3551	0:50:34:920:16:402:0,-46.6319	0:66:36:992:30:737:0,-22.9724	0:58:34:911:22:568:0,-30.8747	0:64:39:1004:25:587:0,-37.5409
gi|448814763|ref|NC_000962.3|	176332	.	CGT	CT	1053.61	.	AB=0;ABP=0;AC=5;AF=0.238095;AN=21;AO=563;CIGAR=1M1D1M;DP=1377;DPB=1216.67;DPRA=1.12559;EPP=24.7057;EPPR=115.811;GTI=1;LEN=1;MEANALT=1.11429;MQM=60;MQMR=59.9975;NS=21;NUMALT=1;ODDS=1.40528;PAIRED=0;PAIREDR=0;PAO=8;PQA=145.5;PQR=928.5;PRO=39;QA=13367;QR=20185;RO=809;RPL=319;RPP=24.7057;RPPR=447.636;RPR=244;RUN=1;SAF=555;SAP=1157.05;SAR=8;SRF=247;SRP=269.344;SRR=562;TYPE=del	GT:DP:RO:QR:AO:QA:GL	0:28:18:485:10:228:0,-25.5042	0:31:18:506:12:311:0,-20.7235	0:55:25:709:30:660:0,-6.89449	0:35:19:462:16:395:0,-8.54816	0:25:15:377:10:234:0,-12.8837	0:21:13:323:8:191:0,-15.4795	1:28:12:266:16:420:-11.4634,0	0:26:15:414:11:272:0,-12.8047	1:35:14:372:21:476:-9.32386,0	0:23:16:385:7:138:0,-22.2716	0:34:20:565:13:301:0,-23.8045	0:22:12:305:10:208:0,-8.77304	0:39:20:536:18:408:0,-15.963	1:28:10:270:18:357:-7.76123,0	0:22:11:259:11:249:0,-0.907827	0:31:20:519:11:286:0,-20.9657	0:26:14:386:12:300:0,-10.826	1:33:14:363:18:436:-3.58075,0	1:21:10:247:11:265:-0.000683698,0	0:35:21:577:14:374:0,-21.2467	0:33:17:459:16:378:0,-9.56486
gi|448814763|ref|NC_000962.3|	177232	.	GCC	GC	34.7189	.	AB=0;ABP=0;AC=1;AF=0.047619;AN=21;AO=760;CIGAR=1M1D1M;DP=1795;DPB=1612.67;DPRA=2.96667;EPP=325.577;EPPR=510.244;GTI=3;LEN=1;MEANALT=1.6;MQM=59.9487;MQMR=59.9325;NS=21;NUMALT=1;ODDS=0.803105;PAIRED=0;PAIREDR=0;PAO=50.5;PQA=928.5;PQR=1296.5;PRO=65.5;QA=16629;QR=25596;RO=1007;RPL=547;RPP=321.748;RPPR=214.268;RPR=213;RUN=1;SAF=759;SAP=1644.65;SAR=1;SRF=104;SRP=1379.64;SRR=903;TYPE=del	GT:DP:RO:QR:AO:QA:GL	0:48:28:757:19:424:0,-31.8061	0:50:32:876:16:307:0,-51.2815	0:44:28:744:14:249:0,-47.6899	0:55:30:832:24:522:0,-27.9494	0:39:21:589:17:404:0,-16.6852	0:43:22:613:19:381:0,-20.9465	0:43:26:706:17:319:0,-34.9052	0:17:10:253:7:138:0,-10.3925	0:44:23:624:20:352:0,-24.563	0:29:15:389:14:288:0,-9.14148	0:51:23:630:27:486:0,-13.0433	0:25:18:451:6:118:0,-30.028	0:52:22:600:29:527:0,-6.64828	0:43:28:742:14:286:0,-41.0927	1:38:16:400:22:437:-3.51108,0	0:48:28:748:20:344:0,-38.4229	0:39:26:704:12:221:0,-43.5477	0:52:28:716:24:412:0,-27.4363	0:42:29:772:12:248:0,-51.8659	0:43:24:663:18:378:0,-25.7075	0:48:24:643:21:476:0,-15.0619
gi|448814763|ref|NC_000962.3|	181312	.	GCC	GC	4.61431e-13	.	AB=0;ABP=0;AC=1;AF=0.047619;AN=21;AO=420;CIGAR=1M1D1M;DP=2374;DPB=2271.33;DPRA=1.19064;EPP=3.52732;EPPR=3.8267;GTI=0;LEN=1;MEANALT=1.41667;MQM=60;MQMR=60;NS=21;NUMALT=1;ODDS=45.0909;PAIRED=0;PAIREDR=0;PAO=29;PQA=510.5;PQR=928.5;PRO=45;QA=8417;QR=44935;RO=1939;RPL=212;RPP=3.09302;RPPR=58.7015;RPR=208;RUN=1;SAF=7;SAP=855.241;SAR=413;SRF=1227;SRP=300.034;SRR=712;TYPE=del	GT:DP:RO:QR:AO:QA:GL	0:72:61:1352:11:140:0,-109.164	0:47:40:904:7:138:0,-68.9601	0:73:61:1317:12:203:0,-100.298	0:67:58:1394:9:173:0,-112.807	0:34:28:626:5:59:0,-51.1286	0:31:26:526:5:75:0,-41.8978	0:62:50:1132:12:173:0,-86.3828	1:10:4:58:5:61:-0.252382,0	0:58:44:992:13:202:0,-74.1346	0:53:45:970:8:96:0,-78.7487	0:53:45:963:7:99:0,-80.7917	0:37:25:573:11:157:0,-37.5208	0:58:51:1086:7:98:0,-97.0874	0:71:58:1256:10:156:0,-99.0497	0:56:35:811:20:320:0,-44.2549	0:51:42:964:8:109:0,-77.0306	0:43:34:701:8:153:0,-49.3329	0:55:49:1056:5:57:0,-90.005	0:51:44:1030:6:74:0,-86.1406	0:42:32:732:10:161:0,-51.4526	0:59:49:1100:9:145:0,-86.0068
gi|448814763|ref|NC_000962.3|	181826	.	CGG	CG	0.0111886	.	AB=0;ABP=0;AC=1;AF=0.047619;AN=21;AO=188;CIGAR=1M1D1M;DP=1364;DPB=1312.67;DPRA=0.8548;EPP=25.3718;EPPR=44.9126;GTI=1;LEN=1;MEANALT=1.2963;MQM=60;MQMR=60;NS=21;NUMALT=1;ODDS=5.96012;PAIRED=0;PAIREDR=0;PAO=10;PQA=147;PQR=171;PRO=11;QA=4267;QR=29271;RO=1166;RPL=113;RPP=19.6891;RPPR=28.9413;RPR=75;RUN=1;SAF=185;SAP=385.605;SAR=3;SRF=476;SRP=88.2974;SRR=690;TYPE=del	GT:DP:RO:QR:AO:QA:GL	0:23:20:557:3:65:0,-44.3329	0:22:20:516:2:36:0,-43.2722	0:18:16:448:2:46:0,-36.224	0:32:27:712:5:77:0,-57.2476	0:28:23:629:5:107:0,-47.0301	0:35:32:828:3:61:0,-69.0746	0:26:23:684:3:73:0,-55.0326	1:10:5:116:5:123:-0.64451,0	0:25:22:630:3:71:0,-50.3507	0:19:15:414:2:50:0,-32.8251	0:20:18:512:1:13:0,-45.0429	0:13:11:307:2:38:0,-24.2953	0:26:22:563:3:46:0,-46.6303	0:25:21:524:3:65:0,-41.3558	0:33:27:650:5:103:0,-49.27	0:18:14:349:4:51:0,-26.9369	0:32:29:759:2:45:0,-64.315	0:31:24:646:6:144:0,-45.2	0:41:38:1019:3:75:0,-84.9631	0:30:27:773:3:47:0,-65.4572	0:50:39:1003:11:243:0,-68.427
gi|448814763|ref|NC_000962.3|	182824	.	G	A	59905.6	.	AB=0;ABP=0;AC=21;AF=1;AN=21;AO=2501;CIGAR=1X;DP=2722;DPB=2722;DPRA=1.22343;EPP=12.9508;EPPR=4.19921;GTI=0;LEN=1;MEANALT=1;MQM=60;MQMR=60;NS=21;NUMALT=1;ODDS=113.064;PAIRED=0;PAIREDR=0;PAO=0;PQA=0;PQR=0;PRO=0;QA=66710;QR=5304;RO=221;RPL=1135;RPP=49.3405;RPPR=10.1732;RPR=1366;RUN=1;SAF=1220;SAP=6.24103;SAR=1281;SRF=118;SRP=5.22108;SRR=103;TYPE=snp	GT:DP:RO:QR:AO:QA:GL	1:76:0:0:76:2170:-195.543,0	1:66:0:0:66:1959:-176.559,0	1:86:0:0:86:2434:-219.293,0	1:54:0:0:54:1614:-145.512,0	1:59:0:0:59:1636:-147.488,0	1:60:0:0:60:1720:-155.052,0	1:71:0:0:71:2056:-185.285,0	1:29:0:0:29:749:-67.6586,0	1:66:0:0:66:1892:-170.524,0	1:75:0:0:75:2197:-197.97,0	1:70:0:0:70:2095:-188.789,0	1:50:0:0:50:1399:-126.16,0	1:64:0:0:64:1892:-170.53,0	1:71:0:0:71:2180:-196.444,0	1:59:0:0:59:1795:-161.808,0	1:54:0:0:54:1578:-142.277,0	1:53:0:0:53:1575:-142.016,0	1:53:0:0:53:1564:-141.026,0	1:54:0:0:54:1592:-143.54,0	1:54:0:0:54:1613:-145.434,0	1:66:0:0:66:1936:-174.492,0
gi|448814763|ref|NC_000962.3|	183091	.	C	G	53099.5	.	AB=0;ABP=0;AC=21;AF=1;AN=21;AO=2356;CIGAR=1X;DP=2418;DPB=2418;DPRA=1.09444;EPP=10.1478;EPPR=3.57068;GTI=0;LEN=1;MEANALT=1;MQM=59.9975;MQMR=60;NS=21;NUMALT=1;ODDS=150.972;PAIRED=0;PAIREDR=0;PAO=0;PQA=0;PQR=0;PRO=0;QA=59168;QR=1433;RO=62;RPL=1148;RPP=6.32834;RPPR=8.05372;RPR=1208;RUN=1;SAF=1226;SAP=11.5045;SAR=1130;SRF=26;SRP=6.51267;SRR=36;TYPE=snp	GT:DP:RO:QR:AO:QA:GL	1:56:0:0:56:1538:-138.664,0	1:65:0:0:65:1728:-155.755,0	1:62:0:0:62:1683:-151.702,0	1:47:1:12:46:1176:-104.877,0	1:49:1:13:48:1282:-114.324,0	1:36:0:0:36:880:-79.4327,0	1:77:1:21:76:1919:-170.827,0	1:32:0:0:32:815:-73.5922,0	1:53:0:0:53:1257:-113.353,0	1:50:0:0:50:1312:-118.321,0	1:61:1:13:60:1573:-140.506,0	1:51:0:0:51:1381:-124.534,0	1:85:0:0:85:2304:-207.586,0	1:55:0:0:55:1434:-129.296,0	1:60:0:0:60:1508:-135.945,0	1:67:2:25:65:1697:-150.572,0	1:41:1:22:40:1094:-96.5131,0	1:49:0:0:49:1299:-117.152,0	1:49:1:31:48:1330:-116.855,0	1:49:0:0:49:1275:-114.991,0	1:59:0:0:59:1619:-145.953,0
gi|448814763|ref|NC_000962.3|	184102	.	C	T	228.28	.	AB=0;ABP=0;AC=1;AF=0.047619;AN=21;AO=13;CIGAR=1X;DP=1233;DPB=1233;DPRA=0.42623;EPP=4.51363;EPPR=4.61221;GTI=0;LEN=1;MEANALT=1;MQM=60;MQMR=60;NS=21;NUMALT=1;ODDS=52.5635;PAIRED=0;PAIREDR=0;PAO=0;PQA=0;PQR=0;PRO=0;QA=359;QR=32157;RO=1220;RPL=10;RPP=11.1951;RPPR=169.673;RPR=3;RUN=1;SAF=6;SAP=3.17734;SAR=7;SRF=628;SRP=5.31704;SRR=592;TYPE=snp	GT:DP:RO:QR:AO:QA:GL	0:32:32:938:0:0:0,-84.6911	0:12:12:332:0:0:0,-30.1508	0:31:31:924:0:0:0,-83.4348	0:44:44:1327:0:0:0,-119.699	0:34:34:995:0:0:0,-89.8226	0:20:20:527:0:0:0,-47.6841	0:25:25:747:0:0:0,-67.5135	1:13:0:0:13:359:-32.5813,0	0:16:16:427:0:0:0,-38.6906	0:19:19:607:0:0:0,-54.9221	0:22:22:600:0:0:0,-54.2554	0:21:21:577:0:0:0,-52.1957	0:28:28:817:0:0:0,-73.8057	0:31:31:980:0:0:0,-88.4894	0:37:37:1047:0:0:0,-94.4951	0:24:24:726:0:0:0,-65.6269	0:22:22:680:0:0:0,-61.4934	0:17:17:481:0:0:0,-43.5629	0:31:31:932:0:0:0,-84.1608	0:32:32:937:0:0:0,-84.6054	0:41:41:1212:0:0:0,-109.349
gi|448814763|ref|NC_000962.3|	190816	.	A	C	44631.3	.	AB=0;ABP=0;AC=21;AF=1;AN=21;AO=1807;CIGAR=1X;DP=1808;DPB=1808;DPRA=0;EPP=38.1492;EPPR=0;GTI=0;LEN=1;MEANALT=1.02439;MQM=60;MQMR=0;NS=21;NUMALT=1;ODDS=126.79;PAIRED=0;PAIREDR=0;PAO=0;PQA=0;PQR=0;PRO=0;QA=49927;QR=0;RO=0;RPL=656;RPP=297.457;RPPR=0;RPR=1151;RUN=1;SAF=839;SAP=23.0078;SAR=968;SRF=0;SRP=0;SRR=0;TYPE=snp	GT:DP:RO:QR:AO:QA:GL	1:29:0:0:29:959:-86.5888,0	1:41:0:0:41:1368:-123.387,0	1:47:0:0:46:1469:-132.131,0	1:45:0:0:45:1455:-131.225,0	1:53:0:0:53:1655:-149.198,0	1:33:0:0:33:1056:-95.3203,0	1:36:0:0:36:1224:-110.442,0	1:13:0:0:13:365:-33.124,0	1:40:0:0:40:1299:-117.188,0	1:34:0:0:34:1115:-100.638,0	1:27:0:0:27:874:-78.9562,0	1:22:0:0:22:753:-68.0778,0	1:30:0:0:30:1026:-92.6321,0	1:39:0:0:39:1308:-118.001,0	1:39:0:0:39:1247:-112.505,0	1:27:0:0:27:896:-80.9416,0	1:34:0:0:34:1124:-101.432,0	1:31:0:0:31:1031:-93.0683,0	1:41:0:0:41:1375:-124.023,0	1:40:0:0:40:1361:-122.766,0	1:50:0:0:50:1599:-144.168,0
gi|448814763|ref|NC_000962.3|	191682	.	AGG	AG	2.22785e-07	.	AB=0;ABP=0;AC=1;AF=0.047619;AN=21;AO=69;CIGAR=1M1D1M;DP=2584;DPB=2581.67;DPRA=0.884019;EPP=8.32883;EPPR=27.7686;GTI=1;LEN=1;MEANALT=1.47059;MQM=60;MQMR=60;NS=21;NUMALT=1;ODDS=16.7856;PAIRED=0;PAIREDR=0;PAO=11.5;PQA=251.5;PQR=413.5;PRO=18.5;QA=1286;QR=61316;RO=2505;RPL=41;RPP=8.32883;RPPR=3.32323;RPR=28;RUN=1;SAF=69;SAP=152.842;SAR=0;SRF=1331;SRP=24.3774;SRR=1174;TYPE=del	GT:DP:RO:QR:AO:QA:GL	0:68:65:1712:2:27:0,-152.672	0:58:54:1354:4:57:0,-116.826	0:71:69:1673:2:28:0,-150.655	0:62:58:1499:4:72:0,-128.492	0:45:45:1045:0:0:0,-94.2743	0:38:38:973:0:0:0,-87.8152	0:49:49:1283:0:0:0,-115.718	1:21:9:196:12:219:-2.03471,0	0:63:61:1529:2:27:0,-135.277	0:59:56:1404:2:38:0,-123.005	0:55:53:1243:2:39:0,-108.389	0:46:43:1123:2:38:0,-97.7403	0:77:72:1794:4:55:0,-158.451	0:71:69:1712:1:14:0,-152.912	0:67:62:1603:1:14:0,-143.102	0:67:66:1693:1:13:0,-151.309	0:51:51:1252:0:0:0,-112.913	0:49:49:1164:0:0:0,-104.986	0:47:46:1150:1:13:0,-105.231	0:50:45:1113:4:58:0,-95.0469	0:75:72:1849:3:46:0,-162.351
gi|448814763|ref|NC_000962.3|	191832	.	TGG	TG	8.74714e-08	.	AB=0;ABP=0;AC=1;AF=0.047619;AN=21;AO=521;CIGAR=1M1D1M;DP=2662;DPB=2504.67;DPRA=1.22038;EPP=459.649;EPPR=113.514;GTI=0;LEN=1;MEANALT=1.36111;MQM=60;MQMR=60;NS=21;NUMALT=1;ODDS=17.7205;PAIRED=0;PAIREDR=0;PAO=16.5;PQA=238;PQR=325;PRO=19.5;QA=10453;QR=52185;RO=2127;RPL=225;RPP=24.0207;RPPR=6.09855;RPR=296;RUN=1;SAF=204;SAP=56.2301;SAR=317;SRF=1274;SRP=183.957;SRR=853;TYPE=del	GT:DP:RO:QR:AO:QA:GL	0:72:54:1372:18:275:0,-98.8194	0:61:53:1278:8:152:0,-101.383	0:76:60:1443:13:200:0,-111.935	0:64:37:930:27:479:0,-40.6577	0:49:32:822:17:275:0,-49.3189	0:37:29:765:8:147:0,-55.6921	0:69:57:1458:11:175:0,-117.984	1:22:8:165:13:253:-7.91386,0	0:65:54:1411:10:168:0,-111.951	0:67:56:1507:9:115:0,-125.369	0:61:49:1292:12:203:0,-98.0906	0:39:33:825:6:118:0,-63.6771	0:67:53:1323:12:150:0,-105.671	0:71:52:1298:18:314:0,-88.6253	0:51:40:958:11:161:0,-70.7403	0:57:48:1167:9:145:0,-92.0543	0:57:40:1029:16:285:0,-67.0308	0:67:54:1379:13:210:0,-105.29	0:58:50:1274:8:102:0,-105.596	0:53:43:1078:9:131:0,-85.3306	0:79:62:1499:17:251:0,-112.405
gi|448814763|ref|NC_000962.3|	193852	.	AGG	AG	9.16703e-09	.	AB=0;ABP=0;AC=1;AF=0.047619;AN=21;AO=246;CIGAR=1M1D1M;DP=2391;DPB=2326;DPRA=1.00366;EPP=130.121;EPPR=13.3662;GTI=1;LEN=1;MEANALT=1.17241;MQM=59.9472;MQMR=59.9832;NS=21;NUMALT=1;ODDS=19.9765;PAIRED=0;PAIREDR=0;PAO=13;PQA=282;PQR=316;PRO=14;QA=4722;QR=53834;RO=2139;RPL=61;RPP=138.736;RPPR=215.03;RPR=185;RUN=1;SAF=30;SAP=308.393;SAR=216;SRF=1120;SRP=13.3662;SRR=1019;TYPE=del	GT:DP:RO:QR:AO:QA:GL	0:50:42:1096:7:108:0,-89.0106	0:60:56:1447:4:47:0,-126.123	0:59:54:1467:3:48:0,-127.815	0:77:70:1827:7:100:0,-155.522	0:61:56:1414:5:68:0,-121.237	0:44:44:1098:0:0:0,-99.0553	0:57:52:1436:5:66:0,-123.421	1:46:19:385:27:449:-5.72521,0	0:44:37:932:7:93:0,-75.6178	0:62:58:1574:4:86:0,-132.709	0:64:59:1567:5:72:0,-134.647	0:61:55:1479:6:93:0,-124.83	0:56:52:1436:4:47:0,-125.147	0:58:53:1399:4:44:0,-122.077	0:47:38:1032:7:80:0,-85.8179	0:54:49:1259:5:88:0,-105.452	0:42:39:966:3:45:0,-82.9791	0:52:48:1303:4:37:0,-114.099	0:59:54:1470:5:94:0,-123.904	0:55:50:1360:5:66:0,-116.581	0:79:71:1895:8:87:0,-162.853
gi|448814763|ref|NC_000962.3|	194305	.	CC	CGGC	48438.4	.	AB=0;ABP=0;AC=21;AF=1;AN=21;AO=2189;CIGAR=1M2I1M;DP=2200;DPB=4411.5;DPRA=0;EPP=3.09065;EPPR=5.18177;GTI=0;LEN=2;MEANALT=1.2439;MQM=60;MQMR=60;NS=21;NUMALT=1;ODDS=145.809;PAIRED=0;PAIREDR=0;PAO=14;PQA=363.5;PQR=363.5;PRO=14;QA=53847;QR=17;RO=1;RPL=1115;RPP=4.67784;RPPR=5.18177;RPR=1074;RUN=1;SAF=997;SAP=40.7308;SAR=1192;SRF=1;SRP=5.18177;SRR=0;TYPE=ins	GT:DP:RO:QR:AO:QA:GL	1:58:0:0:58:1489:-134.251,0	1:60:0:0:60:1560:-140.642,0	1:74:0:0:73:1865:-167.943,0	1:55:0:0:55:1379:-124.348,0	1:33:0:0:33:750:-67.722,0	1:50:0:0:50:1334:-120.312,0	1:63:0:0:63:1597:-143.968,0	1:17:0:0:17:414:-37.5009,0	1:47:1:17:46:1155:-102.49,0	1:44:0:0:43:1066:-95.8294,0	1:71:0:0:70:1728:-155.462,0	1:44:0:0:43:1122:-101.095,0	1:63:0:0:62:1501:-135.158,0	1:51:0:0:51:1281:-115.528,0	1:36:0:0:36:904:-81.6016,0	1:56:0:0:56:1423:-128.308,0	1:49:0:0:48:1188:-107.071,0	1:36:0:0:36:922:-83.2261,0	1:40:0:0:39:966:-87.0068,0	1:45:0:0:45:1236:-111.5,0	1:66:0:0:66:1631:-147.022,0
gi|448814763|ref|NC_000962.3|	194596	.	G	A	1801.84	.	AB=0;ABP=0;AC=1;AF=0.047619;AN=21;AO=87;CIGAR=1X;DP=2166;DPB=2166;DPRA=0.825794;EPP=5.03202;EPPR=5.72699;GTI=0;LEN=1;MEANALT=1;MQM=60;MQMR=59.9904;NS=21;NUMALT=1;ODDS=120.702;PAIRED=0;PAIREDR=0;PAO=0;PQA=0;PQR=0;PRO=0;QA=2132;QR=53972;RO=2079;RPL=47;RPP=4.23331;RPPR=11.2836;RPR=40;RUN=1;SAF=46;SAP=3.63429;SAR=41;SRF=1129;SRP=36.4765;SRR=950;TYPE=snp	GT:DP:RO:QR:AO:QA:GL	0:64:64:1809:0:0:0,-163.054	0:35:35:996:0:0:0,-89.9039	0:76:76:2093:0:0:0,-188.605	0:52:52:1465:0:0:0,-132.103	1:29:1:13:28:716:-63.3839,0	0:32:32:879:0:0:0,-79.3663	0:61:61:1724:0:0:0,-155.41	0:18:18:478:0:0:0,-43.2778	0:68:68:1873:0:0:0,-168.807	0:47:47:1396:0:0:0,-125.905	0:62:62:1840:0:0:0,-165.855	0:44:44:1303:0:0:0,-117.541	0:75:75:2073:0:0:0,-186.808	0:60:60:1637:0:0:0,-147.567	0:38:38:1083:0:0:0,-97.7309	0:64:64:1748:0:0:0,-157.564	0:38:38:1028:0:0:0,-92.7719	0:47:47:1267:0:0:0,-114.276	0:48:48:1235:0:0:0,-111.384	0:43:43:1199:0:0:0,-108.167	0:61:61:1753:0:0:0,-158.022
gi|448814763|ref|NC_000962.3|	194670	.	GCC	GC	0	.	AB=0;ABP=0;AC=1;AF=0.047619;AN=21;AO=75;CIGAR=1M1D1M;DP=2216;DPB=2212;DPRA=0.855651;EPP=78.317;EPPR=4.1855;GTI=0;LEN=1;MEANALT=1.2;MQM=60;MQMR=59.986;NS=21;NUMALT=1;ODDS=48.4209;PAIRED=0;PAIREDR=0;PAO=14;PQA=320;PQR=567;PRO=25;QA=1333;QR=51990;RO=2136;RPL=64;RPP=84.3392;RPPR=3.15669;RPR=11;RUN=1;SAF=74;SAP=157.301;SAR=1;SRF=1155;SRP=33.7891;SRR=981;TYPE=del	GT:DP:RO:QR:AO:QA:GL	0:63:56:1358:6:79:0,-115.187	0:35:31:794:4:96:0,-62.8282	0:86:83:2100:3:39:0,-185.59	0:52:48:1221:4:55:0,-105.043	0:34:30:727:4:72:0,-59.0035	0:30:28:650:2:35:0,-55.4013	0:57:55:1409:2:28:0,-124.39	1:14:5:115:7:135:-0.434994,0	0:69:63:1570:6:125:0,-130.074	0:47:44:1052:3:39:0,-92.4377	0:60:57:1526:3:65:0,-131.521	0:49:46:1160:2:26:0,-102.166	0:75:71:1814:4:68:0,-157.203	0:59:57:1477:2:37:0,-134.246	0:39:37:837:2:45:0,-71.2728	0:60:59:1450:0:0:0,-130.597	0:41:37:852:4:65:0,-70.891	0:47:47:1100:0:0:0,-99.2251	0:42:39:888:3:38:0,-76.5953	0:40:38:913:2:30:0,-79.5499	0:58:55:1377:3:40:0,-120.434
gi|448814763|ref|NC_000962.3|	194681	.	G	C	49560.8	.	AB=0;ABP=0;AC=21;AF=1;AN=21;AO=2167;CIGAR=1X;DP=2171;DPB=2171;DPRA=0;EPP=4.53444;EPPR=5.18177;GTI=0;LEN=1;MEANALT=1.04878;MQM=59.9862;MQMR=60;NS=21;NUMALT=1;ODDS=114.233;PAIRED=0;PAIREDR=0;PAO=0;PQA=0;PQR=0;PRO=0;QA=55120;QR=23;RO=1;RPL=1120;RPP=8.3503;RPPR=5.18177;RPR=1047;RUN=1;SAF=1213;SAP=70.2297;SAR=954;SRF=1;SRP=5.18177;SRR=0;TYPE=snp	GT:DP:RO:QR:AO:QA:GL	1:63:0:0:63:1811:-163.246,0	1:34:0:0:34:887:-80.0774,0	1:83:0:0:83:2191:-197.419,0	1:50:1:23:49:1386:-122.699,0	1:37:0:0:37:990:-89.3522,0	1:30:0:0:30:763:-68.9127,0	1:54:0:0:54:1519:-136.969,0	1:12:0:0:12:259:-23.5242,0	1:70:0:0:70:1801:-162.313,0	1:47:0:0:47:1267:-114.278,0	1:58:0:0:58:1610:-145.146,0	1:48:0:0:48:1310:-118.143,0	1:75:0:0:75:2011:-181.227,0	1:53:0:0:53:1467:-132.279,0	1:42:0:0:42:1133:-102.221,0	1:57:0:0:57:1568:-141.369,0	1:40:0:0:40:981:-88.5236,0	1:44:0:0:42:1105:-99.5146,0	1:41:0:0:41:1087:-98.0726,0	1:38:0:0:37:1094:-98.482,0	1:60:0:0:60:1640:-147.843,0
gi|448814763|ref|NC_000962.3|	194789	.	CGG	CG	3637.81	.	AB=0;ABP=0;AC=8;AF=0.380952;AN=21;AO=886;CIGAR=1M1D1M;DP=1684;DPB=1418;DPRA=0.576429;EPP=21.9899;EPPR=690.185;GTI=1;LEN=1;MEANALT=1.2;MQM=60;MQMR=60;NS=21;NUMALT=1;ODDS=0.025129;PAIRED=0;PAIREDR=0;PAO=22.5;PQA=526.5;PQR=526.5;PRO=22.5;QA=20202;QR=20301;RO=790;RPL=493;RPP=27.519;RPPR=535.158;RPR=393;RUN=1;SAF=880;SAP=1875.17;SAR=6;SRF=138;SRP=729.206;SRR=652;TYPE=del	GT:DP:RO:QR:AO:QA:GL	0:58:31:883:27:593:0,-26.1546	0:33:14:355:19:353:0,-0.243124	0:63:32:882:31:595:0,-25.9034	0:35:17:462:18:400:0,-5.62451	0:31:20:567:11:277:0,-26.1246	0:18:10:287:8:187:0,-9.0499	1:42:19:499:23:530:-2.7613,0	1:7:1:33:5:93:-5.36042,0	0:54:31:837:23:525:0,-28.1118	0:37:17:465:19:442:0,-2.10305	0:37:25:709:12:281:0,-38.5602	0:29:15:413:14:287:0,-11.4062	1:44:18:485:24:538:-4.73561,0	1:50:22:566:28:605:-3.47109,0	1:36:15:395:21:455:-5.3546,0	0:50:34:947:16:384:0,-50.6984	1:35:13:354:21:417:-5.60574,0	0:32:19:506:13:256:0,-22.5631	1:31:11:336:20:470:-11.9911,0	0:36:21:586:14:291:0,-26.6141	1:50:16:398:34:583:-16.574,0
gi|448814763|ref|NC_000962.3|	195682	.	C	G	58045	.	AB=0;ABP=0;AC=21;AF=1;AN=21;AO=2639;CIGAR=1X;DP=2641;DPB=2641;DPRA=0;EPP=16.2819;EPPR=0;GTI=0;LEN=1;MEANALT=1.04878;MQM=59.9867;MQMR=0;NS=21;NUMALT=1;ODDS=177.324;PAIRED=0;PAIREDR=0;PAO=0;PQA=0;PQR=0;PRO=0;QA=64514;QR=0;RO=0;RPL=1227;RPP=31.172;RPPR=0;RPR=1412;RUN=1;SAF=1263;SAP=13.5171;SAR=1376;SRF=0;SRP=0;SRR=0;TYPE=snp	GT:DP:RO:QR:AO:QA:GL	1:64:0:0:64:1588:-143.15,0	1:58:0:0:58:1475:-132.983,0	1:89:0:0:89:2172:-195.693,0	1:60:0:0:60:1501:-135.316,0	1:79:0:0:79:1821:-164.1,0	1:63:0:0:63:1584:-142.58,0	1:76:0:0:76:1952:-175.91,0	1:21:0:0:20:505:-45.5609,0	1:76:0:0:76:1778:-160.222,0	1:43:0:0:43:1083:-97.7047,0	1:59:0:0:59:1459:-131.538,0	1:59:0:0:59:1422:-128.2,0	1:80:0:0:80:2149:-193.632,0	1:82:0:0:82:2029:-182.825,0	1:56:0:0:56:1375:-123.976,0	1:54:0:0:54:1406:-126.78,0	1:55:0:0:54:1378:-124.052,0	1:49:0:0:49:1186:-106.965,0	1:53:0:0:53:1299:-117.132,0	1:70:0:0:70:1720:-155.017,0	1:59:0:0:59:1568:-141.357,0
gi|448814763|ref|NC_000962.3|	196642	.	C	T	55225	.	AB=0;ABP=0;AC=21;AF=1;AN=21;AO=2400;CIGAR=1X;DP=2404;DPB=2404;DPRA=0;EPP=27.9424;EPPR=9.52472;GTI=0;LEN=1;MEANALT=1.02439;MQM=59.9971;MQMR=60;NS=21;NUMALT=1;ODDS=140.294;PAIRED=0;PAIREDR=0;PAO=0;PQA=0;PQR=0;PRO=0;QA=61544;QR=44;RO=3;RPL=1374;RPP=112.583;RPPR=3.73412;RPR=1026;RUN=1;SAF=1315;SAP=50.8732;SAR=1085;SRF=1;SRP=3.73412;SRR=2;TYPE=snp	GT:DP:RO:QR:AO:QA:GL	1:51:0:0:51:1304:-117.6,0	1:54:0:0:54:1497:-134.977,0	1:68:1:17:67:1875:-167.285,0	1:69:0:0:68:1884:-169.731,0	1:49:0:0:49:1265:-114.092,0	1:47:0:0:47:1225:-110.491,0	1:67:0:0:67:1833:-165.212,0	1:28:0:0:28:782:-70.6476,0	1:62:0:0:62:1782:-160.635,0	1:51:0:0:51:1357:-122.377,0	1:47:0:0:47:1302:-117.437,0	1:55:0:0:55:1445:-130.291,0	1:62:1:20:61:1735:-154.403,0	1:64:0:0:64:1766:-159.187,0	1:51:0:0:51:1455:-131.211,0	1:45:0:0:45:1275:-115.011,0	1:51:0:0:51:1360:-122.645,0	1:47:0:0:47:1308:-117.977,0	1:66:0:0:66:1681:-151.523,0	1:54:0:0:54:1626:-146.603,0	1:73:1:7:72:1955:-175.49,0
gi|448814763|ref|NC_000962.3|	197122	.	A	G	1206.21	.	AB=0;ABP=0;AC=1;AF=0.047619;AN=21;AO=54;CIGAR=1X;DP=2078;DPB=2078;DPRA=0.963337;EPP=13.3047;EPPR=28.4795;GTI=0;LEN=1;MEANALT=1.25;MQM=60;MQMR=60;NS=21;NUMALT=1;ODDS=105.372;PAIRED=0;PAIREDR=0;PAO=0;PQA=0;PQR=0;PRO=0;QA=1502;QR=53372;RO=2022;RPL=31;RPP=5.5839;RPPR=11.7091;RPR=23;RUN=1;SAF=20;SAP=10.8919;SAR=34;SRF=978;SRP=7.68831;SRR=1044;TYPE=snp	GT:DP:RO:QR:AO:QA:GL	0:40:40:1175:0:0:0,-106.019	0:47:47:1453:0:0:0,-131.045	0:64:64:1938:0:0:0,-174.665	0:48:48:1434:0:0:0,-129.327	0:39:38:1068:1:12:0,-95.1792	0:35:35:1025:0:0:0,-92.5179	0:61:61:1834:0:0:0,-165.319	0:19:19:547:0:0:0,-49.5087	0:45:45:1348:0:0:0,-121.589	0:37:37:1120:0:0:0,-101.077	0:51:50:1448:1:34:0,-127.18	0:49:49:1428:0:0:0,-128.779	0:55:55:1635:0:0:0,-147.407	0:55:53:1520:1:14:0,-135.68	0:27:26:673:0:0:0,-60.6937	1:51:0:0:51:1442:-130.032,0	0:37:37:1032:0:0:0,-93.1412	0:50:50:1453:0:0:0,-131.029	0:49:49:1479:0:0:0,-133.378	0:46:46:1372:0:0:0,-123.748	0:50:50:1438:0:0:0,-129.673
gi|448814763|ref|NC_000962.3|	197258	.	CGA	CA	4.08224	.	AB=0;ABP=0;AC=1;AF=0.047619;AN=21;AO=431;CIGAR=1M1D1M;DP=2089;DPB=1961.67;DPRA=1.07636;EPP=5.23215;EPPR=3.64959;GTI=0;LEN=1;MEANALT=1.31429;MQM=59.9698;MQMR=59.9915;NS=21;NUMALT=1;ODDS=0.444626;PAIRED=0;PAIREDR=0;PAO=6;PQA=105;PQR=527;PRO=23;QA=10976;QR=39471;RO=1644;RPL=207;RPP=4.46635;RPPR=11.8917;RPR=224;RUN=1;SAF=2;SAP=921.624;SAR=429;SRF=896;SRP=31.9421;SRR=748;TYPE=del	GT:DP:RO:QR:AO:QA:GL	0:41:33:678:8:209:0,-42.1506	0:41:31:781:10:279:0,-46.2234	0:69:53:1317:15:413:0,-81.3249	0:48:38:863:9:231:0,-62.616	0:43:34:758:5:92:0,-59.9803	0:39:34:812:5:127:0,-61.6249	0:58:45:1081:13:391:0,-62.0309	1:22:7:156:13:331:-15.7853,0	0:54:45:1079:9:260:0,-73.6512	0:54:42:1065:12:344:0,-64.8462	0:50:38:944:12:333:0,-54.9545	0:45:36:839:8:233:0,-57.0172	0:71:59:1479:12:314:0,-104.822	0:54:46:1114:8:201:0,-84.4	0:33:28:670:5:114:0,-50.0453	0:50:35:920:15:413:0,-45.6148	0:33:21:547:11:309:0,-21.4028	0:45:32:804:13:333:0,-42.3774	0:43:31:745:11:304:0,-39.6606	0:38:28:543:9:256:0,-25.7539	0:47:39:940:7:185:0,-70.5199
gi|448814763|ref|NC_000962.3|	197843	.	GCC	GC	0.0568611	.	AB=0;ABP=0;AC=1;AF=0.047619;AN=21;AO=68;CIGAR=1M1D1M;DP=2449;DPB=2456;DPRA=0.803105;EPP=5.05404;EPPR=5.68429;GTI=1;LEN=1;MEANALT=1.47059;MQM=60;MQMR=59.9903;NS=21;NUMALT=1;ODDS=4.32914;PAIRED=0;PAIREDR=0;PAO=13;PQA=211;PQR=812;PRO=35;QA=1112;QR=60032;RO=2368;RPL=31;RPP=4.1599;RPPR=18.0345;RPR=37;RUN=1;SAF=1;SAP=142.112;SAR=67;SRF=1169;SRP=3.83561;SRR=1199;TYPE=del	GT:DP:RO:QR:AO:QA:GL	0:59:54:1465:4:61:0,-126.43	0:75:72:2019:2:19:0,-180.1	0:77:74:2059:3:48:0,-181.072	0:65:63:1714:2:17:0,-155.766	0:45:42:1082:3:24:0,-95.3834	0:47:45:1148:2:23:0,-104.164	0:68:66:1773:1:12:0,-158.549	1:21:7:189:14:286:-8.66531,0	0:64:59:1608:4:39:0,-141.327	0:49:46:1271:3:38:0,-111.098	0:51:51:1404:0:0:0,-126.609	0:45:45:1197:0:0:0,-107.976	0:62:60:1686:1:8:0,-151.108	0:64:62:1718:0:0:0,-156.738	0:42:39:1109:3:35:0,-106.258	0:40:40:1042:0:0:0,-94.0252	0:39:36:934:2:28:0,-81.6096	0:41:40:1034:0:0:0,-93.0513	0:37:34:907:3:26:0,-79.4543	0:54:50:1289:3:44:0,-115.366	0:59:54:1488:2:20:0,-137.769
gi|448814763|ref|NC_000962.3|	198720	.	A	G	5607.76	.	AB=0;ABP=0;AC=6;AF=0.285714;AN=21;AO=266;CIGAR=1X;DP=1678;DPB=1678;DPRA=0.798009;EPP=43.0111;EPPR=128.012;GTI=0;LEN=1;MEANALT=1.125;MQM=59.9361;MQMR=59.9965;NS=21;NUMALT=1;ODDS=112.952;PAIRED=0;PAIREDR=0;PAO=0;PQA=0;PQR=0;PRO=0;QA=6618;QR=34989;RO=1411;RPL=134;RPP=3.04295;RPPR=163.568;RPR=132;RUN=1;SAF=174;SAP=57.9012;SAR=92;SRF=712;SRP=3.27038;SRR=699;TYPE=snp	GT:DP:RO:QR:AO:QA:GL	0:40:40:1027:0:0:0,-92.66	1:30:0:0:30:707:-63.8566,0	0:41:41:1037:0:0:0,-93.567	0:52:52:1385:0:0:0,-124.891	0:41:41:1125:0:0:0,-101.506	0:39:39:981:0:0:0,-88.5285	1:44:0:0:44:1140:-102.843,0	0:31:31:840:0:0:0,-75.8601	0:39:39:985:0:0:0,-88.8902	0:26:26:689:0:0:0,-62.2627	1:39:1:13:37:899:-79.8632,0	1:38:1:18:37:911:-80.423,0	0:57:57:1426:0:0:0,-128.572	1:22:1:13:21:597:-52.7024,0	0:41:41:1094:0:0:0,-98.7093	0:51:51:1339:0:0:0,-120.751	0:32:32:860:0:0:0,-77.6502	1:30:2:31:28:708:-61.0145,0	0:35:35:850:0:0:0,-76.7313	0:34:34:910:0:0:0,-82.152	0:50:50:1238:0:0:0,-111.646
gi|448814763|ref|NC_000962.3|	199470	.	T	G	54844.1	.	AB=0;ABP=0;AC=21;AF=1;AN=21;AO=2363;CIGAR=1X;DP=2367;DPB=2367;DPRA=0;EPP=28.0286;EPPR=0;GTI=0;LEN=1;MEANALT=1.09756;MQM=59.9915;MQMR=0;NS=21;NUMALT=1;ODDS=173.797;PAIRED=0;PAIREDR=0;PAO=0;PQA=0;PQR=0;PRO=0;QA=60945;QR=0;RO=0;RPL=1140;RPP=9.34093;RPPR=0;RPR=1223;RUN=1;SAF=1123;SAP=15.5898;SAR=1240;SRF=0;SRP=0;SRR=0;TYPE=snp	GT:DP:RO:QR:AO:QA:GL	1:59:0:0:59:1693:-152.599,0	1:61:0:0:61:1640:-147.838,0	1:82:0:0:82:2228:-200.752,0	1:59:0:0:59:1607:-144.863,0	1:54:0:0:54:1530:-137.948,0	1:44:0:0:44:1263:-113.919,0	1:54:0:0:53:1451:-130.657,0	1:19:0:0:19:528:-47.7909,0	1:63:0:0:63:1807:-162.874,0	1:48:0:0:48:1176:-106.071,0	1:59:0:0:59:1627:-146.679,0	1:57:0:0:57:1575:-141.995,0	1:69:0:0:69:1863:-167.907,0	1:68:0:0:68:1915:-172.595,0	1:53:0:0:53:1495:-134.798,0	1:55:0:0:55:1553:-140.017,0	1:42:0:0:42:1234:-111.325,0	1:34:0:0:33:830:-74.8134,0	1:59:0:0:58:1572:-141.55,0	1:54:0:0:53:1540:-138.627,0	1:71:0:0:71:1946:-175.378,0
gi|448814763|ref|NC_000962.3|	199557	.	GCC	GC	5.00488e-06	.	AB=0;ABP=0;AC=1;AF=0.047619;AN=21;AO=185;CIGAR=1M1D1M;DP=2330;DPB=2305;DPRA=0.966897;EPP=33.54;EPPR=73.6653;GTI=0;LEN=1;MEANALT=1.12;MQM=60;MQMR=60;NS=21;NUMALT=1;ODDS=13.6736;PAIRED=0;PAIREDR=0;PAO=34;PQA=543.5;PQR=917.5;PRO=46;QA=3832;QR=51817;RO=2142;RPL=68;RPP=31.1925;RPPR=26.4322;RPR=117;RUN=1;SAF=1;SAP=396.094;SAR=184;SRF=1116;SRP=11.2218;SRR=1026;TYPE=del	GT:DP:RO:QR:AO:QA:GL	0:61:52:1199:9:184:0,-91.3651	0:68:60:1463:8:154:0,-123.427	0:91:77:1910:14:240:0,-152.965	0:65:60:1376:5:109:0,-114.03	0:53:52:1316:1:14:0,-117.277	0:44:43:1076:1:14:0,-94.6049	0:46:44:1043:2:46:0,-89.7274	1:24:8:221:16:370:-13.3645,0	0:66:57:1347:9:182:0,-110.36	0:51:46:1004:5:99:0,-81.4627	0:54:48:1228:5:96:0,-107.432	0:51:45:1141:6:108:0,-93.0288	0:65:60:1462:5:104:0,-122.239	0:69:63:1486:6:98:0,-124.976	0:59:46:1201:12:234:0,-90.0468	0:54:52:1286:2:32:0,-112.932	0:43:38:991:5:81:0,-81.9873	0:40:35:840:5:99:0,-66.7238	0:56:53:1291:3:47:0,-110.961	0:56:47:1056:9:180:0,-78.857	0:65:58:1528:7:141:0,-127.753
gi|448814763|ref|NC_000962.3|	200035	.	CGG	CG	7.8437e-05	.	AB=0;ABP=0;AC=1;AF=0.047619;AN=21;AO=934;CIGAR=1M1D1M;DP=2226;DPB=1931.33;DPRA=0;EPP=167.512;EPPR=313.29;GTI=3;LEN=1;MEANALT=1.2439;MQM=60;MQMR=59.9961;NS=21;NUMALT=1;ODDS=11.1106;PAIRED=0;PAIREDR=0;PAO=12;PQA=322.5;PQR=371.5;PRO=14;QA=21402;QR=32844;RO=1282;RPL=599;RPP=165.048;RPPR=59.1163;RPR=335;RUN=1;SAF=931;SAP=2005.19;SAR=3;SRF=211;SRP=1255.76;SRR=1071;TYPE=del	GT:DP:RO:QR:AO:QA:GL	0:51:29:818:22:459:0,-32.3745	0:42:27:748:15:324:0,-38.2116	0:59:31:869:28:664:0,-18.4836	1:56:23:600:31:696:-8.6105,0	0:49:23:643:25:537:0,-9.59367	0:47:20:569:27:521:0,-4.40388	0:62:46:1251:14:332:0,-82.7318	0:49:30:790:19:395:0,-35.5984	0:48:31:852:17:388:0,-41.7946	0:62:33:890:28:652:0,-21.4492	0:40:24:634:15:331:0,-27.3075	0:48:26:665:22:463:0,-18.2208	0:51:23:646:28:558:0,-7.99439	0:44:23:606:21:449:0,-16.4238	0:62:33:905:29:652:0,-22.8116	0:62:37:1006:25:521:0,-43.7022	0:48:27:729:21:450:0,-25.1606	0:66:34:940:31:722:0,-19.6543	0:46:30:833:15:359:0,-42.6892	0:57:33:964:23:478:0,-43.8075	0:48:36:974:12:267:0,-63.6676
gi|448814763|ref|NC_000962.3|	200466	.	C	G	1518.58	.	AB=0;ABP=0;AC=1;AF=0.047619;AN=21;AO=58;CIGAR=1X;DP=2446;DPB=2446;DPRA=0.971524;EPP=3.16006;EPPR=3.625;GTI=0;LEN=1;MEANALT=1;MQM=59.3793;MQMR=60;NS=21;NUMALT=1;ODDS=212.204;PAIRED=0;PAIREDR=0;PAO=0;PQA=0;PQR=0;PRO=0;QA=1769;QR=62568;RO=2388;RPL=29;RPP=3.0103;RPPR=7.72425;RPR=29;RUN=1;SAF=29;SAP=3.0103;SAR=29;SRF=1221;SRP=5.6619;SRR=1167;TYPE=snp	GT:DP:RO:QR:AO:QA:GL	0:50:50:1395:0:0:0,-125.797	0:58:58:1669:0:0:0,-150.462	0:63:63:1805:0:0:0,-162.696	0:61:61:1755:0:0:0,-158.201	0:59:59:1670:0:0:0,-150.55	0:46:46:1333:0:0:0,-120.23	0:75:75:2145:0:0:0,-193.291	0:34:34:997:0:0:0,-90.0061	0:57:57:1674:0:0:0,-150.918	1:58:0:0:58:1769:-159.229,0	0:54:54:1567:0:0:0,-141.284	0:42:42:1172:0:0:0,-105.736	0:73:73:2007:0:0:0,-180.866	0:80:80:2288:0:0:0,-206.161	0:53:53:1478:0:0:0,-133.269	0:64:64:1803:0:0:0,-162.519	0:48:48:1407:0:0:0,-126.892	0:65:65:1841:0:0:0,-165.939	0:42:42:1160:0:0:0,-104.655	0:61:61:1849:0:0:0,-166.668	0:58:58:1673:0:0:0,-150.822
gi|448814763|ref|NC_000962.3|	202011	.	G	A	420.611	.	AB=0;ABP=0;AC=1;AF=0.047619;AN=21;AO=20;CIGAR=1X;DP=565;DPB=565;DPRA=1.01676;EPP=9.95901;EPPR=126.656;GTI=0;LEN=1;MEANALT=1;MQM=60;MQMR=59.9724;NS=21;NUMALT=1;ODDS=23.4622;PAIRED=0;PAIREDR=0;PAO=0;PQA=0;PQR=0;PRO=0;QA=579;QR=14165;RO=544;RPL=15;RPP=13.8677;RPPR=869.827;RPR=5;RUN=1;SAF=9;SAP=3.44459;SAR=11;SRF=189;SRP=113.005;SRR=355;TYPE=snp	GT:DP:RO:QR:AO:QA:GL	0:13:13:340:0:0:0,-30.8552	0:8:8:240:0:0:0,-21.8939	0:11:11:299:0:0:0,-27.1756	0:22:22:604:0:0:0,-54.6231	0:9:8:232:1:18:0,-19.364	0:11:10:318:0:0:0,-28.7826	0:13:13:415:0:0:0,-37.6582	0:4:4:117:0:0:0,-10.8202	0:12:12:370:0:0:0,-33.5996	0:19:19:490:0:0:0,-44.3512	0:13:13:402:0:0:0,-36.4797	0:3:3:91:0:0:0,-8.49072	0:8:8:183:0:0:0,-16.6979	0:8:8:251:0:0:0,-22.8966	0:12:12:349:0:0:0,-31.6937	0:17:17:451:0:0:0,-40.8473	0:11:11:315:0:0:0,-28.6266	0:29:29:839:0:0:0,-75.7505	1:19:0:0:19:561:-50.7709,0	0:11:11:331:0:0:0,-30.0827	0:11:11:304:0:0:0,-27.6313
gi|448814763|ref|NC_000962.3|	202235	.	GCC	GC	0.00311989	.	AB=0;ABP=0;AC=1;AF=0.0625;AN=16;AO=5;CIGAR=1M1D1M;DP=88;DPB=87.6667;DPRA=1.06579;EPP=13.8677;EPPR=19.3617;GTI=0;LEN=1;MEANALT=1;MQM=60;MQMR=60;NS=16;NUMALT=1;ODDS=7.25808;PAIRED=0;PAIREDR=0;PAO=0.5;PQA=12;PQR=36;PRO=1.5;QA=65;QR=2030;RO=83;RPL=0;RPP=13.8677;RPPR=10.5712;RPR=5;RUN=1;SAF=0;SAP=13.8677;SAR=5;SRF=10;SRP=106.849;SRR=73;TYPE=del	GT:DP:RO:QR:AO:QA:GL	0:2:2:60:0:0:0,-5.69915	0:2:2:53:0:0:0,-5.03451	0:2:2:47:0:0:0,-4.46471	0:1:1:29:0:0:0,-2.89966	1:1:0:0:1:15:-1.49999,0	0:3:1:25:2:25:0,-0.124877	0:1:1:22:0:0:0,-2.19993	0:2:2:37:0:0:0,-3.51479	0:2:1:25:1:13:0,-1.19987	0:6:5:118:1:12:0,-9.65516	0:1:1:23:0:0:0,-2.29991	.	0:1:1:25:0:0:0,-2.49986	0:2:2:58:0:0:0,-5.50905	0:2:2:51:0:0:0,-4.84466	.	.	0:6:6:156:0:0:0,-14.2987	0:4:4:101:0:0:0,-9.34162	.	.
gi|448814763|ref|NC_000962.3|	202262	.	AGG	AG	729.89	.	AB=0;ABP=0;AC=10;AF=0.555556;AN=18;AO=55;CIGAR=1M1D1M;DP=88;DPB=71.3333;DPRA=1.69082;EPP=20.4216;EPPR=7.35324;GTI=2;LEN=1;MEANALT=1.04348;MQM=60;MQMR=60;NS=18;NUMALT=1;ODDS=0.482767;PAIRED=0;PAIREDR=0;PAO=1.5;PQA=18.5;PQR=18.5;PRO=1.5;QA=1242;QR=697;RO=32;RPL=34;RPP=9.68264;RPPR=3.28173;RPR=21;RUN=1;SAF=4;SAP=90.2245;SAR=51;SRF=3;SRP=48.8827;SRR=29;TYPE=del	GT:DP:RO:QR:AO:QA:GL	.	0:2:2:43:0:0:0,-4.08488	0:2:2:34:0:0:0,-3.22994	.	1:1:0:0:1:25:-2.49986,0	0:2:1:29:1:27:0,-0.199873	0:1:1:12:0:0:0,-1.19999	1:1:0:0:1:24:-2.39989,0	1:2:0:0:2:36:-3.41991,0	1:4:1:12:3:58:-4.21316,0	1:1:0:0:1:13:-1.29999,0	1:1:0:0:1:12:-1.19999,0	1:1:0:0:1:21:-2.09995,0	0:2:2:45:0:0:0,-4.27434	1:2:1:12:1:13:-0.0999982,0	0:2:2:46:0:0:0,-4.36971	.	1:6:2:56:4:79:-1.98778,0	0:4:2:36:1:21:0,-1.35163	1:1:0:0:1:25:-2.49986,0	0:1:1:12:0:0:0,-1.19999
gi|448814763|ref|NC_000962.3|	202712	.	ACC	AC	0	.	AB=0;ABP=0;AC=1;AF=0.047619;AN=21;AO=357;CIGAR=1M1D1M;DP=2656;DPB=2561.33;DPRA=1.09592;EPP=278.97;EPPR=124.127;GTI=0;LEN=1;MEANALT=1.32258;MQM=60;MQMR=60;NS=21;NUMALT=1;ODDS=37.4457;PAIRED=0;PAIREDR=0;PAO=26.5;PQA=412.5;PQR=484.5;PRO=29.5;QA=7782;QR=54083;RO=2285;RPL=73;RPP=273.812;RPPR=35.5349;RPR=284;RUN=1;SAF=1;SAP=769.564;SAR=356;SRF=1237;SRP=36.9565;SRR=1048;TYPE=del	GT:DP:RO:QR:AO:QA:GL	0:66:54:1294:11:237:0,-95.1426	0:50:38:918:10:185:0,-66.0214	0:57:47:1057:10:194:0,-77.6923	0:75:59:1384:16:351:0,-92.9779	0:38:32:770:5:81:0,-62.0799	0:46:40:907:6:110:0,-71.766	0:70:63:1410:6:115:0,-116.562	1:32:17:306:15:335:-2.65283,0	0:44:37:826:7:138:0,-61.9404	0:100:85:1974:15:272:0,-153.214	0:56:45:1093:11:232:0,-77.5129	0:37:33:804:4:69:0,-66.2121	0:65:54:1294:11:185:0,-99.8689	0:56:50:1178:6:91:0,-97.9004	0:39:29:668:9:231:0,-39.3121	0:63:58:1290:5:102:0,-106.929	0:49:38:855:11:253:0,-54.1698	0:148:125:2981:18:290:0,-242.218	0:53:50:1123:1:18:0,-99.4697	0:50:41:953:9:188:0,-68.8655	0:63:52:1286:10:241:0,-94.0506
gi|448814763|ref|NC_000962.3|	202999	.	AGG	AG	3042.56	.	AB=0;ABP=0;AC=4;AF=0.190476;AN=21;AO=1259;CIGAR=1M1D1M;DP=2514;DPB=2110.33;DPRA=0;EPP=5.3715;EPPR=27.869;GTI=1;LEN=1;MEANALT=1.36585;MQM=60;MQMR=60;NS=21;NUMALT=1;ODDS=2.19919;PAIRED=0;PAIREDR=0;PAO=13;PQA=285.5;PQR=336.5;PRO=15;QA=30061;QR=31649;RO=1237;RPL=658;RPP=8.61404;RPPR=16.2972;RPR=601;RUN=1;SAF=1219;SAP=2400.5;SAR=40;SRF=134;SRP=1651.29;SRR=1103;TYPE=del	GT:DP:RO:QR:AO:QA:GL	0:48:26:677:22:576:0,-9.08713	0:50:22:627:26:634:0,-1.83204	0:77:43:1233:32:778:0,-40.9767	0:73:47:1251:24:591:0,-59.412	0:54:24:617:27:609:0,-0.742255	1:37:15:402:22:512:-9.86602,0	0:56:38:982:16:343:0,-57.5467	0:29:15:420:14:337:0,-7.50676	1:53:22:680:30:795:-10.3147,0	0:96:47:1252:46:1085:0,-15.0511	0:58:28:773:30:697:0,-6.87905	0:48:31:840:17:388:0,-40.7124	0:65:40:1061:22:542:0,-46.7266	0:58:31:881:27:597:0,-25.6083	0:56:35:975:21:543:0,-38.8927	0:37:21:571:16:348:0,-20.1187	0:49:29:705:20:445:0,-23.4157	1:98:45:1152:53:1163:-0.962735,0	0:45:28:767:17:387:0,-34.2375	1:62:22:601:40:986:-34.6243,0	0:55:26:734:29:713:0,-1.92108
gi|448814763|ref|NC_000962.3|	203038	.	T	C	58587.8	.	AB=0;ABP=0;AC=21;AF=1;AN=21;AO=2537;CIGAR=1X;DP=2540;DPB=2540;DPRA=0;EPP=3.63427;EPPR=7.35324;GTI=0;LEN=1;MEANALT=1.02439;MQM=59.9988;MQMR=60;NS=21;NUMALT=1;ODDS=228.421;PAIRED=0;PAIREDR=0;PAO=0;PQA=0;PQR=0;PRO=0;QA=65138;QR=53;RO=2;RPL=1285;RPP=3.9424;RPPR=7.35324;RPR=1252;RUN=1;SAF=1384;SAP=48.6831;SAR=1153;SRF=0;SRP=7.35324;SRR=2;TYPE=snp	GT:DP:RO:QR:AO:QA:GL	1:43:0:0:43:1172:-105.732,0	1:55:0:0:55:1527:-137.682,0	1:86:0:0:86:2400:-216.238,0	1:77:0:0:77:2061:-185.729,0	1:57:0:0:57:1543:-139.115,0	1:43:0:0:43:1319:-118.978,0	1:58:0:0:58:1579:-142.357,0	1:33:0:0:33:903:-81.5328,0	1:54:0:0:54:1483:-133.72,0	1:94:0:0:94:2646:-238.369,0	1:67:0:0:67:1817:-163.763,0	1:47:0:0:46:1291:-116.312,0	1:54:0:0:54:1476:-133.088,0	1:59:0:0:59:1598:-144.066,0	1:58:2:53:56:1537:-133.546,0	1:32:0:0:32:826:-74.5868,0	1:46:0:0:46:1299:-117.165,0	1:92:0:0:92:2518:-226.843,0	1:43:0:0:43:1150:-103.75,0	1:61:0:0:61:1670:-150.545,0	1:59:0:0:59:1595:-143.791,0
gi|448814763|ref|NC_000962.3|	204094	.	G	T	43500.6	.	AB=0;ABP=0;AC=21;AF=1;AN=21;AO=1883;CIGAR=1X;DP=2046;DPB=2046;DPRA=1.27432;EPP=25.2912;EPPR=21.248;GTI=0;LEN=1;MEANALT=1;MQM=59.9958;MQMR=60;NS=21;NUMALT=1;ODDS=63.6728;PAIRED=0;PAIREDR=0;PAO=0;PQA=0;PQR=0;PRO=0;QA=48589;QR=3893;RO=163;RPL=805;RPP=88.957;RPPR=7.81951;RPR=1078;RUN=1;SAF=925;SAP=4.26613;SAR=958;SRF=77;SRP=4.08938;SRR=86;TYPE=snp	GT:DP:RO:QR:AO:QA:GL	1:41:1:12:40:1070:-95.3521,0	1:57:0:0:57:1601:-144.341,0	1:69:0:0:69:1921:-173.136,0	1:48:0:0:48:1255:-113.189,0	1:32:0:0:32:946:-85.4129,0	1:33:0:0:33:1004:-90.6331,0	1:59:0:0:59:1675:-151.005,0	1:20:0:0:20:536:-48.5005,0	1:49:0:0:49:1304:-117.609,0	1:44:1:26:43:1206:-106.2,0	1:45:0:0:45:1237:-111.583,0	1:36:0:0:36:937:-84.5758,0	1:56:0:0:56:1536:-138.482,0	1:53:0:0:53:1523:-137.321,0	1:38:0:0:38:1030:-92.9494,0	1:40:0:0:40:1069:-96.4614,0	1:34:0:0:34:890:-80.3463,0	1:42:0:0:42:1177:-106.19,0	1:42:0:0:42:1162:-104.835,0	1:46:1:15:45:1249:-111.168,0	1:47:0:0:47:1341:-120.954,0
gi|448814763|ref|NC_000962.3|	204194	.	GGCCC	GCC,GC,GGCC,GGC	5.35055e-10	.	AB=0,0,0,0;ABP=0,0,0,0;AC=0,0,0,0;AF=0,0,0,0;AN=21;AO=63,146,203,94;CIGAR=1M2D2M,1M3D1M,2M1D2M,2M2D1M;DP=1891;DPB=1786.4;DPRA=0.933394,0.799049,1.00878,0.776836;EPP=8.83536,80.1124,6.10171,60.7622;EPPR=95.8148;GTI=1;LEN=2,3,1,2;MEANALT=4.52632,3.92,3.69231,4.13043;MQM=60,60,60,60;MQMR=60;NS=21;NUMALT=4;ODDS=22.8197;PAIRED=0,0,0,0;PAIREDR=0;PAO=15.5667,11.9,44.0667,32.4;PQA=266.333,174,839.333,574;PQR=1620.33;PRO=75.0667;QA=1043,3001,4409,1515;QR=33216;RO=1359;RPL=25,109,96,72;RPP=8.83536,80.1124,4.30463,60.7622;RPPR=13.4938;RPR=38,37,107,22;RUN=1,1,1,1;SAF=63,146,198,94;SAP=139.813,320.045,401.459,207.129;SAR=0,0,5,0;SRF=382;SRP=568.688;SRR=977;TYPE=del,del,del,del	GT:DP:RO:QR:AO:QA:GL	0:31:19:493:0,6,3,3:0,127,33,40:0,-43.6577,-31.2788,-44.6157,-43.0287	0:54:41:1024:3,5,2,3:50,105,33,32:0,-85.7677,-80.8164,-89.2435,-89.3382	0:54:37:873:3,6,3,5:36,123,37,55:0,-73.6539,-65.8202,-76.4651,-74.85	0:45:33:812:3,4,1,3:36,76,8,46:0,-71.7452,-68.1414,-75.2174,-71.7991	0:33:21:509:3,5,2,2:28,100,18,22:0,-45.3553,-38.8658,-46.1454,-45.7841	0:18:10:254:1,4,1,2:19,75,19,17:0,-18.1717,-12.1824,-21.2,-20.3195	0:43:26:596:2,6,4,4:19,94,33,46:0,-50.977,-44.2283,-53.7157,-52.5425	0:14:9:227:0,2,0,3:0,23,0,45:0,-16.5649,-14.5132,-20.5028,-16.4694	0:39:29:789:2,3,2,3:16,62,18,45:0,-69.7758,-64.6756,-71.6445,-68.1811	0:39:29:724:1,2,2,3:10,47,34,29:0,-63.3377,-60.0042,-62.1543,-62.5292	0:43:27:655:2,6,5,2:24,101,57,18:0,-56.7928,-49.8646,-53.893,-57.3342	0:39:27:683:1,9,0,1:19,143,0,8:0,-57.8431,-46.702,-61.5363,-60.82	0:50:32:826:2,6,1,6:31,119,19,74:0,-70.5185,-61.6444,-72.683,-66.7163	0:47:32:835:6,2,3,2:96,38,33,21:0,-64.6174,-69.8291,-72.253,-73.3304	0:38:25:628:2,5,0,4:20,87,0,46:0,-55.8932,-49.8639,-59.6422,-55.5141	0:34:31:774:0,1,0,2:0,23,0,17:0,-70.7463,-68.6769,-72.7301,-71.2096	0:39:24:627:4,5,4,2:58,104,67,18:0,-49.3361,-44.2238,-50.4602,-53.9047	0:40:29:709:1,2,4,3:10,47,51,49:0,-63.7754,-60.4418,-61.0838,-61.2581	0:36:28:710:0,4,1,2:0,65,9,25:0,-62.0035,-56.1624,-63.1685,-61.7307	0:35:23:577:4,5,1,1:62,92,19,17:0,-48.4026,-45.7007,-53.2372,-53.4178	0:52:33:835:4,7,1,5:53,126,9,53:0,-69.4273,-61.9003,-74.4027,-69.4337
gi|448814763|ref|NC_000962.3|	204838	.	AGG	AG	1.99061e-09	.	AB=0;ABP=0;AC=1;AF=0.047619;AN=21;AO=102;CIGAR=1M1D1M;DP=2345;DPB=2327;DPRA=0.884255;EPP=60.5756;EPPR=4.97423;GTI=0;LEN=1;MEANALT=1.17391;MQM=60;MQMR=60;NS=21;NUMALT=1;ODDS=21.5035;PAIRED=0;PAIREDR=0;PAO=8.5;PQA=104;PQR=361;PRO=18.5;QA=1952;QR=53068;RO=2239;RPL=73;RPP=44.2257;RPPR=25.7133;RPR=29;RUN=1;SAF=98;SAP=191.119;SAR=4;SRF=1079;SRP=9.37342;SRR=1160;TYPE=del	GT:DP:RO:QR:AO:QA:GL	0:77:73:1749:4:65:0,-154.502	0:66:64:1502:1:15:0,-133.852	0:54:52:1163:2:40:0,-99.7512	0:64:62:1432:2:30:0,-126.25	0:39:36:831:3:56:0,-69.7881	0:46:44:1031:2:26:0,-89.0013	0:61:56:1373:4:57:0,-121.495	1:29:12:260:16:375:-10.3656,0	0:69:65:1423:4:77:0,-125.746	0:48:45:1088:3:41:0,-94.3246	0:57:55:1331:2:46:0,-117.633	0:60:57:1353:3:48:0,-117.515	0:57:51:1173:5:67:0,-99.6194	0:56:52:1239:4:69:0,-106.972	0:48:46:983:2:40:0,-84.8777	0:50:46:1007:4:50:0,-87.3853	0:43:38:889:5:73:0,-73.5221	0:51:49:1188:2:37:0,-103.635	0:41:40:996:1:12:0,-88.6794	0:55:48:1144:7:127:0,-91.5782	0:70:66:1545:4:73:0,-132.518
gi|448814763|ref|NC_000962.3|	206339	.	T	C	57874	.	AB=0;ABP=0;AC=21;AF=1;AN=21;AO=2554;CIGAR=1X;DP=2556;DPB=2556;DPRA=0;EPP=9.00948;EPPR=5.18177;GTI=0;LEN=1;MEANALT=1.02439;MQM=60;MQMR=60;NS=21;NUMALT=1;ODDS=214.335;PAIRED=0;PAIREDR=0;PAO=0;PQA=0;PQR=0;PRO=0;QA=64287;QR=21;RO=1;RPL=1238;RPP=8.18306;RPPR=5.18177;RPR=1316;RUN=1;SAF=1259;SAP=4.11219;SAR=1295;SRF=1;SRP=5.18177;SRR=0;TYPE=snp	GT:DP:RO:QR:AO:QA:GL	1:54:0:0:54:1491:-134.436,0	1:70:0:0:70:2007:-180.872,0	1:72:0:0:72:1883:-169.697,0	1:80:0:0:80:2182:-196.616,0	1:41:0:0:41:1040:-93.8387,0	1:47:0:0:47:1251:-112.836,0	1:56:0:0:56:1480:-133.444,0	1:36:0:0:36:853:-76.9952,0	1:63:0:0:63:1622:-146.212,0	1:63:0:0:63:1614:-145.494,0	1:64:0:0:64:1690:-152.338,0	1:56:0:0:56:1499:-135.156,0	1:88:0:0:88:2272:-204.702,0	1:72:0:0:72:1871:-168.623,0	1:79:0:0:79:2125:-191.48,0	1:58:0:0:58:1506:-135.777,0	1:47:0:0:47:1249:-112.651,0	1:42:0:0:41:996:-89.6223,0	1:58:0:0:58:1468:-132.354,0	1:56:0:0:56:1506:-135.788,0	1:61:1:21:60:1650:-146.647,0
gi|448814763|ref|NC_000962.3|	206481	.	CGGG	GGGT	50173.9	.	AB=0;ABP=0;AC=21;AF=1;AN=21;AO=2366;CIGAR=1X2M1X;DP=2483;DPB=2534.25;DPRA=0;EPP=7.25412;EPPR=151.716;GTI=0;LEN=4;MEANALT=1.21951;MQM=60;MQMR=60;NS=21;NUMALT=1;ODDS=161.411;PAIRED=0;PAIREDR=0;PAO=78;PQA=1934;PQR=27;PRO=3;QA=55594;QR=1952;RO=108;RPL=1245;RPP=17.1221;RPPR=3.332;RPR=1121;RUN=1;SAF=1162;SAP=4.62927;SAR=1204;SRF=43;SRP=12.7417;SRR=65;TYPE=complex	GT:DP:RO:QR:AO:QA:GL	1:53:5:83:48:994:-87.6979,0	1:68:1:18:67:1465:-132.958,0	1:83:7:121:75:1787:-149.995,0	1:71:4:80:66:1549:-137.378,0	1:43:6:100:37:882:-73.6846,0	1:39:5:86:33:713:-59.8958,0	1:74:6:101:68:1668:-141.089,0	1:26:2:31:24:527:-44.7015,0	1:65:1:24:64:1288:-118.035,0	1:50:4:52:46:1116:-98.3768,0	1:61:4:72:56:1392:-121.481,0	1:48:1:12:46:1217:-114.333,0	1:73:4:81:69:1530:-141.579,0	1:70:5:81:64:1395:-122.098,0	1:58:3:73:54:1279:-121.239,0	1:59:6:90:53:1114:-97.5239,0	1:44:3:55:41:917:-81.5065,0	1:28:4:76:24:554:-45.217,0	1:61:13:197:48:1166:-87.291,0	1:72:7:118:64:1478:-122.455,0	1:65:2:41:62:1395:-124.247,0
gi|448814763|ref|NC_000962.3|	208590	.	A	C	23341.7	.	AB=0;ABP=0;AC=12;AF=0.571429;AN=21;AO=937;CIGAR=1X;DP=2798;DPB=2798;DPRA=0.875524;EPP=7.70318;EPPR=14.4587;GTI=0;LEN=1;MEANALT=1.13333;MQM=59.9712;MQMR=59.9914;NS=21;NUMALT=1;ODDS=178.93;PAIRED=0;PAIREDR=0;PAO=0;PQA=0;PQR=0;PRO=0;QA=26151;QR=48181;RO=1859;RPL=461;RPP=3.53173;RPPR=7.07641;RPR=476;RUN=1;SAF=459;SAP=3.84691;SAR=478;SRF=938;SRP=3.34788;SRR=921;TYPE=snp	GT:DP:RO:QR:AO:QA:GL	1:66:0:0:66:2007:-180.883,0	0:71:71:2159:0:0:0,-194.554	0:58:58:1762:0:0:0,-158.84	1:61:0:0:61:1774:-159.906,0	1:65:0:0:65:1829:-164.853,0	1:50:0:0:50:1471:-132.654,0	0:85:85:2535:0:0:0,-228.386	1:39:0:0:39:1100:-99.2648,0	1:63:0:0:63:1743:-157.109,0	1:68:0:0:68:1956:-176.288,0	0:68:68:2015:0:0:0,-181.6	0:55:55:1607:0:0:0,-144.89	1:69:0:0:69:1980:-178.442,0	0:66:66:2101:0:0:0,-189.334	1:54:0:0:54:1538:-138.664,0	0:67:67:1980:0:0:0,-178.448	1:47:0:0:47:1430:-128.97,0	0:74:74:2153:0:0:0,-194.012	0:47:47:1437:0:0:0,-129.599	1:67:0:0:67:1932:-174.103,0	1:78:0:0:76:2303:-207.376,0
gi|448814763|ref|NC_000962.3|	209874	.	A	T	1424.84	.	AB=0;ABP=0;AC=1;AF=0.047619;AN=21;AO=55;CIGAR=1X;DP=2287;DPB=2287;DPRA=0.985663;EPP=3.04978;EPPR=127.699;GTI=0;LEN=1;MEANALT=1;MQM=60;MQMR=60;NS=21;NUMALT=1;ODDS=102.178;PAIRED=0;PAIREDR=0;PAO=0;PQA=0;PQR=0;PRO=0;QA=1682;QR=58495;RO=2232;RPL=25;RPP=3.99733;RPPR=29.819;RPR=30;RUN=1;SAF=17;SAP=20.4216;SAR=38;SRF=888;SRP=205.307;SRR=1344;TYPE=snp	GT:DP:RO:QR:AO:QA:GL	0:52:52:1529:0:0:0,-137.863	0:59:59:1577:0:0:0,-142.167	0:56:56:1560:0:0:0,-140.629	0:50:50:1442:0:0:0,-130.027	0:66:66:1797:0:0:0,-161.969	0:30:30:825:0:0:0,-74.5037	1:55:0:0:55:1682:-151.64,0	0:31:31:902:0:0:0,-81.4559	0:61:61:1667:0:0:0,-150.268	0:55:55:1610:0:0:0,-145.144	0:64:64:1834:0:0:0,-165.305	0:38:38:1064:0:0:0,-96.016	0:57:57:1720:0:0:0,-155.059	0:61:61:1756:0:0:0,-158.286	0:42:42:1246:0:0:0,-112.405	0:62:62:1751:0:0:0,-157.833	0:60:60:1730:0:0:0,-155.943	0:67:67:1860:0:0:0,-167.632	0:47:47:1372:0:0:0,-123.744	0:57:57:1742:0:0:0,-157.034	0:64:64:1839:0:0:0,-165.757
gi|448814763|ref|NC_000962.3|	210762	.	C	A	187.797	.	AB=0;ABP=0;AC=1;AF=0.047619;AN=21;AO=11;CIGAR=1X;DP=619;DPB=619;DPRA=0.723684;EPP=3.20771;EPPR=118.727;GTI=0;LEN=1;MEANALT=1;MQM=60;MQMR=60;NS=21;NUMALT=1;ODDS=29.8652;PAIRED=0;PAIREDR=0;PAO=0;PQA=0;PQR=0;PRO=0;QA=282;QR=16417;RO=608;RPL=3;RPP=7.94546;RPPR=917.443;RPR=8;RUN=1;SAF=4;SAP=4.78696;SAR=7;SRF=427;SRP=219.143;SRR=181;TYPE=snp	GT:DP:RO:QR:AO:QA:GL	0:11:11:343:0:0:0,-31.1726	0:15:15:452:0:0:0,-40.9704	0:14:14:373:0:0:0,-33.8288	0:16:16:523:0:0:0,-47.3805	0:14:14:466:0:0:0,-42.2595	1:11:0:0:11:282:-25.6301,0	0:19:19:551:0:0:0,-49.8671	0:16:16:480:0:0:0,-43.4917	0:20:20:578:0:0:0,-52.298	0:14:14:436:0:0:0,-39.5405	0:8:8:269:0:0:0,-24.5378	0:15:15:466:0:0:0,-42.2394	0:8:8:239:0:0:0,-21.8033	0:14:14:407:0:0:0,-36.9119	0:15:15:468:0:0:0,-42.4189	0:13:13:421:0:0:0,-38.1994	0:10:10:301:0:0:0,-27.3842	0:15:15:435:0:0:0,-39.4325	0:18:18:544:0:0:0,-49.2467	0:19:19:544:0:0:0,-49.2363	0:12:12:393:0:0:0,-35.6861
gi|448814763|ref|NC_000962.3|	211053	.	GCC	GC	3.32693e-14	.	AB=0;ABP=0;AC=1;AF=0.047619;AN=21;AO=41;CIGAR=1M1D1M;DP=2836;DPB=2841.67;DPRA=0.749375;EPP=3.48696;EPPR=3.3539;GTI=0;LEN=1;MEANALT=1.25;MQM=60;MQMR=59.995;NS=21;NUMALT=1;ODDS=50.3307;PAIRED=0;PAIREDR=0;PAO=16.5;PQA=131.5;PQR=368.5;PRO=25.5;QA=855;QR=73645;RO=2787;RPL=12;RPP=18.3165;RPPR=27.4201;RPR=29;RUN=1;SAF=34;SAP=41.6201;SAR=7;SRF=1293;SRP=34.4885;SRR=1494;TYPE=del	GT:DP:RO:QR:AO:QA:GL	0:67:64:1877:0:0:0,-169.007	0:74:74:2245:0:0:0,-205.182	0:86:85:2462:0:0:0,-221.535	0:78:78:2358:0:0:0,-215.888	0:56:55:1616:1:8:0,-145.791	0:51:50:1488:1:20:0,-134.431	0:69:69:2003:0:0:0,-183.671	1:31:13:339:17:361:-1.9382,0	0:59:59:1673:0:0:0,-150.825	0:60:59:1636:0:0:0,-147.406	0:65:65:1926:0:0:0,-173.591	0:45:45:1330:0:0:0,-119.969	0:72:72:2120:0:0:0,-191.051	0:69:69:2029:0:0:0,-186.101	0:59:58:1671:1:10:0,-149.644	0:71:70:1949:1:8:0,-174.853	0:38:37:1079:0:0:0,-97.3018	0:72:72:2050:0:0:0,-185.91	0:48:48:1456:0:0:0,-131.31	0:60:58:1750:1:8:0,-156.895	0:71:70:2180:1:8:0,-195.66
gi|448814763|ref|NC_000962.3|	212125	.	C	T	12472.1	.	AB=0;ABP=0;AC=11;AF=0.52381;AN=21;AO=479;CIGAR=1X;DP=1727;DPB=1727;DPRA=0.932919;EPP=109.131;EPPR=280.236;GTI=0;LEN=1;MEANALT=1.08333;MQM=59.9123;MQMR=59.9928;NS=21;NUMALT=1;ODDS=121.475;PAIRED=0;PAIREDR=0;PAO=0;PQA=0;PQR=0;PRO=0;QA=14520;QR=32899;RO=1247;RPL=273;RPP=23.3605;RPPR=29.3553;RPR=206;RUN=1;SAF=361;SAP=270.7;SAR=118;SRF=952;SRP=754.665;SRR=295;TYPE=snp	GT:DP:RO:QR:AO:QA:GL	1:45:0:0:44:1344:-121.019,0	0:44:44:1428:0:0:0,-128.801	0:66:66:2078:0:0:0,-187.267	1:42:0:0:42:1337:-120.605,0	1:29:0:0:29:854:-77.1284,0	1:20:0:0:20:606:-54.8286,0	0:34:34:1099:0:0:0,-99.1944	1:24:0:0:24:723:-65.3589,0	1:54:1:21:53:1655:-147.114,0	1:45:0:0:45:1347:-121.488,0	0:41:41:1262:0:0:0,-113.85	0:34:34:1116:0:0:0,-100.731	1:43:0:0:43:1380:-124.481,0	0:42:42:1349:0:0:0,-121.683	0:37:37:1090:0:0:0,-98.3679	0:33:33:1027:0:0:0,-92.7139	1:34:0:0:34:1111:-100.282,0	0:36:36:1095:0:0:0,-98.8269	0:36:36:1102:0:0:0,-99.4576	1:39:0:0:39:1183:-106.743,0	1:56:0:0:56:1780:-160.457,0
gi|448814763|ref|NC_000962.3|	213147	.	C	A	49525.4	.	AB=0;ABP=0;AC=21;AF=1;AN=21;AO=2122;CIGAR=1X;DP=2124;DPB=2124;DPRA=0;EPP=23.6444;EPPR=0;GTI=0;LEN=1;MEANALT=1.04878;MQM=59.9939;MQMR=0;NS=21;NUMALT=1;ODDS=188.929;PAIRED=0;PAIREDR=0;PAO=0;PQA=0;PQR=0;PRO=0;QA=55158;QR=0;RO=0;RPL=1195;RPP=76.5088;RPPR=0;RPR=927;RUN=1;SAF=1187;SAP=67.9948;SAR=935;SRF=0;SRP=0;SRR=0;TYPE=snp	GT:DP:RO:QR:AO:QA:GL	1:53:0:0:53:1440:-129.839,0	1:46:0:0:46:1323:-119.325,0	1:58:0:0:58:1758:-158.459,0	1:64:0:0:64:1847:-166.477,0	1:53:0:0:53:1414:-127.496,0	1:36:0:0:36:1042:-94.0416,0	1:46:0:0:46:1261:-113.738,0	1:40:0:0:40:1061:-95.7385,0	1:53:0:0:52:1479:-133.119,0	1:46:0:0:46:1335:-120.41,0	1:51:0:0:51:1420:-128.051,0	1:42:0:0:42:1164:-105.015,0	1:73:0:0:73:1967:-177.258,0	1:55:0:0:55:1532:-138.126,0	1:43:0:0:43:1129:-101.856,0	1:58:0:0:57:1664:-149.862,0	1:43:0:0:43:1211:-109.243,0	1:30:0:0:30:856:-77.3073,0	1:35:0:0:35:1024:-92.4331,0	1:56:0:0:56:1584:-142.806,0	1:53:0:0:53:1487:-134.074,0
gi|448814763|ref|NC_000962.3|	213281	.	C	T	53779.8	.	AB=0;ABP=0;AC=21;AF=1;AN=21;AO=2267;CIGAR=1X;DP=2271;DPB=2271;DPRA=0;EPP=4.46721;EPPR=3.73412;GTI=0;LEN=1;MEANALT=1.02439;MQM=60;MQMR=60;NS=21;NUMALT=1;ODDS=208.416;PAIRED=0;PAIREDR=0;PAO=0;PQA=0;PQR=0;PRO=0;QA=59820;QR=77;RO=3;RPL=1099;RPP=7.57068;RPPR=9.52472;RPR=1168;RUN=1;SAF=1233;SAP=40.9426;SAR=1034;SRF=2;SRP=3.73412;SRR=1;TYPE=snp	GT:DP:RO:QR:AO:QA:GL	1:60:0:0:60:1756:-158.296,0	1:59:0:0:59:1828:-164.79,0	1:70:0:0:70:2014:-181.5,0	1:66:0:0:66:1929:-173.863,0	1:47:0:0:46:1331:-119.803,0	1:41:1:36:40:1093:-95.026,0	1:64:0:0:64:1883:-169.725,0	1:36:0:0:36:1060:-95.673,0	1:57:0:0:57:1673:-150.825,0	1:40:1:21:39:1103:-97.4344,0	1:46:1:20:45:1291:-114.453,0	1:43:0:0:43:1252:-112.945,0	1:83:0:0:83:2494:-224.701,0	1:55:0:0:55:1575:-142.005,0	1:42:0:0:42:1209:-109.069,0	1:51:0:0:51:1504:-135.625,0	1:48:0:0:48:1377:-124.183,0	1:26:0:0:26:702:-63.4368,0	1:38:0:0:38:1078:-97.2807,0	1:51:0:0:51:1498:-135.083,0	1:52:0:0:52:1466:-132.195,0
gi|448814763|ref|NC_000962.3|	215177	.	CGG	CG	1.46947e-09	.	AB=0;ABP=0;AC=1;AF=0.047619;AN=21;AO=83;CIGAR=1M1D1M;DP=2338;DPB=2327;DPRA=0.776641;EPP=76.5003;EPPR=5.23389;GTI=0;LEN=1;MEANALT=1.18182;MQM=60;MQMR=59.9902;NS=21;NUMALT=1;ODDS=21.807;PAIRED=0;PAIREDR=0;PAO=14.5;PQA=305.5;PQR=305.5;PRO=13.5;QA=1291;QR=55796;RO=2250;RPL=18;RPP=60.8029;RPPR=60.4684;RPR=65;RUN=1;SAF=3;SAP=158.127;SAR=80;SRF=1140;SRP=3.87889;SRR=1110;TYPE=del	GT:DP:RO:QR:AO:QA:GL	0:69:59:1498:10:150:0,-120.327	0:53:52:1386:1:8:0,-124.186	0:75:71:1861:4:62:0,-161.992	0:63:58:1490:4:63:0,-128.514	0:52:48:1124:4:50:0,-96.7589	0:30:28:677:2:29:0,-58.4098	0:61:56:1427:3:34:0,-125.504	1:15:4:106:11:216:-9.83186,0	0:40:39:963:1:25:0,-84.4079	0:83:80:2139:3:42:0,-188.829	0:49:46:1182:2:29:0,-103.886	0:38:37:994:1:9:0,-88.8162	0:67:64:1700:3:46:0,-147.877	0:59:51:1304:7:97:0,-108.713	0:44:40:1033:4:42:0,-89.3308	0:45:44:1070:1:19:0,-94.6305	0:40:39:1026:1:20:0,-90.5912	0:67:61:1586:6:91:0,-134.637	0:47:43:1106:4:46:0,-95.5306	0:45:42:1118:3:37:0,-97.4175	0:46:45:1174:1:8:0,-105.107
gi|448814763|ref|NC_000962.3|	215447	.	A	G	2253.35	.	AB=0;ABP=0;AC=1;AF=0.047619;AN=21;AO=107;CIGAR=1X;DP=1794;DPB=1794;DPRA=1.2318;EPP=4.00471;EPPR=9.72684;GTI=0;LEN=1;MEANALT=1.33333;MQM=60;MQMR=59.9714;NS=21;NUMALT=1;ODDS=101.726;PAIRED=0;PAIREDR=0;PAO=0;PQA=0;PQR=0;PRO=0;QA=2650;QR=42458;RO=1676;RPL=70;RPP=25.1106;RPPR=100.281;RPR=37;RUN=1;SAF=52;SAP=3.19295;SAR=55;SRF=789;SRP=15.4535;SRR=887;TYPE=snp	GT:DP:RO:QR:AO:QA:GL	0:31:31:872:0:0:0,-78.7447	0:49:49:1332:0:0:0,-120.126	0:46:45:1214:0:0:0,-109.326	0:38:37:1058:0:0:0,-95.3013	0:26:26:633:0:0:0,-57.2025	0:24:23:669:0:0:0,-60.3965	0:63:61:1601:0:0:0,-144.131	0:22:22:473:0:0:0,-42.7816	0:35:35:971:0:0:0,-87.6485	0:69:66:1793:0:0:0,-161.427	0:34:34:902:0:0:0,-81.4299	0:40:40:1027:0:0:0,-92.6693	0:47:47:1238:0:0:0,-111.663	0:35:34:854:0:0:0,-77.0135	1:36:0:0:36:958:-86.4628,0	0:32:31:842:0:0:0,-75.9106	0:25:25:695:0:0:0,-62.8164	0:53:51:1376:1:12:0,-122.814	0:34:34:926:0:0:0,-83.5966	0:36:36:967:0:0:0,-87.1511	0:44:44:1295:0:0:0,-116.814
gi|448814763|ref|NC_000962.3|	215977	.	C	T	50342.7	.	AB=0;ABP=0;AC=21;AF=1;AN=21;AO=2332;CIGAR=1X;DP=2381;DPB=2381;DPRA=0;EPP=3.38277;EPPR=72.1439;GTI=0;LEN=1;MEANALT=1.12195;MQM=59.9867;MQMR=60;NS=21;NUMALT=1;ODDS=128.705;PAIRED=0;PAIREDR=0;PAO=0;PQA=0;PQR=0;PRO=0;QA=56279;QR=610;RO=43;RPL=1085;RPP=27.4477;RPPR=72.1439;RPR=1247;RUN=1;SAF=1041;SAP=61.208;SAR=1291;SRF=43;SRP=96.3836;SRR=0;TYPE=snp	GT:DP:RO:QR:AO:QA:GL	1:68:2:26:65:1521:-134.614,0	1:50:4:52:46:1228:-105.95,0	1:66:5:75:61:1442:-123.097,0	1:77:6:78:71:1799:-154.981,0	1:36:0:0:36:844:-76.1824,0	1:42:2:25:40:1065:-93.7218,0	1:48:2:24:46:1115:-98.2963,0	1:18:2:35:15:362:-29.5146,0	1:39:2:36:37:861:-74.2933,0	1:76:1:13:73:1654:-147.777,0	1:56:2:26:54:1358:-119.979,0	1:29:0:0:29:698:-63.0453,0	1:63:3:57:59:1517:-131.468,0	1:54:0:0:54:1270:-114.516,0	1:46:2:25:43:980:-86.0378,0	1:54:1:13:53:1245:-110.97,0	1:29:0:0:29:847:-76.5024,0	1:76:4:61:72:1827:-159.01,0	1:39:1:13:38:884:-78.4815,0	1:48:2:26:46:1102:-96.9338,0	1:60:2:25:58:1292:-114.112,0
gi|448814763|ref|NC_000962.3|	216025	.	CGG	CG	0	.	AB=0;ABP=0;AC=1;AF=0.047619;AN=21;AO=469;CIGAR=1M1D1M;DP=2460;DPB=2322.33;DPRA=0.981834;EPP=30.4616;EPPR=32.359;GTI=0;LEN=1;MEANALT=1.02703;MQM=59.9382;MQMR=59.9905;NS=21;NUMALT=1;ODDS=41.6642;PAIRED=0;PAIREDR=0;PAO=13.5;PQA=319.5;PQR=443.5;PRO=18.5;QA=10268;QR=49347;RO=1990;RPL=273;RPP=30.4616;RPPR=10.3475;RPR=196;RUN=1;SAF=0;SAP=1021.43;SAR=469;SRF=1129;SRP=81.3841;SRR=861;TYPE=del	GT:DP:RO:QR:AO:QA:GL	0:67:51:1299:16:302:0,-89.8157	0:54:49:1310:5:77:0,-111.064	0:76:74:1957:2:29:0,-173.613	0:75:64:1625:11:183:0,-129.845	0:40:34:862:6:98:0,-68.8405	0:49:44:1022:5:79:0,-84.9332	0:55:48:1254:7:119:0,-102.222	1:16:8:203:7:213:-0.940698,0	0:39:33:887:6:89:0,-71.9248	0:74:63:1622:11:205:0,-127.579	0:53:52:1395:1:13:0,-124.498	0:29:27:680:2:25:0,-59.0688	0:65:61:1543:4:66:0,-135.519	0:51:45:1128:6:90:0,-93.5075	0:48:36:893:12:203:0,-62.1683	0:54:46:1097:8:173:0,-83.1691	0:33:23:545:10:171:0,-33.7172	0:76:62:1573:14:219:0,-121.936	0:45:42:1168:3:39:0,-101.736	0:55:44:1172:11:208:0,-86.8154	0:66:58:1488:8:131:0,-122.2
gi|448814763|ref|NC_000962.3|	216668	.	GCC	GC	240.794	.	AB=0;ABP=0;AC=1;AF=0.047619;AN=21;AO=74;CIGAR=1M1D1M;DP=2581;DPB=2587.33;DPRA=0.833315;EPP=12.5178;EPPR=5.00674;GTI=0;LEN=1;MEANALT=1.05882;MQM=60;MQMR=60;NS=21;NUMALT=1;ODDS=18.1704;PAIRED=0;PAIREDR=0;PAO=18;PQA=355;PQR=1021;PRO=45;QA=1551;QR=60287;RO=2506;RPL=40;RPP=4.06669;RPPR=3.01377;RPR=34;RUN=1;SAF=50;SAP=22.847;SAR=24;SRF=1325;SRP=20.9782;SRR=1181;TYPE=del	GT:DP:RO:QR:AO:QA:GL	0:67:65:1530:2:42:0,-136.127	0:63:63:1598:0:0:0,-144.057	0:78:77:1982:1:12:0,-177.415	0:65:61:1411:4:73:0,-128.379	0:57:53:1289:4:89:0,-108.011	0:32:31:752:1:12:0,-66.7162	0:81:79:1881:2:26:0,-169.292	1:35:13:256:21:487:-18.8404,0	0:66:63:1479:3:53:0,-128.387	0:59:58:1350:1:12:0,-120.52	0:66:65:1607:1:14:0,-146.788	0:43:41:1021:2:35:0,-91.7757	0:56:56:1331:0:0:0,-123.702	0:62:62:1575:0:0:0,-146.842	0:50:48:1108:2:41:0,-96.0476	0:58:54:1223:4:62:0,-104.552	0:50:50:1285:0:0:0,-115.89	0:50:49:1132:1:14:0,-103.672	0:60:59:1434:1:14:0,-127.89	0:61:61:1452:0:0:0,-130.904	0:59:58:1431:1:13:0,-129.522
gi|448814763|ref|NC_000962.3|	217201	.	T	C	48819.9	.	AB=0;ABP=0;AC=21;AF=1;AN=21;AO=2119;CIGAR=1X;DP=2120;DPB=2120;DPRA=0;EPP=61.5458;EPPR=0;GTI=0;LEN=1;MEANALT=1.02439;MQM=59.9948;MQMR=0;NS=21;NUMALT=1;ODDS=194.07;PAIRED=0;PAIREDR=0;PAO=0;PQA=0;PQR=0;PRO=0;QA=54937;QR=0;RO=0;RPL=689;RPP=565.688;RPPR=0;RPR=1430;RUN=1;SAF=967;SAP=38.0828;SAR=1152;SRF=0;SRP=0;SRR=0;TYPE=snp	GT:DP:RO:QR:AO:QA:GL	1:57:0:0:57:1589:-143.253,0	1:38:0:0:38:1072:-96.7418,0	1:77:0:0:77:2206:-198.778,0	1:40:0:0:40:1175:-106.018,0	1:50:0:0:50:1370:-123.547,0	1:31:0:0:31:869:-78.4752,0	1:57:0:0:57:1580:-142.445,0	1:28:0:0:28:707:-63.8735,0	1:57:0:0:57:1611:-145.24,0	1:50:0:0:50:1356:-122.285,0	1:65:0:0:65:1870:-168.545,0	1:54:0:0:54:1549:-139.66,0	1:49:0:0:49:1397:-125.989,0	1:54:0:0:53:1430:-128.785,0	1:45:0:0:45:1242:-112.031,0	1:58:0:0:58:1456:-131.269,0	1:45:0:0:45:1329:-119.876,0	1:44:0:0:44:1134:-102.299,0	1:43:0:0:43:1162:-104.828,0	1:61:0:0:61:1668:-150.362,0	1:63:0:0:63:1869:-168.453,0
gi|448814763|ref|NC_000962.3|	218623	.	ACCC	AC	1791.08	.	AB=0;ABP=0;AC=1;AF=0.047619;AN=21;AO=887;CIGAR=1M2D1M;DP=2043;DPB=1588.75;DPRA=0;EPP=3.13026;EPPR=25.8702;GTI=1;LEN=2;MEANALT=1.90244;MQM=59.9741;MQMR=60;NS=21;NUMALT=1;ODDS=1.17246;PAIRED=0;PAIREDR=0;PAO=15;PQA=270.333;PQR=983.833;PRO=42.5;QA=21043;QR=24103;RO=931;RPL=440;RPP=3.13026;RPPR=14.768;RPR=447;RUN=1;SAF=887;SAP=1929.11;SAR=0;SRF=80;SRP=1389.49;SRR=851;TYPE=del	GT:DP:RO:QR:AO:QA:GL	0:45:18:514:14:336:0,-16.0434	0:45:17:493:23:492:0,-0.0854682	0:73:39:992:20:478:0,-46.2668	0:59:27:792:19:474:0,-28.6483	0:37:20:555:13:303:0,-22.7106	0:35:18:476:10:223:0,-25.4121	0:49:22:654:14:337:0,-28.5598	0:12:7:193:5:87:0,-9.63962	0:57:26:711:23:526:0,-16.6176	0:42:22:655:11:243:0,-40.0782	0:60:28:806:18:425:0,-37.285	0:32:16:417:9:203:0,-21.6211	0:58:27:728:22:539:0,-17.0236	0:45:21:622:15:346:0,-24.8191	1:53:20:524:26:619:-8.59712,0	0:45:23:719:14:299:0,-41.2226	0:41:17:440:19:433:0,-1.84709	0:39:16:401:14:331:0,-6.24988	0:37:15:438:13:309:0,-11.6405	0:51:26:728:17:426:0,-30.0767	0:61:32:869:23:534:0,-32.6001
gi|448814763|ref|NC_000962.3|	219122	.	GCC	GC	3.64718e-11	.	AB=0;ABP=0;AC=1;AF=0.047619;AN=21;AO=72;CIGAR=1M1D1M;DP=2113;DPB=2108.33;DPRA=0.805059;EPP=20.3821;EPPR=85.4367;GTI=1;LEN=1;MEANALT=1.15;MQM=60;MQMR=60;NS=21;NUMALT=1;ODDS=25.5066;PAIRED=0;PAIREDR=0;PAO=18.5;PQA=212.5;PQR=389.5;PRO=27.5;QA=1488;QR=46981;RO=2036;RPL=30;RPP=7.35324;RPPR=80.761;RPR=42;RUN=1;SAF=6;SAP=111.584;SAR=66;SRF=976;SRP=10.5358;SRR=1060;TYPE=del	GT:DP:RO:QR:AO:QA:GL	0:49:46:1008:3:59:0,-85.4218	0:47:44:1029:3:39:0,-89.1937	0:86:81:1883:5:82:0,-162.139	0:59:55:1227:4:78:0,-103.426	0:32:30:614:2:32:0,-52.4216	0:43:41:978:2:49:0,-83.5924	0:55:51:1232:3:57:0,-105.776	1:18:8:178:10:276:-8.87152,0	0:55:52:1036:3:51:0,-88.667	0:57:56:1163:0:0:0,-108.068	0:45:43:981:2:29:0,-85.7561	0:52:50:1059:1:12:0,-94.2345	0:52:50:1055:2:28:0,-92.4935	0:46:45:973:0:0:0,-87.4817	0:35:33:660:2:30:0,-57.641	0:52:52:1106:0:0:0,-99.7434	0:28:27:587:1:13:0,-51.7415	0:44:43:948:1:23:0,-84.1289	0:56:51:1139:4:82:0,-95.1553	0:40:38:810:2:30:0,-70.2565	0:46:45:1035:1:14:0,-91.9699
gi|448814763|ref|NC_000962.3|	220376	.	CGG	CG	502.137	.	AB=0;ABP=0;AC=3;AF=0.142857;AN=21;AO=1066;CIGAR=1M1D1M;DP=2311;DPB=2002.33;DPRA=0;EPP=56.4701;EPPR=21.302;GTI=2;LEN=1;MEANALT=1.68293;MQM=60;MQMR=60;NS=21;NUMALT=1;ODDS=1.77795;PAIRED=0;PAIREDR=0;PAO=34.5;PQA=641.5;PQR=825.5;PRO=43.5;QA=21181;QR=29715;RO=1211;RPL=611;RPP=52.5834;RPPR=29.2634;RPR=455;RUN=1;SAF=1063;SAP=2291.82;SAR=3;SRF=72;SRP=2044.46;SRR=1139;TYPE=del	GT:DP:RO:QR:AO:QA:GL	0:49:21:533:27:375:0,-14.3249	0:44:23:560:18:257:0,-27.3517	0:70:35:845:35:597:0,-22.3833	0:53:31:761:22:320:0,-39.7825	1:31:12:289:19:393:-7.98479,0	0:35:17:468:17:298:0,-15.3888	0:75:39:1025:32:518:0,-45.7102	0:27:21:478:5:64:0,-37.36	0:37:26:666:11:170:0,-44.7346	0:70:29:713:36:517:0,-17.7172	1:57:20:521:36:553:-2.78534,0	0:52:30:804:21:316:0,-44.0223	0:59:34:812:25:378:0,-39.1386	0:71:39:957:31:450:0,-45.7199	0:39:17:415:20:308:0,-9.70703	0:49:25:624:23:362:0,-23.6625	0:33:17:448:15:230:0,-19.7192	0:77:44:1063:31:447:0,-56.4203	1:51:19:484:32:529:-3.96529,0	0:54:33:846:20:278:0,-52.5719	0:67:34:923:32:429:0,-44.581
gi|448814763|ref|NC_000962.3|	221014	.	C	T	0.230302	.	AB=0;ABP=0;AC=1;AF=0.047619;AN=21;AO=3;CIGAR=1X;DP=265;DPB=265;DPRA=0.298851;EPP=3.73412;EPPR=12.5913;GTI=1;LEN=1;MEANALT=1;MQM=60;MQMR=60;NS=21;NUMALT=1;ODDS=2.91037;PAIRED=0;PAIREDR=0;PAO=0;PQA=0;PQR=0;PRO=0;QA=76;QR=6776;RO=262;RPL=0;RPP=9.52472;RPPR=426.331;RPR=3;RUN=1;SAF=1;SAP=3.73412;SAR=2;SRF=148;SRP=12.5913;SRR=114;TYPE=snp	GT:DP:RO:QR:AO:QA:GL	0:5:5:150:0:0:0,-13.795	0:4:4:116:0:0:0,-10.7281	0:7:7:191:0:0:0,-17.4587	0:5:5:126:0:0:0,-11.5899	0:6:6:151:0:0:0,-13.8402	1:2:1:25:1:28:-0.299863,0	0:4:4:129:0:0:0,-11.929	0:2:2:53:0:0:0,-5.0343	0:12:12:359:0:0:0,-32.5997	0:5:5:156:0:0:0,-14.3488	0:1:1:35:0:0:0,-3.49863	0:5:5:150:0:0:0,-13.7968	0:8:8:220:0:0:0,-20.0711	0:4:4:122:0:0:0,-11.2826	0:7:7:192:0:0:0,-17.5513	0:4:4:97:0:0:0,-8.9713	0:5:5:151:0:0:0,-13.8885	0:9:9:249:0:0:0,-22.6814	0:8:8:239:0:0:0,-21.8031	0:3:3:88:0:0:0,-8.21075	0:4:4:105:0:0:0,-9.71065
gi|448814763|ref|NC_000962.3|	221421	.	A	G	1577.96	.	AB=0;ABP=0;AC=1;AF=0.047619;AN=21;AO=69;CIGAR=1X;DP=2640;DPB=2640;DPRA=1.07351;EPP=5.55942;EPPR=13.045;GTI=0;LEN=1;MEANALT=1;MQM=60;MQMR=60;NS=21;NUMALT=1;ODDS=184.499;PAIRED=0;PAIREDR=0;PAO=0;PQA=0;PQR=0;PRO=0;QA=1842;QR=68141;RO=2571;RPL=39;RPP=5.55942;RPPR=170.263;RPR=30;RUN=1;SAF=38;SAP=4.55236;SAR=31;SRF=1328;SRP=9.11255;SRR=1243;TYPE=snp	GT:DP:RO:QR:AO:QA:GL	0:67:67:2007:0:0:0,-180.877	0:49:49:1418:0:0:0,-127.877	1:69:0:0:69:1842:-166.019,0	0:56:56:1600:0:0:0,-144.249	0:36:36:1040:0:0:0,-93.8692	0:41:41:1188:0:0:0,-107.18	0:72:72:2138:0:0:0,-192.664	0:33:33:945:0:0:0,-85.322	0:69:69:1985:0:0:0,-178.894	0:87:87:2566:0:0:0,-231.171	0:79:79:2369:0:0:0,-213.441	0:54:54:1566:0:0:0,-141.184	0:72:72:2216:0:0:0,-199.688	0:67:67:1896:0:0:0,-170.885	0:53:53:1485:0:0:0,-133.903	0:54:54:1647:0:0:0,-148.489	0:43:43:1276:0:0:0,-115.106	0:118:118:3416:0:0:0,-307.655	0:53:53:1601:0:0:0,-144.352	0:47:47:1363:0:0:0,-122.928	0:54:54:1611:0:0:0,-145.248
gi|448814763|ref|NC_000962.3|	222655	.	CATG	TCTTCG,CATCG,CATGG,CACG	0.245138	.	AB=0,0,0,0;ABP=0,0,0,0;AC=0,0,0,0;AF=0,0,0,0;AN=20;AO=2,4,3,4;CIGAR=2X1M2I1M,3M1I1M,3M1I1M,2M1X1M;DP=362;DPB=369.5;DPRA=0.435754,0.936232,0.994334,0.914936;EPP=7.35324,3.0103,9.52472,11.6962;EPPR=144.219;GTI=1;LEN=6,1,1,1;MEANALT=2,3,4,2.33333;MQM=60,60,60,60;MQMR=60;NS=20;NUMALT=4;ODDS=2.88319;PAIRED=0,0,0,0;PAIREDR=0;PAO=0,2.58333,2.58333,1.25;PQA=0,66.4167,66.4167,31.75;PQR=66.4167;PRO=2.58333;QA=48,96,72,96;QR=8772;RO=346;RPL=2,3,3,4;RPP=7.35324,5.18177,9.52472,11.6962;RPPR=376.654;RPR=0,1,0,0;RUN=1,1,1,1;SAF=0,1,0,0;SAP=7.35324,5.18177,9.52472,11.6962;SAR=2,3,3,4;SRF=79;SRP=224.827;SRR=267;TYPE=complex,ins,ins,snp	GT:DP:RO:QR:AO:QA:GL	0:8:8:234:0,0,0,0:0,0,0,0:0,-21.3493,-21.3493,-21.3493,-21.3493	0:7:7:199:0,0,0,0:0,0,0,0:0,-18.1917,-18.1917,-18.1917,-18.1917	0:13:13:368:0,0,0,0:0,0,0,0:0,-33.397,-33.397,-33.397,-33.397	0:13:13:326:0,0,0,0:0,0,0,0:0,-29.588,-29.588,-29.588,-29.588	0:10:10:280:0,0,0,0:0,0,0,0:0,-24.5253,-25.4764,-25.4764,-24.5253	0:10:10:284:0,0,0,0:0,0,0,0:0,-25.8389,-25.8389,-25.8389,-25.8389	0:6:6:181:0,0,0,0:0,0,0,0:0,-16.5879,-16.5879,-16.5879,-16.5879	0:1:1:26:0,0,0,0:0,0,0,0:0,-2.59983,-2.59983,-2.59983,-2.59983	0:2:2:67:0,0,0,0:0,0,0,0:0,-4.42939,-6.36314,-6.36314,-6.36314	0:9:8:207:0,0,0,0:0,0,0,0:0,-18.6534,-18.6534,-18.6534,-18.6534	0:6:6:149:0,0,0,0:0,0,0,0:0,-13.6569,-13.6569,-13.6569,-13.6569	.	0:6:6:177:0,0,0,0:0,0,0,0:0,-16.221,-16.221,-16.221,-16.221	0:7:7:145:0,0,0,0:0,0,0,0:0,-13.2561,-13.2561,-13.2561,-13.2561	0:4:4:118:0,0,0,0:0,0,0,0:0,-10.913,-10.913,-10.913,-10.913	0:4:4:104:0,0,0,0:0,0,0,0:0,-5.62302,-9.61885,-9.61885,-9.61885	0:2:2:48:0,0,0,0:0,0,0,0:0,-4.55964,-4.55964,-4.55964,-4.55964	0:12:12:341:0,0,0,0:0,0,0,0:0,-30.9697,-30.9697,-30.9697,-30.9697	0:4:4:97:0,0,0,0:0,0,0,0:0,-7.02544,-8.97175,-8.97175,-8.97175	0:6:6:176:0,0,0,0:0,0,0,0:0,-16.1303,-16.1303,-16.1303,-16.1303	0:14:14:373:0,0,0,0:0,0,0,0:0,-33.8317,-33.8317,-33.8317,-33.8317
gi|448814763|ref|NC_000962.3|	222850	.	GTC	GC,GCC	0.0686714	.	AB=0,0;ABP=0,0;AC=1,0;AF=0.0588235,0;AN=17;AO=3,4;CIGAR=1M1D1M,1M1X1M;DP=179;DPB=185.667;DPRA=0.606936,1.0355;EPP=9.52472,3.0103;EPPR=8.06024;GTI=1;LEN=1,1;MEANALT=1,1;MQM=60,60;MQMR=59.9477;NS=17;NUMALT=2;ODDS=4.16352;PAIRED=0,0;PAIREDR=0;PAO=6,6;PQA=24,24;PQR=63;PRO=8;QA=56,96;QR=4328;RO=172;RPL=0,2;RPP=9.52472,3.0103;RPPR=203.442;RPR=3,2;RUN=1,1;SAF=0,0;SAP=9.52472,11.6962;SAR=3,4;SRF=91;SRP=4.27278;SRR=81;TYPE=del,snp	GT:DP:RO:QR:AO:QA:GL	0:5:5:152:0,0:0,0:0,-13.9808,-13.9808	.	0:4:4:123:0,0:0,0:0,-11.3751,-11.3751	0:3:3:90:0,0:0,0:0,-8.39846,-8.39846	.	1:3:1:13:2,0:43,0:-2.78459,0,-3.92625	0:5:5:126:0,0:0,0:0,-11.5912,-11.5912	0:3:3:77:0,0:0,0:0,-8.50885,-8.50885	0:2:2:63:0,0:0,0:0,-5.98377,-5.98377	0:3:3:81:0,0:0,0:0,-7.55879,-7.55879	.	0:1:1:32:0,0:0,0:0,-3.19931,-3.19931	0:3:2:54:1,0:13,0:0,-3.82955,-4.95288	0:2:2:57:0,0:0,0:0,-5.41422,-5.41422	.	0:1:1:34:0,0:0,0:0,-3.39891,-3.39891	0:4:4:107:0,0:0,0:0,-9.89548,-9.89548	0:7:7:215:0,0:0,0:0,-19.6523,-19.6523	0:5:5:105:0,0:0,0:0,-9.65925,-9.65925	0:4:4:120:0,0:0,0:0,-11.0974,-11.0974	0:3:3:71:0,0:0,0:0,-6.62557,-6.62557
gi|448814763|ref|NC_000962.3|	222925	.	G	A	13264.4	.	AB=0;ABP=0;AC=21;AF=1;AN=21;AO=606;CIGAR=1X;DP=607;DPB=607;DPRA=0;EPP=4.44362;EPPR=5.18177;GTI=0;LEN=1;MEANALT=1;MQM=60;MQMR=60;NS=21;NUMALT=1;ODDS=38.6;PAIRED=0;PAIREDR=0;PAO=0;PQA=0;PQR=0;PRO=0;QA=15973;QR=36;RO=1;RPL=44;RPP=964.492;RPPR=5.18177;RPR=562;RUN=1;SAF=329;SAP=12.6995;SAR=277;SRF=0;SRP=5.18177;SRR=1;TYPE=snp	GT:DP:RO:QR:AO:QA:GL	1:14:0:0:14:374:-33.9224,0	1:5:0:0:5:134:-12.3252,0	1:22:0:0:22:671:-60.6801,0	1:7:0:0:7:212:-19.3778,0	1:11:0:0:11:328:-29.8094,0	1:14:0:0:14:339:-30.7475,0	1:18:1:36:17:483:-40.1468,0	1:11:0:0:11:340:-30.903,0	1:15:0:0:15:465:-42.15,0	1:19:0:0:19:559:-50.5931,0	1:7:0:0:7:218:-19.9257,0	1:12:0:0:12:370:-33.5994,0	1:11:0:0:11:329:-29.9023,0	1:14:0:0:14:431:-39.0826,0	1:3:0:0:3:86:-8.0248,0	1:13:0:0:13:385:-34.9378,0	1:7:0:0:7:222:-20.2913,0	1:21:0:0:21:638:-57.7092,0	1:13:0:0:13:375:-34.0311,0	1:12:0:0:12:368:-33.419,0	1:17:0:0:17:462:-41.842,0
gi|448814763|ref|NC_000962.3|	223266	.	AGCC	ACC,AC	505.208	.	AB=0,0;ABP=0,0;AC=2,0;AF=0.0952381,0;AN=21;AO=817,146;CIGAR=1M1D2M,1M2D1M;DP=2198;DPB=1927.25;DPRA=2.266,0.817741;EPP=38.1605,5.15203;EPPR=72.0817;GTI=1;LEN=1,2;MEANALT=2.36842,3;MQM=60,60;MQMR=60;NS=21;NUMALT=2;ODDS=4.7156;PAIRED=0,0;PAIREDR=0;PAO=16.75,10.25;PQA=263,107.5;PQR=667.5;PRO=32.25;QA=17423,2776;QR=26192;RO=1123;RPL=340,77;RPP=52.8957,3.96218;RPPR=85.8646;RPR=477,69;RUN=1,1;SAF=806,142;SAP=1682.84,286.254;SAR=11,4;SRF=63;SRP=1925.06;SRR=1060;TYPE=del,del	GT:DP:RO:QR:AO:QA:GL	0:44:21:423:14,6:259,80:0,-14.7766,-30.8955	1:47:18:375:20,1:378,25:-0.257866,0,-31.7648	0:55:22:524:23,3:398,34:0,-11.3218,-44.0708	0:48:25:600:13,5:179,66:0,-37.963,-48.1212	1:36:11:237:22,0:406,0:-15.1923,0,-36.5331	0:37:16:366:12,3:271,47:0,-8.55803,-28.7293	0:55:29:664:23,2:439,21:0,-23.2856,-60.8934	0:17:7:162:0,4:0,53:0,-14.6224,-9.86375	0:40:22:468:14,3:265,36:0,-20.9041,-41.5141	0:79:40:955:31,3:528,61:0,-40.3978,-82.4012	0:46:20:438:18,2:338,39:0,-9.02162,-35.9237	0:35:18:365:11,3:191,37:0,-15.6843,-29.4121	0:58:30:603:22,1:434,8:0,-15.154,-53.4955	0:54:19:399:22,4:375,59:0,-2.24236,-30.681	0:38:20:454:8,5:145,48:0,-30.1921,-38.8684	0:53:28:647:20,4:364,43:0,-25.5106,-54.3958	0:39:18:415:10,5:158,72:0,-23.1771,-30.8552	0:79:36:875:30,4:538,45:0,-32.9839,-77.2853	0:39:26:571:11,2:182,14:0,-35.0651,-50.1794	0:45:24:498:9,6:140,100:0,-32.1887,-35.7835	0:45:18:433:20,4:299,64:0,-12.1228,-33.244
gi|448814763|ref|NC_000962.3|	223942	.	T	C	15248.8	.	AB=0;ABP=0;AC=21;AF=1;AN=21;AO=724;CIGAR=1X;DP=724;DPB=724;DPRA=0;EPP=61.796;EPPR=0;GTI=0;LEN=1;MEANALT=1;MQM=60;MQMR=0;NS=21;NUMALT=1;ODDS=50.0743;PAIRED=0;PAIREDR=0;PAO=0;PQA=0;PQR=0;PRO=0;QA=18684;QR=0;RO=0;RPL=42;RPP=1231.51;RPPR=0;RPR=682;RUN=1;SAF=446;SAP=87.6617;SAR=278;SRF=0;SRP=0;SRR=0;TYPE=snp	GT:DP:RO:QR:AO:QA:GL	1:16:0:0:16:449:-40.681,0	1:14:0:0:14:401:-36.3675,0	1:14:0:0:14:397:-36.0055,0	1:19:0:0:19:532:-48.148,0	1:11:0:0:11:287:-26.0856,0	1:11:0:0:11:317:-28.8114,0	1:21:0:0:21:601:-54.3617,0	1:6:0:0:6:156:-14.2987,0	1:7:0:0:7:183:-16.7289,0	1:30:0:0:30:877:-79.199,0	1:22:0:0:22:602:-54.4318,0	1:14:0:0:14:349:-31.6548,0	1:24:0:0:24:700:-63.2743,0	1:15:0:0:15:384:-34.8097,0	1:14:0:0:14:361:-32.7412,0	1:10:0:0:10:289:-26.2921,0	1:17:0:0:17:501:-45.3733,0	1:36:0:0:36:998:-90.0743,0	1:15:0:0:15:430:-38.9776,0	1:15:0:0:15:386:-34.9908,0	1:19:0:0:19:508:-45.9788,0
gi|448814763|ref|NC_000962.3|	224449	.	GCC	GC	380.652	.	AB=0;ABP=0;AC=1;AF=0.047619;AN=21;AO=650;CIGAR=1M1D1M;DP=1995;DPB=1801.67;DPRA=0.971795;EPP=198.657;EPPR=170.363;GTI=3;LEN=1;MEANALT=1.20513;MQM=60;MQMR=60;NS=21;NUMALT=1;ODDS=0.899826;PAIRED=0;PAIREDR=0;PAO=21;PQA=323;PQR=471;PRO=26;QA=14422;QR=29648;RO=1337;RPL=219;RPP=153.156;RPPR=127.629;RPR=431;RUN=1;SAF=67;SAP=892.499;SAR=583;SRF=659;SRP=3.59661;SRR=678;TYPE=del	GT:DP:RO:QR:AO:QA:GL	0:39:25:571:14:272:0,-29.463	0:56:50:1064:5:82:0,-88.4244	0:51:35:699:15:331:0,-33.0986	0:48:33:668:15:318:0,-30.3251	0:45:28:602:17:313:0,-26.0403	0:35:25:488:10:191:0,-29.2557	0:52:40:853:12:231:0,-55.9975	1:22:3:40:19:401:-32.5651,0	0:42:32:585:9:190:0,-35.5206	0:62:47:1029:15:249:0,-70.2457	0:61:42:775:18:332:0,-39.8704	0:34:27:604:7:138:0,-41.963	0:43:30:600:13:271:0,-29.6007	0:46:37:827:9:168:0,-59.3401	0:40:24:409:16:309:0,-11.9526	0:42:35:685:6:103:0,-52.4117	0:32:22:412:10:208:0,-20.501	0:85:69:1468:16:306:0,-104.592	0:43:35:743:8:138:0,-54.4858	0:42:28:538:13:251:0,-25.8312	0:47:31:652:16:332:0,-28.8
gi|448814763|ref|NC_000962.3|	224666	.	G	A	1258	.	AB=0;ABP=0;AC=1;AF=0.047619;AN=21;AO=50;CIGAR=1X;DP=2578;DPB=2578;DPRA=0.791139;EPP=3.18402;EPPR=19.1387;GTI=0;LEN=1;MEANALT=1;MQM=60;MQMR=60;NS=21;NUMALT=1;ODDS=208.509;PAIRED=0;PAIREDR=0;PAO=0;PQA=0;PQR=0;PRO=0;QA=1486;QR=61597;RO=2527;RPL=29;RPP=5.78978;RPPR=6.64088;RPR=21;RUN=1;SAF=23;SAP=3.70517;SAR=27;SRF=1173;SRP=31.1621;SRR=1354;TYPE=snp	GT:DP:RO:QR:AO:QA:GL	0:62:62:1533:0:0:0,-138.192	0:56:56:1343:0:0:0,-121.094	0:78:78:1946:0:0:0,-175.363	0:64:64:1549:0:0:0,-139.636	0:49:49:1218:0:0:0,-109.854	0:35:35:849:0:0:0,-76.64	0:75:75:1928:0:0:0,-173.748	0:46:46:1249:0:0:0,-112.661	0:61:61:1522:0:0:0,-137.207	0:76:76:1987:0:0:0,-179.067	0:63:63:1572:0:0:0,-141.703	1:50:0:0:50:1486:-134.006,0	0:71:70:1661:0:0:0,-149.36	0:73:73:1819:0:0:0,-163.934	0:52:52:1244:0:0:0,-112.185	0:58:58:1353:0:0:0,-121.99	0:46:46:1094:0:0:0,-98.6866	0:87:87:2155:0:0:0,-194.173	0:46:46:1125:0:0:0,-101.482	0:57:57:1420:0:0:0,-128.021	0:74:74:1854:0:0:0,-167.087
gi|448814763|ref|NC_000962.3|	225323	.	T	C	56892.3	.	AB=0;ABP=0;AC=21;AF=1;AN=21;AO=2415;CIGAR=1X;DP=2424;DPB=2424;DPRA=0;EPP=50.9904;EPPR=13.8677;GTI=0;LEN=1;MEANALT=1.07317;MQM=60;MQMR=60;NS=21;NUMALT=1;ODDS=205.499;PAIRED=0;PAIREDR=0;PAO=0;PQA=0;PQR=0;PRO=0;QA=63259;QR=75;RO=5;RPL=1226;RPP=4.24125;RPPR=13.8677;RPR=1189;RUN=1;SAF=1175;SAP=6.80925;SAR=1240;SRF=5;SRP=13.8677;SRR=0;TYPE=snp	GT:DP:RO:QR:AO:QA:GL	1:50:0:0:50:1417:-127.787,0	1:72:0:0:72:2090:-188.348,0	1:64:0:0:64:1767:-159.276,0	1:61:1:12:60:1718:-153.675,0	1:53:0:0:53:1464:-132.009,0	1:44:0:0:44:1232:-111.131,0	1:78:0:0:78:2322:-209.228,0	1:45:0:0:45:1224:-110.414,0	1:67:0:0:66:1925:-173.302,0	1:57:0:0:57:1612:-145.335,0	1:65:0:0:65:1817:-163.777,0	1:67:0:0:67:1902:-171.43,0	1:62:1:13:61:1749:-156.353,0	1:66:0:0:66:1894:-170.712,0	1:40:0:0:38:1047:-94.3174,0	1:66:1:12:65:1793:-160.417,0	1:44:0:0:44:1271:-114.653,0	1:60:1:18:59:1607:-143.074,0	1:58:0:0:58:1555:-140.191,0	1:53:0:0:53:1471:-132.643,0	1:63:1:20:61:1846:-164.395,0
gi|448814763|ref|NC_000962.3|	227098	.	T	C	55428.2	.	AB=0;ABP=0;AC=21;AF=1;AN=21;AO=2309;CIGAR=1X;DP=2310;DPB=2310;DPRA=0;EPP=6.50967;EPPR=0;GTI=0;LEN=1;MEANALT=1.02439;MQM=59.9827;MQMR=0;NS=21;NUMALT=1;ODDS=223.118;PAIRED=0;PAIREDR=0;PAO=0;PQA=0;PQR=0;PRO=0;QA=61744;QR=0;RO=0;RPL=1318;RPP=103.57;RPPR=0;RPR=991;RUN=1;SAF=1010;SAP=81.5567;SAR=1299;SRF=0;SRP=0;SRR=0;TYPE=snp	GT:DP:RO:QR:AO:QA:GL	1:65:0:0:65:1953:-176.024,0	1:55:0:0:55:1626:-146.593,0	1:61:0:0:61:1719:-154.954,0	1:51:0:0:51:1554:-140.128,0	1:41:0:0:41:1205:-108.717,0	1:47:0:0:47:1326:-119.582,0	1:73:0:0:73:2175:-195.991,0	1:26:0:0:26:763:-68.9451,0	1:68:0:0:68:2075:-186.995,0	1:47:0:0:46:1429:-128.804,0	1:68:0:0:68:1940:-174.847,0	1:46:0:0:46:1354:-122.126,0	1:76:0:0:76:2151:-193.813,0	1:58:0:0:58:1741:-156.944,0	1:38:0:0:38:1104:-99.6251,0	1:50:0:0:50:1515:-136.606,0	1:46:0:0:46:1302:-117.433,0	1:47:0:0:47:1449:-130.683,0	1:40:0:0:40:1238:-111.697,0	1:48:0:0:48:1424:-128.429,0	1:72:0:0:72:2213:-199.415,0
gi|448814763|ref|NC_000962.3|	227894	.	GTCCT	GCC,GCCT	6.8819e-07	.	AB=0,0;ABP=0,0;AC=0,1;AF=0,0.047619;AN=21;AO=446,532;CIGAR=1M2D1M1X,1M1D3M;DP=2199;DPB=1962;DPRA=1.29858,1.11957;EPP=3.3219,30.4558;EPPR=26.6852;GTI=1;LEN=3,1;MEANALT=2.48649,2.57143;MQM=59.9641,59.9962;MQMR=60;NS=21;NUMALT=2;ODDS=15.6586;PAIRED=0,0;PAIREDR=0;PAO=6.83333,46.8333;PQA=170.333,1089.33;PQR=1510.33;PRO=63.3333;QA=9344,10444;QR=29976;RO=1192;RPL=219,224;RPP=3.3219,31.8109;RPPR=31.9317;RPR=227,308;RUN=1,1;SAF=446,531;SAP=971.487,1149.56;SAR=0,1;SRF=110;SRP=1724.13;SRR=1082;TYPE=complex,del	GT:DP:RO:QR:AO:QA:GL	0:43:19:542:9,14:161,232:0,-37.4353,-31.1229	0:53:31:790:2,20:45,313:0,-67.0937,-43.0108	0:56:35:899:6,14:71,208:0,-73.8096,-62.2731	0:63:27:739:18,13:255,212:0,-43.5705,-47.4859	0:50:20:496:10,19:148,305:0,-31.1838,-17.24	0:36:19:480:3,13:37,209:0,-42.7971,-27.5259	0:58:38:1038:1,16:9,289:0,-95.7877,-70.9122	0:22:12:321:0,9:0,178:0,-28.5828,-12.9348	0:60:28:650:16,13:240,219:0,-38.7384,-40.6207	2:32:10:253:5,17:103,282:-2.55055,-16.0123,0	0:56:32:937:7,17:111,306:0,-74.2213,-56.8702	0:42:25:706:1,15:18,236:0,-61.8598,-42.404	0:67:34:933:12,21:158,376:0,-68.724,-50.1922	0:70:40:1016:10,18:179,271:0,-77.1226,-70.2638	0:40:21:561:16,3:235,29:0,-29.4399,-47.9483	0:43:21:522:6,14:98,220:0,-42.9804,-32.1945	0:39:18:499:9,10:165,160:0,-30.1137,-30.573	0:30:20:498:2,8:50,110:0,-40.3115,-35.0021	0:42:19:502:6,16:58,239:0,-40.0278,-23.7495	0:44:24:649:9,10:154,142:0,-44.5591,-45.7081	0:67:36:1033:10,18:137,292:0,-80.7085,-66.767
gi|448814763|ref|NC_000962.3|	227940	.	C	T	1421.6	.	AB=0;ABP=0;AC=1;AF=0.047619;AN=21;AO=64;CIGAR=1X;DP=2269;DPB=2269;DPRA=1.17967;EPP=9.66043;EPPR=9.47154;GTI=0;LEN=1;MEANALT=1;MQM=59.5938;MQMR=59.9991;NS=21;NUMALT=1;ODDS=104.353;PAIRED=0;PAIREDR=0;PAO=0;PQA=0;PQR=0;PRO=0;QA=1707;QR=58132;RO=2205;RPL=22;RPP=16.582;RPPR=81.8815;RPR=42;RUN=1;SAF=25;SAP=9.66043;SAR=39;SRF=1136;SRP=7.43104;SRR=1069;TYPE=snp	GT:DP:RO:QR:AO:QA:GL	0:51:51:1489:0:0:0,-134.255	0:49:49:1386:0:0:0,-124.985	0:63:63:1867:0:0:0,-168.285	0:59:59:1731:0:0:0,-156.041	0:58:58:1590:0:0:0,-143.344	0:37:37:1095:0:0:0,-98.8114	1:65:1:13:64:1707:-152.534,0	0:30:30:809:0:0:0,-73.0691	0:64:64:1851:0:0:0,-166.828	0:35:35:1010:0:0:0,-91.1708	0:64:64:1852:0:0:0,-166.928	0:41:41:1259:0:0:0,-113.571	0:69:69:2055:0:0:0,-185.196	0:71:71:2053:0:0:0,-185.009	0:37:37:1107:0:0:0,-99.9066	0:45:45:1377:0:0:0,-124.186	0:35:35:1038:0:0:0,-93.6943	0:30:30:909:0:0:0,-82.0942	0:40:40:1157:0:0:0,-104.398	0:49:49:1472:0:0:0,-132.739	0:55:55:1684:0:0:0,-151.815
gi|448814763|ref|NC_000962.3|	228540	.	G	C	3419.59	.	AB=0;ABP=0;AC=3;AF=0.142857;AN=21;AO=126;CIGAR=1X;DP=1596;DPB=1596;DPRA=1.10445;EPP=12.937;EPPR=112.299;GTI=0;LEN=1;MEANALT=1;MQM=60;MQMR=59.9966;NS=21;NUMALT=1;ODDS=72.7168;PAIRED=0;PAIREDR=0;PAO=0;PQA=0;PQR=0;PRO=0;QA=3986;QR=37781;RO=1470;RPL=57;RPP=5.49198;RPPR=12.4643;RPR=69;RUN=1;SAF=42;SAP=33.4109;SAR=84;SRF=480;SRP=387.228;SRR=990;TYPE=snp	GT:DP:RO:QR:AO:QA:GL	0:26:26:691:0:0:0,-62.4402	1:39:0:0:39:1247:-112.514,0	0:49:49:1433:0:0:0,-129.234	0:54:54:1552:0:0:0,-139.938	0:37:37:1047:0:0:0,-94.4962	0:30:30:782:0:0:0,-70.6255	0:53:53:1459:0:0:0,-131.553	0:16:16:419:0:0:0,-37.9683	0:29:29:826:0:0:0,-74.6084	0:23:23:653:0:0:0,-59.0433	1:43:2:25:41:1314:-116.158,0	0:39:39:1101:0:0:0,-99.3436	0:36:36:948:0:0:0,-85.5685	1:46:0:0:46:1425:-128.518,0	0:34:34:1031:0:0:0,-93.0696	0:34:34:911:0:0:0,-82.2444	0:31:31:862:0:0:0,-77.8436	0:28:28:799:0:0:0,-72.1812	0:41:41:1131:0:0:0,-102.047	0:33:33:935:0:0:0,-84.4149	0:34:34:992:0:0:0,-89.5538
gi|448814763|ref|NC_000962.3|	228660	.	GCC	GC	0.000895041	.	AB=0;ABP=0;AC=1;AF=0.047619;AN=21;AO=449;CIGAR=1M1D1M;DP=1491;DPB=1358;DPRA=1.33668;EPP=3.13121;EPPR=98.8145;GTI=2;LEN=1;MEANALT=1.11765;MQM=60;MQMR=59.9942;NS=21;NUMALT=1;ODDS=8.50593;PAIRED=0;PAIREDR=0;PAO=13.5;PQA=235;PQR=410;PRO=20.5;QA=9903;QR=23720;RO=1038;RPL=224;RPP=3.01514;RPPR=509.403;RPR=225;RUN=1;SAF=2;SAP=960.707;SAR=447;SRF=657;SRP=162.369;SRR=381;TYPE=del	GT:DP:RO:QR:AO:QA:GL	0:29:19:410:10:199:0,-19.0051	0:32:23:457:9:166:0,-26.2025	0:50:33:726:17:365:0,-32.4897	0:52:35:672:17:319:0,-31.7721	0:34:21:495:13:248:0,-22.2718	0:30:21:435:9:170:0,-23.8657	0:45:30:672:14:267:0,-38.7331	0:14:14:266:0:0:0,-24.1289	0:36:24:516:12:276:0,-24.467	0:25:19:466:6:102:0,-32.8309	0:39:29:639:9:196:0,-39.867	0:23:12:250:11:237:0,-1.16293	0:42:28:616:14:295:0,-28.8956	0:35:23:503:12:230:0,-24.5938	0:25:14:312:11:247:0,-5.84827	0:31:21:438:9:150:0,-25.9585	1:32:15:286:17:357:-6.40857,0	0:21:14:271:6:141:0,-11.654	0:38:26:526:12:220:0,-29.5375	0:34:18:392:16:351:0,-3.68793	0:38:30:716:8:159:0,-50.1643
gi|448814763|ref|NC_000962.3|	230170	.	C	T	48495.1	.	AB=0;ABP=0;AC=21;AF=1;AN=21;AO=1997;CIGAR=1X;DP=2002;DPB=2002;DPRA=0;EPP=3.25496;EPPR=3.0103;GTI=0;LEN=1;MEANALT=1.02439;MQM=60;MQMR=60;NS=21;NUMALT=1;ODDS=146.102;PAIRED=0;PAIREDR=0;PAO=0;PQA=0;PQR=0;PRO=0;QA=53953;QR=56;RO=4;RPL=1071;RPP=25.8722;RPPR=11.6962;RPR=926;RUN=1;SAF=1108;SAP=55.1615;SAR=889;SRF=2;SRP=3.0103;SRR=2;TYPE=snp	GT:DP:RO:QR:AO:QA:GL	1:41:0:0:41:1203:-108.531,0	1:51:0:0:51:1555:-140.21,0	1:53:1:8:52:1566:-140.396,0	1:62:0:0:62:1954:-176.119,0	1:42:0:0:42:1181:-106.547,0	1:35:1:8:34:984:-88.0208,0	1:70:0:0:70:2169:-195.449,0	1:15:0:0:15:428:-38.7965,0	1:59:0:0:59:1828:-164.771,0	1:30:1:25:29:829:-72.3798,0	1:50:0:0:50:1564:-141.03,0	1:47:0:0:47:1417:-127.789,0	1:58:1:15:57:1752:-156.445,0	1:50:0:0:50:1544:-139.228,0	1:46:0:0:46:1291:-116.44,0	1:53:0:0:53:1530:-137.956,0	1:38:0:0:37:1088:-98.0487,0	1:38:0:0:38:1155:-104.227,0	1:50:0:0:50:1450:-130.753,0	1:41:0:0:41:1267:-114.308,0	1:55:0:0:55:1766:-159.206,0
gi|448814763|ref|NC_000962.3|	230576	.	GTC	GTTC	45511.9	.	AB=0;ABP=0;AC=21;AF=1;AN=21;AO=2066;CIGAR=1M1I2M;DP=2092;DPB=2804;DPRA=0;EPP=26.0325;EPPR=5.18177;GTI=0;LEN=1;MEANALT=1.53659;MQM=60;MQMR=60;NS=21;NUMALT=1;ODDS=226.569;PAIRED=0;PAIREDR=0;PAO=21.5;PQA=301;PQR=301;PRO=21.5;QA=50667;QR=13;RO=1;RPL=1000;RPP=7.58868;RPPR=5.18177;RPR=1066;RUN=1;SAF=907;SAP=69.7563;SAR=1159;SRF=0;SRP=5.18177;SRR=1;TYPE=ins	GT:DP:RO:QR:AO:QA:GL	1:50:0:0:49:1282:-115.379,0	1:45:0:0:45:1121:-101.13,0	1:61:0:0:59:1414:-127.263,0	1:52:0:0:51:1250:-112.378,0	1:49:0:0:49:1239:-111.752,0	1:49:0:0:49:1197:-107.964,0	1:58:0:0:58:1569:-141.463,0	1:39:0:0:36:832:-74.9169,0	1:49:0:0:48:1216:-109.549,0	1:53:0:0:53:1294:-116.694,0	1:47:0:0:47:1150:-103.734,0	1:42:0:0:41:1117:-100.627,0	1:73:1:13:68:1660:-148.253,0	1:42:0:0:41:1015:-91.4357,0	1:40:0:0:39:895:-80.5715,0	1:53:0:0:52:1281:-115.402,0	1:42:0:0:42:1028:-92.7555,0	1:40:0:0:39:1028:-92.6397,0	1:41:0:0:39:1055:-95.0773,0	1:41:0:0:40:1031:-92.9051,0	1:58:0:0:58:1481:-133.532,0
gi|448814763|ref|NC_000962.3|	231114	.	C	G	53793.3	.	AB=0;ABP=0;AC=21;AF=1;AN=21;AO=2244;CIGAR=1X;DP=2253;DPB=2253;DPRA=0;EPP=62.5264;EPPR=3.32051;GTI=0;LEN=1;MEANALT=1.04878;MQM=59.967;MQMR=60;NS=21;NUMALT=1;ODDS=201.118;PAIRED=0;PAIREDR=0;PAO=0;PQA=0;PQR=0;PRO=0;QA=59990;QR=178;RO=7;RPL=1176;RPP=14.2973;RPPR=3.32051;RPR=1068;RUN=1;SAF=1050;SAP=23.0761;SAR=1194;SRF=6;SRP=10.7656;SRR=1;TYPE=snp	GT:DP:RO:QR:AO:QA:GL	1:55:0:0:55:1631:-146.896,0	1:47:1:32:45:1386:-121.887,0	1:70:1:29:69:2106:-186.894,0	1:60:0:0:60:1739:-156.762,0	1:42:0:0:42:1282:-115.654,0	1:42:1:30:41:1235:-108.422,0	1:61:0:0:61:1902:-171.44,0	1:24:0:0:24:695:-62.8292,0	1:61:1:13:59:1700:-151.927,0	1:36:0:0:36:1041:-93.9572,0	1:60:0:0:60:1721:-155.144,0	1:44:0:0:44:1289:-116.273,0	1:73:1:12:72:2111:-189.042,0	1:70:0:0:70:2054:-185.107,0	1:60:1:37:59:1706:-150.094,0	1:48:0:0:48:1436:-129.504,0	1:48:0:0:48:1390:-125.363,0	1:35:0:0:35:1014:-91.526,0	1:40:1:25:39:1201:-105.864,0	1:50:0:0:50:1518:-136.871,0	1:77:0:0:77:2233:-201.215,0
gi|448814763|ref|NC_000962.3|	234475	.	TATC	TAGC	32954	.	AB=0;ABP=0;AC=21;AF=1;AN=21;AO=1490;CIGAR=2M1X1M;DP=1592;DPB=1647.25;DPRA=0;EPP=23.9963;EPPR=0;GTI=0;LEN=1;MEANALT=2.17073;MQM=59.9879;MQMR=0;NS=21;NUMALT=1;ODDS=68.1858;PAIRED=0;PAIREDR=0;PAO=80;PQA=1525;PQR=295;PRO=30;QA=35532;QR=0;RO=0;RPL=635;RPP=73.5467;RPPR=0;RPR=855;RUN=1;SAF=722;SAP=6.09408;SAR=768;SRF=0;SRP=0;SRR=0;TYPE=snp	GT:DP:RO:QR:AO:QA:GL	1:40:0:0:39:919:-82.7237,0	1:22:0:0:20:369:-33.1529,0	1:50:0:0:47:1034:-95.0216,0	1:38:0:0:36:885:-84.1537,0	1:34:0:0:32:733:-65.9554,0	1:27:0:0:25:548:-49.3566,0	1:46:0:0:42:1025:-95.6728,0	1:15:0:0:12:299:-26.9164,0	1:37:0:0:35:866:-80.1502,0	1:38:0:0:23:554:-55.8711,0	1:35:0:0:33:818:-75.8508,0	1:34:0:0:34:752:-70.143,0	1:36:0:0:34:776:-70.9322,0	1:40:0:0:35:766:-68.9436,0	1:26:0:0:25:563:-50.6609,0	1:43:0:0:42:1125:-104.239,0	1:38:0:0:37:881:-79.2885,0	1:39:0:0:31:876:-81.8048,0	1:24:0:0:22:537:-48.3496,0	1:44:0:0:41:998:-89.8099,0	1:48:0:0:43:960:-89.4997,0
gi|448814763|ref|NC_000962.3|	234496	.	CC	CGTC	37255.1	.	AB=0;ABP=0;AC=21;AF=1;AN=21;AO=1737;CIGAR=1M2I1M;DP=1778;DPB=3542;DPRA=0;EPP=6.52191;EPPR=3.0103;GTI=0;LEN=2;MEANALT=1.80488;MQM=59.9332;MQMR=60;NS=21;NUMALT=1;ODDS=154.603;PAIRED=0;PAIREDR=0;PAO=13.5;PQA=142.5;PQR=142.5;PRO=13.5;QA=41790;QR=30;RO=2;RPL=630;RPP=287.451;RPPR=3.0103;RPR=1107;RUN=1;SAF=766;SAP=55.5469;SAR=971;SRF=0;SRP=7.35324;SRR=2;TYPE=ins	GT:DP:RO:QR:AO:QA:GL	1:45:0:0:44:1041:-93.6289,0	1:25:0:0:25:602:-54.4142,0	1:59:0:0:57:1340:-120.631,0	1:39:0:0:39:947:-85.4599,0	1:37:0:0:34:797:-71.8089,0	1:33:0:0:29:644:-58.0275,0	1:56:0:0:52:1334:-120.114,0	1:23:0:0:22:522:-47.0872,0	1:40:0:0:38:868:-78.1728,0	1:45:0:0:44:1186:-106.861,0	1:46:0:0:46:1076:-97.0565,0	1:35:0:0:33:784:-70.6595,0	1:37:0:0:37:879:-79.3385,0	1:47:0:0:47:1068:-96.3357,0	1:24:0:0:23:504:-45.3464,0	1:47:0:0:45:1160:-104.509,0	1:35:0:0:33:774:-69.7746,0	1:43:1:10:42:1095:-97.7958,0	1:27:0:0:27:673:-60.8133,0	1:43:0:0:42:1023:-92.1718,0	1:50:1:20:47:1129:-99.8593,0
gi|448814763|ref|NC_000962.3|	238324	.	GAC	GC	773.661	.	AB=0;ABP=0;AC=7;AF=0.333333;AN=21;AO=1037;CIGAR=1M1D1M;DP=2254;DPB=1920;DPRA=2.229;EPP=41.1734;EPPR=3.15506;GTI=4;LEN=1;MEANALT=1.05;MQM=60;MQMR=60;NS=21;NUMALT=1;ODDS=0.75816;PAIRED=0;PAIREDR=0;PAO=15.5;PQA=263.5;PQR=232.5;PRO=14.5;QA=26848;QR=30919;RO=1215;RPL=453;RPP=38.9453;RPPR=91.887;RPR=584;RUN=1;SAF=2;SAP=2237.49;SAR=1035;SRF=969;SRP=937.242;SRR=246;TYPE=del	GT:DP:RO:QR:AO:QA:GL	0:50:28:807:22:599:0,-18.7301	0:58:36:990:22:634:0,-32.0202	1:64:32:867:32:939:-6.49907,0	1:60:28:681:32:854:-15.5926,0	1:44:19:504:25:692:-16.9316,0	0:51:24:701:26:668:0,-2.99566	0:56:36:1000:20:592:0,-36.6976	0:14:11:293:3:85:0,-18.7002	1:59:27:714:32:891:-15.9427,0	0:28:16:417:12:380:0,-3.27581	0:49:33:842:16:433:0,-36.7895	0:42:28:715:14:418:0,-26.6845	0:63:41:1050:22:623:0,-36.1465	0:57:33:906:24:693:0,-19.1539	1:57:27:654:30:808:-13.8868,0	0:53:30:824:22:605:0,-19.7028	1:36:15:423:21:570:-13.2198,0	0:57:30:805:27:754:0,-4.57747	0:50:27:782:23:674:0,-7.0126	0:59:33:981:26:736:0,-22.0567	1:62:31:843:31:880:-3.34388,0
gi|448814763|ref|NC_000962.3|	243144	.	GCCCCCA	GCCCCA,GGCCCCA	3.60659e-13	.	AB=0,0;ABP=0,0;AC=1,0;AF=0.047619,0;AN=21;AO=30,2;CIGAR=1M1D5M,1M1X5M;DP=1612;DPB=1673.29;DPRA=0.815923,0.249688;EPP=10.2485,7.35324;EPPR=172.588;GTI=0;LEN=1,1;MEANALT=3.25,2;MQM=60,60;MQMR=60;NS=21;NUMALT=2;ODDS=31.1766;PAIRED=0,0;PAIREDR=0;PAO=26.3333,14.3333;PQA=642.833,332.333;PQR=1089.83;PRO=45.3333;QA=496,20;QR=35874;RO=1489;RPL=9,2;RPP=13.4334,7.35324;RPPR=4.79677;RPR=21,0;RUN=1,1;SAF=15,2;SAP=3.0103,7.35324;SAR=15,0;SRF=613;SRP=103.882;SRR=876;TYPE=del,snp	GT:DP:RO:QR:AO:QA:GL	0:28:26:650:0,0:0,0:0,-58.5911,-58.5323	0:43:35:730:2,0:27,0:0,-65.9603,-68.3875	0:39:31:682:1,0:26,0:0,-59.0795,-60.343	0:39:34:793:2,0:32,0:0,-73.9768,-76.8533	0:34:30:765:2,0:15,0:0,-67.6349,-68.9747	0:33:31:789:1,0:25,0:0,-69.8319,-72.0228	0:35:26:632:0,0:0,0:0,-59.4948,-59.3332	1:10:3:53:5,2:72,20:-1.69538,0,-4.52855	0:31:29:716:1,0:8,0:0,-63.8419,-64.4905	0:32:26:700:2,0:41,0:0,-61.3624,-65.0494	0:37:27:640:2,0:29,0:0,-58.7607,-61.3047	0:22:22:484:0,0:0,0:0,-43.7778,-43.7778	0:49:44:1053:2,0:33,0:0,-93.4988,-96.2878	0:35:31:737:1,0:20,0:0,-64.5895,-66.2702	0:28:23:560:0,0:0,0:0,-50.5131,-50.5131	0:35:26:638:2,0:36,0:0,-56.2415,-59.4794	0:39:29:733:2,0:50,0:0,-61.5422,-66.0433	0:24:22:552:1,0:8,0:0,-49.1124,-49.8256	0:41:30:770:3,0:49,0:0,-67.0526,-71.3944	0:32:27:681:1,0:25,0:0,-59.125,-61.3753	0:41:32:796:0,0:0,0:0,-71.742,-71.6822
gi|448814763|ref|NC_000962.3|	244694	.	C	G	3773.86	.	AB=0;ABP=0;AC=9;AF=0.473684;AN=19;AO=192;CIGAR=1X;DP=885;DPB=885;DPRA=0.814182;EPP=4.14128;EPPR=3.01343;GTI=0;LEN=1;MEANALT=1;MQM=60;MQMR=60;NS=19;NUMALT=1;ODDS=39.3513;PAIRED=0;PAIREDR=0;PAO=0;PQA=0;PQR=0;PRO=0;QA=4656;QR=17673;RO=693;RPL=158;RPP=176.909;RPPR=821.217;RPR=34;RUN=1;SAF=125;SAP=41.0563;SAR=67;SRF=403;SRP=43.0212;SRR=290;TYPE=snp	GT:DP:RO:QR:AO:QA:GL	1:23:0:0:23:511:-46.2078,0	0:18:18:520:0:0:0,-47.0778	0:13:13:327:0:0:0,-29.6762	.	1:15:0:0:15:381:-34.5367,0	1:11:0:0:11:296:-26.9056,0	0:22:22:663:0:0:0,-59.9549	1:15:1:19:14:275:-23.0448,0	1:21:0:0:21:540:-48.8455,0	1:14:0:0:14:383:-34.7365,0	0:25:25:731:0:0:0,-66.0657	0:16:16:463:0:0:0,-41.9444	1:17:1:13:16:434:-38.0233,0	0:21:21:619:0:0:0,-55.9891	0:16:16:458:0:0:0,-41.493	0:10:10:343:0:0:0,-31.1997	1:29:0:0:29:719:-64.9484,0	0:32:32:997:0:0:0,-90.0179	0:16:16:472:0:0:0,-42.764	1:25:0:0:25:541:-48.9026,0	.
gi|448814763|ref|NC_000962.3|	245007	.	GCT	GCCT,GCAT,GCA	3.12271e-11	.	AB=0,0,0;ABP=0,0,0;AC=0,0,0;AF=0,0,0;AN=21;AO=15,2,6;CIGAR=1M1I2M,2M1I1M,2M1X;DP=769;DPB=786.333;DPRA=0.769968,0.314548,0.601206;EPP=6.62942,7.35324,4.45795;EPPR=10.3662;GTI=0;LEN=1,1,1;MEANALT=1.6,1,1.5;MQM=60,60,60;MQMR=60;NS=21;NUMALT=3;ODDS=25.6664;PAIRED=0,0,0;PAIREDR=0;PAO=7.25,3.25,1.25;PQA=149.25,34.25,34.25;PQR=149.25;PRO=7.25;QA=164,48,144;QR=18247;RO=738;RPL=4,0,0;RPP=10.1038,7.35324,16.0391;RPPR=427.889;RPR=11,2,6;RUN=1,1,1;SAF=14,2,4;SAP=27.4756,7.35324,4.45795;SAR=1,0,2;SRF=371;SRP=3.05738;SRR=367;TYPE=ins,ins,snp	GT:DP:RO:QR:AO:QA:GL	0:16:14:369:2,0,0:16,0,0:0,-31.9483,-33.3654,-33.3654	0:7:7:219:0,0,0:0,0,0:0,-20.0177,-20.0177,-20.0177	0:10:8:230:2,0,0:16,0,0:0,-19.4624,-20.861,-20.861	0:19:17:435:2,0,0:23,0,0:0,-37.215,-39.2701,-39.2701	0:24:21:523:2,0,0:20,0,0:0,-45.3983,-47.1864,-47.1864	0:20:19:484:0,0,0:0,0,0:0,-43.6793,-43.6793,-43.6793	0:14:14:333:0,0,0:0,0,0:0,-30.2003,-30.2003,-30.2003	0:7:5:117:1,0,0:7,0,0:0,-10.0389,-10.6496,-10.6496	0:17:16:382:0,0,0:0,0,0:0,-34.4771,-34.4201,-34.4201	0:8:8:196:0,0,0:0,0,0:0,-17.8811,-17.8811,-17.8811	0:3:3:82:0,0,0:0,0,0:0,-7.65244,-7.65244,-7.65244	0:9:9:240:0,0,0:0,0,0:0,-21.8629,-21.8629,-21.8629	0:7:7:209:0,0,0:0,0,0:0,-19.1038,-19.0423,-19.0423	0:11:9:213:1,0,0:21,0,0:0,-17.2847,-19.1721,-19.1721	0:23:21:564:1,0,0:13,0,0:0,-49.7134,-50.8198,-50.8198	0:9:9:205:0,0,0:0,0,0:0,-18.6751,-18.6213,-18.6213	0:9:7:163:1,0,0:8,0,0:0,-14.0659,-14.7705,-13.3392	0:17:17:477:0,0,0:0,0,0:0,-43.1972,-43.1972,-43.1972	0:22:22:550:0,0,0:0,0,0:0,-49.7417,-49.7417,-49.7417	0:26:24:668:2,0,0:16,0,0:0,-58.8634,-60.2882,-58.8568	0:13:13:356:0,0,0:0,0,0:0,-32.3084,-32.2526,-30.8213
gi|448814763|ref|NC_000962.3|	246224	.	GTT	GT	9.29491e-12	.	AB=0;ABP=0;AC=1;AF=0.047619;AN=21;AO=107;CIGAR=1M1D1M;DP=2386;DPB=2363.67;DPRA=0.893607;EPP=10.3365;EPPR=14.168;GTI=0;LEN=1;MEANALT=1.3913;MQM=60;MQMR=60;NS=21;NUMALT=1;ODDS=26.8677;PAIRED=0;PAIREDR=0;PAO=8;PQA=145.5;PQR=369.5;PRO=18;QA=2015;QR=57107;RO=2270;RPL=51;RPP=3.51765;RPPR=10.0853;RPR=56;RUN=1;SAF=9;SAP=163.76;SAR=98;SRF=1247;SRP=51.0084;SRR=1023;TYPE=del	GT:DP:RO:QR:AO:QA:GL	0:54:48:1296:6:107:0,-107.084	0:58:56:1478:2:26:0,-130.798	0:75:73:1944:2:27:0,-174.437	0:71:65:1739:5:68:0,-150.497	0:53:48:1130:4:62:0,-98.9798	0:45:40:1039:5:92:0,-85.2929	0:66:64:1668:2:26:0,-147.888	1:33:13:337:19:404:-5.99036,0	0:57:53:1383:3:55:0,-119.588	0:60:55:1465:4:76:0,-125.95	0:65:63:1728:1:13:0,-154.44	0:46:44:1164:2:39:0,-101.305	0:80:78:2118:2:30:0,-188.01	0:71:67:1757:4:66:0,-152.264	0:34:32:904:2:25:0,-81.0486	0:56:51:1329:5:71:0,-115.391	0:54:50:1238:4:64:0,-105.735	0:61:56:1436:5:92:0,-121.014	0:57:54:1479:1:14:0,-131.951	0:41:40:1102:1:28:0,-96.6419	0:60:53:1365:6:102:0,-113.727
gi|448814763|ref|NC_000962.3|	246911	.	ACC	AC	7.60616e-14	.	AB=0;ABP=0;AC=1;AF=0.047619;AN=21;AO=51;CIGAR=1M1D1M;DP=2415;DPB=2422.33;DPRA=0.818218;EPP=21.7871;EPPR=7.91152;GTI=0;LEN=1;MEANALT=1.125;MQM=60;MQMR=60;NS=21;NUMALT=1;ODDS=45.7084;PAIRED=0;PAIREDR=0;PAO=16.5;PQA=196.5;PQR=567.5;PRO=30.5;QA=871;QR=62361;RO=2361;RPL=32;RPP=10.206;RPPR=122.87;RPR=19;RUN=1;SAF=47;SAP=81.7368;SAR=4;SRF=1112;SRP=20.2726;SRR=1249;TYPE=del	GT:DP:RO:QR:AO:QA:GL	0:61:59:1687:2:17:0,-150.471	0:47:45:1344:2:16:0,-119.712	0:67:65:1914:2:26:0,-170.047	0:66:66:1901:0:0:0,-171.343	0:56:53:1461:2:16:0,-130.176	0:44:42:1220:2:24:0,-110.935	0:60:57:1567:3:28:0,-138.667	1:23:11:285:12:291:-0.524998,0	0:60:58:1704:1:8:0,-152.823	0:61:58:1717:3:35:0,-151.524	0:65:65:1934:0:0:0,-174.318	0:52:52:1497:0:0:0,-134.99	0:55:53:1533:2:18:0,-136.521	0:69:68:2000:1:10:0,-179.255	0:49:48:1360:1:20:0,-123.899	0:58:58:1650:0:0:0,-151.184	0:44:43:1300:1:10:0,-116.273	0:51:49:1377:2:22:0,-122.099	0:53:51:1509:2:18:0,-134.37	0:63:62:1835:0:0:0,-170.329	0:64:64:1950:0:0:0,-175.764
gi|448814763|ref|NC_000962.3|	247517	.	A	G	953.504	.	AB=0;ABP=0;AC=1;AF=0.047619;AN=21;AO=43;CIGAR=1X;DP=2406;DPB=2406;DPRA=0.836801;EPP=3.0608;EPPR=8.45874;GTI=0;LEN=1;MEANALT=1;MQM=60;MQMR=59.9822;NS=21;NUMALT=1;ODDS=178.212;PAIRED=0;PAIREDR=0;PAO=0;PQA=0;PQR=0;PRO=0;QA=1191;QR=61412;RO=2363;RPL=26;RPP=7.10075;RPPR=22.3312;RPR=17;RUN=1;SAF=16;SAP=9.12072;SAR=27;SRF=1153;SRP=5.99596;SRR=1210;TYPE=snp	GT:DP:RO:QR:AO:QA:GL	0:57:57:1504:0:0:0,-135.275	0:52:52:1538:0:0:0,-138.684	0:66:66:1971:0:0:0,-177.636	0:77:77:2176:0:0:0,-196.079	0:44:44:1204:0:0:0,-108.612	0:37:37:1007:0:0:0,-90.8767	0:56:56:1530:0:0:0,-137.947	0:26:26:699:0:0:0,-63.1687	0:56:56:1566:0:0:0,-141.187	0:58:58:1690:0:0:0,-152.348	0:49:49:1399:0:0:0,-126.169	1:42:0:0:42:1162:-104.833,0	0:75:75:2044:0:0:0,-184.198	0:57:56:1517:1:29:0,-133.877	0:65:65:1871:0:0:0,-168.635	0:64:64:1785:0:0:0,-160.896	0:40:40:1157:0:0:0,-104.398	0:53:53:1557:0:0:0,-140.379	0:47:47:1423:0:0:0,-128.34	0:47:47:1349:0:0:0,-121.67	0:71:71:2017:0:0:0,-181.762
gi|448814763|ref|NC_000962.3|	247791	.	CGG	CG	275.274	.	AB=0;ABP=0;AC=2;AF=0.0952381;AN=21;AO=1276;CIGAR=1M1D1M;DP=2793;DPB=2382;DPRA=0;EPP=121.618;EPPR=4.39319;GTI=2;LEN=1;MEANALT=1.19512;MQM=59.9929;MQMR=60;NS=21;NUMALT=1;ODDS=0.0322533;PAIRED=0;PAIREDR=0;PAO=9.5;PQA=166.5;PQR=280.5;PRO=14.5;QA=30156;QR=38861;RO=1509;RPL=769;RPP=119.827;RPPR=3.33408;RPR=507;RUN=1;SAF=1275;SAP=2765.13;SAR=1;SRF=85;SRP=2583.05;SRR=1424;TYPE=del	GT:DP:RO:QR:AO:QA:GL	0:69:35:965:34:790:0,-15.7836	0:66:40:1105:26:588:0,-46.5676	0:95:52:1451:43:977:0,-42.6978	0:75:44:1249:30:728:0,-46.9179	1:78:34:914:44:1034:-10.7711,0	0:41:24:648:17:415:0,-20.9901	0:90:60:1627:30:798:0,-74.5989	0:26:16:471:9:182:0,-26.0964	0:53:26:694:27:633:0,-5.51924	0:52:30:808:22:455:0,-31.8227	0:78:39:1071:39:894:0,-15.9655	0:47:29:783:18:387:0,-35.6868	1:77:34:985:43:1054:-6.17112,0	0:75:40:1137:35:882:0,-22.9719	0:56:31:873:25:543:0,-31.373	0:60:31:867:29:660:0,-18.6738	0:45:30:831:14:319:0,-46.1175	0:50:25:689:24:579:0,-9.92945	0:51:29:796:22:499:0,-26.7718	0:49:31:859:18:392:0,-42.0803	0:78:42:1150:36:763:0,-34.8776
gi|448814763|ref|NC_000962.3|	249197	.	GCCC	GCC	3803.59	.	AB=0;ABP=0;AC=1;AF=0.047619;AN=21;AO=350;CIGAR=1M1D2M;DP=763;DPB=696.25;DPRA=1.25965;EPP=13.9545;EPPR=32.9489;GTI=1;LEN=1;MEANALT=1.63158;MQM=60;MQMR=60;NS=21;NUMALT=1;ODDS=1.86359;PAIRED=0;PAIREDR=0;PAO=26.1667;PQA=460.333;PQR=592.333;PRO=31.1667;QA=7631;QR=9249;RO=376;RPL=82;RPP=217.651;RPPR=91.8097;RPR=268;RUN=1;SAF=176;SAP=3.03512;SAR=174;SRF=144;SRP=47.7334;SRR=232;TYPE=del	GT:DP:RO:QR:AO:QA:GL	0:25:11:273:12:181:0,-8.35954	0:11:7:176:3:55:0,-10.9274	0:7:6:153:1:21:0,-11.9238	0:16:13:315:1:12:0,-27.3139	0:27:16:394:6:68:0,-29.4118	0:19:7:152:10:136:0,-1.50415	0:13:10:298:3:56:0,-23.7669	0:7:4:95:1:17:0,-7.07766	0:26:19:470:6:115:0,-31.9923	0:15:7:163:5:73:0,-10.5841	0:12:9:248:2:29:0,-19.8267	0:8:4:89:3:41:0,-4.38327	0:12:8:200:4:67:0,-12.0501	1:9:2:50:5:85:-3.11833,0	0:17:9:236:6:125:0,-10.0264	0:6:3:73:3:51:0,-2.05241	0:16:8:212:8:126:0,-7.84503	0:14:11:268:3:31:0,-24.4449	0:21:15:389:3:58:0,-32.2723	0:17:11:301:6:77:0,-20.3012	0:20:15:350:1:15:0,-30.1813
gi|448814763|ref|NC_000962.3|	249522	.	T	C	55933.9	.	AB=0;ABP=0;AC=21;AF=1;AN=21;AO=2311;CIGAR=1X;DP=2311;DPB=2311;DPRA=0;EPP=3.08641;EPPR=0;GTI=0;LEN=1;MEANALT=1;MQM=60;MQMR=0;NS=21;NUMALT=1;ODDS=137.019;PAIRED=0;PAIREDR=0;PAO=0;PQA=0;PQR=0;PRO=0;QA=62103;QR=0;RO=0;RPL=1123;RPP=6.98021;RPPR=0;RPR=1188;RUN=1;SAF=1125;SAP=6.50664;SAR=1186;SRF=0;SRP=0;SRR=0;TYPE=snp	GT:DP:RO:QR:AO:QA:GL	1:58:0:0:58:1743:-157.122,0	1:60:0:0:60:1836:-165.506,0	1:61:0:0:61:1879:-169.368,0	1:58:0:0:58:1732:-156.139,0	1:51:0:0:51:1429:-128.854,0	1:27:0:0:27:804:-72.64,0	1:59:0:0:59:1803:-162.53,0	1:13:0:0:13:349:-31.6725,0	1:64:0:0:64:1982:-178.642,0	1:55:0:0:55:1710:-154.166,0	1:48:0:0:48:1445:-130.32,0	1:35:0:0:35:1043:-94.1459,0	1:59:0:0:59:1729:-155.868,0	1:66:0:0:66:2032:-183.14,0	1:54:0:0:54:1676:-151.109,0	1:48:0:0:48:1433:-129.241,0	1:37:0:0:37:1107:-99.9052,0	1:52:0:0:52:1529:-137.875,0	1:57:0:0:57:1727:-155.692,0	1:59:0:0:59:1799:-162.171,0	1:56:0:0:56:1700:-153.26,0
gi|448814763|ref|NC_000962.3|	249536	.	GCC	GTC	2845.18	.	AB=0;ABP=0;AC=2;AF=0.0952381;AN=21;AO=121;CIGAR=1M1X1M;DP=2324;DPB=2252.33;DPRA=1.08973;EPP=5.18177;EPPR=32.4768;GTI=0;LEN=1;MEANALT=2;MQM=60;MQMR=60;NS=21;NUMALT=1;ODDS=54.4621;PAIRED=0;PAIREDR=0;PAO=4.66667;PQA=94;PQR=340.5;PRO=15.1667;QA=3249;QR=47543;RO=1934;RPL=67;RPP=6.04318;RPPR=26.2924;RPR=54;RUN=1;SAF=64;SAP=3.88966;SAR=57;SRF=1047;SRP=31.7537;SRR=887;TYPE=snp	GT:DP:RO:QR:AO:QA:GL	0:58:48:1279:0:0:0,-115.151	0:63:47:1196:0:0:0,-107.656	0:62:50:1322:0:0:0,-119.026	0:61:53:1292:0:0:0,-120.532	0:52:47:1056:0:0:0,-95.0233	0:30:25:622:0:0:0,-56.0607	0:55:50:1297:0:0:0,-121.151	0:12:10:246:0:0:0,-22.1177	1:66:0:0:65:1707:-153.664,0	0:55:48:1237:0:0:0,-111.397	0:46:39:1007:0:0:0,-90.6549	0:34:30:745:0:0:0,-67.0943	0:60:47:1179:0:0:0,-106.112	0:65:50:1321:0:0:0,-118.918	0:55:46:1151:0:0:0,-103.618	0:48:43:1066:0:0:0,-95.9666	0:34:27:717:0:0:0,-66.8252	0:54:50:1229:0:0:0,-110.721	0:56:48:1196:0:0:0,-107.676	1:57:0:0:56:1542:-141.945,0	0:55:44:1217:0:0:0,-109.585
gi|448814763|ref|NC_000962.3|	250808	.	T	A	1194.83	.	AB=0;ABP=0;AC=1;AF=0.047619;AN=21;AO=57;CIGAR=1X;DP=2479;DPB=2479;DPRA=0.941371;EPP=26.8203;EPPR=3.02466;GTI=0;LEN=1;MEANALT=1;MQM=60;MQMR=59.9579;NS=21;NUMALT=1;ODDS=120.397;PAIRED=0;PAIREDR=0;PAO=0;PQA=0;PQR=0;PRO=0;QA=1436;QR=62841;RO=2420;RPL=31;RPP=3.9627;RPPR=23.1996;RPR=26;RUN=1;SAF=31;SAP=3.9627;SAR=26;SRF=1255;SRP=10.2785;SRR=1165;TYPE=snp	GT:DP:RO:QR:AO:QA:GL	0:71:71:2028:0:0:0,-182.76	0:51:51:1385:0:0:0,-124.894	0:89:89:2510:0:0:0,-226.129	0:73:73:2121:0:0:0,-191.129	0:40:40:1108:0:0:0,-99.9196	0:32:32:918:0:0:0,-82.8861	0:61:61:1789:0:0:0,-161.255	0:23:23:609:0:0:0,-55.0665	0:63:62:1701:0:0:0,-153.082	1:57:0:0:57:1436:-129.464,0	0:45:45:1286:0:0:0,-115.995	0:44:44:1233:0:0:0,-111.227	0:87:86:2403:0:0:0,-216.217	0:66:66:1814:0:0:0,-163.503	0:45:45:1328:0:0:0,-119.786	0:53:53:1479:0:0:0,-133.361	0:39:39:1082:0:0:0,-97.6382	0:41:41:1176:0:0:0,-106.105	0:55:55:1570:0:0:0,-141.554	0:54:54:1533:0:0:0,-138.223	0:71:71:2112:0:0:0,-190.325
gi|448814763|ref|NC_000962.3|	251575	.	G	A	34070	.	AB=0;ABP=0;AC=21;AF=1;AN=21;AO=1466;CIGAR=1X;DP=1466;DPB=1466;DPRA=0;EPP=10.2683;EPPR=0;GTI=0;LEN=1;MEANALT=1;MQM=60;MQMR=0;NS=21;NUMALT=1;ODDS=83.646;PAIRED=0;PAIREDR=0;PAO=0;PQA=0;PQR=0;PRO=0;QA=38221;QR=0;RO=0;RPL=484;RPP=370.359;RPPR=0;RPR=982;RUN=1;SAF=724;SAP=3.49022;SAR=742;SRF=0;SRP=0;SRR=0;TYPE=snp	GT:DP:RO:QR:AO:QA:GL	1:46:0:0:46:1400:-126.273,0	1:38:0:0:38:1092:-98.538,0	1:20:0:0:20:570:-51.5719,0	1:45:0:0:45:1287:-116.09,0	1:28:0:0:28:737:-66.5794,0	1:26:0:0:26:730:-65.9678,0	1:35:0:0:35:965:-87.1088,0	1:7:0:0:7:199:-18.1914,0	1:37:0:0:37:1035:-93.4106,0	1:22:0:0:22:571:-51.6371,0	1:16:0:0:16:429:-38.8712,0	1:17:0:0:17:507:-45.9187,0	1:21:0:0:21:565:-51.1108,0	1:22:0:0:22:663:-59.9586,0	1:46:0:0:46:1429:-128.887,0	1:31:0:0:31:923:-83.346,0	1:29:0:0:29:881:-79.5718,0	1:19:0:0:19:536:-48.5095,0	1:27:0:0:27:792:-71.5559,0	1:32:0:0:32:967:-87.3126,0	1:46:0:0:46:1399:-126.181,0
gi|448814763|ref|NC_000962.3|	253833	.	CGG	CG	4923.49	.	AB=0;ABP=0;AC=8;AF=0.380952;AN=21;AO=1136;CIGAR=1M1D1M;DP=2175;DPB=1862.67;DPRA=0.928947;EPP=284.874;EPPR=7.49744;GTI=1;LEN=1;MEANALT=1.35;MQM=59.9595;MQMR=60;NS=21;NUMALT=1;ODDS=3.27582;PAIRED=0;PAIREDR=0;PAO=56;PQA=1152.5;PQR=1112.5;PRO=55;QA=24813;QR=23850;RO=1024;RPL=599;RPP=10.3581;RPPR=293.318;RPR=537;RUN=1;SAF=927;SAP=988.438;SAR=209;SRF=264;SRP=524.707;SRR=760;TYPE=del	GT:DP:RO:QR:AO:QA:GL	1:72:24:545:48:1010:-40.0334,0	1:63:23:504:39:769:-23.8314,0	0:67:31:719:34:616:0,-11.7743	1:51:18:385:33:688:-27.2632,0	0:49:23:553:25:523:0,-2.7272	0:30:20:409:9:178:0,-20.801	0:54:32:680:22:472:0,-18.7153	1:17:7:126:10:195:-6.22476,0	0:49:24:525:25:480:0,-4.07538	0:41:21:449:20:331:0,-10.6667	0:54:30:726:24:461:0,-23.8936	1:57:21:469:35:716:-22.2141,0	0:67:38:857:29:577:0,-25.2236	0:54:27:678:27:529:0,-13.4613	1:39:16:350:23:455:-9.43006,0	0:63:34:804:28:560:0,-22.7984	0:40:21:481:19:381:0,-9.0251	0:29:16:324:13:209:0,-10.3904	0:48:32:739:15:258:0,-43.3433	1:55:20:434:34:617:-16.4385,0	1:68:29:685:39:748:-5.62768,0
gi|448814763|ref|NC_000962.3|	254832	.	A	C	853.816	.	AB=0;ABP=0;AC=1;AF=0.047619;AN=21;AO=48;CIGAR=1X;DP=2011;DPB=2011;DPRA=1.01989;EPP=9.52472;EPPR=20.5813;GTI=0;LEN=1;MEANALT=1;MQM=60;MQMR=60;NS=21;NUMALT=1;ODDS=155.007;PAIRED=0;PAIREDR=0;PAO=0;PQA=0;PQR=0;PRO=0;QA=1102;QR=51074;RO=1962;RPL=28;RPP=5.9056;RPPR=103.952;RPR=20;RUN=1;SAF=14;SAP=21.1059;SAR=34;SRF=848;SRP=81.3205;SRR=1114;TYPE=snp	GT:DP:RO:QR:AO:QA:GL	1:50:2:42:48:1102:-95.3994,0	0:51:51:1383:0:0:0,-124.718	0:54:54:1527:0:0:0,-137.681	0:52:52:1466:0:0:0,-132.191	0:44:44:1223:0:0:0,-110.324	0:46:46:1304:0:0:0,-117.62	0:62:62:1824:0:0:0,-164.408	0:39:39:989:0:0:0,-89.2546	0:38:37:1030:0:0:0,-92.7041	0:49:49:1390:0:0:0,-125.347	0:38:38:1074:0:0:0,-96.92	0:46:46:1294:0:0:0,-116.713	0:68:68:1935:0:0:0,-174.398	0:45:45:1280:0:0:0,-115.459	0:39:39:1163:0:0:0,-104.935	0:49:49:1360:0:0:0,-122.644	0:41:41:1188:0:0:0,-107.174	0:53:53:1376:0:0:0,-124.077	0:62:62:1725:0:0:0,-155.493	0:46:46:1316:0:0:0,-118.693	0:64:64:1785:0:0:0,-160.895
gi|448814763|ref|NC_000962.3|	258160	.	TGGC	TGC	266.998	.	AB=0;ABP=0;AC=1;AF=0.047619;AN=21;AO=903;CIGAR=1M1D2M;DP=2216;DPB=1938.25;DPRA=1.70623;EPP=1462.3;EPPR=13.064;GTI=5;LEN=1;MEANALT=1.71053;MQM=59.9524;MQMR=60;NS=21;NUMALT=1;ODDS=1.63021;PAIRED=0;PAIREDR=0;PAO=21.3333;PQA=401.167;PQR=580.167;PRO=26.3333;QA=20236;QR=29917;RO=1151;RPL=840;RPP=1454.82;RPPR=33.4392;RPR=63;RUN=1;SAF=902;SAP=1955.17;SAR=1;SRF=67;SRP=1954.3;SRR=1084;TYPE=del	GT:DP:RO:QR:AO:QA:GL	0:52:26:708:15:326:0,-34.4052	0:48:25:722:18:340:0,-37.4176	0:75:39:1092:24:464:0,-56.5623	0:68:32:891:26:564:0,-29.4668	0:49:22:624:25:611:0,-1.27332	0:44:23:625:18:449:0,-18.1953	0:58:24:690:27:557:0,-16.9749	0:21:18:496:1:14:0,-42.4352	0:53:29:782:16:304:0,-43.0618	0:59:28:847:24:428:0,-37.7879	0:59:30:866:20:387:0,-43.1663	0:46:23:666:15:213:0,-40.8582	0:68:27:757:27:538:0,-18.5855	0:64:37:1112:16:350:0,-68.6159	0:44:22:623:13:296:0,-29.4564	0:58:32:906:20:387:0,-47.3061	0:47:25:647:16:331:0,-28.4701	0:56:32:891:19:406:0,-42.6116	0:50:26:694:20:366:0,-29.5795	0:45:23:629:17:335:0,-26.5088	1:52:17:465:26:570:-9.41696,0
gi|448814763|ref|NC_000962.3|	258302	.	GCC	GC	0.242492	.	AB=0;ABP=0;AC=1;AF=0.047619;AN=21;AO=525;CIGAR=1M1D1M;DP=1514;DPB=1354;DPRA=1.28736;EPP=239.271;EPPR=958.494;GTI=0;LEN=1;MEANALT=1.25641;MQM=60;MQMR=60;NS=21;NUMALT=1;ODDS=2.87225;PAIRED=0;PAIREDR=0;PAO=8;PQA=48;PQR=352;PRO=19;QA=11327;QR=24155;RO=978;RPL=143;RPP=239.271;RPPR=62.728;RPR=382;RUN=1;SAF=0;SAP=1143.03;SAR=525;SRF=498;SRP=3.72968;SRR=480;TYPE=del	GT:DP:RO:QR:AO:QA:GL	0:33:16:450:17:353:0,-11.7697	0:46:33:785:13:272:0,-46.1916	0:51:36:869:14:273:0,-59.8889	0:37:25:618:10:164:0,-40.9281	0:23:18:384:5:91:0,-26.3977	0:24:17:460:7:167:0,-29.3697	0:49:37:945:12:193:0,-67.7607	1:23:7:201:16:325:-8.46748,0	0:32:19:480:13:268:0,-17.958	0:30:18:488:12:196:0,-26.3833	0:46:25:593:19:394:0,-15.8606	0:36:17:402:17:299:0,-9.32076	0:44:31:827:13:211:0,-58.4125	0:44:35:876:9:164:0,-64.1378	0:27:20:485:7:139:0,-31.1803	0:44:34:804:9:145:0,-59.3769	0:33:20:489:13:256:0,-21.0115	0:39:25:635:14:257:0,-34.0809	0:29:16:447:13:261:0,-16.8122	0:30:18:481:11:211:0,-24.3668	0:48:31:916:15:304:0,-55.1518
gi|448814763|ref|NC_000962.3|	260231	.	TGG	TG	2312.61	.	AB=0;ABP=0;AC=1;AF=0.047619;AN=21;AO=305;CIGAR=1M1D1M;DP=1142;DPB=1063.67;DPRA=1.05819;EPP=11.7318;EPPR=172.114;GTI=1;LEN=1;MEANALT=1.61765;MQM=60;MQMR=60;NS=21;NUMALT=1;ODDS=5.38176;PAIRED=0;PAIREDR=0;PAO=19.5;PQA=452.5;PQR=410.5;PRO=17.5;QA=6484;QR=18032;RO=809;RPL=172;RPP=13.8392;RPPR=676.733;RPR=133;RUN=1;SAF=43;SAP=344.473;SAR=262;SRF=478;SRP=61.012;SRR=331;TYPE=del	GT:DP:RO:QR:AO:QA:GL	0:32:23:436:8:140:0,-26.6557	0:27:21:469:4:52:0,-37.6013	0:29:23:429:4:62:0,-33.0539	0:42:30:629:10:178:0,-40.6168	0:24:16:301:8:156:0,-13.0429	0:20:15:329:5:77:0,-22.7436	0:23:19:375:4:75:0,-27.0078	1:7:3:60:4:63:-0.227647,0	0:25:18:380:4:60:0,-27.2352	0:48:42:930:5:77:0,-76.8328	0:27:20:388:5:82:0,-27.5728	0:14:9:188:3:51:0,-12.3681	0:39:30:556:6:79:0,-42.9768	0:36:28:589:7:107:0,-43.4331	0:22:16:304:4:59:0,-22.0896	0:19:18:462:1:25:0,-39.3315	0:32:25:552:6:90:0,-41.6456	0:38:29:591:8:139:0,-40.7093	0:22:17:361:4:62:0,-26.971	0:21:18:417:3:51:0,-32.9979	0:32:25:550:6:95:0,-41.0091
gi|448814763|ref|NC_000962.3|	260428	.	AGG	AG	127.852	.	AB=0;ABP=0;AC=1;AF=0.047619;AN=21;AO=34;CIGAR=1M1D1M;DP=421;DPB=422;DPRA=0.777857;EPP=39.7976;EPPR=27.3458;GTI=3;LEN=1;MEANALT=1.07143;MQM=59.7941;MQMR=60;NS=21;NUMALT=1;ODDS=0.0155979;PAIRED=0;PAIREDR=0;PAO=3.75;PQA=71.5;PQR=182.5;PRO=8.75;QA=653;QR=8462;RO=377;RPL=2;RPP=60.4905;RPPR=589.141;RPR=32;RUN=1;SAF=31;SAP=53.0819;SAR=3;SRF=220;SRP=25.8712;SRR=157;TYPE=del	GT:DP:RO:QR:AO:QA:GL	0:9:9:211:0:0:0,-19.223	0:3:3:61:0:0:0,-5.69302	0:6:5:110:1:13:0,-8.81952	0:15:12:255:3:51:0,-18.3379	1:4:2:49:2:50:-0.0955779,0	0:3:3:76:0:0:0,-7.09287	0:17:17:323:0:0:0,-29.2581	0:3:2:33:1:14:0,-1.73495	0:7:6:118:1:15:0,-9.31612	0:19:19:399:0:0:0,-36.0302	0:6:5:103:1:13:0,-8.17514	0:5:5:82:0:0:0,-7.54374	0:6:4:68:2:40:0,-2.48993	0:12:11:217:0:0:0,-19.3986	0:8:5:110:3:59:0,-4.61316	0:12:12:220:0:0:0,-19.9195	0:8:7:136:1:14:0,-11.0339	0:14:11:285:3:54:0,-20.8658	0:14:14:271:0:0:0,-24.5825	0:11:11:218:0:0:0,-19.8175	0:20:15:341:5:66:0,-24.8437
gi|448814763|ref|NC_000962.3|	261592	.	C	T	3862.15	.	AB=0;ABP=0;AC=2;AF=0.0952381;AN=21;AO=144;CIGAR=1X;DP=2458;DPB=2458;DPRA=1.21348;EPP=11.6962;EPPR=3.08634;GTI=0;LEN=1;MEANALT=1;MQM=60;MQMR=60;NS=21;NUMALT=1;ODDS=98.6996;PAIRED=0;PAIREDR=0;PAO=0;PQA=0;PQR=0;PRO=0;QA=4417;QR=60441;RO=2313;RPL=76;RPP=3.9754;RPPR=44.8072;RPR=68;RUN=1;SAF=76;SAP=3.9754;SAR=68;SRF=1279;SRP=59.3625;SRR=1034;TYPE=snp	GT:DP:RO:QR:AO:QA:GL	0:49:49:1354:0:0:0,-122.109	0:57:57:1745:0:0:0,-157.313	0:57:57:1643:0:0:0,-148.121	1:63:0:0:63:1913:-172.43,0	0:38:38:1043:0:0:0,-94.1243	0:30:30:884:0:0:0,-79.8379	0:57:57:1740:0:0:0,-156.863	0:31:31:813:0:0:0,-73.4195	0:51:51:1450:0:0:0,-130.757	0:99:98:2806:0:0:0,-252.649	0:54:54:1527:0:0:0,-137.676	0:43:43:1278:0:0:0,-115.288	0:61:61:1791:0:0:0,-161.442	0:60:60:1684:0:0:0,-151.805	0:43:43:1287:0:0:0,-116.103	0:55:55:1531:0:0:0,-138.034	0:41:41:1168:0:0:0,-105.382	0:99:99:2832:0:0:0,-255.104	0:58:58:1624:0:0:0,-146.402	0:45:45:1377:0:0:0,-124.198	1:81:0:0:81:2504:-225.605,0
gi|448814763|ref|NC_000962.3|	261869	.	TG	CG,CA	6471.69	.	AB=0,0;ABP=0,0;AC=21,0;AF=1,0;AN=21;AO=305,7;CIGAR=1X1M,2X;DP=312;DPB=313.5;DPRA=7.775,0.645695;EPP=69.9984,10.7656;EPPR=0;GTI=1;LEN=1,2;MEANALT=1.025,1.5;MQM=59.9082,60;MQMR=0;NS=21;NUMALT=2;ODDS=0.517176;PAIRED=0,0;PAIREDR=0;PAO=1.5,1;PQA=29.5,29.5;PQR=0;PRO=0.5;QA=7956,168;QR=0;RO=0;RPL=284,7;RPP=495.465,18.2106;RPPR=0;RPR=21,0;RUN=1,1;SAF=93,1;SAP=103.831,10.7656;SAR=212,6;SRF=0;SRP=0;SRR=0;TYPE=snp,mnp	GT:DP:RO:QR:AO:QA:GL	1:9:0:0:9,0:280,0:-25.5029,0,-25.5029	1:4:0:0:4,0:112,0:-10.3585,0,-10.3585	1:3:0:0:3,0:79,0:-7.37276,0,-7.37276	1:12:0:0:12,0:339,0:-30.7873,0,-30.7873	1:2:0:0:2,0:64,0:-6.07837,0,-6.07837	1:8:0:0:8,0:225,0:-20.5279,0,-20.5279	1:3:0:0:3,0:106,0:-9.88916,0,-9.88916	1:2:0:0:2,0:52,0:-4.93931,0,-4.93931	1:5:0:0:5,0:150,0:-13.7963,0,-13.7963	1:5:0:0:5,0:130,0:-11.9574,0,-11.9574	1:5:0:0:5,0:139,0:-12.7861,0,-12.7861	1:3:0:0:3,0:91,0:-8.49174,0,-8.49174	1:2:0:0:2,0:49,0:-4.65469,0,-4.65469	1:4:0:0:4,0:116,0:-10.6829,0,-10.7283	1:6:0:0:6,0:152,0:-13.9324,0,-13.9324	1:7:0:0:7,0:201,0:-18.373,0,-18.373	1:6:0:0:6,0:160,0:-14.6647,0,-14.6647	1:21:0:0:21,0:610,0:-55.1788,0,-55.1788	1:11:0:0:11,0:341,0:-30.9918,0,-30.9918	1:6:0:0:6,0:169,0:-15.4809,0,-15.4809	1:9:0:0:9,0:263,0:-23.9575,0,-23.9575
gi|448814763|ref|NC_000962.3|	262268	.	A	T	46441.7	.	AB=0;ABP=0;AC=21;AF=1;AN=21;AO=1942;CIGAR=1X;DP=1958;DPB=1958;DPRA=0;EPP=3.02819;EPPR=16.582;GTI=0;LEN=1;MEANALT=1;MQM=60;MQMR=60;NS=21;NUMALT=1;ODDS=165.402;PAIRED=0;PAIREDR=0;PAO=0;PQA=0;PQR=0;PRO=0;QA=52020;QR=331;RO=16;RPL=787;RPP=154.436;RPPR=3.55317;RPR=1155;RUN=1;SAF=960;SAP=3.55149;SAR=982;SRF=4;SRP=11.6962;SRR=12;TYPE=snp	GT:DP:RO:QR:AO:QA:GL	1:39:0:0:39:1175:-106.023,0	1:46:0:0:46:1349:-121.678,0	1:57:0:0:57:1726:-155.603,0	1:45:0:0:45:1318:-118.883,0	1:32:3:80:29:805:-65.2428,0	1:42:1:13:41:1249:-111.38,0	1:52:0:0:52:1583:-142.735,0	1:29:0:0:29:856:-77.3214,0	1:28:1:15:27:804:-71.1385,0	1:76:2:40:74:2210:-195.345,0	1:42:1:25:41:1168:-102.878,0	1:31:1:12:30:873:-77.641,0	1:36:0:0:36:1041:-93.9578,0	1:66:2:40:64:1938:-170.881,0	1:21:0:0:21:595:-53.8219,0	1:63:0:0:63:1985:-178.911,0	1:30:0:0:30:923:-83.3539,0	1:86:3:61:83:2551:-224.127,0	1:33:0:0:33:978:-88.2919,0	1:33:1:20:32:906:-79.8039,0	1:58:1:25:57:1675:-148.503,0
gi|448814763|ref|NC_000962.3|	264056	.	AGGGGGC	AGGGGC	27.0039	.	AB=0;ABP=0;AC=1;AF=0.047619;AN=21;AO=617;CIGAR=1M1D5M;DP=2600;DPB=2549.71;DPRA=1.01288;EPP=101.163;EPPR=10.6154;GTI=1;LEN=1;MEANALT=1.42105;MQM=60;MQMR=60;NS=21;NUMALT=1;ODDS=6.21587;PAIRED=0;PAIREDR=0;PAO=32;PQA=646.5;PQR=735.5;PRO=36;QA=14542;QR=48790;RO=1967;RPL=359;RPP=38.9117;RPPR=42.4445;RPR=258;RUN=1;SAF=558;SAP=879.345;SAR=59;SRF=748;SRP=247.912;SRR=1219;TYPE=del	GT:DP:RO:QR:AO:QA:GL	0:66:49:1268:17:398:0,-78.3125	0:60:48:1241:11:250:0,-91.4577	0:65:45:1151:19:438:0,-66.1685	0:69:53:1351:16:393:0,-86.2171	0:56:38:925:18:400:0,-47.2641	0:45:28:747:15:339:0,-36.7576	0:77:57:1416:20:470:0,-81.8988	1:38:15:360:23:530:-15.2885,0	0:67:50:1302:17:423:0,-79.108	0:47:37:956:8:192:0,-68.7726	0:51:35:893:16:371:0,-46.9959	0:58:42:1130:15:358:0,-69.5029	0:73:56:1463:16:382:0,-99.2831	0:75:57:1443:17:386:0,-95.148	0:62:42:1097:19:441:0,-61.9409	0:67:51:1306:15:321:0,-88.6756	0:50:47:1249:3:75:0,-105.659	0:60:48:1143:10:222:0,-82.9043	0:58:47:1205:11:224:0,-88.3313	0:63:46:1208:17:380:0,-74.5483	0:64:44:1168:17:421:0,-67.2475
gi|448814763|ref|NC_000962.3|	264129	.	G	A	64999.1	.	AB=0;ABP=0;AC=21;AF=1;AN=21;AO=2665;CIGAR=1X;DP=2678;DPB=2678;DPRA=0;EPP=4.96666;EPPR=11.6962;GTI=0;LEN=1;MEANALT=1.17073;MQM=59.9917;MQMR=60;NS=21;NUMALT=1;ODDS=241.541;PAIRED=0;PAIREDR=0;PAO=0;PQA=0;PQR=0;PRO=0;QA=72277;QR=103;RO=4;RPL=1353;RPP=4.38;RPPR=3.0103;RPR=1312;RUN=1;SAF=1369;SAP=7.35243;SAR=1296;SRF=2;SRP=3.0103;SRR=2;TYPE=snp	GT:DP:RO:QR:AO:QA:GL	1:64:0:0:63:1941:-174.811,0	1:64:0:0:64:1939:-174.765,0	1:69:0:0:69:2143:-193.116,0	1:79:0:0:79:2418:-217.866,0	1:51:0:0:49:1465:-131.935,0	1:48:1:21:47:1472:-130.642,0	1:78:0:0:77:2336:-210.302,0	1:59:0:0:57:1689:-152.176,0	1:67:0:0:67:2053:-185.023,0	1:63:0:0:63:1968:-177.382,0	1:51:1:35:49:1540:-135.504,0	1:51:0:0:51:1471:-132.649,0	1:80:0:0:80:2426:-218.57,0	1:68:0:0:67:2045:-184.088,0	1:62:0:0:62:1803:-162.511,0	1:70:1:13:69:2058:-184.168,0	1:46:0:0:46:1434:-129.334,0	1:60:0:0:60:1733:-156.219,0	1:63:0:0:63:1807:-162.875,0	1:67:1:34:65:1995:-176.496,0	1:62:0:0:62:1997:-179.994,0
gi|448814763|ref|NC_000962.3|	265554	.	A	C	59428.9	.	AB=0;ABP=0;AC=21;AF=1;AN=21;AO=2467;CIGAR=1X;DP=2468;DPB=2468;DPRA=0;EPP=13.8553;EPPR=0;GTI=0;LEN=1;MEANALT=1.02439;MQM=59.9878;MQMR=0;NS=21;NUMALT=1;ODDS=213.913;PAIRED=0;PAIREDR=0;PAO=0;PQA=0;PQR=0;PRO=0;QA=66218;QR=0;RO=0;RPL=1444;RPP=159.019;RPPR=0;RPR=1023;RUN=1;SAF=1347;SAP=48.3665;SAR=1120;SRF=0;SRP=0;SRR=0;TYPE=snp	GT:DP:RO:QR:AO:QA:GL	1:68:0:0:68:1990:-179.353,0	1:61:0:0:61:1768:-159.371,0	1:69:0:0:69:2055:-185.202,0	1:85:0:0:85:2587:-233.074,0	1:49:0:0:49:1379:-124.362,0	1:39:0:0:39:1201:-108.364,0	1:55:0:0:55:1685:-151.916,0	1:35:0:0:35:1036:-93.5165,0	1:65:0:0:65:1925:-173.455,0	1:52:0:0:52:1517:-136.79,0	1:68:0:0:68:2076:-187.092,0	1:41:0:0:40:1212:-109.258,0	1:66:0:0:66:2032:-183.141,0	1:70:0:0:70:2126:-191.578,0	1:55:0:0:55:1633:-147.227,0	1:58:0:0:58:1644:-148.212,0	1:51:0:0:51:1467:-132.289,0	1:54:0:0:54:1513:-136.423,0	1:68:0:0:68:2056:-185.291,0	1:46:0:0:46:1439:-129.784,0	1:52:0:0:52:1613:-145.433,0
gi|448814763|ref|NC_000962.3|	265727	.	ACC	AC	9.2881e-10	.	AB=0;ABP=0;AC=1;AF=0.047619;AN=21;AO=32;CIGAR=1M1D1M;DP=2070;DPB=2077.67;DPRA=1.06927;EPP=3.0103;EPPR=8.85641;GTI=0;LEN=1;MEANALT=1.18182;MQM=60;MQMR=60;NS=21;NUMALT=1;ODDS=22.2658;PAIRED=0;PAIREDR=0;PAO=12.5;PQA=155.5;PQR=474.5;PRO=25.5;QA=612;QR=50039;RO=2034;RPL=12;RPP=7.35324;RPPR=3.43733;RPR=20;RUN=1;SAF=28;SAP=42.0968;SAR=4;SRF=1199;SRP=144.461;SRR=835;TYPE=del	GT:DP:RO:QR:AO:QA:GL	0:52:51:1309:0:0:0,-118.737	0:46:44:1082:1:14:0,-96.1761	0:69:68:1671:1:13:0,-152.289	0:59:57:1439:2:27:0,-127.181	0:52:52:1257:0:0:0,-113.355	0:37:36:901:0:0:0,-81.2051	0:53:53:1330:0:0:0,-119.939	1:24:9:254:15:356:-9.13556,0	0:53:53:1331:0:0:0,-120.024	0:50:49:1209:1:13:0,-109.45	0:53:51:1288:1:25:0,-113.705	0:43:43:1077:0:0:0,-100.14	0:67:64:1581:3:40:0,-141.307	0:55:55:1385:0:0:0,-124.879	0:46:46:1168:0:0:0,-105.363	0:60:59:1430:1:13:0,-127.627	0:41:38:1006:3:47:0,-87.301	0:51:49:1326:2:37:0,-116.077	0:63:61:1593:2:27:0,-141.041	0:40:40:1027:0:0:0,-92.6743	0:46:46:1135:0:0:0,-108.325
gi|448814763|ref|NC_000962.3|	265773	.	CGG	CG	3024.39	.	AB=0;ABP=0;AC=2;AF=0.0952381;AN=21;AO=959;CIGAR=1M1D1M;DP=1959;DPB=1658.33;DPRA=2.69583;EPP=11.4358;EPPR=82.3526;GTI=1;LEN=1;MEANALT=1.25;MQM=60;MQMR=60;NS=21;NUMALT=1;ODDS=4.71597;PAIRED=0;PAIREDR=0;PAO=14.5;PQA=300.5;PQR=358.5;PRO=17.5;QA=21041;QR=24234;RO=988;RPL=499;RPP=6.45431;RPPR=3.15096;RPR=460;RUN=1;SAF=930;SAP=1841.18;SAR=29;SRF=181;SRP=864.294;SRR=807;TYPE=del	GT:DP:RO:QR:AO:QA:GL	0:48:25:626:23:449:0,-15.9769	0:50:27:652:23:428:0,-20.2098	0:67:34:960:32:609:0,-31.6659	0:44:22:553:20:387:0,-14.9864	0:44:27:707:16:321:0,-34.7913	1:32:12:272:20:363:-6.43895,0	0:56:27:731:29:525:0,-18.6196	0:14:13:283:1:13:0,-24.3858	0:45:28:691:16:317:0,-33.6982	0:41:26:689:15:311:0,-34.0681	0:47:30:766:16:284:0,-43.4469	0:40:24:569:16:302:0,-24.0727	0:67:39:939:26:537:0,-36.2057	0:60:37:884:23:487:0,-35.7454	0:40:19:502:20:352:0,-14.9227	0:58:33:859:25:534:0,-29.2877	0:39:21:522:18:341:0,-16.3434	0:42:24:535:18:377:0,-14.2294	0:58:26:675:31:578:0,-8.7927	1:39:16:388:23:451:-5.62736,0	0:39:25:559:14:259:0,-27.0349
gi|448814763|ref|NC_000962.3|	266742	.	GCC	GC	0.0642692	.	AB=0;ABP=0;AC=1;AF=0.047619;AN=21;AO=59;CIGAR=1M1D1M;DP=2707;DPB=2709.67;DPRA=0.868355;EPP=5.99147;EPPR=3.4084;GTI=0;LEN=1;MEANALT=1.25;MQM=60;MQMR=60;NS=21;NUMALT=1;ODDS=4.32563;PAIRED=0;PAIREDR=0;PAO=18;PQA=157;PQR=418;PRO=29;QA=1137;QR=65697;RO=2640;RPL=28;RPP=3.34154;RPPR=56.9155;RPR=31;RUN=1;SAF=3;SAP=106.394;SAR=56;SRF=1269;SRP=11.5679;SRR=1371;TYPE=del	GT:DP:RO:QR:AO:QA:GL	0:67:65:1565:2:31:0,-138.13	0:66:65:1670:1:27:0,-147.836	0:82:80:2056:2:28:0,-181.445	0:61:60:1559:0:0:0,-140.428	0:42:40:996:2:16:0,-88.3587	0:47:47:1155:0:0:0,-104.183	0:82:79:2106:3:40:0,-187.396	1:29:10:201:19:412:-16.5691,0	0:84:82:2020:1:8:0,-181.207	0:70:66:1773:3:43:0,-157.321	0:65:63:1694:0:0:0,-152.433	0:59:58:1564:1:10:0,-140.008	0:84:84:2125:0:0:0,-193.55	0:49:48:1265:1:18:0,-112.298	0:57:55:1438:1:8:0,-128.828	0:61:61:1582:0:0:0,-142.62	0:53:52:1326:1:8:0,-118.778	0:73:72:1883:0:0:0,-169.527	0:57:56:1520:1:8:0,-136.251	0:67:66:1739:1:15:0,-155.253	0:73:72:1844:1:9:0,-165.294
gi|448814763|ref|NC_000962.3|	267751	.	G	C	34500.8	.	AB=0;ABP=0;AC=21;AF=1;AN=21;AO=1583;CIGAR=1X;DP=1590;DPB=1590;DPRA=0;EPP=3.04459;EPPR=5.80219;GTI=0;LEN=1;MEANALT=1;MQM=59.9716;MQMR=60;NS=21;NUMALT=1;ODDS=110.996;PAIRED=0;PAIREDR=0;PAO=0;PQA=0;PQR=0;PRO=0;QA=39786;QR=107;RO=7;RPL=324;RPP=1202.22;RPPR=5.80219;RPR=1259;RUN=1;SAF=829;SAP=10.7264;SAR=754;SRF=0;SRP=18.2106;SRR=7;TYPE=snp	GT:DP:RO:QR:AO:QA:GL	1:34:0:0:34:906:-81.788,0	1:35:0:0:35:1039:-93.7824,0	1:59:0:0:59:1467:-132.25,0	1:38:1:15:37:996:-88.3829,0	1:36:0:0:36:906:-81.7745,0	1:27:1:14:26:639:-56.3366,0	1:39:0:0:39:1058:-95.4686,0	1:28:3:45:25:637:-53.3742,0	1:31:0:0:31:830:-74.9509,0	1:41:0:0:41:1078:-97.2582,0	1:41:0:0:41:1180:-106.453,0	1:28:0:0:28:780:-70.438,0	1:45:0:0:45:1180:-106.439,0	1:38:0:0:38:1095:-98.8041,0	1:28:0:0:28:731:-66.0326,0	1:39:0:0:39:1033:-93.2166,0	1:20:0:0:20:476:-43.069,0	1:53:0:0:53:1407:-126.866,0	1:31:2:33:29:713:-61.2716,0	1:33:0:0:33:834:-75.2974,0	1:47:0:0:47:1145:-103.269,0
gi|448814763|ref|NC_000962.3|	267938	.	C	A	1392.39	.	AB=0;ABP=0;AC=1;AF=0.047619;AN=21;AO=55;CIGAR=1X;DP=2648;DPB=2648;DPRA=0.848438;EPP=3.99733;EPPR=57.4646;GTI=0;LEN=1;MEANALT=1;MQM=60;MQMR=59.9884;NS=21;NUMALT=1;ODDS=170.07;PAIRED=0;PAIREDR=0;PAO=0;PQA=0;PQR=0;PRO=0;QA=1654;QR=69503;RO=2593;RPL=29;RPP=3.36563;RPPR=3.03124;RPR=26;RUN=1;SAF=39;SAP=23.8959;SAR=16;SRF=1439;SRP=71.0311;SRR=1154;TYPE=snp	GT:DP:RO:QR:AO:QA:GL	0:81:81:2519:0:0:0,-226.938	0:60:60:1735:0:0:0,-156.389	0:85:85:2663:0:0:0,-239.878	0:70:70:2084:0:0:0,-187.802	0:53:53:1461:0:0:0,-131.734	0:37:37:1134:0:0:0,-102.333	0:72:72:2023:0:0:0,-182.298	0:27:27:738:0:0:0,-66.6807	0:61:61:1787:0:0:0,-161.074	0:67:67:2008:0:0:0,-180.947	0:70:70:2098:0:0:0,-189.06	0:55:55:1683:0:0:0,-151.716	0:80:80:2367:0:0:0,-213.262	0:74:74:2245:0:0:0,-202.283	0:50:50:1523:0:0:0,-137.308	1:55:0:0:55:1654:-149.118,0	0:45:45:1388:0:0:0,-125.17	0:86:86:2610:0:0:0,-235.122	0:48:48:1372:0:0:0,-123.73	0:53:53:1629:0:0:0,-146.868	0:64:64:1916:0:0:0,-172.672
gi|448814763|ref|NC_000962.3|	270430	.	G	C	47868.9	.	AB=0;ABP=0;AC=21;AF=1;AN=21;AO=2125;CIGAR=1X;DP=2132;DPB=2132;DPRA=0;EPP=13.8513;EPPR=10.7656;GTI=0;LEN=1;MEANALT=1;MQM=59.9981;MQMR=57;NS=21;NUMALT=1;ODDS=159.541;PAIRED=0;PAIREDR=0;PAO=0;PQA=0;PQR=0;PRO=0;QA=53264;QR=120;RO=7;RPL=1003;RPP=17.481;RPPR=10.7656;RPR=1122;RUN=1;SAF=1040;SAP=5.07959;SAR=1085;SRF=5;SRP=5.80219;SRR=2;TYPE=snp	GT:DP:RO:QR:AO:QA:GL	1:51:1:13:50:1309:-116.748,0	1:49:0:0:49:1366:-123.198,0	1:60:0:0:60:1525:-137.479,0	1:39:0:0:39:1017:-91.7764,0	1:38:1:13:37:985:-87.5979,0	1:25:0:0:25:642:-58.0263,0	1:43:0:0:43:1198:-108.08,0	1:21:0:0:21:562:-50.8379,0	1:44:0:0:44:1195:-107.802,0	1:83:0:0:83:2203:-198.497,0	1:42:1:20:41:1011:-89.2207,0	1:39:1:13:38:1052:-93.641,0	1:49:1:21:48:1232:-109.021,0	1:47:0:0:47:1185:-106.886,0	1:46:0:0:46:1242:-112.03,0	1:45:1:27:44:1061:-93.0167,0	1:53:0:0:53:1422:-128.225,0	1:50:1:13:49:1277:-113.874,0	1:35:0:0:35:971:-87.6553,0	1:42:0:0:42:1112:-100.33,0	1:48:0:0:48:1305:-117.696,0
gi|448814763|ref|NC_000962.3|	270914	.	GCC	GC	4.54592e-08	.	AB=0;ABP=0;AC=1;AF=0.047619;AN=21;AO=16;CIGAR=1M1D1M;DP=651;DPB=667.333;DPRA=0.918424;EPP=37.7539;EPPR=13.8194;GTI=0;LEN=1;MEANALT=1.27273;MQM=60;MQMR=60;NS=21;NUMALT=1;ODDS=18.375;PAIRED=0;PAIREDR=0;PAO=22.5;PQA=586;PQR=586;PRO=22.5;QA=239;QR=16335;RO=630;RPL=16;RPP=37.7539;RPPR=1060.88;RPR=0;RUN=1;SAF=16;SAP=37.7539;SAR=0;SRF=279;SRP=20.8784;SRR=351;TYPE=del	GT:DP:RO:QR:AO:QA:GL	0:20:16:445:2:20:0,-38.3858	0:12:11:345:1:9:0,-30.4565	0:20:17:490:2:25:0,-42.007	0:14:12:335:2:35:0,-27.098	0:12:12:324:0:0:0,-29.4242	0:11:10:290:1:8:0,-25.5837	0:17:15:443:2:29:0,-37.4024	1:3:1:32:2:47:-1.2655,0	0:8:7:167:1:17:0,-13.5666	0:22:22:615:0:0:0,-55.6205	0:12:11:340:0:0:0,-30.7666	0:12:12:354:0:0:0,-32.149	0:14:12:370:1:15:0,-32.1211	0:25:24:645:1:16:0,-56.7098	0:9:9:263:0:0:0,-23.9575	0:5:5:152:0:0:0,-13.9795	0:9:9:226:0:0:0,-20.5886	0:20:19:537:1:18:0,-46.8025	0:21:21:593:0:0:0,-53.6422	0:14:14:413:0:0:0,-37.4565	0:20:20:532:0:0:0,-48.1373
gi|448814763|ref|NC_000962.3|	270998	.	GCC	GC	1516.01	.	AB=0;ABP=0;AC=2;AF=0.0952381;AN=21;AO=133;CIGAR=1M1D1M;DP=434;DPB=425.667;DPRA=0.978348;EPP=4.98585;EPPR=140.408;GTI=1;LEN=1;MEANALT=1.93103;MQM=60;MQMR=60;NS=21;NUMALT=1;ODDS=0.358593;PAIRED=0;PAIREDR=0;PAO=7.33333;PQA=94.3333;PQR=441;PRO=19;QA=2744;QR=6317;RO=263;RPL=24;RPP=120.972;RPPR=77.5257;RPR=109;RUN=1;SAF=66;SAP=3.02663;SAR=67;SRF=168;SRP=47.0095;SRR=95;TYPE=del	GT:DP:RO:QR:AO:QA:GL	1:8:1:23:6:98:-6.73919,0	0:8:5:145:2:29:0,-13.7314	0:7:5:146:2:32:0,-10.3894	0:8:4:93:1:18:0,-6.79896	0:12:7:147:3:38:0,-9.87472	0:9:6:168:2:16:0,-13.8481	0:6:6:151:0:0:0,-15.9061	0:4:2:31:1:27:0,-0.316843	0:8:5:150:2:29:0,-11.026	0:13:10:245:1:9:0,-21.3669	1:4:1:11:2:29:-1.64497,0	0:4:3:80:1:26:0,-4.86579	0:6:2:46:3:36:0,-0.970703	0:9:6:130:2:18:0,-10.1767	0:8:5:78:3:42:0,-3.25592	0:4:3:66:1:12:0,-4.95964	0:6:3:60:2:31:0,-5.46598	0:15:10:229:4:33:0,-18.7406	0:9:7:157:1:8:0,-17.6593	0:21:13:346:4:62:0,-28.3599	0:10:9:215:1:15:0,-26.8343
gi|448814763|ref|NC_000962.3|	271397	.	GTC	GC	2.47061e-12	.	AB=0;ABP=0;AC=1;AF=0.047619;AN=21;AO=431;CIGAR=1M1D1M;DP=1573;DPB=1439;DPRA=1.59243;EPP=54.4052;EPPR=16.5217;GTI=0;LEN=1;MEANALT=1.18919;MQM=60;MQMR=59.9797;NS=21;NUMALT=1;ODDS=28.5187;PAIRED=0;PAIREDR=0;PAO=11;PQA=249;PQR=317;PRO=14;QA=10362;QR=27216;RO=1134;RPL=266;RPP=54.4052;RPPR=12.937;RPR=165;RUN=1;SAF=431;SAP=938.915;SAR=0;SRF=294;SRP=573.866;SRR=840;TYPE=del	GT:DP:RO:QR:AO:QA:GL	0:28:19:540:9:194:0,-31.2005	0:33:26:595:7:154:0,-39.6922	0:35:24:584:11:283:0,-27.0717	0:48:34:844:12:286:0,-50.2367	0:24:16:352:8:182:0,-15.2895	0:26:21:453:5:123:0,-29.6666	0:56:39:898:17:426:0,-44.7016	0:9:9:208:0:0:0,-18.9487	1:35:18:395:17:395:-0.0134061,0	0:50:34:897:16:372:0,-47.2723	0:35:19:409:15:357:0,-4.65923	0:31:22:534:9:268:0,-23.8821	0:27:22:516:5:108:0,-37.6278	0:48:36:782:12:283:0,-44.8866	0:22:14:368:8:193:0,-15.7678	0:30:22:556:8:193:0,-32.6747	0:20:14:320:6:126:0,-17.4759	0:58:37:895:20:496:0,-35.8986	0:24:19:475:5:125:0,-31.4946	0:29:18:471:11:283:0,-16.9215	0:42:32:788:9:211:0,-54.9104
gi|448814763|ref|NC_000962.3|	271622	.	TGGGGGC	TGGGGC	0.000166714	.	AB=0;ABP=0;AC=1;AF=0.047619;AN=21;AO=13;CIGAR=1M1D5M;DP=304;DPB=324.571;DPRA=1.27273;EPP=4.51363;EPPR=125.044;GTI=0;LEN=1;MEANALT=1.1;MQM=60;MQMR=59.9686;NS=21;NUMALT=1;ODDS=10.1678;PAIRED=0;PAIREDR=0;PAO=18.5;PQA=409.5;PQR=545.5;PRO=23.5;QA=290;QR=7017;RO=287;RPL=7;RPP=3.17734;RPPR=39.0325;RPR=6;RUN=1;SAF=11;SAP=16.5402;SAR=2;SRF=179;SRP=41.151;SRR=108;TYPE=del	GT:DP:RO:QR:AO:QA:GL	0:4:3:76:1:25:0,-4.5929	0:5:5:107:0:0:0,-9.8437	0:6:5:115:1:25:0,-8.07968	0:12:10:263:2:43:0,-19.8458	0:6:6:184:0:0:0,-16.8628	0:12:8:205:3:59:0,-13.2065	0:9:9:235:0:0:0,-21.4081	0:3:3:77:0:0:0,-7.18605	0:7:7:173:0:0:0,-15.8161	0:6:6:133:0:0:0,-15.0839	0:8:7:173:1:25:0,-13.3163	1:1:0:0:1:25:-2.49986,0	0:7:6:144:1:25:0,-13.7723	0:5:4:99:1:14:0,-9.73095	0:2:1:22:0:0:0,-1.96494	0:4:4:91:0:0:0,-8.4172	0:6:5:108:0:0:0,-9.82451	0:14:13:314:1:25:0,-25.9981	0:6:5:149:0:0:0,-13.5806	0:2:2:55:0:0:0,-5.22411	0:11:11:286:0:0:0,-25.9966
gi|448814763|ref|NC_000962.3|	273729	.	GTT	GT	753.419	.	AB=0;ABP=0;AC=1;AF=0.047619;AN=21;AO=385;CIGAR=1M1D1M;DP=1145;DPB=1027.67;DPRA=1.67189;EPP=138.516;EPPR=89.0898;GTI=2;LEN=1;MEANALT=1.12121;MQM=60;MQMR=60;NS=21;NUMALT=1;ODDS=0.238612;PAIRED=0;PAIREDR=0;PAO=12;PQA=212;PQR=212;PRO=12;QA=9056;QR=19254;RO=755;RPL=271;RPP=142.035;RPPR=89.0898;RPR=114;RUN=1;SAF=372;SAP=729.923;SAR=13;SRF=188;SRP=416.139;SRR=567;TYPE=del	GT:DP:RO:QR:AO:QA:GL	0:28:23:646:5:117:0,-47.646	0:16:15:441:1:13:0,-38.6768	0:16:14:399:2:50:0,-31.4378	0:33:22:654:11:254:0,-36.0567	0:38:24:632:14:328:0,-27.3839	0:15:7:204:7:171:0,-3.00882	0:19:16:424:3:62:0,-32.6325	0:10:8:194:2:54:0,-12.5708	0:27:16:405:9:198:0,-18.6609	0:22:15:408:7:162:0,-22.1752	0:9:7:190:2:38:0,-13.7583	0:10:7:210:3:79:0,-11.8238	0:17:12:307:5:125:0,-16.3838	0:13:11:335:2:42:0,-26.4585	0:33:18:493:15:295:0,-17.8919	0:13:10:274:3:86:0,-16.9036	1:18:8:195:10:243:-4.31863,0	0:35:25:647:10:229:0,-37.6443	0:42:29:788:12:259:0,-47.6524	0:37:27:738:10:221:0,-46.5727	0:18:15:446:3:54:0,-35.3894
gi|448814763|ref|NC_000962.3|	274072	.	GCC	GC	140.568	.	AB=0;ABP=0;AC=2;AF=0.0952381;AN=21;AO=858;CIGAR=1M1D1M;DP=2098;DPB=1831;DPRA=2.73553;EPP=151.227;EPPR=22.8144;GTI=3;LEN=1;MEANALT=1.2;MQM=60;MQMR=59.9911;NS=21;NUMALT=1;ODDS=0.931812;PAIRED=0;PAIREDR=0;PAO=12;PQA=240.5;PQR=538.5;PRO=23;QA=20532;QR=30292;RO=1232;RPL=311;RPP=143.969;RPPR=20.6359;RPR=547;RUN=1;SAF=3;SAP=1840.17;SAR=855;SRF=1021;SRP=1159.43;SRR=211;TYPE=del	GT:DP:RO:QR:AO:QA:GL	0:50:32:813:18:465:0,-31.3123	0:52:28:713:24:628:0,-7.64292	0:59:34:883:25:594:0,-34.3096	1:50:24:632:26:675:-3.8638,0	0:35:20:499:14:291:0,-18.7577	0:37:25:592:11:260:0,-29.8808	0:52:32:815:20:429:0,-39.3625	0:13:8:171:5:107:0,-5.75979	0:46:30:808:15:342:0,-41.9775	0:56:30:747:24:543:0,-18.3811	0:40:29:817:11:265:0,-49.7129	0:29:16:379:12:302:0,-6.91705	0:55:29:720:26:629:0,-8.1941	0:47:24:654:23:577:0,-6.94878	1:35:17:418:18:487:-6.23235,0	0:56:32:790:24:529:0,-23.5133	0:30:15:385:14:334:0,-6.94699	0:57:34:753:22:491:0,-23.5756	0:49:32:798:17:365:0,-41.9701	0:42:24:658:18:434:0,-20.1902	0:48:32:807:16:385:0,-37.9872
gi|448814763|ref|NC_000962.3|	277308	.	ACC	AC	3.6319e-13	.	AB=0;ABP=0;AC=1;AF=0.047619;AN=21;AO=102;CIGAR=1M1D1M;DP=2341;DPB=2348.33;DPRA=0.985815;EPP=90.2098;EPPR=27.2756;GTI=0;LEN=1;MEANALT=1.17391;MQM=60;MQMR=59.9731;NS=21;NUMALT=1;ODDS=30.9345;PAIRED=0;PAIREDR=0;PAO=22;PQA=358.5;PQR=1096.5;PRO=52;QA=1721;QR=55783;RO=2234;RPL=84;RPP=95.7449;RPPR=31.1014;RPR=18;RUN=1;SAF=101;SAP=215.9;SAR=1;SRF=1084;SRP=7.24438;SRR=1150;TYPE=del	GT:DP:RO:QR:AO:QA:GL	0:75:71:1835:4:68:0,-162.246	0:64:60:1646:1:9:0,-147.335	0:82:77:2063:5:53:0,-181.027	0:72:66:1628:5:84:0,-143.239	0:58:54:1278:4:54:0,-110.227	0:42:37:906:5:62:0,-76.0717	0:73:68:1729:4:57:0,-153.883	1:29:11:307:18:363:-4.96481,0	0:49:48:1278:1:19:0,-113.369	0:44:38:910:6:77:0,-78.0429	0:63:57:1551:6:74:0,-133.858	0:45:44:1168:1:10:0,-104.37	0:74:72:1900:2:19:0,-170.322	0:64:63:1567:1:8:0,-139.973	0:54:52:1339:2:33:0,-117.613	0:55:52:1376:3:47:0,-122.849	0:36:35:892:1:17:0,-81.1624	0:24:24:603:0:0:0,-54.516	0:64:58:1579:6:72:0,-135.756	0:59:58:1559:1:9:0,-145.787	0:63:60:1573:3:34:0,-139.446
gi|448814763|ref|NC_000962.3|	278021	.	T	C	52621.4	.	AB=0;ABP=0;AC=21;AF=1;AN=21;AO=2288;CIGAR=1X;DP=2291;DPB=2291;DPRA=0;EPP=8.20741;EPPR=5.18177;GTI=0;LEN=1;MEANALT=1.04878;MQM=59.9996;MQMR=60;NS=21;NUMALT=1;ODDS=173.367;PAIRED=0;PAIREDR=0;PAO=0;PQA=0;PQR=0;PRO=0;QA=58548;QR=20;RO=1;RPL=1191;RPP=11.3963;RPPR=5.18177;RPR=1097;RUN=1;SAF=990;SAP=93.0429;SAR=1298;SRF=1;SRP=5.18177;SRR=0;TYPE=snp	GT:DP:RO:QR:AO:QA:GL	1:53:0:0:53:1411:-127.232,0	1:46:0:0:46:1216:-109.685,0	1:51:0:0:51:1421:-128.146,0	1:56:0:0:56:1564:-141.01,0	1:39:0:0:39:1076:-97.0957,0	1:47:0:0:47:1199:-108.148,0	1:55:0:0:54:1505:-135.55,0	1:20:0:0:20:528:-47.7755,0	1:59:0:0:59:1693:-152.628,0	1:52:1:20:51:1446:-128.4,0	1:59:0:0:59:1606:-144.786,0	1:50:0:0:50:1441:-129.951,0	1:69:0:0:69:1829:-164.85,0	1:63:0:0:63:1679:-151.349,0	1:61:0:0:61:1605:-144.685,0	1:50:0:0:50:1412:-127.336,0	1:30:0:0:30:767:-69.2731,0	1:35:0:0:35:970:-87.5602,0	1:53:0:0:53:1622:-146.244,0	1:57:0:0:56:1494:-134.573,0	1:62:0:0:62:1688:-152.163,0
gi|448814763|ref|NC_000962.3|	278681	.	C	G	56461.1	.	AB=0;ABP=0;AC=21;AF=1;AN=21;AO=2497;CIGAR=1X;DP=2502;DPB=2502;DPRA=0;EPP=17.4819;EPPR=0;GTI=0;LEN=1;MEANALT=1.12195;MQM=59.9904;MQMR=0;NS=21;NUMALT=1;ODDS=164.433;PAIRED=0;PAIREDR=0;PAO=0;PQA=0;PQR=0;PRO=0;QA=62721;QR=0;RO=0;RPL=1212;RPP=7.64457;RPPR=0;RPR=1285;RUN=1;SAF=1221;SAP=5.64094;SAR=1276;SRF=0;SRP=0;SRR=0;TYPE=snp	GT:DP:RO:QR:AO:QA:GL	1:61:0:0:61:1647:-148.469,0	1:79:0:0:79:2102:-189.4,0	1:89:0:0:89:2268:-204.334,0	1:49:0:0:49:1307:-117.874,0	1:50:0:0:49:1274:-114.766,0	1:55:0:0:54:1338:-120.438,0	1:70:0:0:70:1954:-176.102,0	1:20:0:0:20:462:-41.8068,0	1:66:0:0:66:1755:-158.179,0	1:38:0:0:38:1047:-94.4832,0	1:66:0:0:65:1732:-155.982,0	1:44:0:0:44:1219:-109.953,0	1:58:0:0:57:1563:-140.77,0	1:67:0:0:67:1859:-167.54,0	1:57:0:0:56:1425:-128.316,0	1:58:0:0:58:1479:-133.33,0	1:48:0:0:48:1120:-101.016,0	1:45:0:0:45:1185:-106.888,0	1:43:0:0:43:1150:-103.746,0	1:50:0:0:50:1330:-119.933,0	1:66:0:0:66:1753:-157.995,0
gi|448814763|ref|NC_000962.3|	279542	.	GACGCAAAATCGCCCAATTTCGTGCCGAATTGGGCGATTTTGCGTCTGCT	GT	21714.4	.	AB=0;ABP=0;AC=20;AF=1;AN=20;AO=8;CIGAR=1M48D1M;DP=480;DPB=991;DPRA=0.661017;EPP=4.09604;EPPR=13.9545;GTI=0;LEN=48;MEANALT=1;MQM=60;MQMR=59.9914;NS=20;NUMALT=1;ODDS=43.8981;PAIRED=0;PAIREDR=0;PAO=7.66667;PQA=129.5;PQR=11885.3;PRO=497.5;QA=192;QR=8151;RO=350;RPL=3;RPP=4.09604;RPPR=11.051;RPR=5;RUN=1;SAF=8;SAP=20.3821;SAR=0;SRF=39;SRP=462.022;SRR=311;TYPE=del	GT:DP:RO:QR:AO:QA:GL	1:8:4:79:0:0:-54.8126,0	1:12:8:179:0:0:-49.5705,0	1:13:3:65:0:0:-94.299,0	1:11:8:168:0:0:-50.355,0	1:12:6:135:0:0:-39.755,0	1:6:2:38:0:0:-60.0581,0	1:16:9:214:0:0:-47.7823,0	.	1:8:4:87:0:0:-91.7639,0	1:10:7:162:0:0:-43.7432,0	1:8:4:82:0:0:-88.8861,0	1:8:2:37:0:0:-25.1931,0	1:7:1:18:0:0:-85.9031,0	1:9:4:95:0:0:-65.5618,0	1:4:1:24:0:0:-78.4025,0	1:9:6:129:0:0:-61.265,0	1:13:11:223:0:0:-37.7448,0	1:10:5:115:0:0:-81.4074,0	1:8:7:150:0:0:-42.7783,0	1:12:8:158:0:0:-31.5374,0	1:6:2:41:0:0:-80.4931,0
gi|448814763|ref|NC_000962.3|	280688	.	GTTTT	GTTT,GTT,GT	3.79464e-13	.	AB=0,0,0;ABP=0,0,0;AC=0,0,0;AF=0,0,0;AN=21;AO=172,38,8;CIGAR=1M1D3M,1M2D2M,1M3D1M;DP=2150;DPB=2145;DPRA=1.00005,0.97697,0.830677;EPP=222.986,69.0688,20.3821;EPPR=7.1251;GTI=0;LEN=1,2,3;MEANALT=2.84,3.46667,3.16667;MQM=60,60,60;MQMR=59.9831;NS=21;NUMALT=3;ODDS=64.9997;PAIRED=0,0,0;PAIREDR=0;PAO=19.5,9,5;PQA=445.75,189.75,91.75;PQR=570.75;PRO=24.5;QA=3683,689,147;QR=45080;RO=1837;RPL=98,36,8;RPP=10.2822,69.0688,20.3821;RPPR=73.9644;RPR=74,2,0;RUN=1,1,1;SAF=116,38,8;SAP=48.4597,85.5263,20.3821;SAR=56,0,0;SRF=792;SRP=78.6738;SRR=1045;TYPE=del,del,del	GT:DP:RO:QR:AO:QA:GL	0:50:39:957:4,3,0:99,38,0:0,-77.2401,-82.7361,-86.1491	0:30:28:702:1,0,0:24,0,0:0,-60.9796,-63.139,-63.139	0:89:80:2052:3,1,0:67,24,0:0,-178.654,-182.523,-183.718	0:64:53:1317:1,4,0:18,53,0:0,-116.961,-113.697,-118.46	0:40:32:808:3,0,0:43,0,0:0,-68.8833,-72.7451,-72.7451	0:38:33:808:0,0,1:0,0,25:0,-72.7305,-72.6564,-69.4489	0:44:38:1055:4,1,0:54,7,0:0,-90.2242,-94.3872,-95.0129	0:14:7:170:0,4,3:0,69,55:0,-15.3315,-9.13661,-10.3889	0:62:51:1244:2,1,0:35,23,0:0,-108.845,-109.789,-111.859	0:54:43:1147:8,2,0:137,31,0:0,-90.9727,-100.502,-103.288	0:59:53:1396:3,0,1:61,0,12:0,-120.179,-125.665,-124.587	0:43:37:920:4,0,1:86,0,12:0,-77.9717,-85.5798,-84.5027	0:64:46:1183:10,0,1:153,0,25:0,-92.7623,-106.457,-103.251	0:57:50:1243:5,0,0:102,0,0:0,-102.688,-111.863,-111.863	0:39:25:603:4,1,0:53,9,0:0,-49.5359,-53.4889,-54.2954	0:51:39:999:7,1,0:111,19,0:0,-79.9726,-88.1718,-89.8808	0:33:24:540:2,1,0:34,19,0:0,-45.5535,-46.7786,-47.5302	0:50:43:1141:2,2,1:35,34,18:0,-99.588,-99.6781,-100.161	0:42:36:897:2,2,0:48,19,0:0,-78.3416,-80.9585,-82.6614	0:48:38:923:5,1,0:86,15,0:0,-75.3896,-81.7746,-81.1898	0:52:39:903:1,1,0:13,17,0:0,-80.1135,-79.7527,-81.2816
gi|448814763|ref|NC_000962.3|	282892	.	C	T,G	14194.5	.	AB=0,0;ABP=0,0;AC=21,0;AF=1,0;AN=21;AO=667,5;CIGAR=1X,1X;DP=673;DPB=673;DPRA=3.34,0.299401;EPP=6.55563,13.8677;EPPR=5.18177;GTI=0;LEN=1,1;MEANALT=1,1;MQM=59.9805,60;MQMR=60;NS=21;NUMALT=2;ODDS=0.537796;PAIRED=0,0;PAIREDR=0;PAO=0,0;PQA=0,0;PQR=0;PRO=0;QA=17148,120;QR=18;RO=1;RPL=621,5;RPP=1079.39,13.8677;RPPR=5.18177;RPR=46,0;RUN=1,1;SAF=307,0;SAP=12.1552,13.8677;SAR=360,5;SRF=1;SRP=5.18177;SRR=0;TYPE=snp,snp	GT:DP:RO:QR:AO:QA:GL	1:14:0:0:14,0:429,0:-38.9062,0,-38.9062	1:14:0:0:14,0:380,0:-34.4659,0,-34.4659	1:14:0:0:14,0:430,0:-38.9916,0,-38.9916	1:15:0:0:15,0:389,0:-35.2639,0,-35.2639	1:14:0:0:14,0:411,0:-37.2697,0,-37.2697	1:11:1:18:10,0:281,0:-23.7665,0,-25.3773	1:17:0:0:17,0:450,0:-40.7572,0,-40.7572	1:9:0:0:9,0:251,0:-22.8641,0,-22.8641	1:16:0:0:16,0:402,0:-36.4266,0,-36.4266	1:25:0:0:25,0:700,0:-63.2652,0,-63.2652	1:11:0:0:11,0:311,0:-28.2666,0,-28.2666	1:8:0:0:8,0:201,0:-18.3381,0,-18.3381	1:17:0:0:17,0:437,0:-39.5804,0,-39.5804	1:17:0:0:17,0:458,0:-41.4808,0,-41.4808	1:10:0:0:10,0:257,0:-23.3824,0,-23.3824	1:12:0:0:12,0:375,0:-34.0505,0,-34.0505	1:14:0:0:14,0:409,0:-37.0907,0,-37.0907	1:20:0:0:20,0:572,0:-51.7508,0,-51.7508	1:12:0:0:12,0:353,0:-32.0561,0,-32.0561	1:11:0:0:11,0:288,0:-26.177,0,-26.177	1:16:0:0:16,0:460,0:-41.6783,0,-41.6783
gi|448814763|ref|NC_000962.3|	283575	.	GGGCGG	CGGCG,GGGCG	329.148	.	AB=0,0;ABP=0,0;AC=1,0;AF=0.047619,0;AN=21;AO=7,25;CIGAR=1X3M1D1M,4M1D1M;DP=317;DPB=365;DPRA=1.16883,1.08143;EPP=10.7656,3.79203;EPPR=3.2977;GTI=3;LEN=5,1;MEANALT=2,1.25;MQM=60,59.6;MQMR=60;NS=21;NUMALT=2;ODDS=4.22691;PAIRED=0,0;PAIREDR=0;PAO=0,23.1667;PQA=0,558.833;PQR=900.833;PRO=36.6667;QA=168,568;QR=6676;RO=272;RPL=3,9;RPP=3.32051,7.26639;RPPR=187.458;RPR=4,16;RUN=1,1;SAF=3,19;SAP=3.32051,17.6895;SAR=4,6;SRF=105;SRP=33.6983;SRR=167;TYPE=complex,del	GT:DP:RO:QR:AO:QA:GL	0:4:3:96:0,1:0,13:0,-6.87048,-7.65795	0:2:2:52:0,0:0,0:0,-5.61135,-10.4507	0:8:7:164:0,1:0,29:0,-7.88744,-12.0936	0:3:2:43:0,0:0,0:0,-6.28471,-6.28471	0:7:7:193:0,0:0,0:0,-17.6428,-17.6428	0:6:5:122:0,1:0,25:0,-10.0244,-8.72358	0:1:1:30:0,0:0,0:0,-2.99957,-2.99957	0:1:1:28:0,0:0,0:0,-2.79973,-2.79973	0:6:5:120:0,1:0,14:0,-8.9323,-9.63937	0:10:10:239:0,0:0,0:0,-22.3159,-24.2701	0:6:5:127:0,1:0,23:0,-11.449,-9.38304	0:7:6:151:0,1:0,14:0,-7.84346,-12.4401	0:7:6:168:0,1:0,25:0,-10.2779,-12.898	0:5:5:126:0,0:0,0:0,-12.8881,-13.8399	1:2:2:42:0,0:0,0:-1.74218,0,-5.73207	0:5:5:129:0,0:0,0:0,-11.8671,-11.8671	0:4:3:69:0,0:0,0:0,-4.30367,-6.25049	0:18:13:331:0,5:0,124:0,-24.5685,-21.1686	0:8:8:191:0,0:0,0:0,-16.4545,-17.4273	0:8:8:195:0,0:0,0:0,-14.8801,-17.7923	0:9:7:196:0,1:0,13:0,-16.7393,-16.5377
gi|448814763|ref|NC_000962.3|	283597	.	CGG	CG	264.222	.	AB=0;ABP=0;AC=1;AF=0.05;AN=20;AO=32;CIGAR=1M1D1M;DP=231;DPB=226.333;DPRA=0.910599;EPP=24.9965;EPPR=36.354;GTI=0;LEN=1;MEANALT=1.07143;MQM=60;MQMR=59.9391;NS=20;NUMALT=1;ODDS=2.03467;PAIRED=0;PAIREDR=0;PAO=3.5;PQA=83.5;PQR=119.5;PRO=5.5;QA=635;QR=4866;RO=197;RPL=5;RPP=35.8538;RPPR=16.5131;RPR=27;RUN=1;SAF=10;SAP=12.7819;SAR=22;SRF=83;SRP=13.6031;SRR=114;TYPE=del	GT:DP:RO:QR:AO:QA:GL	0:3:2:49:1:26:0,-2.05386	0:4:4:119:0:0:0,-11.0051	0:5:3:70:2:22:0,-4.44305	0:5:3:82:2:23:0,-6.50912	0:7:7:194:0:0:0,-17.7343	0:2:2:59:0:0:0,-5.60422	.	0:1:1:19:0:0:0,-1.89997	1:2:0:0:2:19:-1.80499,0	0:3:3:77:0:0:0,-7.18598	0:7:7:172:0:0:0,-15.7238	0:4:3:90:1:8:0,-7.59843	0:4:4:78:0:0:0,-7.21468	0:5:4:108:1:16:0,-8.38858	0:2:1:25:1:24:0,-0.0999718	0:3:3:79:0:0:0,-7.3727	0:3:2:31:1:19:0,-1.04501	0:15:13:326:1:16:0,-28.009	0:5:4:122:1:19:0,-9.38284	0:2:2:58:0:0:0,-5.50905	0:5:4:108:1:11:0,-8.88833
gi|448814763|ref|NC_000962.3|	283608	.	CGGCGCT	CGACGCC	3904.39	.	AB=0;ABP=0;AC=21;AF=1;AN=21;AO=198;CIGAR=2M1X3M1X;DP=206;DPB=219;DPRA=0;EPP=14.2405;EPPR=0;GTI=0;LEN=7;MEANALT=1.125;MQM=59.9394;MQMR=0;NS=21;NUMALT=1;ODDS=13.6233;PAIRED=0;PAIREDR=0;PAO=16.5;PQA=414;PQR=138;PRO=5.5;QA=4725;QR=0;RO=0;RPL=31;RPP=205.857;RPPR=0;RPR=167;RUN=1;SAF=96;SAP=3.40511;SAR=102;SRF=0;SRP=0;SRR=0;TYPE=complex	GT:DP:RO:QR:AO:QA:GL	1:3:0:0:3:58:-5.41317,0	1:6:0:0:6:164:-14.0837,0	1:5:0:0:5:121:-10.1839,0	1:6:0:0:6:127:-9.72735,0	1:3:0:0:3:73:-9.06454,0	1:1:0:0:1:30:-2.09596,0	1:1:0:0:1:13:-1.29999,0	1:2:0:0:2:52:-4.93967,0	1:2:0:0:2:39:-2.77409,0	1:5:0:0:5:116:-10.6715,0	1:7:0:0:7:179:-14.466,0	1:3:0:0:3:63:-5.87895,0	1:3:0:0:3:59:-5.50623,0	1:4:0:0:4:94:-8.69396,0	1:3:0:0:3:69:-6.43969,0	1:6:0:0:6:120:-10.0522,0	1:3:0:0:3:65:-6.06647,0	1:10:0:0:9:236:-18.5463,0	1:6:0:0:6:170:-14.6268,0	1:1:0:0:1:8:-0.799998,0	1:6:0:0:6:157:-14.3904,0
gi|448814763|ref|NC_000962.3|	284185	.	TCC	TC,TCCC	1.5644e-09	.	AB=0,0;ABP=0,0;AC=1,0;AF=0.047619,0;AN=21;AO=25,24;CIGAR=1M1D1M,1M1I2M;DP=739;DPB=756;DPRA=0.889543,0.884473;EPP=48.9587,55.1256;EPPR=6.87105;GTI=0;LEN=1,1;MEANALT=1.69231,1.75;MQM=60,60;MQMR=60;NS=21;NUMALT=2;ODDS=21.8333;PAIRED=0,0;PAIREDR=0;PAO=7.33333,14.3333;PQA=36,200;PQR=200;PRO=14.3333;QA=358,291;QR=16800;RO=689;RPL=24,0;RPP=48.9587,55.1256;RPPR=31.4538;RPR=1,24;RUN=1,1;SAF=25,0;SAP=57.2971,55.1256;SAR=0,24;SRF=369;SRP=10.5774;SRR=320;TYPE=del,ins	GT:DP:RO:QR:AO:QA:GL	0:13:10:233:2,1:31,8:0,-18.2047,-20.3382	0:16:15:425:1,0:9,0:0,-37.6263,-38.4242	0:10:10:243:0,0:0,0:0,-22.1116,-22.1116	0:15:12:270:1,1:23,14:0,-22.2154,-23.0881	0:20:14:366:4,2:77,22:0,-26.0834,-31.0368	0:24:21:541:0,3:0,29:0,-48.7248,-46.231	0:22:17:398:5,0:64,0:0,-30.162,-35.8979	0:3:3:83:0,0:0,0:0,-7.74529,-7.74529	0:12:9:232:0,3:0,42:0,-20.9662,-17.2157	0:13:9:251:2,2:28,24:0,-20.1264,-20.5487	0:8:7:173:0,1:0,14:0,-15.6614,-14.4148	1:1:0:0:1,0:7,0:-0.708642,0,-0.708642	0:8:8:182:0,0:0,0:0,-16.5461,-16.6066	0:14:10:274:0,4:0,62:0,-24.6773,-19.1952	0:20:18:449:1,1:25,7:0,-38.2351,-39.8644	0:5:5:130:0,0:0,0:0,-11.9588,-11.9588	0:13:11:266:1,1:10,14:0,-23.1505,-22.7872	0:29:27:684:1,1:17,8:0,-60.1436,-60.9568	0:23:20:433:3,0:27,0:0,-36.6072,-39.0782	0:17:12:310:1,4:20,47:0,-26.1867,-23.7874	0:14:12:321:2,0:20,0:0,-27.2534,-29.0294
gi|448814763|ref|NC_000962.3|	284588	.	C	T	3636.46	.	AB=0;ABP=0;AC=6;AF=0.285714;AN=21;AO=165;CIGAR=1X;DP=768;DPB=768;DPRA=1.12873;EPP=3.12874;EPPR=45.7951;GTI=0;LEN=1;MEANALT=1;MQM=60;MQMR=60;NS=21;NUMALT=1;ODDS=32.9505;PAIRED=0;PAIREDR=0;PAO=0;PQA=0;PQR=0;PRO=0;QA=4340;QR=15341;RO=603;RPL=129;RPP=116.835;RPPR=709.726;RPR=36;RUN=1;SAF=67;SAP=15.6575;SAR=98;SRF=209;SRP=126.258;SRR=394;TYPE=snp	GT:DP:RO:QR:AO:QA:GL	0:26:26:709:0:0:0,-64.0557	1:9:0:0:9:230:-20.9528,0	0:20:20:576:0:0:0,-52.1159	0:18:18:469:0:0:0,-42.4618	0:13:13:371:0:0:0,-33.6616	0:18:18:566:0:0:0,-51.2302	1:12:0:0:12:375:-34.052,0	0:9:9:192:0:0:0,-17.4924	0:15:15:365:0:0:0,-33.0871	0:35:35:998:0:0:0,-90.0685	1:9:0:0:9:268:-24.4122,0	1:10:0:0:10:255:-23.1992,0	0:13:13:322:0:0:0,-29.2216	1:15:0:0:15:399:-36.1674,0	0:22:22:613:0:0:0,-55.4367	0:16:16:444:0:0:0,-40.2262	0:10:10:254:0:0:0,-23.1071	1:27:0:0:27:821:-74.1746,0	0:17:17:484:0:0:0,-43.8356	0:12:12:316:0:0:0,-28.696	0:20:20:526:0:0:0,-47.5909
gi|448814763|ref|NC_000962.3|	285751	.	C	T	95.7976	.	AB=0;ABP=0;AC=1;AF=0.0625;AN=16;AO=6;CIGAR=1X;DP=112;DPB=112;DPRA=0.820755;EPP=3.0103;EPPR=3.09224;GTI=0;LEN=1;MEANALT=1;MQM=60;MQMR=59.8585;NS=16;NUMALT=1;ODDS=10.0624;PAIRED=0;PAIREDR=0;PAO=0;PQA=0;PQR=0;PRO=0;QA=177;QR=2809;RO=106;RPL=3;RPP=3.0103;RPPR=16.8586;RPR=3;RUN=1;SAF=4;SAP=4.45795;SAR=2;SRF=46;SRP=7.02548;SRR=60;TYPE=snp	GT:DP:RO:QR:AO:QA:GL	0:2:2:57:0:0:0,-5.41441	.	.	.	.	0:4:4:88:0:0:0,-8.13961	0:4:4:133:0:0:0,-12.2987	0:3:3:91:0:0:0,-8.49197	0:2:2:42:0:0:0,-3.98832	0:2:2:66:0:0:0,-6.26836	0:1:1:25:0:0:0,-2.49986	.	0:5:5:149:0:0:0,-13.7053	0:1:1:37:0:0:0,-3.69783	1:3:0:0:3:105:-9.79609,0	0:3:3:88:0:0:0,-8.21187	0:1:1:29:0:0:0,-2.89966	0:6:6:200:0:0:0,-18.3274	0:3:3:89:0:0:0,-8.30433	0:5:5:157:0:0:0,-14.4399	0:2:2:70:0:0:0,-6.6474
gi|448814763|ref|NC_000962.3|	285755	.	AGG	AG	101.234	.	AB=0;ABP=0;AC=4;AF=0.235294;AN=17;AO=19;CIGAR=1M1D1M;DP=113;DPB=107.667;DPRA=0.683317;EPP=22.325;EPPR=7.04303;GTI=3;LEN=1;MEANALT=1.07692;MQM=60;MQMR=59.8352;NS=17;NUMALT=1;ODDS=0.29446;PAIRED=0;PAIREDR=0;PAO=0;PQA=0;PQR=10;PRO=1;QA=441;QR=2275;RO=91;RPL=13;RPP=8.61041;RPPR=17.9243;RPR=6;RUN=1;SAF=12;SAP=5.8675;SAR=7;SRF=38;SRP=8.37933;SRR=53;TYPE=del	GT:DP:RO:QR:AO:QA:GL	0:2:2:47:0:0:0,-4.46478	0:1:1:23:0:0:0,-2.29991	.	.	.	1:4:2:46:2:53:-0.664751,0	0:4:2:62:2:50:0,-1.13922	0:3:2:42:1:19:0,-2.95319	1:2:1:16:1:16:-0.000515829,0	0:2:1:35:1:16:0,-1.89865	1:1:0:0:1:11:-1.09999,0	.	0:5:4:105:0:0:0,-9.56277	0:1:1:31:0:0:0,-3.09945	0:4:3:81:0:0:0,-7.32675	0:3:3:87:0:0:0,-8.11883	1:1:0:0:1:34:-3.39891,0	0:6:5:122:1:25:0,-8.72261	0:3:3:80:0:0:0,-7.46567	0:5:3:90:1:25:0,-5.90607	0:2:2:64:0:0:0,-6.07866
[truncated: 5,268,787 more chars]
