# Supplementary material for: Whole Genome Sequencing Demonstrates Limited Transmission within Identified Mycobacterium tuberculosis Clusters in New South Wales, Australia
Source: PLoS One. 2016 Oct 13;11(10):e0163612. doi: 10.1371/journal.pone.0163612 (PMC5063377; doi:10.1371/journal.pone.0163612)
Supplement: S1 File — (ZIP) [file pone.0163612.s005.zip › S1 File/lineage2-bwa-H37Rv-RRE-freebayes-NS21-ODDS99-CIGAR1X-no_AC0-no_AC21.chromcorr.snpEff.vcf]

##fileformat=VCFv4.1
##fileDate=20150816
##source=freeBayes v0.9.21-19-gc003c1e-dirty
##reference=../NC_000962.3.RRE.fna
##phasing=none
##commandline="freebayes -f ../NC_000962.3.RRE.fna -p 1 lineage2-Beijing_10-Beijing_11-LCC-PCC.bam --region NC_000962"
##filter="NS = 21 ODDS > 99 AC > 0 AC < 21 CIGAR = 1X"
##INFO=<ID=DP,Number=1,Type=Integer,Description="Total read depth at the locus">
##INFO=<ID=DPB,Number=1,Type=Float,Description="Total read depth per bp at the locus; bases in reads overlapping / bases in haplotype">
##INFO=<ID=RO,Number=1,Type=Integer,Description="Reference allele observation count, with partial observations recorded fractionally">
##INFO=<ID=AO,Number=A,Type=Integer,Description="Alternate allele observations, with partial observations recorded fractionally">
##INFO=<ID=PRO,Number=1,Type=Float,Description="Reference allele observation count, with partial observations recorded fractionally">
##INFO=<ID=PAO,Number=A,Type=Float,Description="Alternate allele observations, with partial observations recorded fractionally">
##INFO=<ID=QR,Number=1,Type=Integer,Description="Reference allele quality sum in phred">
##INFO=<ID=QA,Number=A,Type=Integer,Description="Alternate allele quality sum in phred">
##INFO=<ID=PQR,Number=1,Type=Float,Description="Reference allele quality sum in phred for partial observations">
##INFO=<ID=PQA,Number=A,Type=Float,Description="Alternate allele quality sum in phred for partial observations">
##INFO=<ID=SRF,Number=1,Type=Integer,Description="Number of reference observations on the forward strand">
##INFO=<ID=SRR,Number=1,Type=Integer,Description="Number of reference observations on the reverse strand">
##INFO=<ID=SAF,Number=A,Type=Integer,Description="Number of alternate observations on the forward strand">
##INFO=<ID=SAR,Number=A,Type=Integer,Description="Number of alternate observations on the reverse strand">
##INFO=<ID=SRP,Number=1,Type=Float,Description="Strand balance probability for the reference allele: Phred-scaled upper-bounds estimate of the probability of observing the deviation between SRF and SRR given E(SRF/SRR) ~ 0.5, derived using Hoeffding's inequality">
##INFO=<ID=SAP,Number=A,Type=Float,Description="Strand balance probability for the alternate allele: Phred-scaled upper-bounds estimate of the probability of observing the deviation between SAF and SAR given E(SAF/SAR) ~ 0.5, derived using Hoeffding's inequality">
##INFO=<ID=AB,Number=A,Type=Float,Description="Allele balance at heterozygous sites: a number between 0 and 1 representing the ratio of reads showing the reference allele to all reads, considering only reads from individuals called as heterozygous">
##INFO=<ID=ABP,Number=A,Type=Float,Description="Allele balance probability at heterozygous sites: Phred-scaled upper-bounds estimate of the probability of observing the deviation between ABR and ABA given E(ABR/ABA) ~ 0.5, derived using Hoeffding's inequality">
##INFO=<ID=RUN,Number=A,Type=Integer,Description="Run length: the number of consecutive repeats of the alternate allele in the reference genome">
##INFO=<ID=RPP,Number=A,Type=Float,Description="Read Placement Probability: Phred-scaled upper-bounds estimate of the probability of observing the deviation between RPL and RPR given E(RPL/RPR) ~ 0.5, derived using Hoeffding's inequality">
##INFO=<ID=RPPR,Number=1,Type=Float,Description="Read Placement Probability for reference observations: Phred-scaled upper-bounds estimate of the probability of observing the deviation between RPL and RPR given E(RPL/RPR) ~ 0.5, derived using Hoeffding's inequality">
##INFO=<ID=RPL,Number=A,Type=Float,Description="Reads Placed Left: number of reads supporting the alternate balanced to the left (5') of the alternate allele">
##INFO=<ID=RPR,Number=A,Type=Float,Description="Reads Placed Right: number of reads supporting the alternate balanced to the right (3') of the alternate allele">
##INFO=<ID=EPP,Number=A,Type=Float,Description="End Placement Probability: Phred-scaled upper-bounds estimate of the probability of observing the deviation between EL and ER given E(EL/ER) ~ 0.5, derived using Hoeffding's inequality">
##INFO=<ID=EPPR,Number=1,Type=Float,Description="End Placement Probability for reference observations: Phred-scaled upper-bounds estimate of the probability of observing the deviation between EL and ER given E(EL/ER) ~ 0.5, derived using Hoeffding's inequality">
##INFO=<ID=DPRA,Number=A,Type=Float,Description="Alternate allele depth ratio.  Ratio between depth in samples with each called alternate allele and those without.">
##INFO=<ID=ODDS,Number=1,Type=Float,Description="The log odds ratio of the best genotype combination to the second-best.">
##INFO=<ID=GTI,Number=1,Type=Integer,Description="Number of genotyping iterations required to reach convergence or bailout.">
##INFO=<ID=TYPE,Number=A,Type=String,Description="The type of allele, either snp, mnp, ins, del, or complex.">
##INFO=<ID=CIGAR,Number=A,Type=String,Description="The extended CIGAR representation of each alternate allele, with the exception that '=' is replaced by 'M' to ease VCF parsing.  Note that INDEL alleles do not have the first matched base (which is provided by default, per the spec) referred to by the CIGAR.">
##INFO=<ID=NUMALT,Number=1,Type=Integer,Description="Number of unique non-reference alleles in called genotypes at this position.">
##INFO=<ID=MEANALT,Number=A,Type=Float,Description="Mean number of unique non-reference allele observations per sample with the corresponding alternate alleles.">
##INFO=<ID=LEN,Number=A,Type=Integer,Description="allele length">
##INFO=<ID=MQM,Number=A,Type=Float,Description="Mean mapping quality of observed alternate alleles">
##INFO=<ID=MQMR,Number=1,Type=Float,Description="Mean mapping quality of observed reference alleles">
##INFO=<ID=PAIRED,Number=A,Type=Float,Description="Proportion of observed alternate alleles which are supported by properly paired read fragments">
##INFO=<ID=PAIREDR,Number=1,Type=Float,Description="Proportion of observed reference alleles which are supported by properly paired read fragments">
##FORMAT=<ID=GT,Number=1,Type=String,Description="Genotype">
##FORMAT=<ID=GQ,Number=1,Type=Float,Description="Genotype Quality, the Phred-scaled marginal (or unconditional) probability of the called genotype">
##FORMAT=<ID=GL,Number=G,Type=Float,Description="Genotype Likelihood, log10-scaled likelihoods of the data given the called genotype for each possible genotype generated from the reference and alternate alleles given the sample ploidy">
##FORMAT=<ID=DP,Number=1,Type=Integer,Description="Read Depth">
##FORMAT=<ID=RO,Number=1,Type=Integer,Description="Reference allele observation count">
##FORMAT=<ID=QR,Number=1,Type=Integer,Description="Sum of quality of the reference observations">
##FORMAT=<ID=AO,Number=A,Type=Integer,Description="Alternate allele observation count">
##FORMAT=<ID=QA,Number=A,Type=Integer,Description="Sum of quality of the alternate observations">
##SnpEffVersion="4.2 (build 2015-12-05), by Pablo Cingolani"
##SnpEffCmd="SnpEff  m_tuberculosis_H37Rv "
##INFO=<ID=ANN,Number=.,Type=String,Description="Functional annotations: 'Allele | Annotation | Annotation_Impact | Gene_Name | Gene_ID | Feature_Type | Feature_ID | Transcript_BioType | Rank | HGVS.c | HGVS.p | cDNA.pos / cDNA.length | CDS.pos / CDS.length | AA.pos / AA.length | Distance | ERRORS / WARNINGS / INFO' ">
##INFO=<ID=LOF,Number=.,Type=String,Description="Predicted loss of function effects for this variant. Format: 'Gene_Name | Gene_ID | Number_of_transcripts_in_gene | Percent_of_transcripts_affected' ">
##INFO=<ID=NMD,Number=.,Type=String,Description="Predicted nonsense mediated decay effects for this variant. Format: 'Gene_Name | Gene_ID | Number_of_transcripts_in_gene | Percent_of_transcripts_affected' ">
##INFO=<ID=AC,Number=A,Type=Integer,Description="Total number of alternate alleles in called genotypes">
##INFO=<ID=AF,Number=A,Type=Float,Description="Estimated allele frequency in the range (0,1]">
##INFO=<ID=NS,Number=1,Type=Integer,Description="Number of samples with data">
##INFO=<ID=AN,Number=1,Type=Integer,Description="Total number of alleles in called genotypes">
#CHROM	POS	ID	REF	ALT	QUAL	FILTER	INFO	FORMAT	Mtb_0058	Mtb_2043	Mtb_2213	Mtb_2400	Mtb_3138	Mtb_3578	Mtb_3715	Mtb_3969	Mtb_4212	Mtb_4277	Mtb_4285	Mtb_4302	Mtb_4541	Mtb_4566	Mtb_4616	Mtb_4628	Mtb_4690	Mtb_4804	Mtb_4805	Mtb_4878	Mtb_4889
NC_000962	2273	.	T	A	2650.81	.	AB=0;ABP=0;AC=1;AF=0.047619;AN=21;ANN=A|synonymous_variant|LOW|dnaN|Rv0002|transcript|Rv0002|protein_coding|1/1|c.222T>A|p.Val74Val|222/1209|222/1209|74/402||;AO=101;CIGAR=1X;DP=2722;DPB=2722;DPRA=1.5414;EPP=9.22372;EPPR=3.30938;GTI=0;LEN=1;MEANALT=1;MQM=60;MQMR=60;NS=21;NUMALT=1;ODDS=126.07;PAIRED=0;PAIREDR=0;PAO=0;PQA=0;PQR=0;PRO=0;QA=3081;QR=72703;RO=2621;RPL=57;RPP=6.64375;RPPR=8.99614;RPR=44;RUN=1;SAF=55;SAP=4.75178;SAR=46;SRF=1226;SRP=26.6728;SRR=1395;TYPE=snp	GT:DP:RO:QR:AO:QA:GL	0:74:74:2361:0:0:0,-212.709	0:58:58:1815:0:0:0,-163.605	0:69:69:2160:0:0:0,-194.629	0:73:73:2403:0:0:0,-216.478	0:81:81:2529:0:0:0,-227.829	0:47:47:1459:0:0:0,-131.551	0:69:69:2229:0:0:0,-200.842	0:52:52:1652:0:0:0,-148.954	0:62:62:1971:0:0:0,-177.641	0:48:48:1565:0:0:0,-141.117	0:54:54:1731:0:0:0,-156.046	0:52:52:1623:0:0:0,-146.33	1:101:0:0:101:3081:-277.526,0	0:63:63:1959:0:0:0,-176.555	0:66:66:2193:0:0:0,-197.614	0:81:81:2466:0:0:0,-222.167	0:51:51:1694:0:0:0,-152.712	0:79:79:2452:0:0:0,-220.896	0:63:63:1927:0:0:0,-173.684	0:54:54:1712:0:0:0,-154.33	0:70:70:2282:0:0:0,-205.615
NC_000962	16315	.	T	C	1510.11	.	AB=0;ABP=0;AC=1;AF=0.047619;AN=21;ANN=C|missense_variant|MODERATE|pknB|Rv0014c|transcript|Rv0014c|protein_coding|1/1|c.1156A>G|p.Thr386Ala|1156/1881|1156/1881|386/626||;AO=58;CIGAR=1X;DP=2361;DPB=2361;DPRA=1.00738;EPP=3.0103;EPPR=5.56098;GTI=0;LEN=1;MEANALT=1;MQM=60;MQMR=60;NS=21;NUMALT=1;ODDS=201.788;PAIRED=0;PAIREDR=0;PAO=0;PQA=0;PQR=0;PRO=0;QA=1776;QR=62016;RO=2302;RPL=35;RPP=8.40154;RPPR=23.6723;RPR=23;RUN=1;SAF=20;SAP=15.1406;SAR=38;SRF=1124;SRP=5.76096;SRR=1178;TYPE=snp	GT:DP:RO:QR:AO:QA:GL	0:43:43:1348:0:0:0,-121.597	0:65:64:1931:0:0:0,-173.958	0:71:71:2125:0:0:0,-191.495	0:74:74:2282:0:0:0,-205.619	0:49:49:1481:0:0:0,-133.555	0:43:43:1326:0:0:0,-119.615	0:68:68:2049:0:0:0,-184.654	0:41:41:1253:0:0:0,-113.048	0:51:51:1541:0:0:0,-138.948	1:58:0:0:58:1776:-160.103,0	0:65:65:1928:0:0:0,-173.773	0:40:40:1249:0:0:0,-112.687	0:83:83:2506:0:0:0,-225.782	0:53:53:1588:0:0:0,-143.185	0:51:51:1372:0:0:0,-123.726	0:46:46:1378:0:0:0,-124.283	0:47:47:1445:0:0:0,-130.313	0:51:51:1497:0:0:0,-134.986	0:53:53:1584:0:0:0,-142.822	0:47:47:1408:0:0:0,-126.987	0:71:71:2141:0:0:0,-192.939
NC_000962	16548	.	C	T	1472.14	.	AB=0;ABP=0;AC=1;AF=0.047619;AN=21;ANN=T|missense_variant|MODERATE|pknB|Rv0014c|transcript|Rv0014c|protein_coding|1/1|c.923G>A|p.Arg308His|923/1881|923/1881|308/626||;AO=57;CIGAR=1X;DP=2188;DPB=2188;DPRA=1.06992;EPP=3.9627;EPPR=7.31554;GTI=0;LEN=1;MEANALT=1;MQM=60;MQMR=60;NS=21;NUMALT=1;ODDS=157.962;PAIRED=0;PAIREDR=0;PAO=0;PQA=0;PQR=0;PRO=0;QA=1718;QR=57063;RO=2131;RPL=26;RPP=3.9627;RPPR=7.86172;RPR=31;RUN=1;SAF=31;SAP=3.9627;SAR=26;SRF=1127;SRP=18.4266;SRR=1004;TYPE=snp	GT:DP:RO:QR:AO:QA:GL	0:39:39:1162:0:0:0,-104.851	0:71:71:2130:0:0:0,-191.952	0:79:79:2350:0:0:0,-211.744	0:66:66:2029:0:0:0,-182.866	0:40:40:1180:0:0:0,-106.467	0:30:30:871:0:0:0,-78.6611	0:62:62:1941:0:0:0,-174.952	0:26:26:725:0:0:0,-65.5142	0:40:40:1232:0:0:0,-111.158	1:57:0:0:57:1718:-154.879,0	0:53:53:1567:0:0:0,-141.291	0:43:43:1252:0:0:0,-112.947	0:59:59:1709:0:0:0,-154.064	0:52:52:1485:0:0:0,-133.905	0:53:53:1664:0:0:0,-150.021	0:41:41:1220:0:0:0,-110.068	0:38:38:1080:0:0:0,-97.4644	0:68:68:2054:0:0:0,-185.117	0:50:50:1489:0:0:0,-134.278	0:49:49:1533:0:0:0,-138.242	0:48:48:1414:0:0:0,-127.524
NC_000962	22813	.	C	G	1902.11	.	AB=0;ABP=0;AC=1;AF=0.047619;AN=21;ANN=G|synonymous_variant|LOW|pstP|Rv0018c|transcript|Rv0018c|protein_coding|1/1|c.369G>C|p.Leu123Leu|369/1545|369/1545|123/514||;AO=76;CIGAR=1X;DP=2446;DPB=2446;DPRA=1.2827;EPP=3.46745;EPPR=18.9747;GTI=0;LEN=1;MEANALT=1;MQM=60;MQMR=60;NS=21;NUMALT=1;ODDS=151.621;PAIRED=0;PAIREDR=0;PAO=0;PQA=0;PQR=0;PRO=0;QA=2217;QR=62835;RO=2370;RPL=35;RPP=4.03889;RPPR=38.9303;RPR=41;RUN=1;SAF=47;SAP=12.2676;SAR=29;SRF=1259;SRP=23.0795;SRR=1111;TYPE=snp	GT:DP:RO:QR:AO:QA:GL	0:67:67:2015:0:0:0,-181.596	0:51:51:1495:0:0:0,-134.806	1:76:0:0:76:2217:-199.776,0	0:57:57:1613:0:0:0,-145.417	0:51:51:1504:0:0:0,-135.619	0:42:42:1295:0:0:0,-116.819	0:83:83:2426:0:0:0,-218.578	0:27:27:787:0:0:0,-71.109	0:55:55:1594:0:0:0,-143.715	0:73:73:2167:0:0:0,-195.275	0:53:53:1643:0:0:0,-148.137	0:50:50:1551:0:0:0,-139.859	0:55:55:1599:0:0:0,-144.162	0:67:67:1928:0:0:0,-173.755	0:32:32:966:0:0:0,-87.2183	0:69:69:2001:0:0:0,-180.326	0:49:49:1408:0:0:0,-126.975	0:56:56:1586:0:0:0,-142.988	0:42:42:1240:0:0:0,-111.867	0:46:46:1422:0:0:0,-128.249	0:61:61:1779:0:0:0,-160.359
NC_000962	24071	.	A	G	847.189	.	AB=0;ABP=0;AC=1;AF=0.047619;AN=21;ANN=G|synonymous_variant|LOW|fhaA|Rv0020c|transcript|Rv0020c|protein_coding|1/1|c.1374T>C|p.Gly458Gly|1374/1584|1374/1584|458/527||;AO=42;CIGAR=1X;DP=2441;DPB=2441;DPRA=0.882559;EPP=13.1438;EPPR=15.8282;GTI=0;LEN=1;MEANALT=1;MQM=60;MQMR=59.9912;NS=21;NUMALT=1;ODDS=195.072;PAIRED=0;PAIREDR=0;PAO=0;PQA=0;PQR=0;PRO=0;QA=1086;QR=63430;RO=2399;RPL=23;RPP=3.83753;RPPR=4.84324;RPR=19;RUN=1;SAF=31;SAP=23.691;SAR=11;SRF=1266;SRP=19.0216;SRR=1133;TYPE=snp	GT:DP:RO:QR:AO:QA:GL	0:57:57:1715:0:0:0,-154.613	0:68:68:2010:0:0:0,-181.151	0:71:71:2054:0:0:0,-185.106	0:60:60:1745:0:0:0,-157.302	0:53:53:1537:0:0:0,-138.584	0:33:33:1053:0:0:0,-95.06	0:50:50:1491:0:0:0,-134.448	0:27:27:780:0:0:0,-70.4749	0:71:71:2057:0:0:0,-185.37	0:48:48:1428:0:0:0,-128.785	0:44:44:1259:0:0:0,-113.571	0:50:50:1442:0:0:0,-130.035	0:60:60:1771:0:0:0,-159.646	0:59:58:1703:1:8:0,-152.73	0:60:59:1688:1:15:0,-150.672	0:65:65:1902:0:0:0,-171.433	1:40:0:0:40:1063:-95.9204,0	0:50:50:1392:0:0:0,-125.527	0:42:42:1246:0:0:0,-112.411	0:51:51:1562:0:0:0,-140.846	0:60:60:1867:0:0:0,-168.296
NC_000962	27463	.	C	G	12157	.	AB=0;ABP=0;AC=9;AF=0.428571;AN=21;ANN=G|upstream_gene_variant|MODIFIER|whiB5|Rv0022c|transcript|Rv0022c|protein_coding||c.-21G>C|||||21|,G|upstream_gene_variant|MODIFIER|Rv0023|Rv0023|transcript|Rv0023|protein_coding||c.-132C>G|||||132|,G|intergenic_region|MODIFIER|whiB5-Rv0023|Rv0022c-Rv0023|intergenic_region|Rv0022c-Rv0023|||n.27463C>G||||||;AO=526;CIGAR=1X;DP=2453;DPB=2453;DPRA=0.848235;EPP=12.5218;EPPR=36.3648;GTI=0;LEN=1;MEANALT=1;MQM=60;MQMR=60;NS=21;NUMALT=1;ODDS=135.118;PAIRED=0;PAIREDR=0;PAO=0;PQA=0;PQR=0;PRO=0;QA=13760;QR=48945;RO=1926;RPL=286;RPP=11.7457;RPPR=20.346;RPR=240;RUN=1;SAF=235;SAP=15.9566;SAR=291;SRF=924;SRP=9.86972;SRR=1002;TYPE=snp	GT:DP:RO:QR:AO:QA:GL	1:63:1:18:62:1543:-137.293,0	0:50:50:1365:0:0:0,-123.097	0:66:66:1761:0:0:0,-158.729	1:67:0:0:67:1821:-164.115,0	1:51:0:0:51:1337:-120.563,0	1:49:0:0:49:1300:-117.244,0	0:56:56:1627:0:0:0,-146.687	1:27:0:0:27:678:-61.2626,0	1:58:0:0:58:1526:-137.563,0	0:72:72:2012:0:0:0,-181.322	0:63:63:1741:0:0:0,-156.938	0:45:45:1271:0:0:0,-114.652	0:67:67:1814:0:0:0,-163.499	0:58:58:1603:0:0:0,-144.519	0:58:58:1571:0:0:0,-141.632	0:49:49:1513:0:0:0,-136.44	1:54:0:0:54:1476:-133.073,0	0:57:56:1564:0:0:0,-140.728	0:54:54:1541:0:0:0,-138.947	1:43:0:0:43:1167:-105.277,0	1:56:0:0:56:1496:-134.862,0
NC_000962	29168	.	C	G	2708.31	.	AB=0;ABP=0;AC=1;AF=0.047619;AN=21;ANN=G|synonymous_variant|LOW|Rv0024|Rv0024|transcript|Rv0024|protein_coding|1/1|c.807C>G|p.Gly269Gly|807/846|807/846|269/281||,G|upstream_gene_variant|MODIFIER|Rv0025|Rv0025|transcript|Rv0025|protein_coding||c.-77C>G|||||77|;AO=137;CIGAR=1X;DP=2568;DPB=2568;DPRA=1.10741;EPP=14.5651;EPPR=19.056;GTI=0;LEN=1;MEANALT=1.5;MQM=59.9927;MQMR=60;NS=21;NUMALT=1;ODDS=117.409;PAIRED=0;PAIREDR=0;PAO=0;PQA=0;PQR=0;PRO=0;QA=3135;QR=62508;RO=2430;RPL=68;RPP=3.02615;RPPR=20.0282;RPR=69;RUN=1;SAF=72;SAP=3.78696;SAR=65;SRF=1262;SRP=10.9062;SRR=1168;TYPE=snp	GT:DP:RO:QR:AO:QA:GL	0:54:54:1393:0:0:0,-125.608	0:69:69:1948:0:0:0,-175.568	0:97:97:2783:0:0:0,-250.692	0:64:64:1807:0:0:0,-162.88	0:41:41:1034:0:0:0,-93.2982	0:27:27:782:0:0:0,-70.654	0:59:59:1665:0:0:0,-150.094	0:20:20:511:0:0:0,-46.239	0:44:44:1210:0:0:0,-109.156	0:86:86:2320:0:0:0,-209.029	0:71:71:1956:0:0:0,-176.282	0:43:43:1180:0:0:0,-106.457	0:78:78:2108:0:0:0,-189.954	0:61:61:1699:0:0:0,-153.157	1:58:0:0:57:1215:-109.392,0	0:56:56:1535:0:0:0,-138.396	0:47:47:1304:0:0:0,-117.616	0:120:120:3312:0:0:0,-298.296	0:47:47:1327:0:0:0,-119.685	0:51:51:1333:0:0:0,-120.216	0:72:72:1949:0:0:0,-175.647
NC_000962	33855	.	G	A	1597.86	.	AB=0;ABP=0;AC=1;AF=0.047619;AN=21;ANN=A|intergenic_region|MODIFIER|Rv0030-bioF2|Rv0030-Rv0032|intergenic_region|Rv0030-Rv0032|||n.33855G>A||||||;AO=67;CIGAR=1X;DP=2577;DPB=2577;DPRA=1.06773;EPP=3.30199;EPPR=13.293;GTI=0;LEN=1;MEANALT=1;MQM=60;MQMR=59.9944;NS=21;NUMALT=1;ODDS=185.987;PAIRED=0;PAIREDR=0;PAO=0;PQA=0;PQR=0;PRO=0;QA=1874;QR=64059;RO=2509;RPL=43;RPP=14.7103;RPPR=9.56107;RPR=24;RUN=1;SAF=39;SAP=6.93191;SAR=28;SRF=1210;SRP=9.86571;SRR=1299;TYPE=snp	GT:DP:RO:QR:AO:QA:GL	0:67:67:1857:0:0:0,-167.367	0:46:46:1221:0:0:0,-110.137	0:75:75:2038:0:0:0,-183.652	0:77:77:2097:0:0:0,-188.965	0:52:52:1309:0:0:0,-118.04	0:53:53:1381:0:0:0,-124.518	0:56:56:1556:0:0:0,-140.277	0:46:46:1169:0:0:0,-105.451	0:70:70:1928:0:0:0,-173.755	0:64:64:1715:0:0:0,-154.583	0:67:67:1890:0:0:0,-170.347	0:51:51:1475:0:0:0,-133.009	0:62:62:1776:0:0:0,-160.087	0:69:69:1908:0:0:0,-171.957	0:51:51:1415:0:0:0,-127.596	0:70:70:1904:0:0:0,-171.59	0:41:40:1092:0:0:0,-98.2077	0:50:50:1273:0:0:0,-114.793	1:67:0:0:67:1874:-168.902,0	0:50:50:1447:0:0:0,-130.485	0:54:54:1472:0:0:0,-132.722
NC_000962	34891	.	G	A	1687.48	.	AB=0;ABP=0;AC=1;AF=0.047619;AN=21;ANN=A|synonymous_variant|LOW|bioF2|Rv0032|transcript|Rv0032|protein_coding|1/1|c.597G>A|p.Pro199Pro|597/2316|597/2316|199/771||;AO=67;CIGAR=1X;DP=2979;DPB=2979;DPRA=0.934387;EPP=3.04271;EPPR=6.876;GTI=0;LEN=1;MEANALT=1;MQM=60;MQMR=59.9928;NS=21;NUMALT=1;ODDS=170.77;PAIRED=0;PAIREDR=0;PAO=0;PQA=0;PQR=0;PRO=0;QA=1989;QR=75547;RO=2912;RPL=37;RPP=4.59839;RPPR=14.849;RPR=30;RUN=1;SAF=31;SAP=3.82055;SAR=36;SRF=1407;SRP=10.172;SRR=1505;TYPE=snp	GT:DP:RO:QR:AO:QA:GL	0:72:72:1923:0:0:0,-173.307	0:59:59:1632:0:0:0,-147.132	1:68:1:27:67:1989:-176.565,0	0:84:84:2277:0:0:0,-205.161	0:47:47:1176:0:0:0,-106.076	0:70:70:1985:0:0:0,-178.9	0:85:85:2507:0:0:0,-225.875	0:50:50:1376:0:0:0,-124.097	0:91:91:2521:0:0:0,-227.127	0:61:61:1684:0:0:0,-151.806	0:57:57:1689:0:0:0,-152.264	0:53:53:1488:0:0:0,-134.177	0:78:78:2081:0:0:0,-187.527	0:62:62:1811:0:0:0,-163.248	0:70:70:1963:0:0:0,-176.91	0:86:86:2524:0:0:0,-227.406	0:59:59:1641:0:0:0,-147.926	0:80:80:2174:0:0:0,-195.896	0:53:53:1506:0:0:0,-135.794	0:76:76:2274:0:0:0,-204.893	0:97:97:2784:0:0:0,-250.796
NC_000962	37786	.	C	T	12277.8	.	AB=0;ABP=0;AC=9;AF=0.428571;AN=21;ANN=T|synonymous_variant|LOW|fadD34|Rv0035|transcript|Rv0035|protein_coding|1/1|c.528C>T|p.Tyr176Tyr|528/1689|528/1689|176/562||;AO=463;CIGAR=1X;DP=2212;DPB=2212;DPRA=0.825129;EPP=10.1438;EPPR=10.7588;GTI=0;LEN=1;MEANALT=1;MQM=60;MQMR=60;NS=21;NUMALT=1;ODDS=172.908;PAIRED=0;PAIREDR=0;PAO=0;PQA=0;PQR=0;PRO=0;QA=13926;QR=46344;RO=1749;RPL=190;RPP=35.3197;RPPR=173.899;RPR=273;RUN=1;SAF=209;SAP=12.5076;SAR=254;SRF=757;SRP=71.5749;SRR=992;TYPE=snp	GT:DP:RO:QR:AO:QA:GL	1:42:1:13:41:1307:-116.597,0	0:56:56:1835:0:0:0,-165.42	0:60:60:1929:0:0:0,-173.874	1:70:1:13:69:2102:-188.122,0	1:57:0:0:57:1707:-153.885,0	1:34:0:0:34:995:-89.8173,0	0:73:73:2272:0:0:0,-204.73	1:31:0:0:31:899:-81.1838,0	1:53:0:0:53:1614:-145.521,0	0:48:48:1540:0:0:0,-138.879	0:31:31:971:0:0:0,-87.6756	0:43:43:1343:0:0:0,-121.146	0:58:58:1819:0:0:0,-163.972	0:57:57:1795:0:0:0,-161.815	0:35:35:1099:0:0:0,-99.1837	0:46:46:1478:0:0:0,-133.3	1:40:0:0:40:1266:-114.22,0	0:51:51:1580:0:0:0,-142.464	0:27:27:769:0:0:0,-69.4796	1:43:0:0:43:1361:-122.766,0	1:53:0:0:53:1667:-150.289,0
NC_000962	39680	.	C	T	8153.3	.	AB=0;ABP=0;AC=6;AF=0.285714;AN=21;ANN=T|stop_gained|HIGH|Rv0036c|Rv0036c|transcript|Rv0036c|protein_coding|1/1|c.150G>A|p.Trp50*|150/774|150/774|50/257||;AO=346;CIGAR=1X;DP=1746;DPB=1746;DPRA=1.02682;EPP=18.7001;EPPR=26.8593;GTI=0;LEN=1;MEANALT=1;MQM=60;MQMR=59.9679;NS=21;NUMALT=1;ODDS=118.543;PAIRED=0;PAIREDR=0;PAO=0;PQA=0;PQR=0;PRO=0;QA=9306;QR=36088;RO=1400;RPL=159;RPP=7.93063;RPPR=11.051;RPR=187;RUN=1;SAF=149;SAP=17.47;SAR=197;SRF=622;SRP=40.7567;SRR=778;TYPE=snp	GT:DP:RO:QR:AO:QA:GL	0:27:27:720:0:0:0,-65.053	1:38:1:12:37:1040:-92.6597,0	0:42:42:1254:0:0:0,-113.118	0:42:42:1251:0:0:0,-112.855	0:31:31:893:0:0:0,-80.6429	0:23:23:687:0:0:0,-62.1137	1:42:0:0:42:1243:-112.141,0	0:21:21:591:0:0:0,-53.461	0:42:42:1204:0:0:0,-108.619	0:37:37:1084:0:0:0,-97.8323	1:37:0:0:37:993:-89.6205,0	1:40:0:0:40:1088:-98.1697,0	0:45:45:1221:0:0:0,-110.141	1:51:1:35:50:1442:-126.54,0	0:44:44:1151:0:0:0,-103.835	0:42:42:1159:0:0:0,-104.565	0:31:31:880:0:0:0,-79.4688	1:29:0:0:29:836:-75.5049,0	0:30:30:903:0:0:0,-81.549	0:54:54:1564:0:0:0,-141.017	0:50:50:1391:0:0:0,-125.435
NC_000962	40413	.	C	T	964.44	.	AB=0;ABP=0;AC=1;AF=0.047619;AN=21;ANN=T|missense_variant|MODERATE|Rv0037c|Rv0037c|transcript|Rv0037c|protein_coding|1/1|c.790G>A|p.Ala264Thr|790/1326|790/1326|264/441||;AO=44;CIGAR=1X;DP=2086;DPB=2086;DPRA=0.881921;EPP=4.78696;EPPR=10.8752;GTI=0;LEN=1;MEANALT=1;MQM=60;MQMR=59.9936;NS=21;NUMALT=1;ODDS=114.886;PAIRED=0;PAIREDR=0;PAO=0;PQA=0;PQR=0;PRO=0;QA=1194;QR=52831;RO=2042;RPL=27;RPP=7.94546;RPPR=10.5137;RPR=17;RUN=1;SAF=22;SAP=3.0103;SAR=22;SRF=1059;SRP=9.15253;SRR=983;TYPE=snp	GT:DP:RO:QR:AO:QA:GL	0:56:56:1539:0:0:0,-138.756	0:60:60:1716:0:0:0,-154.69	0:58:58:1643:0:0:0,-148.122	0:50:50:1407:0:0:0,-126.89	0:35:35:992:0:0:0,-89.5454	0:34:34:871:0:0:0,-78.6346	0:56:56:1688:0:0:0,-152.181	0:25:25:743:0:0:0,-67.1527	0:45:45:1232:0:0:0,-111.132	0:46:46:1323:0:0:0,-119.33	0:48:48:1356:0:0:0,-122.301	1:45:1:33:44:1194:-104.41,0	0:54:54:1515:0:0:0,-136.598	0:41:41:1173:0:0:0,-105.833	0:34:34:878:0:0:0,-79.266	0:39:39:1069:0:0:0,-96.4665	0:37:37:1045:0:0:0,-94.3123	0:46:46:1275:0:0:0,-115.006	0:46:46:1263:0:0:0,-113.926	0:45:45:1353:0:0:0,-122.042	0:56:56:1597:0:0:0,-143.982
NC_000962	43985	.	G	A	4677.79	.	AB=0;ABP=0;AC=3;AF=0.142857;AN=21;ANN=A|missense_variant|MODERATE|leuS|Rv0041|transcript|Rv0041|protein_coding|1/1|c.424G>A|p.Val142Ile|424/2910|424/2910|142/969||;AO=191;CIGAR=1X;DP=2438;DPB=2438;DPRA=1.08281;EPP=5.56832;EPPR=8.74001;GTI=0;LEN=1;MEANALT=1;MQM=60;MQMR=60;NS=21;NUMALT=1;ODDS=136.913;PAIRED=0;PAIREDR=0;PAO=0;PQA=0;PQR=0;PRO=0;QA=5349;QR=57787;RO=2247;RPL=91;RPP=3.93119;RPPR=15.3501;RPR=100;RUN=1;SAF=109;SAP=11.2983;SAR=82;SRF=1113;SRP=3.43648;SRR=1134;TYPE=snp	GT:DP:RO:QR:AO:QA:GL	0:56:56:1571:0:0:0,-141.636	1:72:0:0:72:1986:-178.977,0	0:78:78:2208:0:0:0,-198.958	0:59:59:1595:0:0:0,-143.795	0:54:54:1497:0:0:0,-134.98	0:57:57:1604:0:0:0,-144.608	0:58:58:1641:0:0:0,-147.941	0:30:30:847:0:0:0,-76.4979	0:62:62:1741:0:0:0,-156.939	0:37:37:953:0:0:0,-86.0151	1:57:0:0:57:1583:-142.712,0	0:47:47:1366:0:0:0,-123.197	0:69:69:1932:0:0:0,-174.124	1:63:1:13:62:1780:-159.134,0	0:57:57:1583:0:0:0,-142.697	0:53:53:1428:0:0:0,-128.765	0:43:43:1132:0:0:0,-102.123	0:51:51:1428:0:0:0,-128.775	0:54:54:1572:0:0:0,-141.735	0:41:41:1194:0:0:0,-107.73	0:61:61:1786:0:0:0,-160.983
NC_000962	45106	.	C	A	11952	.	AB=0;ABP=0;AC=11;AF=0.52381;AN=21;ANN=A|missense_variant|MODERATE|leuS|Rv0041|transcript|Rv0041|protein_coding|1/1|c.1545C>A|p.Phe515Leu|1545/2910|1545/2910|515/969||;AO=664;CIGAR=1X;DP=2433;DPB=2433;DPRA=0.908984;EPP=3.02338;EPPR=3.45393;GTI=0;LEN=1;MEANALT=1.08333;MQM=60;MQMR=60;NS=21;NUMALT=1;ODDS=154.333;PAIRED=0;PAIREDR=0;PAO=0;PQA=0;PQR=0;PRO=0;QA=13558;QR=44957;RO=1767;RPL=282;RPP=35.7132;RPPR=123.405;RPR=382;RUN=1;SAF=275;SAP=45.511;SAR=389;SRF=737;SRP=108.51;SRR=1030;TYPE=snp	GT:DP:RO:QR:AO:QA:GL	1:57:0:0:57:1138:-102.61,0	0:67:67:1953:0:0:0,-176.019	0:70:70:2016:0:0:0,-181.676	1:63:0:0:63:1279:-115.3,0	1:57:0:0:56:1186:-106.728,0	1:34:0:0:34:785:-70.8716,0	0:69:69:2043:0:0:0,-184.121	1:45:0:0:45:884:-79.7488,0	1:63:0:0:63:1164:-104.94,0	1:46:0:0:46:965:-87.0521,0	0:73:73:1976:0:0:0,-178.08	0:38:38:1055:0:0:0,-95.2057	1:80:0:0:80:1644:-148.149,0	0:65:64:1783:0:0:0,-160.596	0:45:45:1268:0:0:0,-114.377	0:39:39:1057:0:0:0,-95.3818	1:41:0:0:41:757:-68.3112,0	0:48:48:1383:0:0:0,-124.73	0:75:75:2127:0:0:0,-191.675	1:51:0:0:51:949:-85.589,0	1:58:0:0:58:1127:-101.616,0
NC_000962	56773	.	T	G	1192.26	.	AB=0;ABP=0;AC=1;AF=0.047619;AN=21;ANN=G|missense_variant|MODERATE|Rv0051|Rv0051|transcript|Rv0051|protein_coding|1/1|c.1078T>G|p.Trp360Gly|1078/1683|1078/1683|360/560||;AO=59;CIGAR=1X;DP=2700;DPB=2700;DPRA=1.02632;EPP=3.93042;EPPR=5.14888;GTI=0;LEN=1;MEANALT=1;MQM=60;MQMR=59.9962;NS=21;NUMALT=1;ODDS=178.162;PAIRED=0;PAIREDR=0;PAO=0;PQA=0;PQR=0;PRO=0;QA=1426;QR=70446;RO=2641;RPL=24;RPP=7.46366;RPPR=47.6476;RPR=35;RUN=1;SAF=29;SAP=3.0471;SAR=30;SRF=1229;SRP=30.5455;SRR=1412;TYPE=snp	GT:DP:RO:QR:AO:QA:GL	0:69:69:2018:0:0:0,-181.86	0:56:56:1623:0:0:0,-146.326	0:85:85:2610:0:0:0,-235.139	0:53:53:1515:0:0:0,-136.596	0:50:50:1380:0:0:0,-124.448	0:33:33:898:0:0:0,-81.077	0:76:76:2340:0:0:0,-210.846	0:26:26:709:0:0:0,-64.0722	0:64:64:1925:0:0:0,-173.503	0:52:52:1562:0:0:0,-140.844	0:76:76:2259:0:0:0,-203.554	0:69:69:2126:0:0:0,-191.584	0:71:71:2193:0:0:0,-197.617	0:77:76:2230:1:13:0,-199.641	0:61:61:1856:0:0:0,-167.291	1:58:0:0:58:1413:-127.395,0	0:54:54:1612:0:0:0,-145.345	0:60:60:1762:0:0:0,-158.827	0:67:67:2033:0:0:0,-183.223	0:53:53:1658:0:0:0,-149.49	0:70:70:2057:0:0:0,-185.362
NC_000962	59400	.	C	T	5825.09	.	AB=0;ABP=0;AC=4;AF=0.190476;AN=21;ANN=T|upstream_gene_variant|MODIFIER|rplI|Rv0056|transcript|Rv0056|protein_coding||c.-9C>T|||||9|,T|downstream_gene_variant|MODIFIER|rpsR1|Rv0055|transcript|Rv0055|protein_coding||c.*24C>T|||||24|,T|intergenic_region|MODIFIER|rpsR1-rplI|Rv0055-Rv0056|intergenic_region|Rv0055-Rv0056|||n.59400C>T||||||;AO=227;CIGAR=1X;DP=2357;DPB=2357;DPRA=1.10661;EPP=3.78514;EPPR=13.0256;GTI=0;LEN=1;MEANALT=1.6;MQM=60;MQMR=59.9958;NS=21;NUMALT=1;ODDS=166.767;PAIRED=0;PAIREDR=0;PAO=0;PQA=0;PQR=0;PRO=0;QA=6647;QR=55608;RO=2125;RPL=124;RPP=7.22889;RPPR=105.697;RPR=103;RUN=1;SAF=132;SAP=16.1061;SAR=95;SRF=1219;SRP=103.122;SRR=906;TYPE=snp	GT:DP:RO:QR:AO:QA:GL	0:47:47:1391:0:0:0,-125.457	0:57:57:1714:0:0:0,-154.523	0:85:84:2443:1:13:0,-218.813	1:60:0:0:59:1740:-156.608,0	0:45:44:1174:0:0:0,-105.754	0:45:45:1324:0:0:0,-119.413	0:62:62:1850:0:0:0,-166.761	0:27:27:757:0:0:0,-68.3985	1:60:0:0:60:1758:-158.47,0	0:44:44:1305:0:0:0,-117.72	0:56:56:1656:0:0:0,-149.292	0:49:49:1439:0:0:0,-129.775	0:53:52:1509:0:0:0,-135.985	0:66:66:1989:0:0:0,-179.265	0:43:43:1286:0:0:0,-116.013	0:63:63:1820:0:0:0,-164.051	0:42:42:1252:0:0:0,-112.95	0:48:48:1372:0:0:0,-123.741	0:49:49:1399:0:0:0,-126.169	1:55:0:0:54:1648:-148.333,0	1:54:0:0:53:1488:-133.965,0
NC_000962	75586	.	C	G	14850.6	.	AB=0;ABP=0;AC=11;AF=0.52381;AN=21;ANN=G|missense_variant|MODERATE|Rv0068|Rv0068|transcript|Rv0068|protein_coding|1/1|c.286C>G|p.Leu96Val|286/912|286/912|96/303||;AO=598;CIGAR=1X;DP=2135;DPB=2135;DPRA=0.942437;EPP=3.0684;EPPR=9.7454;GTI=0;LEN=1;MEANALT=1.08333;MQM=59.9833;MQMR=59.9987;NS=21;NUMALT=1;ODDS=134.323;PAIRED=0;PAIREDR=0;PAO=0;PQA=0;PQR=0;PRO=0;QA=16695;QR=39157;RO=1535;RPL=331;RPP=17.8838;RPPR=40.5959;RPR=267;RUN=1;SAF=302;SAP=3.14102;SAR=296;SRF=784;SRP=4.55084;SRR=751;TYPE=snp	GT:DP:RO:QR:AO:QA:GL	1:65:0:0:65:1823:-164.307,0	0:53:52:1554:0:0:0,-139.789	0:61:61:1721:0:0:0,-155.139	1:52:0:0:52:1467:-132.281,0	1:46:0:0:46:1258:-113.469,0	1:46:0:0:45:1334:-120.193,0	0:51:51:1465:0:0:0,-132.105	1:24:0:0:24:654:-59.1227,0	1:55:0:0:55:1546:-139.393,0	1:39:0:0:39:1095:-98.8072,0	0:62:62:1793:0:0:0,-161.617	0:39:39:1169:0:0:0,-105.476	1:65:0:0:65:1798:-162.062,0	0:58:58:1731:0:0:0,-156.046	0:41:41:1204:0:0:0,-108.624	0:56:56:1485:0:0:0,-133.888	1:43:0:0:43:1203:-108.528,0	0:30:30:780:0:0:0,-70.4489	0:36:36:1079:0:0:0,-97.3821	1:49:0:0:49:1477:-133.194,0	1:65:0:0:65:1840:-165.844,0
NC_000962	83572	.	G	A	687.663	.	AB=0;ABP=0;AC=1;AF=0.047619;AN=21;ANN=A|synonymous_variant|LOW|Rv0074|Rv0074|transcript|Rv0074|protein_coding|1/1|c.825G>A|p.Thr275Thr|825/1236|825/1236|275/411||;AO=33;CIGAR=1X;DP=1807;DPB=1807;DPRA=0.73923;EPP=3.60252;EPPR=101.738;GTI=0;LEN=1;MEANALT=1;MQM=60;MQMR=60;NS=21;NUMALT=1;ODDS=146.717;PAIRED=0;PAIREDR=0;PAO=0;PQA=0;PQR=0;PRO=0;QA=876;QR=46165;RO=1774;RPL=15;RPP=3.60252;RPPR=65.5301;RPR=18;RUN=1;SAF=17;SAP=3.0761;SAR=16;SRF=1037;SRP=113.175;SRR=737;TYPE=snp	GT:DP:RO:QR:AO:QA:GL	0:36:36:1033:0:0:0,-93.2348	0:54:54:1591:0:0:0,-143.446	0:47:47:1272:0:0:0,-114.729	0:21:21:596:0:0:0,-53.911	0:32:32:902:0:0:0,-81.4442	0:45:45:1268:0:0:0,-114.377	0:51:51:1498:0:0:0,-135.083	0:20:20:578:0:0:0,-52.3007	0:39:39:1103:0:0:0,-99.5308	1:32:0:0:32:848:-76.5699,0	0:34:34:1003:0:0:0,-90.5441	0:34:33:842:1:28:0,-73.2256	0:53:53:1542:0:0:0,-139.037	0:45:45:1328:0:0:0,-119.787	0:48:48:1419:0:0:0,-127.976	0:36:36:1037:0:0:0,-93.5984	0:27:27:729:0:0:0,-65.8686	0:29:29:866:0:0:0,-78.2196	0:47:47:1339:0:0:0,-120.771	0:41:41:1145:0:0:0,-103.305	0:53:53:1482:0:0:0,-133.634
NC_000962	97100	.	G	T	1364.31	.	AB=0;ABP=0;AC=1;AF=0.047619;AN=21;ANN=T|synonymous_variant|LOW|Rv0088|Rv0088|transcript|Rv0088|protein_coding|1/1|c.174G>T|p.Gly58Gly|174/675|174/675|58/224||;AO=53;CIGAR=1X;DP=2325;DPB=2325;DPRA=0.933099;EPP=5.01789;EPPR=20.6879;GTI=0;LEN=1;MEANALT=1;MQM=60;MQMR=59.9881;NS=21;NUMALT=1;ODDS=184.8;PAIRED=0;PAIREDR=0;PAO=0;PQA=0;PQR=0;PRO=0;QA=1597;QR=55895;RO=2272;RPL=25;RPP=3.37904;RPPR=3.31996;RPR=28;RUN=1;SAF=26;SAP=3.05127;SAR=27;SRF=1259;SRP=60.8487;SRR=1013;TYPE=snp	GT:DP:RO:QR:AO:QA:GL	0:51:51:1358:0:0:0,-122.46	0:63:63:1623:0:0:0,-146.296	0:72:72:1818:0:0:0,-163.836	0:54:54:1319:0:0:0,-118.932	0:49:49:1269:0:0:0,-114.445	0:35:35:860:0:0:0,-77.6319	1:53:0:0:53:1597:-143.992,0	0:35:35:884:0:0:0,-79.7999	0:50:50:1098:0:0:0,-99.0269	0:53:53:1486:0:0:0,-133.993	0:66:66:1711:0:0:0,-154.221	0:51:51:1353:0:0:0,-122.005	0:87:87:2172:0:0:0,-195.699	0:48:48:1154:0:0:0,-104.085	0:43:43:1066:0:0:0,-96.1718	0:68:68:1684:0:0:0,-151.787	0:55:55:1258:0:0:0,-113.431	0:66:66:1805:0:0:0,-162.693	0:65:65:1676:0:0:0,-151.07	0:40:40:901:0:0:0,-81.3044	0:53:53:1368:0:0:0,-123.296
NC_000962	99054	.	T	G	3334.49	.	AB=0;ABP=0;AC=3;AF=0.142857;AN=21;ANN=G|missense_variant|MODERATE|Rv0090|Rv0090|transcript|Rv0090|protein_coding|1/1|c.575T>G|p.Leu192Arg|575/771|575/771|192/256||;AO=148;CIGAR=1X;DP=2417;DPB=2417;DPRA=0.92312;EPP=12.9286;EPPR=35.7642;GTI=0;LEN=1;MEANALT=1;MQM=60;MQMR=60;NS=21;NUMALT=1;ODDS=165.238;PAIRED=0;PAIREDR=0;PAO=0;PQA=0;PQR=0;PRO=0;QA=3885;QR=59304;RO=2269;RPL=71;RPP=3.5385;RPPR=8.11025;RPR=77;RUN=1;SAF=70;SAP=3.94932;SAR=78;SRF=1185;SRP=12.7728;SRR=1084;TYPE=snp	GT:DP:RO:QR:AO:QA:GL	0:66:66:1912:0:0:0,-172.332	1:46:0:0:46:1241:-111.935,0	0:77:77:2212:0:0:0,-199.327	0:63:63:1889:0:0:0,-170.262	0:52:52:1478:0:0:0,-133.278	0:36:36:1044:0:0:0,-94.232	0:52:52:1540:0:0:0,-138.86	0:30:30:821:0:0:0,-74.1509	0:64:64:1850:0:0:0,-166.75	0:64:63:1804:1:8:0,-161.812	1:45:0:0:45:1268:-114.373,0	0:36:36:1047:0:0:0,-94.4984	0:66:66:1912:0:0:0,-172.331	1:53:0:0:53:1340:-120.827,0	0:61:60:1760:1:12:0,-157.456	0:53:53:1478:0:0:0,-133.271	0:56:56:1647:0:0:0,-148.491	0:67:66:1877:1:8:0,-168.371	0:45:45:1377:0:0:0,-124.2	0:39:39:1119:0:0:0,-100.977	0:50:49:1433:1:8:0,-128.435
NC_000962	100192	.	T	G	1342.1	.	AB=0;ABP=0;AC=1;AF=0.047619;AN=21;ANN=G|missense_variant|MODERATE|mtn|Rv0091|transcript|Rv0091|protein_coding|1/1|c.509T>G|p.Leu170Arg|509/768|509/768|170/255||;AO=59;CIGAR=1X;DP=2424;DPB=2424;DPRA=0.997886;EPP=7.46366;EPPR=90.1484;GTI=0;LEN=1;MEANALT=1;MQM=60;MQMR=60;NS=21;NUMALT=1;ODDS=160.903;PAIRED=0;PAIREDR=0;PAO=0;PQA=0;PQR=0;PRO=0;QA=1588;QR=63919;RO=2364;RPL=21;RPP=13.6468;RPPR=79.1992;RPR=38;RUN=1;SAF=27;SAP=3.93042;SAR=32;SRF=1236;SRP=13.7244;SRR=1128;TYPE=snp	GT:DP:RO:QR:AO:QA:GL	0:57:57:1743:0:0:0,-157.129	0:50:50:1592:0:0:0,-143.554	0:85:85:2592:0:0:0,-233.52	0:67:67:2008:0:0:0,-180.973	0:54:53:1661:0:0:0,-149.555	0:56:56:1698:0:0:0,-153.08	0:63:63:1988:0:0:0,-179.18	0:22:22:657:0:0:0,-59.417	0:58:58:1717:0:0:0,-154.787	0:61:61:1794:0:0:0,-161.717	0:57:57:1761:0:0:0,-158.753	0:57:57:1762:0:0:0,-158.841	0:73:73:2238:0:0:0,-201.676	0:58:58:1796:0:0:0,-161.9	0:36:36:1025:0:0:0,-92.5157	1:59:0:0:59:1588:-143.162,0	0:54:54:1599:0:0:0,-144.172	0:64:64:1918:0:0:0,-172.877	0:40:40:1201:0:0:0,-108.364	0:41:41:1260:0:0:0,-113.677	0:62:62:1909:0:0:0,-172.074
NC_000962	108437	.	C	A	891.075	.	AB=0;ABP=0;AC=1;AF=0.047619;AN=21;ANN=A|synonymous_variant|LOW|fadD10|Rv0099|transcript|Rv0099|protein_coding|1/1|c.282C>A|p.Val94Val|282/1623|282/1623|94/540||;AO=42;CIGAR=1X;DP=2191;DPB=2191;DPRA=0.781759;EPP=6.31921;EPPR=3.11139;GTI=0;LEN=1;MEANALT=1;MQM=60;MQMR=59.9958;NS=21;NUMALT=1;ODDS=177.705;PAIRED=0;PAIREDR=0;PAO=0;PQA=0;PQR=0;PRO=0;QA=1079;QR=56344;RO=2148;RPL=24;RPP=4.87156;RPPR=29.5411;RPR=18;RUN=1;SAF=19;SAP=3.83753;SAR=23;SRF=1134;SRP=17.5677;SRR=1014;TYPE=snp	GT:DP:RO:QR:AO:QA:GL	0:59:59:1690:0:0:0,-152.343	0:51:51:1438:0:0:0,-129.672	0:79:79:2304:0:0:0,-207.599	0:72:72:2051:0:0:0,-184.832	0:42:42:1181:0:0:0,-106.55	0:49:49:1421:0:0:0,-128.138	0:63:63:1818:0:0:0,-163.868	0:26:26:746:0:0:0,-67.4152	0:55:54:1528:0:0:0,-137.573	0:36:36:1063:0:0:0,-95.9441	0:59:59:1722:0:0:0,-155.229	0:41:41:1236:0:0:0,-111.513	0:65:65:1787:0:0:0,-161.072	0:75:75:2080:0:0:0,-187.433	0:55:55:1552:0:0:0,-139.936	0:47:47:1309:0:0:0,-118.062	1:42:0:0:42:1079:-97.3502,0	0:55:55:1496:0:0:0,-134.886	0:55:55:1514:0:0:0,-136.505	0:47:47:1356:0:0:0,-122.3	0:53:53:1492:0:0:0,-134.531
NC_000962	114066	.	G	C	1226.07	.	AB=0;ABP=0;AC=1;AF=0.047619;AN=21;ANN=C|missense_variant|MODERATE|nrp|Rv0101|transcript|Rv0101|protein_coding|1/1|c.4066G>C|p.Val1356Leu|4066/7539|4066/7539|1356/2512||;AO=49;CIGAR=1X;DP=2701;DPB=2701;DPRA=0.739065;EPP=4.11819;EPPR=31.6539;GTI=0;LEN=1;MEANALT=1;MQM=60;MQMR=59.9928;NS=21;NUMALT=1;ODDS=205.54;PAIRED=0;PAIREDR=0;PAO=0;PQA=0;PQR=0;PRO=0;QA=1457;QR=71738;RO=2651;RPL=21;RPP=5.18177;RPPR=128.237;RPR=28;RUN=1;SAF=28;SAP=5.18177;SAR=21;SRF=1320;SRP=3.10941;SRR=1331;TYPE=snp	GT:DP:RO:QR:AO:QA:GL	0:68:68:2104:0:0:0,-189.617	0:59:59:1776:0:0:0,-160.091	0:86:86:2585:0:0:0,-232.882	0:83:83:2507:0:0:0,-225.868	0:54:54:1555:0:0:0,-140.199	0:42:42:1260:0:0:0,-113.669	0:75:75:2355:0:0:0,-212.198	0:40:40:1193:0:0:0,-107.632	0:66:66:2073:0:0:0,-186.824	0:51:51:1590:0:0:0,-143.365	0:68:68:2038:0:0:0,-183.666	0:61:61:1867:0:0:0,-168.29	0:66:66:1963:0:0:0,-176.918	0:65:64:1889:0:0:0,-169.935	0:69:69:2123:0:0:0,-191.325	0:71:71:2172:0:0:0,-195.727	0:42:42:1254:0:0:0,-113.13	0:43:43:1342:0:0:0,-121.053	1:49:0:0:49:1457:-131.397,0	0:66:66:2059:0:0:0,-185.565	0:70:70:2265:0:0:0,-204.103
NC_000962	138864	.	T	C	11825.2	.	AB=0;ABP=0;AC=11;AF=0.52381;AN=21;ANN=C|missense_variant|MODERATE|hddA|Rv0115|transcript|Rv0115|protein_coding|1/1|c.352T>C|p.Ser118Pro|352/1161|352/1161|118/386||;AO=507;CIGAR=1X;DP=2001;DPB=2001;DPRA=0.820114;EPP=53.8964;EPPR=123.566;GTI=0;LEN=1;MEANALT=1;MQM=60;MQMR=60;NS=21;NUMALT=1;ODDS=122.458;PAIRED=0;PAIREDR=0;PAO=0;PQA=0;PQR=0;PRO=0;QA=13493;QR=38417;RO=1494;RPL=293;RPP=29.7404;RPPR=34.8469;RPR=214;RUN=1;SAF=198;SAP=55.7809;SAR=309;SRF=574;SRP=177.013;SRR=920;TYPE=snp	GT:DP:RO:QR:AO:QA:GL	1:54:0:0:54:1446:-130.382,0	0:47:47:1430:0:0:0,-128.971	0:63:63:1835:0:0:0,-165.407	1:35:0:0:35:964:-87.0203,0	1:35:0:0:35:921:-83.1409,0	1:39:0:0:39:993:-89.6129,0	0:58:58:1667:0:0:0,-150.285	1:24:0:0:24:627:-56.684,0	1:50:0:0:50:1461:-131.755,0	1:34:0:0:34:838:-75.6565,0	0:46:46:1318:0:0:0,-118.877	0:37:37:1078:0:0:0,-97.29	1:64:0:0:64:1700:-153.24,0	0:55:55:1624:0:0:0,-146.417	0:47:47:1340:0:0:0,-120.859	0:63:63:1768:0:0:0,-159.359	1:37:0:0:37:998:-90.0755,0	0:36:36:992:0:0:0,-89.5379	0:47:47:1485:0:0:0,-133.927	1:37:0:0:37:1036:-93.5002,0	1:56:0:0:56:1501:-135.334,0
NC_000962	140393	.	G	A	676.323	.	AB=0;ABP=0;AC=1;AF=0.047619;AN=21;ANN=A|synonymous_variant|LOW|ldtA|Rv0116c|transcript|Rv0116c|protein_coding|1/1|c.630C>T|p.Ala210Ala|630/756|630/756|210/251||;AO=34;CIGAR=1X;DP=2569;DPB=2569;DPRA=0.552486;EPP=5.30951;EPPR=3.54567;GTI=0;LEN=1;MEANALT=1;MQM=60;MQMR=60;NS=21;NUMALT=1;ODDS=155.729;PAIRED=0;PAIREDR=0;PAO=0;PQA=0;PQR=0;PRO=0;QA=881;QR=66075;RO=2535;RPL=19;RPP=4.03217;RPPR=32.3273;RPR=15;RUN=1;SAF=21;SAP=7.09778;SAR=13;SRF=1336;SRP=19.0878;SRR=1199;TYPE=snp	GT:DP:RO:QR:AO:QA:GL	0:54:54:1545:0:0:0,-139.299	0:47:47:1320:0:0:0,-119.046	0:61:61:1754:0:0:0,-158.095	0:69:69:1976:0:0:0,-178.078	0:52:52:1491:0:0:0,-134.438	0:40:40:1173:0:0:0,-105.834	0:84:84:2403:0:0:0,-216.475	0:34:34:936:0:0:0,-84.4984	0:41:41:1174:0:0:0,-105.91	1:35:1:8:34:881:-78.7365,0	0:66:66:1873:0:0:0,-168.801	0:53:53:1588:0:0:0,-143.159	0:75:75:2167:0:0:0,-195.232	0:63:63:1862:0:0:0,-167.83	0:57:57:1589:0:0:0,-143.245	0:60:60:1715:0:0:0,-154.588	0:58:58:1659:0:0:0,-149.548	0:48:48:1333:0:0:0,-120.208	0:48:48:1370:0:0:0,-123.553	0:56:56:1664:0:0:0,-150.009	0:58:58:1635:0:0:0,-147.392
NC_000962	145448	.	T	C	5429.07	.	AB=0;ABP=0;AC=4;AF=0.190476;AN=21;ANN=C|missense_variant|MODERATE|fadD7|Rv0119|transcript|Rv0119|protein_coding|1/1|c.1400T>C|p.Val467Ala|1400/1578|1400/1578|467/525||;AO=225;CIGAR=1X;DP=2394;DPB=2394;DPRA=0.90762;EPP=3.79203;EPPR=25.2571;GTI=0;LEN=1;MEANALT=1.4;MQM=60;MQMR=59.9843;NS=21;NUMALT=1;ODDS=123.065;PAIRED=0;PAIREDR=0;PAO=0;PQA=0;PQR=0;PRO=0;QA=6197;QR=55685;RO=2167;RPL=108;RPP=3.79203;RPPR=143.926;RPR=117;RUN=1;SAF=114;SAP=3.09716;SAR=111;SRF=1003;SRP=28.9848;SRR=1164;TYPE=snp	GT:DP:RO:QR:AO:QA:GL	0:48:48:1364:0:0:0,-123.013	0:61:61:1816:0:0:0,-163.686	0:62:62:1834:0:0:0,-165.308	1:62:0:0:61:1724:-155.309,0	0:41:41:1161:0:0:0,-104.751	0:41:41:1115:0:0:0,-100.599	0:57:57:1599:0:0:0,-144.152	0:18:18:543:0:0:0,-49.1364	1:48:0:0:48:1328:-119.772,0	0:57:57:1637:0:0:0,-147.581	0:60:60:1656:0:0:0,-149.283	0:49:49:1401:0:0:0,-126.336	0:61:61:1657:0:0:0,-149.365	0:64:64:1782:0:0:0,-160.624	0:42:41:1150:1:27:0,-101.055	0:61:61:1630:0:0:0,-146.944	0:47:47:1320:0:0:0,-119.057	0:53:53:1477:0:0:0,-133.177	0:54:54:1535:0:0:0,-138.407	1:46:0:0:45:1208:-108.843,0	1:70:0:0:70:1910:-172.135,0
NC_000962	158184	.	T	C	5602.39	.	AB=0;ABP=0;AC=4;AF=0.190476;AN=21;ANN=C|missense_variant|MODERATE|htdZ|Rv0130|transcript|Rv0130|protein_coding|1/1|c.338T>C|p.Val113Ala|338/456|338/456|113/151||,C|downstream_gene_variant|MODIFIER|fadE1|Rv0131c|transcript|Rv0131c|protein_coding||c.*131A>G|||||131|;AO=241;CIGAR=1X;DP=2470;DPB=2470;DPRA=1.00011;EPP=5.61426;EPPR=7.12626;GTI=0;LEN=1;MEANALT=1;MQM=60;MQMR=59.9888;NS=21;NUMALT=1;ODDS=136.188;PAIRED=0;PAIREDR=0;PAO=0;PQA=0;PQR=0;PRO=0;QA=6377;QR=57650;RO=2229;RPL=134;RPP=9.57878;RPPR=52.3287;RPR=107;RUN=1;SAF=135;SAP=10.5879;SAR=106;SRF=1199;SRP=30.8342;SRR=1030;TYPE=snp	GT:DP:RO:QR:AO:QA:GL	0:53:53:1559:0:0:0,-140.572	0:67:67:1874:0:0:0,-168.904	0:83:83:2325:0:0:0,-209.487	1:56:0:0:56:1433:-129.205,0	0:42:42:1178:0:0:0,-106.276	0:44:44:1237:0:0:0,-111.586	0:66:66:1911:0:0:0,-172.243	0:22:22:625:0:0:0,-56.4538	1:66:0:0:66:1786:-160.982,0	0:47:47:1336:0:0:0,-120.495	0:66:66:1855:0:0:0,-167.192	0:48:48:1433:0:0:0,-129.232	0:71:71:2044:0:0:0,-184.208	0:64:64:1871:0:0:0,-168.638	0:37:37:1071:0:0:0,-96.6569	0:74:74:2013:0:0:0,-181.402	0:49:49:1446:0:0:0,-130.401	0:51:51:1365:0:0:0,-123.092	0:46:46:1331:0:0:0,-120.05	1:46:0:0:46:1201:-108.328,0	1:73:0:0:73:1957:-176.358,0
NC_000962	165556	.	G	A	2107.05	.	AB=0;ABP=0;AC=1;AF=0.047619;AN=21;ANN=A|synonymous_variant|LOW|Rv0138|Rv0138|transcript|Rv0138|protein_coding|1/1|c.234G>A|p.Pro78Pro|234/504|234/504|78/167||;AO=83;CIGAR=1X;DP=2533;DPB=2533;DPRA=1.27976;EPP=3.03646;EPPR=6.4173;GTI=0;LEN=1;MEANALT=1;MQM=60;MQMR=59.9992;NS=21;NUMALT=1;ODDS=188.671;PAIRED=0;PAIREDR=0;PAO=0;PQA=0;PQR=0;PRO=0;QA=2467;QR=63580;RO=2450;RPL=42;RPP=3.03646;RPPR=8.68272;RPR=41;RUN=1;SAF=40;SAP=3.24576;SAR=43;SRF=1223;SRP=3.02448;SRR=1227;TYPE=snp	GT:DP:RO:QR:AO:QA:GL	0:62:62:1715:0:0:0,-154.594	0:74:74:2019:0:0:0,-181.943	0:64:64:1672:0:0:0,-150.71	0:58:58:1708:0:0:0,-153.974	0:35:35:951:0:0:0,-85.8446	0:43:43:1251:0:0:0,-112.855	0:70:70:2053:0:0:0,-185.015	0:36:36:903:0:0:0,-81.5115	0:69:69:1951:0:0:0,-175.83	0:49:49:1427:0:0:0,-128.693	0:58:58:1717:0:0:0,-154.788	0:41:41:1086:0:0:0,-97.9881	1:82:0:0:82:2439:-219.741,0	0:74:73:2043:1:28:0,-181.311	0:46:46:1281:0:0:0,-115.541	0:57:57:1646:0:0:0,-148.394	0:49:49:1438:0:0:0,-129.683	0:54:54:1612:0:0:0,-145.34	0:54:54:1575:0:0:0,-142.007	0:50:50:1386:0:0:0,-124.99	0:60:60:1794:0:0:0,-161.72
NC_000962	166925	.	G	A	12751.3	.	AB=0;ABP=0;AC=6;AF=0.285714;AN=21;ANN=A|missense_variant|MODERATE|Rv0140|Rv0140|transcript|Rv0140|protein_coding|1/1|c.16G>A|p.Val6Met|16/381|16/381|6/126||,A|downstream_gene_variant|MODIFIER|Rv0139|Rv0139|transcript|Rv0139|protein_coding||c.*76G>A|||||76|;AO=518;CIGAR=1X;DP=2581;DPB=2581;DPRA=1.03825;EPP=9.06359;EPPR=4.15656;GTI=0;LEN=1;MEANALT=1;MQM=60;MQMR=59.9952;NS=21;NUMALT=1;ODDS=148.08;PAIRED=0;PAIREDR=0;PAO=0;PQA=0;PQR=0;PRO=0;QA=14361;QR=53611;RO=2063;RPL=283;RPP=12.6687;RPPR=8.93106;RPR=235;RUN=1;SAF=253;SAP=3.61395;SAR=265;SRF=1090;SRP=17.4191;SRR=973;TYPE=snp	GT:DP:RO:QR:AO:QA:GL	0:57:57:1585:0:0:0,-142.903	1:57:0:0:57:1613:-145.416,0	0:73:73:2113:0:0:0,-190.409	0:62:62:1813:0:0:0,-163.425	0:41:41:1143:0:0:0,-103.125	0:45:45:1341:0:0:0,-120.95	1:59:0:0:59:1804:-162.612,0	0:34:34:1032:0:0:0,-93.1634	0:70:70:2113:0:0:0,-190.421	0:54:54:1572:0:0:0,-141.738	1:72:1:12:71:2152:-192.727,0	1:46:0:0:46:1317:-118.788,0	0:74:74:2078:0:0:0,-187.262	1:41:0:0:41:1252:-112.955,0	0:57:57:1623:0:0:0,-146.326	0:54:54:1467:0:0:0,-132.276	0:59:59:1708:0:0:0,-153.976	1:65:0:0:65:1927:-173.679,0	0:42:42:1213:0:0:0,-109.432	0:49:49:1441:0:0:0,-129.947	0:63:63:1885:0:0:0,-169.9
NC_000962	167029	.	G	A	1210.36	.	AB=0;ABP=0;AC=1;AF=0.047619;AN=21;ANN=A|synonymous_variant|LOW|Rv0140|Rv0140|transcript|Rv0140|protein_coding|1/1|c.120G>A|p.Leu40Leu|120/381|120/381|40/126||;AO=46;CIGAR=1X;DP=2625;DPB=2625;DPRA=0.713455;EPP=3.0103;EPPR=10.2926;GTI=0;LEN=1;MEANALT=1;MQM=60;MQMR=60;NS=21;NUMALT=1;ODDS=182.733;PAIRED=0;PAIREDR=0;PAO=0;PQA=0;PQR=0;PRO=0;QA=1437;QR=68663;RO=2579;RPL=23;RPP=3.0103;RPPR=15.3378;RPR=23;RUN=1;SAF=20;SAP=4.70971;SAR=26;SRF=1326;SRP=7.49722;SRR=1253;TYPE=snp	GT:DP:RO:QR:AO:QA:GL	0:57:57:1698:0:0:0,-153.082	0:56:56:1662:0:0:0,-149.837	0:85:85:2542:0:0:0,-229.018	0:56:56:1666:0:0:0,-150.199	0:36:36:1043:0:0:0,-94.1378	1:46:0:0:46:1437:-129.601,0	0:67:67:2004:0:0:0,-180.619	0:38:38:1102:0:0:0,-99.4536	0:70:70:2185:0:0:0,-196.911	0:69:69:2009:0:0:0,-181.059	0:65:65:1970:0:0:0,-177.556	0:40:40:1250:0:0:0,-112.778	0:66:66:1963:0:0:0,-176.929	0:46:46:1402:0:0:0,-126.449	0:57:57:1655:0:0:0,-149.203	0:60:60:1864:0:0:0,-168.02	0:55:55:1646:0:0:0,-148.398	0:64:64:1921:0:0:0,-173.147	0:30:30:918:0:0:0,-82.9035	0:47:47:1416:0:0:0,-127.709	0:64:64:1923:0:0:0,-173.325
NC_000962	170029	.	T	C	2148.24	.	AB=0;ABP=0;AC=1;AF=0.047619;AN=21;ANN=C|missense_variant|MODERATE|Rv0143c|Rv0143c|transcript|Rv0143c|protein_coding|1/1|c.154A>G|p.Ile52Val|154/1479|154/1479|52/492||;AO=82;CIGAR=1X;DP=2434;DPB=2434;DPRA=1.10626;EPP=3.96363;EPPR=6.22548;GTI=0;LEN=1;MEANALT=1.25;MQM=60;MQMR=60;NS=21;NUMALT=1;ODDS=145.6;PAIRED=0;PAIREDR=0;PAO=0;PQA=0;PQR=0;PRO=0;QA=2592;QR=64332;RO=2351;RPL=34;RPP=8.20065;RPPR=25.2007;RPR=48;RUN=1;SAF=46;SAP=5.65844;SAR=36;SRF=1158;SRP=4.14176;SRR=1193;TYPE=snp	GT:DP:RO:QR:AO:QA:GL	0:67:67:2118:0:0:0,-190.872	0:64:64:2039:0:0:0,-183.765	1:80:0:0:79:2495:-224.684,0	0:62:62:1975:0:0:0,-178.011	0:47:47:1493:0:0:0,-134.642	0:35:35:1000:0:0:0,-90.2653	0:70:70:2263:0:0:0,-203.916	0:21:21:656:0:0:0,-59.3332	0:57:57:1818:0:0:0,-163.87	0:52:52:1560:0:0:0,-140.656	0:58:58:1851:0:0:0,-166.844	0:51:51:1622:0:0:0,-146.257	0:65:64:2067:1:35:0,-182.794	0:66:66:2028:0:0:0,-182.758	0:41:41:1283:0:0:0,-115.749	0:61:60:1810:1:33:0,-159.858	0:33:33:1040:0:0:0,-93.8868	0:55:55:1707:0:0:0,-153.897	0:57:57:1843:0:0:0,-166.136	0:49:49:1555:0:0:0,-140.222	0:54:53:1668:1:29:0,-147.486
NC_000962	174867	.	C	G	1355.2	.	AB=0;ABP=0;AC=1;AF=0.047619;AN=21;ANN=G|missense_variant|MODERATE|Rv0148|Rv0148|transcript|Rv0148|protein_coding|1/1|c.35C>G|p.Thr12Ser|35/861|35/861|12/286||,G|downstream_gene_variant|MODIFIER|Rv0147|Rv0147|transcript|Rv0147|protein_coding||c.*109C>G|||||109|;AO=52;CIGAR=1X;DP=1812;DPB=1812;DPRA=1.18182;EPP=3.17734;EPPR=73.5257;GTI=0;LEN=1;MEANALT=1;MQM=60;MQMR=60;NS=21;NUMALT=1;ODDS=137.251;PAIRED=0;PAIREDR=0;PAO=0;PQA=0;PQR=0;PRO=0;QA=1598;QR=47208;RO=1759;RPL=32;RPP=9.02361;RPPR=8.88772;RPR=20;RUN=1;SAF=21;SAP=7.18621;SAR=31;SRF=741;SRP=97.7317;SRR=1018;TYPE=snp	GT:DP:RO:QR:AO:QA:GL	0:49:49:1505:0:0:0,-135.717	0:35:35:1093:0:0:0,-98.6545	0:57:57:1686:0:0:0,-151.996	0:43:43:1286:0:0:0,-116.01	0:36:36:1079:0:0:0,-97.3857	0:37:37:1070:0:0:0,-96.5678	1:52:0:0:52:1598:-144.087,0	0:32:32:958:0:0:0,-86.503	0:31:31:919:0:0:0,-82.9855	0:28:28:859:0:0:0,-77.5965	0:31:31:955:0:0:0,-86.2249	0:35:35:1060:0:0:0,-95.6772	0:63:63:1957:0:0:0,-176.391	0:44:44:1353:0:0:0,-122.044	0:41:41:1244:0:0:0,-112.233	0:30:30:976:0:0:0,-88.138	0:27:27:856:0:0:0,-77.3281	0:36:36:1092:0:0:0,-98.556	0:42:42:1278:0:0:0,-115.29	0:29:29:862:0:0:0,-77.8558	0:54:53:1600:0:0:0,-144.147
NC_000962	175289	.	A	G	1006.01	.	AB=0;ABP=0;AC=1;AF=0.047619;AN=21;ANN=G|missense_variant|MODERATE|Rv0148|Rv0148|transcript|Rv0148|protein_coding|1/1|c.457A>G|p.Ser153Gly|457/861|457/861|153/286||;AO=46;CIGAR=1X;DP=2097;DPB=2097;DPRA=0.897123;EPP=7.73089;EPPR=3.78212;GTI=0;LEN=1;MEANALT=1;MQM=60;MQMR=59.9927;NS=21;NUMALT=1;ODDS=152.811;PAIRED=0;PAIREDR=0;PAO=0;PQA=0;PQR=0;PRO=0;QA=1203;QR=53602;RO=2051;RPL=20;RPP=4.70971;RPPR=31.1399;RPR=26;RUN=1;SAF=22;SAP=3.19912;SAR=24;SRF=1041;SRP=4.02775;SRR=1010;TYPE=snp	GT:DP:RO:QR:AO:QA:GL	0:57:57:1670:0:0:0,-150.559	0:46:46:1359:0:0:0,-122.574	0:78:78:2208:0:0:0,-198.953	0:54:54:1531:0:0:0,-138.039	0:30:30:826:0:0:0,-74.6003	0:32:32:939:0:0:0,-84.7803	0:40:40:1209:0:0:0,-109.083	0:24:24:622:0:0:0,-56.2311	0:50:50:1412:0:0:0,-127.336	0:41:41:1269:0:0:0,-114.486	0:37:37:1019:0:0:0,-91.9629	0:43:43:1189:0:0:0,-107.269	0:65:65:1806:0:0:0,-162.785	0:53:53:1507:0:0:0,-135.879	0:51:51:1438:0:0:0,-129.674	0:47:47:1341:0:0:0,-120.95	0:43:43:1249:0:0:0,-112.674	1:46:0:0:46:1203:-108.518,0	0:40:40:1163:0:0:0,-104.935	0:52:52:1497:0:0:0,-134.982	0:63:63:1828:0:0:0,-164.768
NC_000962	194596	.	G	A	1801.84	.	AB=0;ABP=0;AC=1;AF=0.047619;AN=21;ANN=A|synonymous_variant|LOW|mce1R|Rv0165c|transcript|Rv0165c|protein_coding|1/1|c.220C>T|p.Leu74Leu|220/672|220/672|74/223||;AO=87;CIGAR=1X;DP=2166;DPB=2166;DPRA=0.825794;EPP=5.03202;EPPR=5.72699;GTI=0;LEN=1;MEANALT=1;MQM=60;MQMR=59.9904;NS=21;NUMALT=1;ODDS=120.702;PAIRED=0;PAIREDR=0;PAO=0;PQA=0;PQR=0;PRO=0;QA=2132;QR=53972;RO=2079;RPL=47;RPP=4.23331;RPPR=11.2836;RPR=40;RUN=1;SAF=46;SAP=3.63429;SAR=41;SRF=1129;SRP=36.4765;SRR=950;TYPE=snp	GT:DP:RO:QR:AO:QA:GL	0:64:64:1809:0:0:0,-163.054	0:35:35:996:0:0:0,-89.9039	0:76:76:2093:0:0:0,-188.605	0:52:52:1465:0:0:0,-132.103	1:29:1:13:28:716:-63.3839,0	0:32:32:879:0:0:0,-79.3663	0:61:61:1724:0:0:0,-155.41	0:18:18:478:0:0:0,-43.2778	0:68:68:1873:0:0:0,-168.807	0:47:47:1396:0:0:0,-125.905	0:62:62:1840:0:0:0,-165.855	0:44:44:1303:0:0:0,-117.541	0:75:75:2073:0:0:0,-186.808	0:60:60:1637:0:0:0,-147.567	0:38:38:1083:0:0:0,-97.7309	0:64:64:1748:0:0:0,-157.564	0:38:38:1028:0:0:0,-92.7719	0:47:47:1267:0:0:0,-114.276	0:48:48:1235:0:0:0,-111.384	0:43:43:1199:0:0:0,-108.167	0:61:61:1753:0:0:0,-158.022
NC_000962	197122	.	A	G	1206.21	.	AB=0;ABP=0;AC=1;AF=0.047619;AN=21;ANN=G|missense_variant|MODERATE|yrbE1A|Rv0167|transcript|Rv0167|protein_coding|1/1|c.262A>G|p.Ile88Val|262/798|262/798|88/265||;AO=54;CIGAR=1X;DP=2078;DPB=2078;DPRA=0.963337;EPP=13.3047;EPPR=28.4795;GTI=0;LEN=1;MEANALT=1.25;MQM=60;MQMR=60;NS=21;NUMALT=1;ODDS=105.372;PAIRED=0;PAIREDR=0;PAO=0;PQA=0;PQR=0;PRO=0;QA=1502;QR=53372;RO=2022;RPL=31;RPP=5.5839;RPPR=11.7091;RPR=23;RUN=1;SAF=20;SAP=10.8919;SAR=34;SRF=978;SRP=7.68831;SRR=1044;TYPE=snp	GT:DP:RO:QR:AO:QA:GL	0:40:40:1175:0:0:0,-106.019	0:47:47:1453:0:0:0,-131.045	0:64:64:1938:0:0:0,-174.665	0:48:48:1434:0:0:0,-129.327	0:39:38:1068:1:12:0,-95.1792	0:35:35:1025:0:0:0,-92.5179	0:61:61:1834:0:0:0,-165.319	0:19:19:547:0:0:0,-49.5087	0:45:45:1348:0:0:0,-121.589	0:37:37:1120:0:0:0,-101.077	0:51:50:1448:1:34:0,-127.18	0:49:49:1428:0:0:0,-128.779	0:55:55:1635:0:0:0,-147.407	0:55:53:1520:1:14:0,-135.68	0:27:26:673:0:0:0,-60.6937	1:51:0:0:51:1442:-130.032,0	0:37:37:1032:0:0:0,-93.1412	0:50:50:1453:0:0:0,-131.029	0:49:49:1479:0:0:0,-133.378	0:46:46:1372:0:0:0,-123.748	0:50:50:1438:0:0:0,-129.673
NC_000962	198720	.	A	G	5607.76	.	AB=0;ABP=0;AC=6;AF=0.285714;AN=21;ANN=G|missense_variant|MODERATE|mce1A|Rv0169|transcript|Rv0169|protein_coding|1/1|c.187A>G|p.Lys63Glu|187/1365|187/1365|63/454||;AO=266;CIGAR=1X;DP=1678;DPB=1678;DPRA=0.798009;EPP=43.0111;EPPR=128.012;GTI=0;LEN=1;MEANALT=1.125;MQM=59.9361;MQMR=59.9965;NS=21;NUMALT=1;ODDS=112.952;PAIRED=0;PAIREDR=0;PAO=0;PQA=0;PQR=0;PRO=0;QA=6618;QR=34989;RO=1411;RPL=134;RPP=3.04295;RPPR=163.568;RPR=132;RUN=1;SAF=174;SAP=57.9012;SAR=92;SRF=712;SRP=3.27038;SRR=699;TYPE=snp	GT:DP:RO:QR:AO:QA:GL	0:40:40:1027:0:0:0,-92.66	1:30:0:0:30:707:-63.8566,0	0:41:41:1037:0:0:0,-93.567	0:52:52:1385:0:0:0,-124.891	0:41:41:1125:0:0:0,-101.506	0:39:39:981:0:0:0,-88.5285	1:44:0:0:44:1140:-102.843,0	0:31:31:840:0:0:0,-75.8601	0:39:39:985:0:0:0,-88.8902	0:26:26:689:0:0:0,-62.2627	1:39:1:13:37:899:-79.8632,0	1:38:1:18:37:911:-80.423,0	0:57:57:1426:0:0:0,-128.572	1:22:1:13:21:597:-52.7024,0	0:41:41:1094:0:0:0,-98.7093	0:51:51:1339:0:0:0,-120.751	0:32:32:860:0:0:0,-77.6502	1:30:2:31:28:708:-61.0145,0	0:35:35:850:0:0:0,-76.7313	0:34:34:910:0:0:0,-82.152	0:50:50:1238:0:0:0,-111.646
NC_000962	200466	.	C	G	1518.58	.	AB=0;ABP=0;AC=1;AF=0.047619;AN=21;ANN=G|missense_variant|MODERATE|mce1B|Rv0170|transcript|Rv0170|protein_coding|1/1|c.572C>G|p.Ala191Gly|572/1041|572/1041|191/346||;AO=58;CIGAR=1X;DP=2446;DPB=2446;DPRA=0.971524;EPP=3.16006;EPPR=3.625;GTI=0;LEN=1;MEANALT=1;MQM=59.3793;MQMR=60;NS=21;NUMALT=1;ODDS=212.204;PAIRED=0;PAIREDR=0;PAO=0;PQA=0;PQR=0;PRO=0;QA=1769;QR=62568;RO=2388;RPL=29;RPP=3.0103;RPPR=7.72425;RPR=29;RUN=1;SAF=29;SAP=3.0103;SAR=29;SRF=1221;SRP=5.6619;SRR=1167;TYPE=snp	GT:DP:RO:QR:AO:QA:GL	0:50:50:1395:0:0:0,-125.797	0:58:58:1669:0:0:0,-150.462	0:63:63:1805:0:0:0,-162.696	0:61:61:1755:0:0:0,-158.201	0:59:59:1670:0:0:0,-150.55	0:46:46:1333:0:0:0,-120.23	0:75:75:2145:0:0:0,-193.291	0:34:34:997:0:0:0,-90.0061	0:57:57:1674:0:0:0,-150.918	1:58:0:0:58:1769:-159.229,0	0:54:54:1567:0:0:0,-141.284	0:42:42:1172:0:0:0,-105.736	0:73:73:2007:0:0:0,-180.866	0:80:80:2288:0:0:0,-206.161	0:53:53:1478:0:0:0,-133.269	0:64:64:1803:0:0:0,-162.519	0:48:48:1407:0:0:0,-126.892	0:65:65:1841:0:0:0,-165.939	0:42:42:1160:0:0:0,-104.655	0:61:61:1849:0:0:0,-166.668	0:58:58:1673:0:0:0,-150.822
NC_000962	208590	.	A	C	23341.7	.	AB=0;ABP=0;AC=12;AF=0.571429;AN=21;ANN=C|synonymous_variant|LOW|Rv0177|Rv0177|transcript|Rv0177|protein_coding|1/1|c.174A>C|p.Arg58Arg|174/555|174/555|58/184||;AO=937;CIGAR=1X;DP=2798;DPB=2798;DPRA=0.875524;EPP=7.70318;EPPR=14.4587;GTI=0;LEN=1;MEANALT=1.13333;MQM=59.9712;MQMR=59.9914;NS=21;NUMALT=1;ODDS=178.93;PAIRED=0;PAIREDR=0;PAO=0;PQA=0;PQR=0;PRO=0;QA=26151;QR=48181;RO=1859;RPL=461;RPP=3.53173;RPPR=7.07641;RPR=476;RUN=1;SAF=459;SAP=3.84691;SAR=478;SRF=938;SRP=3.34788;SRR=921;TYPE=snp	GT:DP:RO:QR:AO:QA:GL	1:66:0:0:66:2007:-180.883,0	0:71:71:2159:0:0:0,-194.554	0:58:58:1762:0:0:0,-158.84	1:61:0:0:61:1774:-159.906,0	1:65:0:0:65:1829:-164.853,0	1:50:0:0:50:1471:-132.654,0	0:85:85:2535:0:0:0,-228.386	1:39:0:0:39:1100:-99.2648,0	1:63:0:0:63:1743:-157.109,0	1:68:0:0:68:1956:-176.288,0	0:68:68:2015:0:0:0,-181.6	0:55:55:1607:0:0:0,-144.89	1:69:0:0:69:1980:-178.442,0	0:66:66:2101:0:0:0,-189.334	1:54:0:0:54:1538:-138.664,0	0:67:67:1980:0:0:0,-178.448	1:47:0:0:47:1430:-128.97,0	0:74:74:2153:0:0:0,-194.012	0:47:47:1437:0:0:0,-129.599	1:67:0:0:67:1932:-174.103,0	1:78:0:0:76:2303:-207.376,0
NC_000962	209874	.	A	T	1424.84	.	AB=0;ABP=0;AC=1;AF=0.047619;AN=21;ANN=T|synonymous_variant|LOW|lprO|Rv0179c|transcript|Rv0179c|protein_coding|1/1|c.939T>A|p.Gly313Gly|939/1110|939/1110|313/369||;AO=55;CIGAR=1X;DP=2287;DPB=2287;DPRA=0.985663;EPP=3.04978;EPPR=127.699;GTI=0;LEN=1;MEANALT=1;MQM=60;MQMR=60;NS=21;NUMALT=1;ODDS=102.178;PAIRED=0;PAIREDR=0;PAO=0;PQA=0;PQR=0;PRO=0;QA=1682;QR=58495;RO=2232;RPL=25;RPP=3.99733;RPPR=29.819;RPR=30;RUN=1;SAF=17;SAP=20.4216;SAR=38;SRF=888;SRP=205.307;SRR=1344;TYPE=snp	GT:DP:RO:QR:AO:QA:GL	0:52:52:1529:0:0:0,-137.863	0:59:59:1577:0:0:0,-142.167	0:56:56:1560:0:0:0,-140.629	0:50:50:1442:0:0:0,-130.027	0:66:66:1797:0:0:0,-161.969	0:30:30:825:0:0:0,-74.5037	1:55:0:0:55:1682:-151.64,0	0:31:31:902:0:0:0,-81.4559	0:61:61:1667:0:0:0,-150.268	0:55:55:1610:0:0:0,-145.144	0:64:64:1834:0:0:0,-165.305	0:38:38:1064:0:0:0,-96.016	0:57:57:1720:0:0:0,-155.059	0:61:61:1756:0:0:0,-158.286	0:42:42:1246:0:0:0,-112.405	0:62:62:1751:0:0:0,-157.833	0:60:60:1730:0:0:0,-155.943	0:67:67:1860:0:0:0,-167.632	0:47:47:1372:0:0:0,-123.744	0:57:57:1742:0:0:0,-157.034	0:64:64:1839:0:0:0,-165.757
NC_000962	212125	.	C	T	12472.1	.	AB=0;ABP=0;AC=11;AF=0.52381;AN=21;ANN=T|synonymous_variant|LOW|Rv0180c|Rv0180c|transcript|Rv0180c|protein_coding|1/1|c.126G>A|p.Ala42Ala|126/1359|126/1359|42/452||;AO=479;CIGAR=1X;DP=1727;DPB=1727;DPRA=0.932919;EPP=109.131;EPPR=280.236;GTI=0;LEN=1;MEANALT=1.08333;MQM=59.9123;MQMR=59.9928;NS=21;NUMALT=1;ODDS=121.475;PAIRED=0;PAIREDR=0;PAO=0;PQA=0;PQR=0;PRO=0;QA=14520;QR=32899;RO=1247;RPL=273;RPP=23.3605;RPPR=29.3553;RPR=206;RUN=1;SAF=361;SAP=270.7;SAR=118;SRF=952;SRP=754.665;SRR=295;TYPE=snp	GT:DP:RO:QR:AO:QA:GL	1:45:0:0:44:1344:-121.019,0	0:44:44:1428:0:0:0,-128.801	0:66:66:2078:0:0:0,-187.267	1:42:0:0:42:1337:-120.605,0	1:29:0:0:29:854:-77.1284,0	1:20:0:0:20:606:-54.8286,0	0:34:34:1099:0:0:0,-99.1944	1:24:0:0:24:723:-65.3589,0	1:54:1:21:53:1655:-147.114,0	1:45:0:0:45:1347:-121.488,0	0:41:41:1262:0:0:0,-113.85	0:34:34:1116:0:0:0,-100.731	1:43:0:0:43:1380:-124.481,0	0:42:42:1349:0:0:0,-121.683	0:37:37:1090:0:0:0,-98.3679	0:33:33:1027:0:0:0,-92.7139	1:34:0:0:34:1111:-100.282,0	0:36:36:1095:0:0:0,-98.8269	0:36:36:1102:0:0:0,-99.4576	1:39:0:0:39:1183:-106.743,0	1:56:0:0:56:1780:-160.457,0
NC_000962	215447	.	A	G	2253.35	.	AB=0;ABP=0;AC=1;AF=0.047619;AN=21;ANN=G|missense_variant|MODERATE|Rv0184|Rv0184|transcript|Rv0184|protein_coding|1/1|c.479A>G|p.Gln160Arg|479/750|479/750|160/249||;AO=107;CIGAR=1X;DP=1794;DPB=1794;DPRA=1.2318;EPP=4.00471;EPPR=9.72684;GTI=0;LEN=1;MEANALT=1.33333;MQM=60;MQMR=59.9714;NS=21;NUMALT=1;ODDS=101.726;PAIRED=0;PAIREDR=0;PAO=0;PQA=0;PQR=0;PRO=0;QA=2650;QR=42458;RO=1676;RPL=70;RPP=25.1106;RPPR=100.281;RPR=37;RUN=1;SAF=52;SAP=3.19295;SAR=55;SRF=789;SRP=15.4535;SRR=887;TYPE=snp	GT:DP:RO:QR:AO:QA:GL	0:31:31:872:0:0:0,-78.7447	0:49:49:1332:0:0:0,-120.126	0:46:45:1214:0:0:0,-109.326	0:38:37:1058:0:0:0,-95.3013	0:26:26:633:0:0:0,-57.2025	0:24:23:669:0:0:0,-60.3965	0:63:61:1601:0:0:0,-144.131	0:22:22:473:0:0:0,-42.7816	0:35:35:971:0:0:0,-87.6485	0:69:66:1793:0:0:0,-161.427	0:34:34:902:0:0:0,-81.4299	0:40:40:1027:0:0:0,-92.6693	0:47:47:1238:0:0:0,-111.663	0:35:34:854:0:0:0,-77.0135	1:36:0:0:36:958:-86.4628,0	0:32:31:842:0:0:0,-75.9106	0:25:25:695:0:0:0,-62.8164	0:53:51:1376:1:12:0,-122.814	0:34:34:926:0:0:0,-83.5966	0:36:36:967:0:0:0,-87.1511	0:44:44:1295:0:0:0,-116.814
NC_000962	221421	.	A	G	1577.96	.	AB=0;ABP=0;AC=1;AF=0.047619;AN=21;ANN=G|synonymous_variant|LOW|ilvD|Rv0189c|transcript|Rv0189c|protein_coding|1/1|c.303T>C|p.Gly101Gly|303/1728|303/1728|101/575||;AO=69;CIGAR=1X;DP=2640;DPB=2640;DPRA=1.07351;EPP=5.55942;EPPR=13.045;GTI=0;LEN=1;MEANALT=1;MQM=60;MQMR=60;NS=21;NUMALT=1;ODDS=184.499;PAIRED=0;PAIREDR=0;PAO=0;PQA=0;PQR=0;PRO=0;QA=1842;QR=68141;RO=2571;RPL=39;RPP=5.55942;RPPR=170.263;RPR=30;RUN=1;SAF=38;SAP=4.55236;SAR=31;SRF=1328;SRP=9.11255;SRR=1243;TYPE=snp	GT:DP:RO:QR:AO:QA:GL	0:67:67:2007:0:0:0,-180.877	0:49:49:1418:0:0:0,-127.877	1:69:0:0:69:1842:-166.019,0	0:56:56:1600:0:0:0,-144.249	0:36:36:1040:0:0:0,-93.8692	0:41:41:1188:0:0:0,-107.18	0:72:72:2138:0:0:0,-192.664	0:33:33:945:0:0:0,-85.322	0:69:69:1985:0:0:0,-178.894	0:87:87:2566:0:0:0,-231.171	0:79:79:2369:0:0:0,-213.441	0:54:54:1566:0:0:0,-141.184	0:72:72:2216:0:0:0,-199.688	0:67:67:1896:0:0:0,-170.885	0:53:53:1485:0:0:0,-133.903	0:54:54:1647:0:0:0,-148.489	0:43:43:1276:0:0:0,-115.106	0:118:118:3416:0:0:0,-307.655	0:53:53:1601:0:0:0,-144.352	0:47:47:1363:0:0:0,-122.928	0:54:54:1611:0:0:0,-145.248
NC_000962	224666	.	G	A	1258	.	AB=0;ABP=0;AC=1;AF=0.047619;AN=21;ANN=A|downstream_gene_variant|MODIFIER|Rv0192|Rv0192|transcript|Rv0192|protein_coding||c.*2G>A|||||2|,A|downstream_gene_variant|MODIFIER|Rv0193c|Rv0193c|transcript|Rv0193c|protein_coding||c.*58C>T|||||58|,A|intergenic_region|MODIFIER|Rv0192-Rv0193c|Rv0192-Rv0193c|intergenic_region|Rv0192-Rv0193c|||n.224666G>A||||||;AO=50;CIGAR=1X;DP=2578;DPB=2578;DPRA=0.791139;EPP=3.18402;EPPR=19.1387;GTI=0;LEN=1;MEANALT=1;MQM=60;MQMR=60;NS=21;NUMALT=1;ODDS=208.509;PAIRED=0;PAIREDR=0;PAO=0;PQA=0;PQR=0;PRO=0;QA=1486;QR=61597;RO=2527;RPL=29;RPP=5.78978;RPPR=6.64088;RPR=21;RUN=1;SAF=23;SAP=3.70517;SAR=27;SRF=1173;SRP=31.1621;SRR=1354;TYPE=snp	GT:DP:RO:QR:AO:QA:GL	0:62:62:1533:0:0:0,-138.192	0:56:56:1343:0:0:0,-121.094	0:78:78:1946:0:0:0,-175.363	0:64:64:1549:0:0:0,-139.636	0:49:49:1218:0:0:0,-109.854	0:35:35:849:0:0:0,-76.64	0:75:75:1928:0:0:0,-173.748	0:46:46:1249:0:0:0,-112.661	0:61:61:1522:0:0:0,-137.207	0:76:76:1987:0:0:0,-179.067	0:63:63:1572:0:0:0,-141.703	1:50:0:0:50:1486:-134.006,0	0:71:70:1661:0:0:0,-149.36	0:73:73:1819:0:0:0,-163.934	0:52:52:1244:0:0:0,-112.185	0:58:58:1353:0:0:0,-121.99	0:46:46:1094:0:0:0,-98.6866	0:87:87:2155:0:0:0,-194.173	0:46:46:1125:0:0:0,-101.482	0:57:57:1420:0:0:0,-128.021	0:74:74:1854:0:0:0,-167.087
NC_000962	227940	.	C	T	1421.6	.	AB=0;ABP=0;AC=1;AF=0.047619;AN=21;ANN=T|synonymous_variant|LOW|Rv0194|Rv0194|transcript|Rv0194|protein_coding|1/1|c.1063C>T|p.Leu355Leu|1063/3585|1063/3585|355/1194||;AO=64;CIGAR=1X;DP=2269;DPB=2269;DPRA=1.17967;EPP=9.66043;EPPR=9.47154;GTI=0;LEN=1;MEANALT=1;MQM=59.5938;MQMR=59.9991;NS=21;NUMALT=1;ODDS=104.353;PAIRED=0;PAIREDR=0;PAO=0;PQA=0;PQR=0;PRO=0;QA=1707;QR=58132;RO=2205;RPL=22;RPP=16.582;RPPR=81.8815;RPR=42;RUN=1;SAF=25;SAP=9.66043;SAR=39;SRF=1136;SRP=7.43104;SRR=1069;TYPE=snp	GT:DP:RO:QR:AO:QA:GL	0:51:51:1489:0:0:0,-134.255	0:49:49:1386:0:0:0,-124.985	0:63:63:1867:0:0:0,-168.285	0:59:59:1731:0:0:0,-156.041	0:58:58:1590:0:0:0,-143.344	0:37:37:1095:0:0:0,-98.8114	1:65:1:13:64:1707:-152.534,0	0:30:30:809:0:0:0,-73.0691	0:64:64:1851:0:0:0,-166.828	0:35:35:1010:0:0:0,-91.1708	0:64:64:1852:0:0:0,-166.928	0:41:41:1259:0:0:0,-113.571	0:69:69:2055:0:0:0,-185.196	0:71:71:2053:0:0:0,-185.009	0:37:37:1107:0:0:0,-99.9066	0:45:45:1377:0:0:0,-124.186	0:35:35:1038:0:0:0,-93.6943	0:30:30:909:0:0:0,-82.0942	0:40:40:1157:0:0:0,-104.398	0:49:49:1472:0:0:0,-132.739	0:55:55:1684:0:0:0,-151.815
NC_000962	247517	.	A	G	953.504	.	AB=0;ABP=0;AC=1;AF=0.047619;AN=21;ANN=G|missense_variant|MODERATE|Rv0207c|Rv0207c|transcript|Rv0207c|protein_coding|1/1|c.596T>C|p.Phe199Ser|596/729|596/729|199/242||;AO=43;CIGAR=1X;DP=2406;DPB=2406;DPRA=0.836801;EPP=3.0608;EPPR=8.45874;GTI=0;LEN=1;MEANALT=1;MQM=60;MQMR=59.9822;NS=21;NUMALT=1;ODDS=178.212;PAIRED=0;PAIREDR=0;PAO=0;PQA=0;PQR=0;PRO=0;QA=1191;QR=61412;RO=2363;RPL=26;RPP=7.10075;RPPR=22.3312;RPR=17;RUN=1;SAF=16;SAP=9.12072;SAR=27;SRF=1153;SRP=5.99596;SRR=1210;TYPE=snp	GT:DP:RO:QR:AO:QA:GL	0:57:57:1504:0:0:0,-135.275	0:52:52:1538:0:0:0,-138.684	0:66:66:1971:0:0:0,-177.636	0:77:77:2176:0:0:0,-196.079	0:44:44:1204:0:0:0,-108.612	0:37:37:1007:0:0:0,-90.8767	0:56:56:1530:0:0:0,-137.947	0:26:26:699:0:0:0,-63.1687	0:56:56:1566:0:0:0,-141.187	0:58:58:1690:0:0:0,-152.348	0:49:49:1399:0:0:0,-126.169	1:42:0:0:42:1162:-104.833,0	0:75:75:2044:0:0:0,-184.198	0:57:56:1517:1:29:0,-133.877	0:65:65:1871:0:0:0,-168.635	0:64:64:1785:0:0:0,-160.896	0:40:40:1157:0:0:0,-104.398	0:53:53:1557:0:0:0,-140.379	0:47:47:1423:0:0:0,-128.34	0:47:47:1349:0:0:0,-121.67	0:71:71:2017:0:0:0,-181.762
NC_000962	250808	.	T	A	1194.83	.	AB=0;ABP=0;AC=1;AF=0.047619;AN=21;ANN=A|missense_variant|MODERATE|Rv0210|Rv0210|transcript|Rv0210|protein_coding|1/1|c.689T>A|p.Leu230Gln|689/1479|689/1479|230/492||;AO=57;CIGAR=1X;DP=2479;DPB=2479;DPRA=0.941371;EPP=26.8203;EPPR=3.02466;GTI=0;LEN=1;MEANALT=1;MQM=60;MQMR=59.9579;NS=21;NUMALT=1;ODDS=120.397;PAIRED=0;PAIREDR=0;PAO=0;PQA=0;PQR=0;PRO=0;QA=1436;QR=62841;RO=2420;RPL=31;RPP=3.9627;RPPR=23.1996;RPR=26;RUN=1;SAF=31;SAP=3.9627;SAR=26;SRF=1255;SRP=10.2785;SRR=1165;TYPE=snp	GT:DP:RO:QR:AO:QA:GL	0:71:71:2028:0:0:0,-182.76	0:51:51:1385:0:0:0,-124.894	0:89:89:2510:0:0:0,-226.129	0:73:73:2121:0:0:0,-191.129	0:40:40:1108:0:0:0,-99.9196	0:32:32:918:0:0:0,-82.8861	0:61:61:1789:0:0:0,-161.255	0:23:23:609:0:0:0,-55.0665	0:63:62:1701:0:0:0,-153.082	1:57:0:0:57:1436:-129.464,0	0:45:45:1286:0:0:0,-115.995	0:44:44:1233:0:0:0,-111.227	0:87:86:2403:0:0:0,-216.217	0:66:66:1814:0:0:0,-163.503	0:45:45:1328:0:0:0,-119.786	0:53:53:1479:0:0:0,-133.361	0:39:39:1082:0:0:0,-97.6382	0:41:41:1176:0:0:0,-106.105	0:55:55:1570:0:0:0,-141.554	0:54:54:1533:0:0:0,-138.223	0:71:71:2112:0:0:0,-190.325
NC_000962	254832	.	A	C	853.816	.	AB=0;ABP=0;AC=1;AF=0.047619;AN=21;ANN=C|synonymous_variant|LOW|Rv0213c|Rv0213c|transcript|Rv0213c|protein_coding|1/1|c.1119T>G|p.Gly373Gly|1119/1314|1119/1314|373/437||;AO=48;CIGAR=1X;DP=2011;DPB=2011;DPRA=1.01989;EPP=9.52472;EPPR=20.5813;GTI=0;LEN=1;MEANALT=1;MQM=60;MQMR=60;NS=21;NUMALT=1;ODDS=155.007;PAIRED=0;PAIREDR=0;PAO=0;PQA=0;PQR=0;PRO=0;QA=1102;QR=51074;RO=1962;RPL=28;RPP=5.9056;RPPR=103.952;RPR=20;RUN=1;SAF=14;SAP=21.1059;SAR=34;SRF=848;SRP=81.3205;SRR=1114;TYPE=snp	GT:DP:RO:QR:AO:QA:GL	1:50:2:42:48:1102:-95.3994,0	0:51:51:1383:0:0:0,-124.718	0:54:54:1527:0:0:0,-137.681	0:52:52:1466:0:0:0,-132.191	0:44:44:1223:0:0:0,-110.324	0:46:46:1304:0:0:0,-117.62	0:62:62:1824:0:0:0,-164.408	0:39:39:989:0:0:0,-89.2546	0:38:37:1030:0:0:0,-92.7041	0:49:49:1390:0:0:0,-125.347	0:38:38:1074:0:0:0,-96.92	0:46:46:1294:0:0:0,-116.713	0:68:68:1935:0:0:0,-174.398	0:45:45:1280:0:0:0,-115.459	0:39:39:1163:0:0:0,-104.935	0:49:49:1360:0:0:0,-122.644	0:41:41:1188:0:0:0,-107.174	0:53:53:1376:0:0:0,-124.077	0:62:62:1725:0:0:0,-155.493	0:46:46:1316:0:0:0,-118.693	0:64:64:1785:0:0:0,-160.895
NC_000962	267938	.	C	A	1392.39	.	AB=0;ABP=0;AC=1;AF=0.047619;AN=21;ANN=A|missense_variant|MODERATE|Rv0224c|Rv0224c|transcript|Rv0224c|protein_coding|1/1|c.690G>T|p.Trp230Cys|690/765|690/765|230/254||;AO=55;CIGAR=1X;DP=2648;DPB=2648;DPRA=0.848438;EPP=3.99733;EPPR=57.4646;GTI=0;LEN=1;MEANALT=1;MQM=60;MQMR=59.9884;NS=21;NUMALT=1;ODDS=170.07;PAIRED=0;PAIREDR=0;PAO=0;PQA=0;PQR=0;PRO=0;QA=1654;QR=69503;RO=2593;RPL=29;RPP=3.36563;RPPR=3.03124;RPR=26;RUN=1;SAF=39;SAP=23.8959;SAR=16;SRF=1439;SRP=71.0311;SRR=1154;TYPE=snp	GT:DP:RO:QR:AO:QA:GL	0:81:81:2519:0:0:0,-226.938	0:60:60:1735:0:0:0,-156.389	0:85:85:2663:0:0:0,-239.878	0:70:70:2084:0:0:0,-187.802	0:53:53:1461:0:0:0,-131.734	0:37:37:1134:0:0:0,-102.333	0:72:72:2023:0:0:0,-182.298	0:27:27:738:0:0:0,-66.6807	0:61:61:1787:0:0:0,-161.074	0:67:67:2008:0:0:0,-180.947	0:70:70:2098:0:0:0,-189.06	0:55:55:1683:0:0:0,-151.716	0:80:80:2367:0:0:0,-213.262	0:74:74:2245:0:0:0,-202.283	0:50:50:1523:0:0:0,-137.308	1:55:0:0:55:1654:-149.118,0	0:45:45:1388:0:0:0,-125.17	0:86:86:2610:0:0:0,-235.122	0:48:48:1372:0:0:0,-123.73	0:53:53:1629:0:0:0,-146.868	0:64:64:1916:0:0:0,-172.672
NC_000962	289524	.	C	T	2687.09	.	AB=0;ABP=0;AC=1;AF=0.047619;AN=21;ANN=T|synonymous_variant|LOW|vapC24|Rv0240|transcript|Rv0240|protein_coding|1/1|c.180C>T|p.Leu60Leu|180/438|180/438|60/145||;AO=121;CIGAR=1X;DP=2570;DPB=2570;DPRA=0.925539;EPP=3.02825;EPPR=4.64977;GTI=0;LEN=1;MEANALT=1;MQM=60;MQMR=60;NS=21;NUMALT=1;ODDS=132.471;PAIRED=0;PAIREDR=0;PAO=0;PQA=0;PQR=0;PRO=0;QA=3133;QR=64293;RO=2449;RPL=50;RPP=10.9245;RPPR=17.3115;RPR=71;RUN=1;SAF=54;SAP=6.04318;SAR=67;SRF=1222;SRP=3.03247;SRR=1227;TYPE=snp	GT:DP:RO:QR:AO:QA:GL	0:69:69:1957:0:0:0,-176.378	0:56:56:1644:0:0:0,-148.22	0:74:74:2127:0:0:0,-191.673	0:63:63:1825:0:0:0,-164.502	0:41:41:1198:0:0:0,-108.088	0:43:43:1137:0:0:0,-102.578	0:79:79:2316:0:0:0,-208.682	0:32:32:892:0:0:0,-80.5438	0:61:61:1732:0:0:0,-156.128	0:64:64:1936:0:0:0,-174.497	0:65:65:1824:0:0:0,-164.406	1:51:0:0:51:1442:-130.029,0	0:52:52:1480:0:0:0,-133.455	0:68:68:1807:0:0:0,-162.867	0:53:53:1531:0:0:0,-138.048	0:69:69:1978:0:0:0,-178.269	0:55:54:1564:1:35:0,-137.514	0:56:56:1537:0:0:0,-138.575	0:49:49:1440:0:0:0,-129.856	0:72:72:2086:0:0:0,-187.987	0:63:63:1898:0:0:0,-171.082
NC_000962	295371	.	A	G	902.217	.	AB=0;ABP=0;AC=1;AF=0.047619;AN=21;ANN=G|missense_variant|MODERATE|fadE5|Rv0244c|transcript|Rv0244c|protein_coding|1/1|c.263T>C|p.Leu88Pro|263/1836|263/1836|88/611||;AO=39;CIGAR=1X;DP=1947;DPB=1947;DPRA=0.641379;EPP=12.42;EPPR=117.436;GTI=0;LEN=1;MEANALT=1;MQM=60;MQMR=59.9906;NS=21;NUMALT=1;ODDS=133.175;PAIRED=0;PAIREDR=0;PAO=0;PQA=0;PQR=0;PRO=0;QA=1120;QR=50459;RO=1907;RPL=19;RPP=3.06598;RPPR=98.1144;RPR=20;RUN=1;SAF=19;SAP=3.06598;SAR=20;SRF=1020;SRP=23.1525;SRR=887;TYPE=snp	GT:DP:RO:QR:AO:QA:GL	0:64:64:1883:0:0:0,-169.723	0:54:54:1580:0:0:0,-142.447	0:76:76:2127:0:0:0,-191.664	0:55:55:1595:0:0:0,-143.802	0:41:41:1204:0:0:0,-108.627	0:24:23:704:1:25:0,-61.1487	0:48:48:1412:0:0:0,-127.338	0:20:19:564:0:0:0,-50.9755	0:54:54:1601:0:0:0,-144.349	0:43:43:1231:0:0:0,-111.046	0:46:46:1284:0:0:0,-115.813	0:36:36:966:0:0:0,-87.1891	0:58:58:1626:0:0:0,-146.583	0:49:49:1427:0:0:0,-128.69	0:52:52:1533:0:0:0,-138.223	0:55:55:1575:0:0:0,-141.993	0:40:40:1159:0:0:0,-104.572	0:35:35:1003:0:0:0,-90.5326	1:38:0:0:38:1095:-98.8131,0	0:43:43:1295:0:0:0,-116.816	0:61:61:1770:0:0:0,-159.549
NC_000962	302163	.	G	A	624.355	.	AB=0;ABP=0;AC=1;AF=0.047619;AN=21;ANN=A|upstream_gene_variant|MODIFIER|Rv0250c|Rv0250c|transcript|Rv0250c|protein_coding||c.-135C>T|||||135|,A|downstream_gene_variant|MODIFIER|hsp|Rv0251c|transcript|Rv0251c|protein_coding||c.*10C>T|||||10|,A|intergenic_region|MODIFIER|Rv0250c-hsp|Rv0250c-Rv0251c|intergenic_region|Rv0250c-Rv0251c|||n.302163G>A||||||;AO=29;CIGAR=1X;DP=1932;DPB=1932;DPRA=0.754839;EPP=12.0706;EPPR=90.5641;GTI=0;LEN=1;MEANALT=1;MQM=60;MQMR=60;NS=21;NUMALT=1;ODDS=143.763;PAIRED=0;PAIREDR=0;PAO=0;PQA=0;PQR=0;PRO=0;QA=832;QR=49318;RO=1903;RPL=13;RPP=3.68421;RPPR=15.5907;RPR=16;RUN=1;SAF=11;SAP=6.67934;SAR=18;SRF=861;SRP=40.3932;SRR=1042;TYPE=snp	GT:DP:RO:QR:AO:QA:GL	0:48:48:1349:0:0:0,-121.668	0:44:43:1276:1:30:0,-112.11	0:61:61:1644:0:0:0,-148.205	0:49:49:1357:0:0:0,-122.381	0:29:29:820:0:0:0,-74.0693	0:39:39:1155:0:0:0,-104.223	0:52:52:1564:0:0:0,-141.02	0:21:21:561:0:0:0,-50.7504	0:55:55:1439:0:0:0,-129.747	0:34:34:1001:0:0:0,-90.3568	0:41:41:1145:0:0:0,-103.31	0:40:40:1084:0:0:0,-97.8145	0:85:85:2245:0:0:0,-202.275	0:51:51:1351:0:0:0,-121.835	0:41:41:1045:0:0:0,-94.2899	1:28:0:0:28:802:-72.4494,0	0:43:43:1185:0:0:0,-106.904	0:37:37:1149:0:0:0,-103.688	0:39:39:1208:0:0:0,-109.002	0:42:42:1153:0:0:0,-104.014	0:57:57:1683:0:0:0,-151.726
NC_000962	307740	.	T	C	2212.36	.	AB=0;ABP=0;AC=1;AF=0.047619;AN=21;ANN=C|missense_variant|MODERATE|cobQ1|Rv0255c|transcript|Rv0255c|protein_coding|1/1|c.119A>G|p.Asn40Ser|119/1485|119/1485|40/494||,C|downstream_gene_variant|MODIFIER|PPE2|Rv0256c|transcript|Rv0256c|protein_coding||c.*137A>G|||||137|;AO=102;CIGAR=1X;DP=2087;DPB=2087;DPRA=0.889915;EPP=4.37279;EPPR=16.4887;GTI=0;LEN=1;MEANALT=1;MQM=60;MQMR=60;NS=21;NUMALT=1;ODDS=103.661;PAIRED=0;PAIREDR=0;PAO=0;PQA=0;PQR=0;PRO=0;QA=2603;QR=52389;RO=1985;RPL=50;RPP=3.09546;RPPR=62.3992;RPR=52;RUN=1;SAF=51;SAP=3.0103;SAR=51;SRF=1042;SRP=13.732;SRR=943;TYPE=snp	GT:DP:RO:QR:AO:QA:GL	0:40:40:1207:0:0:0,-108.9	0:63:63:1797:0:0:0,-161.973	0:49:49:1512:0:0:0,-136.348	0:50:50:1450:0:0:0,-130.759	0:27:27:780:0:0:0,-70.4701	0:35:35:977:0:0:0,-88.1875	0:37:37:1100:0:0:0,-99.2702	0:18:18:444:0:0:0,-40.203	0:31:31:948:0:0:0,-85.6018	0:75:75:2156:0:0:0,-194.285	0:37:35:990:2:45:0,-85.0886	0:41:41:1203:0:0:0,-108.534	0:71:71:2054:0:0:0,-185.104	0:53:53:1558:0:0:0,-140.476	1:28:0:0:28:830:-74.9774,0	0:47:47:1374:0:0:0,-123.917	0:30:30:884:0:0:0,-79.8326	0:92:92:2597:0:0:0,-233.958	0:45:45:1319:0:0:0,-118.977	0:40:40:1179:0:0:0,-106.381	0:60:60:1756:0:0:0,-158.295
NC_000962	311889	.	C	T	22552.3	.	AB=0;ABP=0;AC=12;AF=0.571429;AN=21;ANN=T|synonymous_variant|LOW|Rv0260c|Rv0260c|transcript|Rv0260c|protein_coding|1/1|c.771G>A|p.Thr257Thr|771/1146|771/1146|257/381||;AO=915;CIGAR=1X;DP=2633;DPB=2633;DPRA=0.923166;EPP=15.6571;EPPR=17.4897;GTI=0;LEN=1;MEANALT=1;MQM=60;MQMR=60;NS=21;NUMALT=1;ODDS=149.32;PAIRED=0;PAIREDR=0;PAO=0;PQA=0;PQR=0;PRO=0;QA=25268;QR=42895;RO=1717;RPL=470;RPP=4.49355;RPPR=24.056;RPR=445;RUN=1;SAF=481;SAP=8.25269;SAR=434;SRF=890;SRP=8.02985;SRR=827;TYPE=snp	GT:DP:RO:QR:AO:QA:GL	1:49:0:0:49:1457:-131.381,0	0:67:67:1817:0:0:0,-163.774	0:74:74:1942:0:0:0,-175.011	1:65:0:0:65:1872:-168.731,0	1:62:0:0:62:1734:-156.298,0	1:59:0:0:59:1713:-154.419,0	0:63:63:1650:0:0:0,-148.739	1:26:0:0:26:722:-65.2455,0	1:72:0:0:72:2117:-190.78,0	1:49:0:0:49:1482:-133.646,0	0:66:66:1755:0:0:0,-158.187	0:46:46:1293:0:0:0,-116.63	1:75:0:0:75:2037:-183.567,0	0:73:73:1984:0:0:0,-178.796	1:64:0:0:64:1723:-155.295,0	0:65:65:1742:0:0:0,-157.021	1:51:0:0:51:1489:-134.274,0	0:55:54:1422:0:0:0,-128.128	0:69:69:1930:0:0:0,-173.947	1:52:0:0:52:1560:-140.663,0	1:74:0:0:74:2154:-194.103,0
NC_000962	315019	.	C	T	898.18	.	AB=0;ABP=0;AC=1;AF=0.047619;AN=21;ANN=T|missense_variant|MODERATE|Rv0263c|Rv0263c|transcript|Rv0263c|protein_coding|1/1|c.748G>A|p.Asp250Asn|748/903|748/903|250/300||;AO=46;CIGAR=1X;DP=2361;DPB=2361;DPRA=0.81752;EPP=4.70971;EPPR=7.73876;GTI=0;LEN=1;MEANALT=1;MQM=60;MQMR=60;NS=21;NUMALT=1;ODDS=106.581;PAIRED=0;PAIREDR=0;PAO=0;PQA=0;PQR=0;PRO=0;QA=1124;QR=59202;RO=2315;RPL=28;RPP=7.73089;RPPR=27.3242;RPR=18;RUN=1;SAF=28;SAP=7.73089;SAR=18;SRF=1130;SRP=5.84775;SRR=1185;TYPE=snp	GT:DP:RO:QR:AO:QA:GL	0:49:49:1376:0:0:0,-124.095	0:62:62:1714:0:0:0,-154.503	0:64:64:1779:0:0:0,-160.358	0:66:66:1787:0:0:0,-161.072	0:49:48:1266:1:8:0,-113.387	1:46:1:21:45:1116:-98.5728,0	0:58:58:1654:0:0:0,-149.115	0:15:15:362:0:0:0,-32.8182	0:71:71:1957:0:0:0,-176.375	0:44:44:1120:0:0:0,-101.039	0:61:61:1688:0:0:0,-152.167	0:42:42:1133:0:0:0,-102.224	0:78:78:2197:0:0:0,-197.977	0:64:64:1748:0:0:0,-157.565	0:46:46:1233:0:0:0,-111.215	0:50:50:1349:0:0:0,-121.653	0:47:47:1305:0:0:0,-117.707	0:35:35:920:0:0:0,-83.0496	0:36:36:1028:0:0:0,-92.7839	0:41:41:1209:0:0:0,-109.078	0:55:55:1588:0:0:0,-143.179
NC_000962	325288	.	C	T	1869.04	.	AB=0;ABP=0;AC=1;AF=0.047619;AN=21;ANN=T|missense_variant|MODERATE|fadD2|Rv0270|transcript|Rv0270|protein_coding|1/1|c.722C>T|p.Thr241Ile|722/1683|722/1683|241/560||;AO=71;CIGAR=1X;DP=2569;DPB=2569;DPRA=0.880594;EPP=3.04088;EPPR=139.328;GTI=0;LEN=1;MEANALT=1;MQM=60;MQMR=60;NS=21;NUMALT=1;ODDS=127.041;PAIRED=0;PAIREDR=0;PAO=0;PQA=0;PQR=0;PRO=0;QA=2207;QR=66449;RO=2498;RPL=29;RPP=8.17902;RPPR=69.2289;RPR=42;RUN=1;SAF=29;SAP=8.17902;SAR=42;SRF=1360;SRP=45.8521;SRR=1138;TYPE=snp	GT:DP:RO:QR:AO:QA:GL	0:62:62:1947:0:0:0,-175.494	0:41:40:1167:1:36:0,-101.696	0:77:77:2195:0:0:0,-197.786	0:81:81:2282:0:0:0,-205.615	0:43:43:1367:0:0:0,-123.305	0:44:44:1272:0:0:0,-114.741	1:70:0:0:70:2171:-195.643,0	0:21:21:607:0:0:0,-54.9096	0:58:58:1740:0:0:0,-156.861	0:43:43:1312:0:0:0,-118.357	0:71:71:2163:0:0:0,-194.924	0:53:53:1538:0:0:0,-138.681	0:77:77:2316:0:0:0,-208.689	0:70:70:2104:0:0:0,-189.616	0:47:47:1417:0:0:0,-127.794	0:71:71:2075:0:0:0,-187	0:50:50:1506:0:0:0,-135.801	0:42:42:1239:0:0:0,-111.776	0:42:42:1252:0:0:0,-112.949	0:63:63:1956:0:0:0,-176.305	0:66:66:1946:0:0:0,-175.391
NC_000962	347928	.	G	C	1256	.	AB=0;ABP=0;AC=1;AF=0.047619;AN=21;ANN=C|missense_variant|MODERATE|eccC3|Rv0284|transcript|Rv0284|protein_coding|1/1|c.2294G>C|p.Gly765Ala|2294/3993|2294/3993|765/1330||;AO=48;CIGAR=1X;DP=1821;DPB=1821;DPRA=1.08291;EPP=4.6389;EPPR=90.3211;GTI=0;LEN=1;MEANALT=1;MQM=60;MQMR=59.9836;NS=21;NUMALT=1;ODDS=99.8191;PAIRED=0;PAIREDR=0;PAO=0;PQA=0;PQR=0;PRO=0;QA=1483;QR=46772;RO=1773;RPL=19;RPP=7.5342;RPPR=16.0036;RPR=29;RUN=1;SAF=20;SAP=5.9056;SAR=28;SRF=768;SRP=71.803;SRR=1005;TYPE=snp	GT:DP:RO:QR:AO:QA:GL	0:41:41:1250:0:0:0,-112.767	0:26:26:714:0:0:0,-64.5187	0:48:48:1373:0:0:0,-123.833	0:50:50:1428:0:0:0,-128.781	0:37:37:1073:0:0:0,-96.8373	0:30:30:937:0:0:0,-84.6192	0:37:37:1052:0:0:0,-94.9405	0:25:25:659:0:0:0,-59.5663	0:43:43:1283:0:0:0,-115.73	0:52:52:1579:0:0:0,-142.149	0:24:24:735:0:0:0,-66.4404	0:18:18:570:0:0:0,-51.603	0:35:35:1003:0:0:0,-90.5363	0:40:40:1199:0:0:0,-108.186	0:33:33:1001:0:0:0,-90.3732	0:31:31:870:0:0:0,-78.5559	0:39:39:1151:0:0:0,-103.862	1:48:0:0:48:1483:-133.737,0	0:55:55:1595:0:0:0,-143.807	0:53:53:1640:0:0:0,-147.863	0:54:54:1612:0:0:0,-145.339
NC_000962	349437	.	C	A	1297.62	.	AB=0;ABP=0;AC=1;AF=0.047619;AN=21;ANN=A|missense_variant|MODERATE|eccC3|Rv0284|transcript|Rv0284|protein_coding|1/1|c.3803C>A|p.Thr1268Asn|3803/3993|3803/3993|1268/1330||;AO=55;CIGAR=1X;DP=2549;DPB=2549;DPRA=0.882117;EPP=3.99733;EPPR=10.3797;GTI=0;LEN=1;MEANALT=1;MQM=60;MQMR=59.9932;NS=21;NUMALT=1;ODDS=207.165;PAIRED=0;PAIREDR=0;PAO=0;PQA=0;PQR=0;PRO=0;QA=1529;QR=64001;RO=2494;RPL=33;RPP=7.78754;RPPR=7.5239;RPR=22;RUN=1;SAF=29;SAP=3.36563;SAR=26;SRF=1194;SRP=12.7932;SRR=1300;TYPE=snp	GT:DP:RO:QR:AO:QA:GL	0:53:53:1450:0:0:0,-130.747	0:61:61:1777:0:0:0,-160.186	0:78:78:2206:0:0:0,-198.78	0:58:58:1597:0:0:0,-143.979	0:54:54:1459:0:0:0,-131.552	0:43:43:1183:0:0:0,-106.721	0:50:50:1456:0:0:0,-131.3	0:39:39:988:0:0:0,-89.164	0:50:50:1350:0:0:0,-121.746	0:72:72:2039:0:0:0,-183.75	0:60:60:1618:0:0:0,-145.861	1:55:0:0:55:1529:-137.859,0	0:46:46:1284:0:0:0,-115.814	0:61:61:1672:0:0:0,-150.729	0:50:50:1356:0:0:0,-122.291	0:52:52:1410:0:0:0,-127.146	0:38:38:1077:0:0:0,-97.1886	0:94:94:2617:0:0:0,-235.763	0:53:53:1415:0:0:0,-127.593	0:41:41:1181:0:0:0,-106.555	0:61:61:1746:0:0:0,-157.393
NC_000962	351721	.	A	G	1735.75	.	AB=0;ABP=0;AC=2;AF=0.0952381;AN=21;ANN=G|missense_variant|MODERATE|esxG|Rv0287|transcript|Rv0287|protein_coding|1/1|c.197A>G|p.Asn66Ser|197/294|197/294|66/97||,G|upstream_gene_variant|MODIFIER|esxH|Rv0288|transcript|Rv0288|protein_coding||c.-127A>G|||||127|;AO=131;CIGAR=1X;DP=4561;DPB=4561;DPRA=0.903648;EPP=3.82253;EPPR=13.4589;GTI=0;LEN=1;MEANALT=1;MQM=60;MQMR=59.8391;NS=21;NUMALT=1;ODDS=193.326;PAIRED=0;PAIREDR=0;PAO=0;PQA=0;PQR=0;PRO=0;QA=4129;QR=116230;RO=4430;RPL=64;RPP=3.15949;RPPR=1393.07;RPR=67;RUN=1;SAF=51;SAP=16.9508;SAR=80;SRF=2027;SRP=72.3092;SRR=2403;TYPE=snp	GT:DP:RO:QR:AO:QA:GL	0:108:108:3119:0:0:0,-280.557	0:105:105:2979:0:0:0,-268.307	0:113:113:3230:0:0:0,-290.629	0:120:120:3477:0:0:0,-313.115	0:84:84:2439:0:0:0,-219.683	0:52:52:1462:0:0:0,-131.829	0:130:130:3840:0:0:0,-345.773	0:41:41:1099:0:0:0,-99.1547	1:107:41:1121:66:2073:-85.6913,0	0:149:149:4340:0:0:0,-390.786	0:104:104:2963:0:0:0,-266.884	0:90:90:2549:0:0:0,-229.631	0:106:106:2974:0:0:0,-267.865	0:90:90:2544:0:0:0,-229.012	0:91:91:2684:0:0:0,-241.649	0:85:85:2389:0:0:0,-215.178	0:87:87:2605:0:0:0,-234.676	0:202:202:5838:0:0:0,-525.563	0:80:80:2435:0:0:0,-219.396	1:95:30:962:65:2056:-98.4341,0	0:108:108:3245:0:0:0,-292.253
NC_000962	357566	.	C	T	2017.54	.	AB=0;ABP=0;AC=1;AF=0.047619;AN=21;ANN=T|missense_variant|MODERATE|Rv0293c|Rv0293c|transcript|Rv0293c|protein_coding|1/1|c.499G>A|p.Gly167Ser|499/1203|499/1203|167/400||;AO=75;CIGAR=1X;DP=2743;DPB=2743;DPRA=1.13986;EPP=4.429;EPPR=12.6838;GTI=0;LEN=1;MEANALT=2;MQM=60;MQMR=59.9948;NS=21;NUMALT=1;ODDS=147.401;PAIRED=0;PAIREDR=0;PAO=0;PQA=0;PQR=0;PRO=0;QA=2331;QR=67853;RO=2667;RPL=41;RPP=4.429;RPPR=4.2487;RPR=34;RUN=1;SAF=37;SAP=3.03925;SAR=38;SRF=1372;SRP=7.83769;SRR=1295;TYPE=snp	GT:DP:RO:QR:AO:QA:GL	0:68:68:1801:0:0:0,-162.314	0:52:52:1372:0:0:0,-123.711	0:91:91:2526:0:0:0,-227.562	0:69:69:1855:0:0:0,-167.177	0:54:54:1448:0:0:0,-130.555	0:51:51:1404:0:0:0,-126.603	0:82:82:2332:0:0:0,-210.117	0:21:21:615:0:0:0,-55.6303	0:82:82:2331:0:0:0,-210.003	0:68:68:1828:0:0:0,-164.76	0:52:52:1352:0:0:0,-121.909	0:46:46:1166:0:0:0,-105.177	0:77:77:2103:0:0:0,-189.486	0:61:61:1596:0:0:0,-143.869	0:46:46:1245:0:0:0,-112.295	0:66:66:1798:0:0:0,-162.057	0:46:46:1239:0:0:0,-111.749	0:62:62:1754:0:0:0,-158.099	1:76:0:0:75:2331:-209.816,0	0:53:53:1353:0:0:0,-122.005	0:66:66:1839:0:0:0,-165.73
NC_000962	364335	.	C	T	1283	.	AB=0;ABP=0;AC=1;AF=0.047619;AN=21;ANN=T|missense_variant|MODERATE|vapC2|Rv0301|transcript|Rv0301|protein_coding|1/1|c.292C>T|p.Pro98Ser|292/426|292/426|98/141||;AO=53;CIGAR=1X;DP=2416;DPB=2416;DPRA=0.931809;EPP=4.03458;EPPR=32.1386;GTI=0;LEN=1;MEANALT=1;MQM=60;MQMR=59.989;NS=21;NUMALT=1;ODDS=180.558;PAIRED=0;PAIREDR=0;PAO=0;PQA=0;PQR=0;PRO=0;QA=1561;QR=64855;RO=2362;RPL=30;RPP=5.01789;RPPR=28.9576;RPR=23;RUN=1;SAF=36;SAP=17.8009;SAR=17;SRF=1089;SRP=34.1354;SRR=1273;TYPE=snp	GT:DP:RO:QR:AO:QA:GL	0:51:51:1587:0:0:0,-143.073	0:52:52:1629:0:0:0,-146.87	0:97:97:3068:0:0:0,-276.322	0:62:61:1847:0:0:0,-166.287	0:64:64:1839:0:0:0,-165.742	0:40:40:1177:0:0:0,-106.194	0:54:54:1712:0:0:0,-154.335	0:36:36:1028:0:0:0,-92.79	0:60:60:1906:0:0:0,-171.738	0:66:66:2094:0:0:0,-188.71	0:61:61:1869:0:0:0,-168.453	0:39:39:1178:0:0:0,-106.284	0:76:76:2359:0:0:0,-212.523	0:75:75:2396:0:0:0,-215.855	0:35:35:1094:0:0:0,-98.7287	1:55:2:35:53:1561:-137.425,0	0:46:46:1485:0:0:0,-133.918	0:77:77:2464:0:0:0,-221.984	0:40:40:1252:0:0:0,-112.953	0:46:46:1376:0:0:0,-124.102	0:74:74:2420:0:0:0,-218.03
NC_000962	380302	.	C	T	1026.57	.	AB=0;ABP=0;AC=1;AF=0.047619;AN=21;ANN=T|synonymous_variant|LOW|Rv0311|Rv0311|transcript|Rv0311|protein_coding|1/1|c.1131C>T|p.Ala377Ala|1131/1230|1131/1230|377/409||;AO=46;CIGAR=1X;DP=2262;DPB=2262;DPRA=0.830325;EPP=4.70971;EPPR=58.5161;GTI=0;LEN=1;MEANALT=1;MQM=60;MQMR=59.9896;NS=21;NUMALT=1;ODDS=151.519;PAIRED=0;PAIREDR=0;PAO=0;PQA=0;PQR=0;PRO=0;QA=1244;QR=59559;RO=2216;RPL=31;RPP=15.095;RPPR=3.89222;RPR=15;RUN=1;SAF=29;SAP=9.80795;SAR=17;SRF=1144;SRP=8.09013;SRR=1072;TYPE=snp	GT:DP:RO:QR:AO:QA:GL	0:61:61:1929:0:0:0,-173.83	0:59:59:1841:0:0:0,-165.941	0:59:59:1796:0:0:0,-161.885	0:65:65:2015:0:0:0,-181.555	0:53:53:1523:0:0:0,-137.297	1:46:0:0:46:1244:-112.209,0	0:73:73:2169:0:0:0,-195.439	0:28:28:681:0:0:0,-61.5237	0:58:58:1759:0:0:0,-158.554	0:51:51:1588:0:0:0,-143.167	0:50:50:1533:0:0:0,-138.224	0:30:30:969:0:0:0,-87.4837	0:63:63:1890:0:0:0,-170.327	0:46:46:1392:0:0:0,-125.521	0:41:41:1288:0:0:0,-116.183	0:52:52:1554:0:0:0,-140.1	0:41:41:1228:0:0:0,-110.775	0:61:61:1702:0:0:0,-153.402	0:45:45:1398:0:0:0,-126.08	0:50:50:1515:0:0:0,-136.598	0:41:41:1253:0:0:0,-113.029
NC_000962	381649	.	C	A	1152.9	.	AB=0;ABP=0;AC=1;AF=0.047619;AN=21;ANN=A|missense_variant|MODERATE|Rv0312|Rv0312|transcript|Rv0312|protein_coding|1/1|c.1094C>A|p.Thr365Lys|1094/1863|1094/1863|365/620||;AO=57;CIGAR=1X;DP=2196;DPB=2196;DPRA=1.06592;EPP=6.09608;EPPR=6.30862;GTI=0;LEN=1;MEANALT=1;MQM=60;MQMR=59.9663;NS=21;NUMALT=1;ODDS=127.515;PAIRED=0;PAIREDR=0;PAO=0;PQA=0;PQR=0;PRO=0;QA=1373;QR=56451;RO=2139;RPL=35;RPP=9.44853;RPPR=10.0039;RPR=22;RUN=1;SAF=32;SAP=4.877;SAR=25;SRF=1107;SRP=8.72069;SRR=1032;TYPE=snp	GT:DP:RO:QR:AO:QA:GL	0:53:53:1622:0:0:0,-146.239	0:51:51:1459:0:0:0,-131.563	0:66:66:1951:0:0:0,-175.057	0:50:50:1461:0:0:0,-131.753	0:30:30:894:0:0:0,-80.7378	0:34:34:1028:0:0:0,-92.7964	0:62:62:1855:0:0:0,-167.197	0:24:24:718:0:0:0,-64.906	0:51:51:1534:0:0:0,-138.328	0:80:80:2444:0:0:0,-220.209	0:49:49:1369:0:0:0,-123.461	0:31:31:886:0:0:0,-80.0071	1:57:0:0:57:1373:-123.795,0	0:47:47:1350:0:0:0,-121.756	0:54:54:1476:0:0:0,-133.083	0:43:43:1234:0:0:0,-111.32	0:32:32:948:0:0:0,-85.5881	0:94:94:2716:0:0:0,-244.544	0:36:36:1002:0:0:0,-90.4382	0:40:40:1180:0:0:0,-106.471	0:50:50:1436:0:0:0,-129.498
NC_000962	393749	.	T	C	2303.46	.	AB=0;ABP=0;AC=1;AF=0.047619;AN=21;ANN=C|synonymous_variant|LOW|cyp135A1|Rv0327c|transcript|Rv0327c|protein_coding|1/1|c.297A>G|p.Glu99Glu|297/1350|297/1350|99/449||;AO=102;CIGAR=1X;DP=2602;DPB=2602;DPRA=0.948517;EPP=3.35092;EPPR=21.5251;GTI=0;LEN=1;MEANALT=1;MQM=60;MQMR=59.9852;NS=21;NUMALT=1;ODDS=185.699;PAIRED=0;PAIREDR=0;PAO=0;PQA=0;PQR=0;PRO=0;QA=2749;QR=64250;RO=2500;RPL=55;RPP=4.37279;RPPR=3.79203;RPR=47;RUN=1;SAF=56;SAP=5.13919;SAR=46;SRF=1250;SRP=3.0103;SRR=1250;TYPE=snp	GT:DP:RO:QR:AO:QA:GL	0:69:69:1923:0:0:0,-173.314	0:66:66:1821:0:0:0,-164.137	0:76:76:2052:0:0:0,-184.916	0:67:67:1921:0:0:0,-173.14	0:47:47:1306:0:0:0,-117.795	0:61:61:1632:0:0:0,-147.121	0:67:67:1859:0:0:0,-167.394	0:29:29:792:0:0:0,-71.5432	0:58:58:1500:0:0:0,-135.236	0:47:47:1266:0:0:0,-114.187	0:65:65:1819:0:0:0,-163.954	0:42:42:1138:0:0:0,-102.669	0:54:54:1488:0:0:0,-134.167	0:68:68:1921:0:0:0,-173.142	1:50:0:0:50:1479:-133.374,0	0:69:69:1860:0:0:0,-167.641	0:53:52:1521:1:35:0,-133.65	0:54:54:1466:0:0:0,-132.176	0:54:54:1522:0:0:0,-137.233	0:57:57:1543:0:0:0,-139.115	0:89:88:2460:1:35:0,-218.136
NC_000962	412510	.	A	G	2835.89	.	AB=0;ABP=0;AC=1;AF=0.047619;AN=21;ANN=G|missense_variant|MODERATE|iniA|Rv0342|transcript|Rv0342|protein_coding|1/1|c.1673A>G|p.Gln558Arg|1673/1923|1673/1923|558/640||;AO=128;CIGAR=1X;DP=2600;DPB=2600;DPRA=0.930911;EPP=5.45321;EPPR=4.55985;GTI=0;LEN=1;MEANALT=1;MQM=60;MQMR=60;NS=21;NUMALT=1;ODDS=139.778;PAIRED=0;PAIREDR=0;PAO=0;PQA=0;PQR=0;PRO=0;QA=3381;QR=63346;RO=2472;RPL=43;RPP=32.9359;RPPR=9.50715;RPR=85;RUN=1;SAF=57;SAP=6.33537;SAR=71;SRF=1220;SRP=3.90981;SRR=1252;TYPE=snp	GT:DP:RO:QR:AO:QA:GL	0:60:60:1660:0:0:0,-149.643	0:58:58:1668:0:0:0,-150.373	0:92:92:2455:0:0:0,-221.179	0:63:63:1739:0:0:0,-156.755	0:48:48:1331:0:0:0,-120.045	0:58:58:1723:0:0:0,-155.326	0:50:48:1423:2:55:0,-123.11	0:21:21:596:0:0:0,-53.9142	0:73:73:1847:0:0:0,-166.455	0:72:72:1884:0:0:0,-169.79	0:60:60:1684:0:0:0,-151.808	0:53:53:1477:0:0:0,-133.173	0:80:80:2174:0:0:0,-195.895	0:65:65:1711:0:0:0,-154.224	1:61:2:28:59:1718:-152.214,0	0:63:63:1690:0:0:0,-152.341	0:43:43:1213:0:0:0,-109.429	0:70:70:1795:0:0:0,-161.784	0:59:59:1637:0:0:0,-147.579	0:50:50:1365:0:0:0,-123.098	0:62:62:1718:0:0:0,-154.863
NC_000962	412942	.	C	A	1994.46	.	AB=0;ABP=0;AC=1;AF=0.047619;AN=21;ANN=A|missense_variant|MODERATE|iniC|Rv0343|transcript|Rv0343|protein_coding|1/1|c.186C>A|p.Asn62Lys|186/1482|186/1482|62/493||;AO=93;CIGAR=1X;DP=2267;DPB=2267;DPRA=1.71113;EPP=20.0318;EPPR=96.5374;GTI=0;LEN=1;MEANALT=1;MQM=60;MQMR=59.9945;NS=21;NUMALT=1;ODDS=133.258;PAIRED=0;PAIREDR=0;PAO=0;PQA=0;PQR=0;PRO=0;QA=2381;QR=55056;RO=2174;RPL=56;RPP=11.4393;RPPR=45.397;RPR=37;RUN=1;SAF=47;SAP=3.03365;SAR=46;SRF=1046;SRP=9.72648;SRR=1128;TYPE=snp	GT:DP:RO:QR:AO:QA:GL	0:40:40:995:0:0:0,-89.7819	0:48:48:1368:0:0:0,-123.38	1:93:0:0:93:2381:-214.511,0	0:73:73:2022:0:0:0,-182.225	0:36:36:1000:0:0:0,-90.2574	0:42:42:1151:0:0:0,-103.843	0:45:45:1165:0:0:0,-105.093	0:28:28:762:0:0:0,-68.8394	0:58:58:1555:0:0:0,-140.188	0:49:49:1209:0:0:0,-109.04	0:61:61:1729:0:0:0,-155.861	0:47:47:1250:0:0:0,-112.747	0:70:70:1892:0:0:0,-170.518	0:72:72:1963:0:0:0,-176.9	0:42:42:1090:0:0:0,-98.3401	0:48:48:1309:0:0:0,-118.054	0:33:33:854:0:0:0,-77.106	0:57:57:1485:0:0:0,-133.884	0:51:51:1284:0:0:0,-115.792	0:46:46:1270:0:0:0,-114.549	0:64:64:1767:0:0:0,-159.274
NC_000962	419663	.	C	T	1689.51	.	AB=0;ABP=0;AC=1;AF=0.047619;AN=21;ANN=T|downstream_gene_variant|MODIFIER|Rv0349|Rv0349|transcript|Rv0349|protein_coding||c.*55C>T|||||55|,T|intergenic_region|MODIFIER|Rv0349-dnaK|Rv0349-Rv0350|intergenic_region|Rv0349-Rv0350|||n.419663C>T||||||;AO=67;CIGAR=1X;DP=2228;DPB=2228;DPRA=1.25926;EPP=4.59839;EPPR=14.306;GTI=0;LEN=1;MEANALT=1;MQM=60;MQMR=59.9949;NS=21;NUMALT=1;ODDS=151.078;PAIRED=0;PAIREDR=0;PAO=0;PQA=0;PQR=0;PRO=0;QA=1982;QR=53464;RO=2160;RPL=39;RPP=6.93191;RPPR=3.0103;RPR=28;RUN=1;SAF=38;SAP=5.63551;SAR=29;SRF=967;SRP=54.3576;SRR=1193;TYPE=snp	GT:DP:RO:QR:AO:QA:GL	0:59:59:1506:0:0:0,-135.77	0:48:48:1374:0:0:0,-123.918	1:68:1:8:67:1982:-177.819,0	0:62:62:1596:0:0:0,-143.871	0:54:54:1304:0:0:0,-117.575	0:42:42:1100:0:0:0,-99.2463	0:70:70:1679:0:0:0,-151.328	0:37:37:831:0:0:0,-75.0089	0:49:49:1269:0:0:0,-114.45	0:53:53:1418:0:0:0,-127.865	0:45:45:1120:0:0:0,-101.028	0:43:43:1115:0:0:0,-100.589	0:55:55:1419:0:0:0,-127.937	0:72:72:1965:0:0:0,-177.081	0:46:46:1085:0:0:0,-97.8629	0:58:58:1529:0:0:0,-137.848	0:46:46:1200:0:0:0,-108.239	0:36:36:963:0:0:0,-86.9196	0:44:44:1076:0:0:0,-97.0694	0:53:53:1329:0:0:0,-119.837	0:61:60:1530:0:0:0,-137.816
NC_000962	447179	.	A	G	1968.8	.	AB=0;ABP=0;AC=1;AF=0.047619;AN=21;ANN=G|missense_variant|MODERATE|Rv0370c|Rv0370c|transcript|Rv0370c|protein_coding|1/1|c.865T>C|p.Tyr289His|865/897|865/897|289/298||,G|upstream_gene_variant|MODIFIER|Rv0369c|Rv0369c|transcript|Rv0369c|protein_coding||c.-133T>C|||||133|;AO=74;CIGAR=1X;DP=2859;DPB=2859;DPRA=1.06284;EPP=3.0103;EPPR=7.63316;GTI=0;LEN=1;MEANALT=1;MQM=60;MQMR=59.9996;NS=21;NUMALT=1;ODDS=217.461;PAIRED=0;PAIREDR=0;PAO=0;PQA=0;PQR=0;PRO=0;QA=2271;QR=73212;RO=2785;RPL=39;RPP=3.47981;RPPR=52.9183;RPR=35;RUN=1;SAF=40;SAP=4.06669;SAR=34;SRF=1485;SRP=29.6956;SRR=1300;TYPE=snp	GT:DP:RO:QR:AO:QA:GL	0:57:57:1657:0:0:0,-149.38	0:67:67:1975:0:0:0,-178.003	0:83:83:2388:0:0:0,-215.161	0:79:79:2300:0:0:0,-207.249	0:63:63:1777:0:0:0,-160.177	0:57:57:1640:0:0:0,-147.851	0:100:100:2945:0:0:0,-265.282	0:36:36:984:0:0:0,-88.8203	0:64:64:1815:0:0:0,-163.601	0:68:68:1970:0:0:0,-177.548	0:58:58:1648:0:0:0,-148.575	0:56:56:1569:0:0:0,-141.464	0:76:76:2067:0:0:0,-186.266	0:59:59:1670:0:0:0,-150.553	0:52:52:1534:0:0:0,-138.319	0:56:56:1667:0:0:0,-150.291	0:59:59:1831:0:0:0,-165.045	0:64:64:1824:0:0:0,-164.406	1:74:0:0:74:2271:-204.643,0	0:61:61:1863:0:0:0,-167.925	0:71:71:2112:0:0:0,-190.332
NC_000962	449080	.	G	A	848.13	.	AB=0;ABP=0;AC=1;AF=0.047619;AN=21;ANN=A|synonymous_variant|LOW|Rv0372c|Rv0372c|transcript|Rv0372c|protein_coding|1/1|c.306C>T|p.Ser102Ser|306/756|306/756|102/251||;AO=36;CIGAR=1X;DP=1735;DPB=1735;DPRA=0.871614;EPP=11.6962;EPPR=6.33461;GTI=0;LEN=1;MEANALT=1;MQM=60;MQMR=59.9876;NS=21;NUMALT=1;ODDS=109.958;PAIRED=0;PAIREDR=0;PAO=0;PQA=0;PQR=0;PRO=0;QA=1060;QR=47156;RO=1699;RPL=26;RPP=18.4519;RPPR=238.231;RPR=10;RUN=1;SAF=18;SAP=3.0103;SAR=18;SRF=854;SRP=3.11383;SRR=845;TYPE=snp	GT:DP:RO:QR:AO:QA:GL	0:36:36:1168:0:0:0,-105.4	0:49:49:1641:0:0:0,-147.953	0:40:40:1221:0:0:0,-110.148	0:34:34:1132:0:0:0,-102.168	0:39:39:1324:0:0:0,-119.42	0:23:23:713:0:0:0,-64.4507	1:37:1:14:36:1060:-94.2687,0	0:15:15:432:0:0:0,-39.1576	0:49:49:1501:0:0:0,-135.343	0:36:36:1225:0:0:0,-110.517	0:47:47:1504:0:0:0,-135.633	0:24:24:843:0:0:0,-76.1726	0:50:50:1694:0:0:0,-152.702	0:39:39:1347:0:0:0,-121.503	0:27:27:863:0:0:0,-77.9571	0:44:44:1406:0:0:0,-126.805	0:31:31:1060:0:0:0,-95.6913	0:44:44:1404:0:0:0,-126.631	0:29:29:892:0:0:0,-80.5601	0:36:36:1236:0:0:0,-111.513	0:48:48:1544:0:0:0,-139.216
NC_000962	451295	.	C	T	1167.49	.	AB=0;ABP=0;AC=1;AF=0.047619;AN=21;ANN=T|missense_variant|MODERATE|Rv0373c|Rv0373c|transcript|Rv0373c|protein_coding|1/1|c.509G>A|p.Ser170Asn|509/2400|509/2400|170/799||;AO=49;CIGAR=1X;DP=2044;DPB=2044;DPRA=0.982456;EPP=3.40914;EPPR=74.9018;GTI=0;LEN=1;MEANALT=1;MQM=59.9184;MQMR=59.988;NS=21;NUMALT=1;ODDS=143.739;PAIRED=0;PAIREDR=0;PAO=0;PQA=0;PQR=0;PRO=0;QA=1398;QR=53691;RO=1995;RPL=35;RPP=22.5536;RPPR=238.362;RPR=14;RUN=1;SAF=27;SAP=4.11819;SAR=22;SRF=979;SRP=4.5004;SRR=1016;TYPE=snp	GT:DP:RO:QR:AO:QA:GL	1:49:0:0:49:1398:-126.076,0	0:49:49:1466:0:0:0,-132.207	0:60:60:1848:0:0:0,-166.582	0:45:45:1389:0:0:0,-125.284	0:39:39:1171:0:0:0,-105.66	0:36:36:1071:0:0:0,-96.6301	0:58:58:1723:0:0:0,-155.326	0:19:19:594:0:0:0,-53.7541	0:63:63:1846:0:0:0,-166.387	0:58:58:1729:0:0:0,-155.87	0:53:53:1650:0:0:0,-148.767	0:36:36:1055:0:0:0,-95.2232	0:64:64:1997:0:0:0,-179.993	0:68:68:2015:0:0:0,-181.599	0:29:29:830:0:0:0,-74.9722	0:40:40:1179:0:0:0,-106.371	0:45:45:1393:0:0:0,-125.644	0:48:48:1510:0:0:0,-136.173	0:34:34:1051:0:0:0,-94.8747	0:38:38:1088:0:0:0,-98.1807	0:61:61:1838:0:0:0,-165.677
NC_000962	457010	.	C	T	2490.56	.	AB=0;ABP=0;AC=2;AF=0.0952381;AN=21;ANN=T|missense_variant|MODERATE|Rv0381c|Rv0381c|transcript|Rv0381c|protein_coding|1/1|c.814G>A|p.Ala272Thr|814/909|814/909|272/302||;AO=100;CIGAR=1X;DP=2233;DPB=2233;DPRA=0.914205;EPP=6.13722;EPPR=200.999;GTI=0;LEN=1;MEANALT=1;MQM=60;MQMR=60;NS=21;NUMALT=1;ODDS=117.607;PAIRED=0;PAIREDR=0;PAO=0;PQA=0;PQR=0;PRO=0;QA=2873;QR=57068;RO=2133;RPL=46;RPP=4.40004;RPPR=18.9171;RPR=54;RUN=1;SAF=50;SAP=3.0103;SAR=50;SRF=1061;SRP=3.13348;SRR=1072;TYPE=snp	GT:DP:RO:QR:AO:QA:GL	0:58:58:1746:0:0:0,-157.394	0:52:52:1531:0:0:0,-138.051	0:61:61:1829:0:0:0,-164.866	0:55:55:1704:0:0:0,-153.615	0:38:38:1162:0:0:0,-104.856	0:31:31:939:0:0:0,-84.7905	0:50:50:1495:0:0:0,-134.813	0:17:17:481:0:0:0,-43.5653	1:42:0:0:42:1188:-107.177,0	0:83:83:2581:0:0:0,-232.523	0:45:45:1341:0:0:0,-120.958	0:42:42:1262:0:0:0,-113.852	0:72:72:2107:0:0:0,-189.873	0:72:72:2193:0:0:0,-197.618	0:57:57:1647:0:0:0,-148.479	0:46:46:1407:0:0:0,-126.894	0:36:36:1024:0:0:0,-92.4167	0:46:46:1439:0:0:0,-129.786	0:48:48:1484:0:0:0,-133.833	1:58:0:0:58:1685:-151.902,0	0:45:45:1400:0:0:0,-126.276
NC_000962	471578	.	G	C	1268.73	.	AB=0;ABP=0;AC=1;AF=0.047619;AN=21;ANN=C|synonymous_variant|LOW|ndhA|Rv0392c|transcript|Rv0392c|protein_coding|1/1|c.1062C>G|p.Gly354Gly|1062/1413|1062/1413|354/470||;AO=61;CIGAR=1X;DP=2575;DPB=2575;DPRA=0.970565;EPP=7.31765;EPPR=5.16968;GTI=0;LEN=1;MEANALT=1;MQM=60;MQMR=59.9984;NS=21;NUMALT=1;ODDS=169.128;PAIRED=0;PAIREDR=0;PAO=0;PQA=0;PQR=0;PRO=0;QA=1498;QR=66781;RO=2514;RPL=34;RPP=4.7546;RPPR=26.2418;RPR=27;RUN=1;SAF=34;SAP=4.7546;SAR=27;SRF=1263;SRP=3.13468;SRR=1251;TYPE=snp	GT:DP:RO:QR:AO:QA:GL	0:74:74:2158:0:0:0,-194.466	0:60:60:1732:0:0:0,-156.136	0:70:70:2064:0:0:0,-186.007	0:68:68:2008:0:0:0,-180.975	0:39:39:1125:0:0:0,-101.517	0:39:39:1139:0:0:0,-102.779	0:63:63:1858:0:0:0,-167.478	0:33:33:963:0:0:0,-86.9458	0:71:71:2035:0:0:0,-183.399	1:61:0:0:61:1498:-135.044,0	0:65:65:1819:0:0:0,-163.951	0:47:47:1375:0:0:0,-124.014	0:95:95:2780:0:0:0,-250.432	0:69:69:1904:0:0:0,-171.603	0:57:57:1706:0:0:0,-153.798	0:62:62:1840:0:0:0,-165.847	0:42:42:1278:0:0:0,-115.294	0:81:81:2423:0:0:0,-218.311	0:42:42:1296:0:0:0,-116.916	0:66:66:1970:0:0:0,-177.555	0:69:69:2060:0:0:0,-185.655
NC_000962	480902	.	A	G	1903.14	.	AB=0;ABP=0;AC=1;AF=0.047619;AN=21;ANN=G|missense_variant|MODERATE|mmpL1|Rv0402c|transcript|Rv0402c|protein_coding|1/1|c.2330T>C|p.Ile777Thr|2330/2877|2330/2877|777/958||;AO=87;CIGAR=1X;DP=2376;DPB=2376;DPRA=0.741153;EPP=6.03039;EPPR=204.62;GTI=0;LEN=1;MEANALT=1;MQM=60;MQMR=60;NS=21;NUMALT=1;ODDS=197.553;PAIRED=0;PAIREDR=0;PAO=0;PQA=0;PQR=0;PRO=0;QA=2269;QR=61156;RO=2289;RPL=29;RPP=24.0012;RPPR=211.678;RPR=58;RUN=1;SAF=34;SAP=12.0207;SAR=53;SRF=905;SRP=220.671;SRR=1384;TYPE=snp	GT:DP:RO:QR:AO:QA:GL	0:70:70:2121:0:0:0,-191.141	0:54:54:1694:0:0:0,-152.731	0:47:47:1420:0:0:0,-128.068	0:63:63:1900:0:0:0,-171.253	0:44:44:1227:0:0:0,-110.684	0:35:35:1114:0:0:0,-100.549	0:62:62:1837:0:0:0,-165.587	0:47:47:1331:0:0:0,-120.052	0:74:74:2143:0:0:0,-193.111	0:58:58:1590:0:0:0,-143.34	0:48:48:1463:0:0:0,-131.938	0:47:47:1439:0:0:0,-129.785	0:67:67:2012:0:0:0,-181.332	0:61:61:1716:0:0:0,-154.686	1:45:0:0:45:1261:-113.748,0	0:51:51:1441:0:0:0,-129.944	0:43:43:1267:0:0:0,-114.296	0:45:45:1369:0:0:0,-123.477	0:46:46:1428:0:0:0,-128.79	0:55:55:1649:0:0:0,-148.669	0:74:74:2243:0:0:0,-202.117
NC_000962	482574	.	T	C	1043.36	.	AB=0;ABP=0;AC=1;AF=0.047619;AN=21;ANN=C|missense_variant|MODERATE|mmpL1|Rv0402c|transcript|Rv0402c|protein_coding|1/1|c.658A>G|p.Ile220Val|658/2877|658/2877|220/958||;AO=43;CIGAR=1X;DP=2336;DPB=2336;DPRA=0.750109;EPP=4.27278;EPPR=24.0347;GTI=0;LEN=1;MEANALT=1;MQM=60;MQMR=59.9939;NS=21;NUMALT=1;ODDS=170.769;PAIRED=0;PAIREDR=0;PAO=0;PQA=0;PQR=0;PRO=0;QA=1249;QR=61739;RO=2293;RPL=23;RPP=3.46479;RPPR=3.22338;RPR=20;RUN=1;SAF=25;SAP=5.48477;SAR=18;SRF=1262;SRP=53.5432;SRR=1031;TYPE=snp	GT:DP:RO:QR:AO:QA:GL	0:64:64:1932:0:0:0,-174.138	0:58:58:1797:0:0:0,-161.999	0:71:71:2098:0:0:0,-189.069	0:57:57:1733:0:0:0,-156.233	0:55:55:1685:0:0:0,-151.907	0:48:48:1376:0:0:0,-124.095	0:68:68:2077:0:0:0,-187.183	0:37:37:1049:0:0:0,-94.6769	0:62:62:1858:0:0:0,-167.474	0:54:54:1488:0:0:0,-134.165	1:43:0:0:43:1249:-112.669,0	0:36:36:1061:0:0:0,-95.7618	0:59:59:1798:0:0:0,-162.082	0:51:51:1546:0:0:0,-139.405	0:56:56:1724:0:0:0,-155.426	0:77:77:2253:0:0:0,-203.013	0:45:45:1304:0:0:0,-117.623	0:40:40:1195:0:0:0,-107.821	0:61:61:1827:0:0:0,-164.684	0:63:63:1918:0:0:0,-172.88	0:72:72:2204:0:0:0,-198.611
NC_000962	487168	.	T	G	1202.63	.	AB=0;ABP=0;AC=1;AF=0.047619;AN=21;ANN=G|missense_variant|MODERATE|pks6|Rv0405|transcript|Rv0405|protein_coding|1/1|c.1438T>G|p.Phe480Val|1438/4209|1438/4209|480/1402||;AO=47;CIGAR=1X;DP=1828;DPB=1828;DPRA=1.05559;EPP=23.3852;EPPR=219.353;GTI=0;LEN=1;MEANALT=1;MQM=60;MQMR=60;NS=21;NUMALT=1;ODDS=140.724;PAIRED=0;PAIREDR=0;PAO=0;PQA=0;PQR=0;PRO=0;QA=1446;QR=46352;RO=1779;RPL=30;RPP=10.8184;RPPR=127.221;RPR=17;RUN=1;SAF=26;SAP=4.16534;SAR=21;SRF=1109;SRP=238.248;SRR=670;TYPE=snp	GT:DP:RO:QR:AO:QA:GL	0:31:31:888:0:0:0,-80.1916	0:44:44:1237:0:0:0,-111.591	0:53:53:1461:0:0:0,-131.734	0:70:70:1995:0:0:0,-179.792	0:38:38:1011:0:0:0,-91.2407	0:40:40:1157:0:0:0,-104.396	0:54:54:1546:0:0:0,-139.393	0:36:36:986:0:0:0,-89	0:37:37:1029:0:0:0,-92.8714	0:29:29:830:0:0:0,-74.964	0:49:49:1404:0:0:0,-126.622	1:47:0:0:47:1446:-130.409,0	0:64:63:1835:0:0:0,-165.062	0:38:38:1049:0:0:0,-94.669	0:38:37:1005:0:0:0,-90.3657	0:38:38:1033:0:0:0,-93.2241	0:40:40:1132:0:0:0,-102.14	0:40:40:1123:0:0:0,-101.329	0:46:46:1279:0:0:0,-115.367	0:45:45:1270:0:0:0,-114.555	0:50:50:1458:0:0:0,-131.475
NC_000962	487641	.	T	C	744.715	.	AB=0;ABP=0;AC=1;AF=0.047619;AN=21;ANN=C|synonymous_variant|LOW|pks6|Rv0405|transcript|Rv0405|protein_coding|1/1|c.1911T>C|p.Gly637Gly|1911/4209|1911/4209|637/1402||;AO=35;CIGAR=1X;DP=1712;DPB=1712;DPRA=0.834824;EPP=16.9698;EPPR=305.086;GTI=0;LEN=1;MEANALT=1;MQM=60;MQMR=59.9678;NS=21;NUMALT=1;ODDS=147.752;PAIRED=0;PAIREDR=0;PAO=0;PQA=0;PQR=0;PRO=0;QA=953;QR=43265;RO=1677;RPL=7;RPP=30.3709;RPPR=821.391;RPR=28;RUN=1;SAF=15;SAP=4.56135;SAR=20;SRF=862;SRP=5.87064;SRR=815;TYPE=snp	GT:DP:RO:QR:AO:QA:GL	0:35:35:995:0:0:0,-89.811	0:40:40:1110:0:0:0,-100.155	0:51:51:1493:0:0:0,-134.627	0:45:45:1291:0:0:0,-116.432	0:30:30:794:0:0:0,-71.71	0:36:36:976:0:0:0,-88.0874	0:57:57:1648:0:0:0,-148.572	0:33:33:896:0:0:0,-80.8997	0:42:42:1130:0:0:0,-101.948	0:29:29:822:0:0:0,-74.2405	0:43:43:1142:0:0:0,-103.014	0:37:37:1014:0:0:0,-91.5177	0:48:48:1365:0:0:0,-123.098	0:36:36:1008:0:0:0,-90.9742	0:32:32:878:0:0:0,-79.2777	1:35:0:0:35:953:-86.0264,0	0:34:34:914:0:0:0,-82.5081	0:36:36:954:0:0:0,-86.1093	0:34:34:956:0:0:0,-86.2986	0:33:33:933:0:0:0,-84.2319	0:59:59:1658:0:0:0,-149.469
NC_000962	490304	.	C	T	734.303	.	AB=0;ABP=0;AC=1;AF=0.047619;AN=21;ANN=T|synonymous_variant|LOW|Rv0406c|Rv0406c|transcript|Rv0406c|protein_coding|1/1|c.402G>A|p.Arg134Arg|402/819|402/819|134/272||;AO=34;CIGAR=1X;DP=1519;DPB=1519;DPRA=0.915825;EPP=3.0103;EPPR=8.81405;GTI=0;LEN=1;MEANALT=1;MQM=60;MQMR=59.9684;NS=21;NUMALT=1;ODDS=104.046;PAIRED=0;PAIREDR=0;PAO=0;PQA=0;PQR=0;PRO=0;QA=922;QR=35530;RO=1485;RPL=7;RPP=28.557;RPPR=556.078;RPR=27;RUN=1;SAF=20;SAP=5.30951;SAR=14;SRF=680;SRP=25.8583;SRR=805;TYPE=snp	GT:DP:RO:QR:AO:QA:GL	0:45:45:973:0:0:0,-87.7609	0:31:31:801:0:0:0,-72.3356	1:34:0:0:34:922:-83.2362,0	0:57:57:1302:0:0:0,-117.397	0:35:35:871:0:0:0,-78.6249	0:33:33:777:0:0:0,-70.1575	0:27:27:671:0:0:0,-60.6304	0:27:27:622:0:0:0,-56.2018	0:28:28:708:0:0:0,-63.9605	0:24:24:599:0:0:0,-54.1464	0:25:25:688:0:0:0,-62.1829	0:22:22:560:0:0:0,-50.6452	0:31:31:765:0:0:0,-69.0871	0:33:33:738:0:0:0,-66.6338	0:28:28:611:0:0:0,-55.2043	0:37:37:857:0:0:0,-77.3528	0:25:25:582:0:0:0,-52.6066	0:29:29:633:0:0:0,-57.1822	0:40:40:1066:0:0:0,-96.1831	0:32:32:760:0:0:0,-68.6291	0:45:45:1002:0:0:0,-90.3944
NC_000962	502448	.	C	T	7328.69	.	AB=0;ABP=0;AC=4;AF=0.190476;AN=21;ANN=T|missense_variant|MODERATE|thiG|Rv0417|transcript|Rv0417|protein_coding|1/1|c.83C>T|p.Ala28Val|83/759|83/759|28/252||,T|downstream_gene_variant|MODIFIER|thiS|Rv0416|transcript|Rv0416|protein_coding||c.*75C>T|||||75|;AO=288;CIGAR=1X;DP=2410;DPB=2410;DPRA=0.977191;EPP=3.13094;EPPR=66.4867;GTI=0;LEN=1;MEANALT=1;MQM=60;MQMR=60;NS=21;NUMALT=1;ODDS=163.378;PAIRED=0;PAIREDR=0;PAO=0;PQA=0;PQR=0;PRO=0;QA=8286;QR=56001;RO=2121;RPL=133;RPP=6.65958;RPPR=6.81985;RPR=155;RUN=1;SAF=137;SAP=4.48811;SAR=151;SRF=1051;SRP=3.37989;SRR=1070;TYPE=snp	GT:DP:RO:QR:AO:QA:GL	0:59:59:1728:0:0:0,-155.78	1:58:0:0:58:1820:-164.067,0	0:72:72:2145:0:0:0,-193.299	0:51:51:1537:0:0:0,-138.583	0:61:61:1752:0:0:0,-157.931	0:41:41:1194:0:0:0,-107.727	0:58:58:1703:0:0:0,-153.531	0:34:34:1001:0:0:0,-90.3573	0:56:56:1648:0:0:0,-148.572	0:69:69:1979:0:0:0,-178.361	1:48:0:0:48:1471:-132.657,0	1:43:0:0:43:1327:-119.706,0	0:48:48:1394:0:0:0,-125.722	1:50:0:0:50:1532:-138.145,0	0:49:49:1449:0:0:0,-130.672	0:53:53:1540:0:0:0,-138.858	0:46:46:1340:0:0:0,-120.865	0:55:54:1674:0:0:0,-150.744	0:51:51:1606:0:0:0,-144.815	0:47:47:1422:0:0:0,-128.253	0:64:64:1897:0:0:0,-170.986
NC_000962	510801	.	C	T	1007.06	.	AB=0;ABP=0;AC=1;AF=0.047619;AN=21;ANN=T|synonymous_variant|LOW|ctpH|Rv0425c|transcript|Rv0425c|protein_coding|1/1|c.4521G>A|p.Arg1507Arg|4521/4620|4521/4620|1507/1539||,T|upstream_gene_variant|MODIFIER|Rv0424c|Rv0424c|transcript|Rv0424c|protein_coding||c.-149G>A|||||149|;AO=44;CIGAR=1X;DP=2318;DPB=2318;DPRA=0.791905;EPP=3.20771;EPPR=29.9618;GTI=0;LEN=1;MEANALT=1;MQM=59.7955;MQMR=59.9872;NS=21;NUMALT=1;ODDS=139.108;PAIRED=0;PAIREDR=0;PAO=0;PQA=0;PQR=0;PRO=0;QA=1217;QR=58895;RO=2274;RPL=24;RPP=3.79993;RPPR=324.243;RPR=20;RUN=1;SAF=21;SAP=3.20771;SAR=23;SRF=1282;SRP=83.3185;SRR=992;TYPE=snp	GT:DP:RO:QR:AO:QA:GL	0:55:55:1524:0:0:0,-137.409	0:43:43:1203:0:0:0,-108.529	0:57:57:1611:0:0:0,-145.244	0:62:62:1830:0:0:0,-164.956	0:46:46:1278:0:0:0,-115.27	0:40:40:1026:0:0:0,-92.5739	0:53:53:1515:0:0:0,-136.604	0:21:21:591:0:0:0,-53.4589	0:41:41:1131:0:0:0,-102.045	0:80:80:2252:0:0:0,-202.913	0:48:48:1314:0:0:0,-118.511	0:42:42:1241:0:0:0,-111.956	0:61:61:1600:0:0:0,-144.236	0:57:57:1659:0:0:0,-149.568	0:48:48:1309:0:0:0,-118.061	0:50:50:1485:0:0:0,-133.908	0:33:33:928:0:0:0,-83.785	0:75:75:2154:0:0:0,-194.102	1:45:1:13:44:1217:-108.48,0	0:60:60:1736:0:0:0,-156.492	0:78:78:2143:0:0:0,-193.109
NC_000962	513699	.	G	C	2112.24	.	AB=0;ABP=0;AC=1;AF=0.047619;AN=21;ANN=C|stop_gained|HIGH|ctpH|Rv0425c|transcript|Rv0425c|protein_coding|1/1|c.1623C>G|p.Tyr541*|1623/4620|1623/4620|541/1539||;AO=84;CIGAR=1X;DP=2532;DPB=2532;DPRA=1.37255;EPP=5.59539;EPPR=8.68735;GTI=0;LEN=1;MEANALT=1;MQM=60;MQMR=59.9963;NS=21;NUMALT=1;ODDS=121.391;PAIRED=0;PAIREDR=0;PAO=0;PQA=0;PQR=0;PRO=0;QA=2455;QR=66152;RO=2448;RPL=37;RPP=5.59539;RPPR=56.6904;RPR=47;RUN=1;SAF=46;SAP=4.66476;SAR=38;SRF=1337;SRP=48.3167;SRR=1111;TYPE=snp	GT:DP:RO:QR:AO:QA:GL	0:54:54:1676:0:0:0,-151.101	0:44:44:1341:0:0:0,-120.959	1:84:0:0:84:2455:-221.169,0	0:54:54:1623:0:0:0,-146.332	0:44:44:1335:0:0:0,-120.423	0:37:37:1139:0:0:0,-102.785	0:46:46:1377:0:0:0,-124.195	0:22:22:582:0:0:0,-52.637	0:57:57:1767:0:0:0,-159.291	0:89:89:2838:0:0:0,-255.659	0:59:59:1803:0:0:0,-162.534	0:49:49:1501:0:0:0,-135.36	0:71:71:2139:0:0:0,-192.759	0:70:70:2098:0:0:0,-189.067	0:43:43:1372:0:0:0,-123.753	0:56:56:1757:0:0:0,-158.396	0:38:38:1169:0:0:0,-105.487	0:88:88:2763:0:0:0,-248.91	0:43:43:1387:0:0:0,-125.111	0:47:47:1468:0:0:0,-132.395	0:63:63:2041:0:0:0,-183.957
NC_000962	518118	.	A	C	1335.05	.	AB=0;ABP=0;AC=1;AF=0.047619;AN=21;ANN=C|synonymous_variant|LOW|def|Rv0429c|transcript|Rv0429c|protein_coding|1/1|c.279T>G|p.Pro93Pro|279/594|279/594|93/197||;AO=55;CIGAR=1X;DP=2382;DPB=2382;DPRA=0.945423;EPP=3.99733;EPPR=3.54803;GTI=0;LEN=1;MEANALT=1;MQM=60;MQMR=59.9987;NS=21;NUMALT=1;ODDS=193.173;PAIRED=0;PAIREDR=0;PAO=0;PQA=0;PQR=0;PRO=0;QA=1579;QR=61552;RO=2326;RPL=18;RPP=17.2631;RPPR=33.9337;RPR=37;RUN=1;SAF=27;SAP=3.04978;SAR=28;SRF=1151;SRP=3.54803;SRR=1175;TYPE=snp	GT:DP:RO:QR:AO:QA:GL	0:47:47:1429:0:0:0,-128.872	0:62:62:1857:0:0:0,-167.382	0:66:66:1920:0:0:0,-173.048	0:56:56:1677:0:0:0,-151.189	0:43:43:1203:0:0:0,-108.523	0:46:46:1252:0:0:0,-112.931	0:43:43:1239:0:0:0,-111.773	0:31:31:891:0:0:0,-80.4628	0:58:58:1711:0:0:0,-154.243	0:47:47:1392:0:0:0,-125.542	0:60:60:1752:0:0:0,-157.933	0:60:59:1777:0:0:0,-159.958	0:58:58:1813:0:0:0,-163.434	0:56:56:1661:0:0:0,-149.748	0:55:55:1673:0:0:0,-150.832	0:54:54:1626:0:0:0,-146.599	0:43:43:1208:0:0:0,-108.969	1:55:0:0:55:1579:-142.371,0	0:44:44:1277:0:0:0,-115.188	0:34:34:1019:0:0:0,-91.9846	0:67:67:2047:0:0:0,-184.484
NC_000962	522529	.	C	T	1815.94	.	AB=0;ABP=0;AC=1;AF=0.047619;AN=21;ANN=T|missense_variant|MODERATE|Rv0435c|Rv0435c|transcript|Rv0435c|protein_coding|1/1|c.2005G>A|p.Ala669Thr|2005/2187|2005/2187|669/728||;AO=68;CIGAR=1X;DP=2617;DPB=2617;DPRA=1.06709;EPP=7.60871;EPPR=66.501;GTI=0;LEN=1;MEANALT=1;MQM=60;MQMR=59.9922;NS=21;NUMALT=1;ODDS=135.506;PAIRED=0;PAIREDR=0;PAO=0;PQA=0;PQR=0;PRO=0;QA=2104;QR=66887;RO=2549;RPL=33;RPP=3.13803;RPPR=26.2031;RPR=35;RUN=1;SAF=35;SAP=3.13803;SAR=33;SRF=1345;SRP=19.9468;SRR=1204;TYPE=snp	GT:DP:RO:QR:AO:QA:GL	0:53:53:1494:0:0:0,-134.71	0:62:62:1878:0:0:0,-169.277	0:82:82:2394:0:0:0,-215.7	0:55:55:1615:0:0:0,-145.611	0:47:47:1347:0:0:0,-121.481	0:32:32:902:0:0:0,-81.4435	1:68:0:0:68:2104:-189.617,0	0:24:24:702:0:0:0,-63.4593	0:53:53:1455:0:0:0,-131.201	0:44:44:1311:0:0:0,-118.259	0:79:79:2343:0:0:0,-211.106	0:41:41:1217:0:0:0,-109.8	0:87:87:2498:0:0:0,-225.058	0:65:65:1898:0:0:0,-171.071	0:50:50:1342:0:0:0,-121.024	0:64:64:1896:0:0:0,-170.895	0:39:39:1125:0:0:0,-101.509	0:53:53:1571:0:0:0,-141.653	0:52:52:1518:0:0:0,-136.872	0:65:65:1996:0:0:0,-179.898	0:55:55:1657:0:0:0,-149.395
NC_000962	522720	.	A	G	2812.37	.	AB=0;ABP=0;AC=2;AF=0.0952381;AN=21;ANN=G|missense_variant|MODERATE|Rv0435c|Rv0435c|transcript|Rv0435c|protein_coding|1/1|c.1814T>C|p.Leu605Pro|1814/2187|1814/2187|605/728||;AO=109;CIGAR=1X;DP=2342;DPB=2342;DPRA=0.922584;EPP=3.1896;EPPR=3.52519;GTI=0;LEN=1;MEANALT=1;MQM=60;MQMR=60;NS=21;NUMALT=1;ODDS=117.361;PAIRED=0;PAIREDR=0;PAO=0;PQA=0;PQR=0;PRO=0;QA=3252;QR=60574;RO=2231;RPL=53;RPP=3.1896;RPPR=3.94566;RPR=56;RUN=1;SAF=60;SAP=5.42083;SAR=49;SRF=1080;SRP=7.9168;SRR=1151;TYPE=snp	GT:DP:RO:QR:AO:QA:GL	0:55:55:1752:0:0:0,-157.944	0:48:48:1514:0:0:0,-136.533	0:67:67:2130:0:0:0,-191.961	1:50:0:0:50:1454:-131.122,0	0:48:47:1450:0:0:0,-130.635	0:44:44:1398:0:0:0,-126.092	0:58:58:1837:0:0:0,-165.597	0:16:16:483:0:0:0,-43.7617	0:53:53:1657:0:0:0,-149.4	0:46:46:1529:0:0:0,-137.882	0:51:51:1641:0:0:0,-147.962	0:46:46:1352:0:0:0,-121.942	0:67:67:2024:0:0:0,-182.415	0:76:76:2244:0:0:0,-202.204	0:51:50:1505:1:23:0,-133.414	0:56:56:1790:0:0:0,-161.362	0:43:43:1396:0:0:0,-125.922	0:42:42:1337:0:0:0,-120.61	0:56:55:1682:0:0:0,-151.508	0:56:56:1733:0:0:0,-156.222	1:58:0:0:58:1775:-160.011,0
NC_000962	526392	.	G	C	1162.67	.	AB=0;ABP=0;AC=1;AF=0.047619;AN=21;ANN=C|synonymous_variant|LOW|moeA2|Rv0438c|transcript|Rv0438c|protein_coding|1/1|c.969C>G|p.Ala323Ala|969/1218|969/1218|323/405||;AO=46;CIGAR=1X;DP=2165;DPB=2165;DPRA=0.868334;EPP=3.0103;EPPR=69.6455;GTI=0;LEN=1;MEANALT=1;MQM=60;MQMR=59.9995;NS=21;NUMALT=1;ODDS=113.356;PAIRED=0;PAIREDR=0;PAO=0;PQA=0;PQR=0;PRO=0;QA=1379;QR=54702;RO=2119;RPL=28;RPP=7.73089;RPPR=207.767;RPR=18;RUN=1;SAF=27;SAP=6.03148;SAR=19;SRF=1156;SRP=41.1817;SRR=963;TYPE=snp	GT:DP:RO:QR:AO:QA:GL	0:47:47:1270:0:0:0,-114.545	0:51:51:1380:0:0:0,-124.449	0:68:68:1882:0:0:0,-169.613	0:42:42:1208:0:0:0,-108.983	0:34:34:901:0:0:0,-81.3373	0:45:45:1314:0:0:0,-118.523	0:61:61:1812:0:0:0,-163.338	0:19:19:446:0:0:0,-40.3716	0:54:54:1501:0:0:0,-135.335	0:51:51:1401:0:0:0,-126.335	0:68:68:1913:0:0:0,-172.415	0:47:47:1334:0:0:0,-120.319	0:56:56:1517:0:0:0,-136.771	0:63:63:1755:0:0:0,-158.198	0:38:38:1092:0:0:0,-98.5398	1:46:0:0:46:1379:-124.38,0	0:36:36:962:0:0:0,-86.8244	0:70:70:1957:0:0:0,-176.367	0:38:38:1001:0:0:0,-90.3375	0:50:50:1492:0:0:0,-134.543	0:62:62:1708:0:0:0,-153.964
NC_000962	527668	.	C	G	1391.36	.	AB=0;ABP=0;AC=1;AF=0.047619;AN=21;ANN=G|missense_variant|MODERATE|Rv0439c|Rv0439c|transcript|Rv0439c|protein_coding|1/1|c.647G>C|p.Gly216Ala|647/936|647/936|216/311||;AO=57;CIGAR=1X;DP=2525;DPB=2525;DPRA=0.923825;EPP=11.5819;EPPR=4.02741;GTI=0;LEN=1;MEANALT=1;MQM=60;MQMR=59.9895;NS=21;NUMALT=1;ODDS=172.258;PAIRED=0;PAIREDR=0;PAO=0;PQA=0;PQR=0;PRO=0;QA=1638;QR=63282;RO=2468;RPL=31;RPP=3.9627;RPPR=10.7847;RPR=26;RUN=1;SAF=25;SAP=4.877;SAR=32;SRF=1250;SRP=3.91127;SRR=1218;TYPE=snp	GT:DP:RO:QR:AO:QA:GL	0:64:64:1838:0:0:0,-165.672	0:49:49:1298:0:0:0,-117.066	0:70:70:1926:0:0:0,-173.584	0:49:49:1353:0:0:0,-122.027	0:46:46:1243:0:0:0,-112.122	0:44:44:1220:0:0:0,-110.057	1:57:0:0:57:1638:-147.675,0	0:27:27:702:0:0:0,-63.4199	0:68:68:1950:0:0:0,-175.749	0:61:61:1721:0:0:0,-155.143	0:62:62:1758:0:0:0,-158.471	0:37:37:1080:0:0:0,-97.4719	0:79:79:2095:0:0:0,-188.777	0:51:51:1391:0:0:0,-125.442	0:47:47:1265:0:0:0,-114.1	0:62:62:1724:0:0:0,-155.413	0:44:44:1267:0:0:0,-114.296	0:58:58:1629:0:0:0,-146.863	0:50:50:1408:0:0:0,-126.977	0:45:45:1253:0:0:0,-113.028	0:63:63:1753:0:0:0,-158.017
NC_000962	537167	.	C	T	2141.73	.	AB=0;ABP=0;AC=1;AF=0.047619;AN=21;ANN=T|start_lost|HIGH|Rv0448c|Rv0448c|transcript|Rv0448c|protein_coding|1/1|c.3G>A|p.Val1?|3/666|3/666|1/221||,T|downstream_gene_variant|MODIFIER|Rv0449c|Rv0449c|transcript|Rv0449c|protein_coding||c.*62G>A|||||62|;AO=91;CIGAR=1X;DP=1879;DPB=1879;DPRA=0.99245;EPP=3.03416;EPPR=21.0865;GTI=0;LEN=1;LOF=(Rv0448c|Rv0448c|1|1.00);MEANALT=1;MQM=60;MQMR=59.9631;NS=21;NUMALT=1;ODDS=133.369;PAIRED=0;PAIREDR=0;PAO=0;PQA=0;PQR=0;PRO=0;QA=2481;QR=48009;RO=1788;RPL=49;RPP=4.17955;RPPR=207.163;RPR=42;RUN=1;SAF=41;SAP=4.94315;SAR=50;SRF=924;SRP=7.38239;SRR=864;TYPE=snp	GT:DP:RO:QR:AO:QA:GL	0:43:43:1352:0:0:0,-121.96	0:33:33:980:0:0:0,-88.4754	0:52:52:1532:0:0:0,-138.143	0:60:60:1785:0:0:0,-160.911	1:42:0:0:42:1305:-117.729,0	0:24:24:688:0:0:0,-62.1915	0:60:60:1798:0:0:0,-161.992	0:30:30:868:0:0:0,-78.3931	0:40:40:1260:0:0:0,-113.681	0:41:41:1267:0:0:0,-114.309	0:36:36:1135:0:0:0,-102.425	0:37:37:1048:0:0:0,-94.5834	0:47:47:1419:0:0:0,-127.981	0:40:40:1262:0:0:0,-113.864	0:49:49:1475:0:0:0,-133.02	0:36:36:1103:0:0:0,-99.5497	0:36:36:1113:0:0:0,-100.453	0:25:25:709:0:0:0,-64.0814	0:47:47:1353:0:0:0,-121.941	0:40:40:1227:0:0:0,-110.71	0:58:58:1739:0:0:0,-156.774
NC_000962	544868	.	G	C	3441.52	.	AB=0;ABP=0;AC=2;AF=0.0952381;AN=21;ANN=C|downstream_gene_variant|MODIFIER|PPE11|Rv0453|transcript|Rv0453|protein_coding||c.*138G>C|||||138|,C|intergenic_region|MODIFIER|PPE11-Rv0455c|Rv0453-Rv0455c|intergenic_region|Rv0453-Rv0455c|||n.544868G>C||||||;AO=151;CIGAR=1X;DP=2456;DPB=2456;DPRA=0.82979;EPP=3.71495;EPPR=9.19122;GTI=0;LEN=1;MEANALT=1;MQM=60;MQMR=60;NS=21;NUMALT=1;ODDS=173.144;PAIRED=0;PAIREDR=0;PAO=0;PQA=0;PQR=0;PRO=0;QA=3988;QR=62566;RO=2305;RPL=52;RPP=34.7771;RPPR=181.274;RPR=99;RUN=1;SAF=79;SAP=3.71495;SAR=72;SRF=1110;SRP=9.81676;SRR=1195;TYPE=snp	GT:DP:RO:QR:AO:QA:GL	0:52:52:1598:0:0:0,-144.089	0:52:52:1591:0:0:0,-143.453	0:84:84:2620:0:0:0,-236.029	0:65:65:2056:0:0:0,-185.289	1:58:0:0:58:1620:-146.043,0	0:39:39:1164:0:0:0,-105.029	0:65:65:2036:0:0:0,-183.499	1:32:0:0:32:904:-81.6294,0	0:42:42:1259:0:0:0,-113.579	0:74:74:2229:0:0:0,-200.856	0:65:65:1955:0:0:0,-176.208	0:26:26:794:0:0:0,-71.7451	0:61:61:1962:0:0:0,-176.84	0:55:55:1708:0:0:0,-153.976	0:57:57:1783:0:0:0,-160.723	0:45:45:1384:0:0:0,-124.832	0:43:43:1320:0:0:0,-119.073	0:86:86:2613:0:0:0,-235.411	0:44:44:1402:0:0:0,-126.46	0:49:49:1417:0:0:0,-127.787	0:63:63:1963:0:0:0,-176.923
NC_000962	555366	.	C	T	2215.84	.	AB=0;ABP=0;AC=1;AF=0.047619;AN=21;ANN=T|missense_variant|MODERATE|Rv0465c|Rv0465c|transcript|Rv0465c|protein_coding|1/1|c.941G>A|p.Arg314Gln|941/1425|941/1425|314/474||;AO=96;CIGAR=1X;DP=2215;DPB=2215;DPRA=0.893059;EPP=3.10078;EPPR=3.01952;GTI=0;LEN=1;MEANALT=1;MQM=60;MQMR=59.9906;NS=21;NUMALT=1;ODDS=177.192;PAIRED=0;PAIREDR=0;PAO=0;PQA=0;PQR=0;PRO=0;QA=2604;QR=53376;RO=2119;RPL=48;RPP=3.0103;RPPR=5.274;RPR=48;RUN=1;SAF=57;SAP=10.339;SAR=39;SRF=1146;SRP=33.6804;SRR=973;TYPE=snp	GT:DP:RO:QR:AO:QA:GL	0:63:63:1605:0:0:0,-144.681	0:46:46:1174:0:0:0,-105.898	0:79:79:2064:0:0:0,-185.985	0:65:65:1720:0:0:0,-155.039	0:36:36:981:0:0:0,-88.5472	0:50:50:1371:0:0:0,-123.642	0:58:58:1559:0:0:0,-140.553	0:37:37:1007:0:0:0,-90.8903	0:67:67:1671:0:0:0,-150.613	0:32:32:942:0:0:0,-85.0519	0:54:54:1437:0:0:0,-129.573	0:34:34:826:0:0:0,-74.5748	0:63:63:1758:0:0:0,-158.467	0:50:50:1347:0:0:0,-121.479	1:51:1:29:50:1500:-132.367,0	0:60:60:1478:0:0:0,-133.245	0:41:41:1113:0:0:0,-100.417	0:32:32:922:0:0:0,-83.2513	0:51:51:1327:0:0:0,-119.675	0:47:47:1222:0:0:0,-110.222	0:64:64:1687:0:0:0,-152.07
NC_000962	556641	.	C	T	2630.36	.	AB=0;ABP=0;AC=1;AF=0.047619;AN=21;ANN=T|missense_variant|MODERATE|Rv0466|Rv0466|transcript|Rv0466|protein_coding|1/1|c.184C>T|p.Pro62Ser|184/795|184/795|62/264||;AO=113;CIGAR=1X;DP=2349;DPB=2349;DPRA=0.985465;EPP=6.2579;EPPR=4.00475;GTI=0;LEN=1;MEANALT=1;MQM=60;MQMR=59.9861;NS=21;NUMALT=1;ODDS=119.854;PAIRED=0;PAIREDR=0;PAO=0;PQA=0;PQR=0;PRO=0;QA=3029;QR=58959;RO=2236;RPL=62;RPP=5.3355;RPPR=6.74337;RPR=51;RUN=1;SAF=57;SAP=3.02952;SAR=56;SRF=1203;SRP=31.0763;SRR=1033;TYPE=snp	GT:DP:RO:QR:AO:QA:GL	0:69:69:1996:0:0:0,-179.88	0:59:59:1810:0:0:0,-163.161	0:84:84:2501:0:0:0,-225.303	0:66:66:1915:0:0:0,-172.584	1:58:0:0:58:1709:-154.07,0	0:39:39:1061:0:0:0,-95.7269	0:74:74:2180:0:0:0,-196.435	0:20:20:505:0:0:0,-45.695	0:57:57:1602:0:0:0,-144.42	0:37:37:1072:0:0:0,-96.7442	0:58:58:1745:0:0:0,-157.287	0:43:43:1227:0:0:0,-110.674	0:76:76:2217:0:0:0,-199.769	0:44:44:1208:0:0:0,-108.969	0:45:45:1305:0:0:0,-117.712	0:53:53:1488:0:0:0,-134.143	0:48:48:1341:0:0:0,-120.941	0:44:44:1213:0:0:0,-109.411	0:44:44:1271:0:0:0,-114.646	0:56:56:1629:0:0:0,-146.853	0:76:76:2217:0:0:0,-199.741
NC_000962	561641	.	C	G	3659.31	.	AB=0;ABP=0;AC=2;AF=0.0952381;AN=21;ANN=G|missense_variant|MODERATE|pcaA|Rv0470c|transcript|Rv0470c|protein_coding|1/1|c.71G>C|p.Arg24Pro|71/864|71/864|24/287||;AO=179;CIGAR=1X;DP=2721;DPB=2721;DPRA=0.940124;EPP=5.06046;EPPR=28.8732;GTI=0;LEN=1;MEANALT=1;MQM=60;MQMR=59.9799;NS=21;NUMALT=1;ODDS=165.693;PAIRED=0;PAIREDR=0;PAO=0;PQA=0;PQR=0;PRO=0;QA=4382;QR=63857;RO=2542;RPL=89;RPP=3.02243;RPPR=10.2406;RPR=90;RUN=1;SAF=87;SAP=3.31358;SAR=92;SRF=1229;SRP=9.0378;SRR=1313;TYPE=snp	GT:DP:RO:QR:AO:QA:GL	0:55:55:1538:0:0:0,-138.673	0:54:54:1463:0:0:0,-131.92	0:73:73:1964:0:0:0,-176.999	0:60:60:1641:0:0:0,-147.936	1:64:7:147:57:1378:-110.802,0	0:49:49:1297:0:0:0,-116.976	0:72:72:1808:0:0:0,-162.952	1:39:2:43:37:964:-82.9215,0	0:70:70:1793:0:0:0,-161.6	0:48:48:1276:0:0:0,-115.052	0:57:57:1542:0:0:0,-139.027	0:50:50:1415:0:0:0,-127.61	0:76:76:1932:0:0:0,-174.111	0:47:47:1198:0:0:0,-108.062	0:66:66:1743:0:0:0,-157.112	0:58:58:1563:0:0:0,-140.912	0:45:45:1133:0:0:0,-102.206	0:69:69:1773:0:0:0,-159.802	0:70:70:1855:0:0:0,-167.182	0:53:53:1446:0:0:0,-130.392	0:60:60:1663:0:0:0,-149.921
NC_000962	565383	.	C	A	3183.23	.	AB=0;ABP=0;AC=2;AF=0.0952381;AN=21;ANN=A|synonymous_variant|LOW|Rv0474|Rv0474|transcript|Rv0474|protein_coding|1/1|c.363C>A|p.Thr121Thr|363/423|363/423|121/140||;AO=119;CIGAR=1X;DP=2433;DPB=2433;DPRA=1.01167;EPP=3.17453;EPPR=10.953;GTI=0;LEN=1;MEANALT=1;MQM=60;MQMR=60;NS=21;NUMALT=1;ODDS=196.873;PAIRED=0;PAIREDR=0;PAO=0;PQA=0;PQR=0;PRO=0;QA=3649;QR=64394;RO=2314;RPL=58;RPP=3.17453;RPPR=6.1671;RPR=61;RUN=1;SAF=57;SAP=3.46649;SAR=62;SRF=1285;SRP=64.5097;SRR=1029;TYPE=snp	GT:DP:RO:QR:AO:QA:GL	0:67:67:2190:0:0:0,-197.339	0:49:49:1574:0:0:0,-141.925	0:74:74:2398:0:0:0,-216.046	1:58:0:0:58:1733:-156.231,0	0:53:53:1740:0:0:0,-156.863	0:48:48:1613:0:0:0,-145.432	0:71:71:2363:0:0:0,-212.894	0:31:31:964:0:0:0,-87.0432	0:63:63:1991:0:0:0,-179.415	0:46:46:1476:0:0:0,-133.106	0:56:56:1842:0:0:0,-166.023	0:44:44:1402:0:0:0,-126.442	0:70:70:2265:0:0:0,-204.09	0:70:70:2227:0:0:0,-200.677	0:53:53:1623:0:0:0,-146.334	0:71:71:2276:0:0:0,-205.065	0:61:61:1867:0:0:0,-168.272	0:56:56:1760:0:0:0,-158.656	0:46:46:1434:0:0:0,-129.329	0:59:59:1980:0:0:0,-178.447	1:62:1:9:61:1916:-171.802,0
NC_000962	569468	.	G	T	929.148	.	AB=0;ABP=0;AC=1;AF=0.047619;AN=21;ANN=T|synonymous_variant|LOW|Rv0480c|Rv0480c|transcript|Rv0480c|protein_coding|1/1|c.339C>A|p.Leu113Leu|339/843|339/843|113/280||;AO=36;CIGAR=1X;DP=2346;DPB=2346;DPRA=0.623377;EPP=3.9754;EPPR=65.5825;GTI=0;LEN=1;MEANALT=1;MQM=60;MQMR=59.9684;NS=21;NUMALT=1;ODDS=155.916;PAIRED=0;PAIREDR=0;PAO=0;PQA=0;PQR=0;PRO=0;QA=1152;QR=64388;RO=2310;RPL=19;RPP=3.25157;RPPR=20.3971;RPR=17;RUN=1;SAF=9;SAP=22.5536;SAR=27;SRF=1125;SRP=6.39441;SRR=1185;TYPE=snp	GT:DP:RO:QR:AO:QA:GL	0:45:45:1436:0:0:0,-129.518	0:60:60:1931:0:0:0,-174.056	0:55:55:1768:0:0:0,-159.39	0:62:62:2051:0:0:0,-184.854	0:54:54:1711:0:0:0,-152.889	0:37:37:1112:0:0:0,-100.35	0:60:60:1905:0:0:0,-171.713	0:34:34:1023:0:0:0,-92.3522	0:59:59:1973:0:0:0,-177.84	0:88:88:2803:0:0:0,-252.506	0:60:60:1937:0:0:0,-174.589	0:38:38:1205:0:0:0,-108.735	0:56:56:1707:0:0:0,-153.892	0:47:47:1464:0:0:0,-132.034	0:54:54:1678:0:0:0,-151.289	0:52:52:1689:0:0:0,-152.279	0:41:41:1336:0:0:0,-120.519	0:94:94:3032:0:0:0,-273.101	1:36:0:0:36:1152:-103.967,0	0:49:49:1602:0:0:0,-143.895	0:70:70:2345:0:0:0,-211.284
NC_000962	571607	.	A	G	1498.88	.	AB=0;ABP=0;AC=1;AF=0.047619;AN=21;ANN=G|missense_variant|MODERATE|murB|Rv0482|transcript|Rv0482|protein_coding|1/1|c.1069A>G|p.Thr357Ala|1069/1110|1069/1110|357/369||,G|upstream_gene_variant|MODIFIER|lprQ|Rv0483|transcript|Rv0483|protein_coding||c.-103A>G|||||103|;AO=62;CIGAR=1X;DP=2565;DPB=2565;DPRA=0.957055;EPP=4.27115;EPPR=3.05281;GTI=0;LEN=1;MEANALT=1;MQM=60;MQMR=60;NS=21;NUMALT=1;ODDS=130.232;PAIRED=0;PAIREDR=0;PAO=0;PQA=0;PQR=0;PRO=0;QA=1767;QR=67477;RO=2503;RPL=39;RPP=11.9764;RPPR=40.1839;RPR=23;RUN=1;SAF=33;SAP=3.57068;SAR=29;SRF=1235;SRP=3.95506;SRR=1268;TYPE=snp	GT:DP:RO:QR:AO:QA:GL	0:69:69:2069:0:0:0,-186.461	0:62:62:1871:0:0:0,-168.648	0:86:86:2558:0:0:0,-230.45	0:54:54:1593:0:0:0,-143.625	0:67:67:2010:0:0:0,-181.148	0:35:35:997:0:0:0,-89.9893	0:65:65:2069:0:0:0,-186.456	0:38:38:1102:0:0:0,-99.4418	0:66:66:1935:0:0:0,-174.4	0:73:73:2141:0:0:0,-192.931	0:67:67:2019:0:0:0,-181.943	0:56:56:1662:0:0:0,-149.837	0:59:58:1781:1:12:0,-159.35	0:67:67:2002:0:0:0,-180.429	0:46:46:1461:0:0:0,-131.769	1:61:0:0:61:1755:-158.201,0	0:48:48:1397:0:0:0,-125.99	0:72:72:2254:0:0:0,-203.109	0:45:45:1416:0:0:0,-127.706	0:73:73:2245:0:0:0,-202.296	0:57:57:1719:0:0:0,-154.966
NC_000962	593720	.	C	G	982.66	.	AB=0;ABP=0;AC=1;AF=0.047619;AN=21;ANN=G|missense_variant|MODERATE|Rv0502|Rv0502|transcript|Rv0502|protein_coding|1/1|c.930C>G|p.Phe310Leu|930/1077|930/1077|310/358||;AO=50;CIGAR=1X;DP=2257;DPB=2257;DPRA=0.906208;EPP=3.0103;EPPR=62.069;GTI=0;LEN=1;MEANALT=1;MQM=60;MQMR=59.9986;NS=21;NUMALT=1;ODDS=176.712;PAIRED=0;PAIREDR=0;PAO=0;PQA=0;PQR=0;PRO=0;QA=1174;QR=58002;RO=2207;RPL=24;RPP=3.18402;RPPR=35.2439;RPR=26;RUN=1;SAF=21;SAP=5.78978;SAR=29;SRF=945;SRP=101.882;SRR=1262;TYPE=snp	GT:DP:RO:QR:AO:QA:GL	0:63:63:1866:0:0:0,-168.194	0:35:35:1052:0:0:0,-94.9562	0:82:82:2341:0:0:0,-210.926	0:68:68:1907:0:0:0,-171.869	0:54:54:1498:0:0:0,-135.068	0:58:58:1686:0:0:0,-151.997	0:73:73:2192:0:0:0,-197.53	0:28:28:804:0:0:0,-72.6356	0:54:54:1499:0:0:0,-135.157	1:50:0:0:50:1174:-105.881,0	0:47:47:1361:0:0:0,-122.75	0:44:44:1290:0:0:0,-116.367	0:68:68:1902:0:0:0,-171.426	0:66:66:1923:0:0:0,-173.318	0:54:54:1524:0:0:0,-137.411	0:59:59:1655:0:0:0,-149.2	0:49:49:1355:0:0:0,-122.203	0:34:34:1018:0:0:0,-91.8866	0:50:50:1393:0:0:0,-125.621	0:38:38:1074:0:0:0,-96.9231	0:59:59:1686:0:0:0,-151.989
NC_000962	594351	.	T	C	10147.8	.	AB=0;ABP=0;AC=6;AF=0.285714;AN=21;ANN=C|synonymous_variant|LOW|cmaA2|Rv0503c|transcript|Rv0503c|protein_coding|1/1|c.429A>G|p.Ser143Ser|429/909|429/909|143/302||;AO=472;CIGAR=1X;DP=2427;DPB=2427;DPRA=1.02234;EPP=3.0287;EPPR=23.2533;GTI=0;LEN=1;MEANALT=1;MQM=59.9725;MQMR=60;NS=21;NUMALT=1;ODDS=140.45;PAIRED=0;PAIREDR=0;PAO=0;PQA=0;PQR=0;PRO=0;QA=11476;QR=51923;RO=1955;RPL=245;RPP=4.50089;RPPR=4.37094;RPR=227;RUN=1;SAF=222;SAP=6.61715;SAR=250;SRF=993;SRP=4.07771;SRR=962;TYPE=snp	GT:DP:RO:QR:AO:QA:GL	0:57:57:1768:0:0:0,-159.387	1:48:0:0:48:1134:-102.28,0	0:75:75:2212:0:0:0,-199.327	0:72:72:2160:0:0:0,-194.651	0:50:50:1441:0:0:0,-129.942	0:42:42:1304:0:0:0,-117.633	1:67:0:0:67:1742:-157.008,0	0:35:35:926:0:0:0,-83.5901	0:71:70:2157:1:29:0,-191.485	0:51:51:1374:0:0:0,-123.9	1:66:0:0:66:1504:-135.571,0	1:54:0:0:54:1349:-121.636,0	0:62:62:1891:0:0:0,-170.452	1:58:0:0:58:1389:-125.23,0	0:51:51:1484:0:0:0,-133.819	0:74:74:2183:0:0:0,-196.721	0:54:54:1606:0:0:0,-144.8	1:50:0:0:50:1257:-113.362,0	0:50:50:1584:0:0:0,-142.832	0:54:54:1643:0:0:0,-148.133	0:55:55:1718:0:0:0,-154.882
NC_000962	600623	.	G	T	1909.64	.	AB=0;ABP=0;AC=1;AF=0.047619;AN=21;ANN=T|synonymous_variant|LOW|hemA|Rv0509|transcript|Rv0509|protein_coding|1/1|c.183G>T|p.Ala61Ala|183/1407|183/1407|61/468||;AO=95;CIGAR=1X;DP=1883;DPB=1883;DPRA=1.03607;EPP=24.9765;EPPR=233.876;GTI=0;LEN=1;MEANALT=1;MQM=60;MQMR=60;NS=21;NUMALT=1;ODDS=130.673;PAIRED=0;PAIREDR=0;PAO=0;PQA=0;PQR=0;PRO=0;QA=2259;QR=47770;RO=1788;RPL=39;RPP=9.61615;RPPR=33.3283;RPR=56;RUN=1;SAF=44;SAP=4.13032;SAR=51;SRF=755;SRP=96.8694;SRR=1033;TYPE=snp	GT:DP:RO:QR:AO:QA:GL	0:49:49:1469:0:0:0,-132.475	0:45:45:1422:0:0:0,-128.259	0:41:41:1163:0:0:0,-104.934	0:42:42:1263:0:0:0,-113.945	0:41:41:1218:0:0:0,-109.889	0:39:39:1120:0:0:0,-101.066	0:55:55:1601:0:0:0,-144.35	0:36:36:1063:0:0:0,-95.9443	0:42:42:1190:0:0:0,-107.358	0:56:56:1720:0:0:0,-155.062	0:48:48:1311:0:0:0,-118.231	0:25:25:724:0:0:0,-65.429	0:53:53:1571:0:0:0,-141.654	0:50:50:1527:0:0:0,-137.7	1:37:0:0:37:867:-78.253,0	0:44:44:1303:0:0:0,-117.528	0:30:30:908:0:0:0,-82.0009	0:45:45:1265:0:0:0,-114.106	0:41:41:1226:0:0:0,-110.614	0:59:59:1775:0:0:0,-160.009	0:42:42:1211:0:0:0,-109.254
NC_000962	610442	.	G	A	14644.7	.	AB=0;ABP=0;AC=11;AF=0.52381;AN=21;ANN=A|synonymous_variant|LOW|Rv0518|Rv0518|transcript|Rv0518|protein_coding|1/1|c.255G>A|p.Arg85Arg|255/696|255/696|85/231||;AO=579;CIGAR=1X;DP=2328;DPB=2328;DPRA=0.805556;EPP=5.35429;EPPR=6.76599;GTI=0;LEN=1;MEANALT=1;MQM=59.9793;MQMR=60;NS=21;NUMALT=1;ODDS=115.569;PAIRED=0;PAIREDR=0;PAO=0;PQA=0;PQR=0;PRO=0;QA=16531;QR=45757;RO=1749;RPL=301;RPP=4.99425;RPPR=7.0441;RPR=278;RUN=1;SAF=291;SAP=3.04405;SAR=288;SRF=851;SRP=5.75289;SRR=898;TYPE=snp	GT:DP:RO:QR:AO:QA:GL	1:61:2:16:59:1786:-159.481,0	0:66:66:2044:0:0:0,-184.207	0:48:48:1450:0:0:0,-130.753	1:53:0:0:53:1613:-145.433,0	1:32:0:0:32:863:-77.9249,0	1:34:0:0:34:1005:-90.7219,0	0:67:67:2087:0:0:0,-188.055	1:21:0:0:21:587:-53.1027,0	1:62:1:8:61:1849:-165.869,0	1:58:0:0:58:1617:-145.781,0	0:61:61:1822:0:0:0,-164.214	0:48:48:1533:0:0:0,-138.233	1:68:0:0:68:1900:-171.243,0	0:52:52:1615:0:0:0,-145.608	0:48:48:1510:0:0:0,-136.148	0:44:44:1396:0:0:0,-125.905	1:34:0:0:34:1009:-91.0838,0	0:74:74:2329:0:0:0,-209.843	0:46:46:1339:0:0:0,-120.768	1:33:0:0:33:997:-90.009,0	1:55:0:0:55:1601:-144.345,0
NC_000962	613846	.	T	C	1092.91	.	AB=0;ABP=0;AC=1;AF=0.047619;AN=21;ANN=C|missense_variant|MODERATE|gabP|Rv0522|transcript|Rv0522|protein_coding|1/1|c.809T>C|p.Val270Ala|809/1305|809/1305|270/434||;AO=41;CIGAR=1X;DP=2354;DPB=2354;DPRA=0.709036;EPP=3.48696;EPPR=34.4502;GTI=0;LEN=1;MEANALT=1;MQM=60;MQMR=60;NS=21;NUMALT=1;ODDS=194.576;PAIRED=0;PAIREDR=0;PAO=0;PQA=0;PQR=0;PRO=0;QA=1303;QR=63478;RO=2313;RPL=21;RPP=3.06326;RPPR=3.79984;RPR=20;RUN=1;SAF=20;SAP=3.06326;SAR=21;SRF=1064;SRP=35.1411;SRR=1249;TYPE=snp	GT:DP:RO:QR:AO:QA:GL	0:55:55:1716:0:0:0,-154.701	0:61:61:1921:0:0:0,-173.146	0:56:56:1717:0:0:0,-154.789	0:55:55:1742:0:0:0,-157.047	0:50:50:1589:0:0:0,-143.28	0:44:44:1416:0:0:0,-127.72	0:66:66:2106:0:0:0,-189.788	0:37:37:1134:0:0:0,-102.342	0:50:50:1596:0:0:0,-143.915	0:54:54:1710:0:0:0,-154.165	0:45:45:1356:0:0:0,-122.304	0:33:33:1066:0:0:0,-96.2197	0:73:73:2317:0:0:0,-208.778	0:61:61:1864:0:0:0,-168.015	0:55:55:1788:0:0:0,-161.185	0:52:52:1583:0:0:0,-142.735	0:37:37:1175:0:0:0,-106.034	0:49:49:1629:0:0:0,-146.888	1:41:0:0:41:1303:-117.555,0	0:53:53:1650:0:0:0,-148.758	0:67:67:2163:0:0:0,-194.926
NC_000962	613856	.	G	T	1429.31	.	AB=0;ABP=0;AC=1;AF=0.047619;AN=21;ANN=T|synonymous_variant|LOW|gabP|Rv0522|transcript|Rv0522|protein_coding|1/1|c.819G>T|p.Ala273Ala|819/1305|819/1305|273/434||;AO=54;CIGAR=1X;DP=2381;DPB=2381;DPRA=0.928234;EPP=3.17115;EPPR=41.4651;GTI=0;LEN=1;MEANALT=1;MQM=60;MQMR=60;NS=21;NUMALT=1;ODDS=180.592;PAIRED=0;PAIREDR=0;PAO=0;PQA=0;PQR=0;PRO=0;QA=1673;QR=61277;RO=2327;RPL=22;RPP=7.03155;RPPR=6.71403;RPR=32;RUN=1;SAF=24;SAP=4.45795;SAR=30;SRF=1078;SRP=30.2969;SRR=1249;TYPE=snp	GT:DP:RO:QR:AO:QA:GL	0:56:56:1605:0:0:0,-144.69	0:63:63:1814:0:0:0,-163.501	0:60:60:1642:0:0:0,-148.022	0:59:59:1738:0:0:0,-156.68	0:51:51:1551:0:0:0,-139.854	0:46:46:1331:0:0:0,-120.05	0:66:66:1919:0:0:0,-172.96	0:37:37:1024:0:0:0,-92.4236	0:49:49:1395:0:0:0,-125.804	0:55:55:1557:0:0:0,-140.384	0:44:44:1330:0:0:0,-119.969	0:31:31:991:0:0:0,-89.4738	0:73:73:2144:0:0:0,-193.191	0:62:62:1832:0:0:0,-165.128	0:56:56:1674:0:0:0,-150.914	1:54:0:0:54:1673:-150.836,0	0:37:37:1087:0:0:0,-98.0914	0:49:49:1407:0:0:0,-126.888	0:42:42:1161:0:0:0,-104.741	0:52:52:1484:0:0:0,-133.815	0:72:72:2183:0:0:0,-196.72
NC_000962	614241	.	G	A	926.805	.	AB=0;ABP=0;AC=1;AF=0.047619;AN=21;ANN=A|missense_variant|MODERATE|gabP|Rv0522|transcript|Rv0522|protein_coding|1/1|c.1204G>A|p.Ala402Thr|1204/1305|1204/1305|402/434||,A|downstream_gene_variant|MODIFIER|Rv0523c|Rv0523c|transcript|Rv0523c|protein_coding||c.*85C>T|||||85|;AO=39;CIGAR=1X;DP=2454;DPB=2454;DPRA=0.645963;EPP=5.73856;EPPR=4.52179;GTI=0;LEN=1;MEANALT=1;MQM=60;MQMR=60;NS=21;NUMALT=1;ODDS=163.929;PAIRED=0;PAIREDR=0;PAO=0;PQA=0;PQR=0;PRO=0;QA=1137;QR=65369;RO=2415;RPL=14;RPP=9.74743;RPPR=15.3189;RPR=25;RUN=1;SAF=22;SAP=4.40227;SAR=17;SRF=1200;SRP=3.21261;SRR=1215;TYPE=snp	GT:DP:RO:QR:AO:QA:GL	0:54:54:1665:0:0:0,-150.118	0:66:66:2002:0:0:0,-180.438	0:66:66:2015:0:0:0,-181.612	0:52:52:1648:0:0:0,-148.592	0:64:64:1883:0:0:0,-169.726	0:50:50:1506:0:0:0,-135.801	0:77:77:2350:0:0:0,-211.751	0:23:23:605:0:0:0,-54.705	0:57:57:1735:0:0:0,-156.408	0:60:60:1903:0:0:0,-171.539	0:50:50:1543:0:0:0,-139.135	1:39:0:0:39:1137:-102.596,0	0:71:71:2112:0:0:0,-190.321	0:66:66:2035:0:0:0,-183.408	0:44:44:1331:0:0:0,-120.061	0:73:73:2226:0:0:0,-200.585	0:36:36:1136:0:0:0,-102.521	0:64:64:1886:0:0:0,-169.989	0:47:47:1501:0:0:0,-135.371	0:61:61:1856:0:0:0,-167.302	0:68:68:2047:0:0:0,-184.479
NC_000962	614706	.	A	T	876.909	.	AB=0;ABP=0;AC=1;AF=0.047619;AN=21;ANN=T|missense_variant|MODERATE|Rv0523c|Rv0523c|transcript|Rv0523c|protein_coding|1/1|c.16T>A|p.Trp6Arg|16/396|16/396|6/131||,T|upstream_gene_variant|MODIFIER|hemL|Rv0524|transcript|Rv0524|protein_coding||c.-129A>T|||||129|;AO=34;CIGAR=1X;DP=2134;DPB=2134;DPRA=0.647619;EPP=4.03217;EPPR=4.20564;GTI=0;LEN=1;MEANALT=1;MQM=60;MQMR=59.9814;NS=21;NUMALT=1;ODDS=173.399;PAIRED=0;PAIREDR=0;PAO=0;PQA=0;PQR=0;PRO=0;QA=1070;QR=56463;RO=2100;RPL=15;RPP=4.03217;RPPR=12.9412;RPR=19;RUN=1;SAF=14;SAP=5.30951;SAR=20;SRF=1060;SRP=3.42391;SRR=1040;TYPE=snp	GT:DP:RO:QR:AO:QA:GL	0:42:42:1178:0:0:0,-106.276	0:53:53:1642:0:0:0,-148.045	0:66:66:2009:0:0:0,-181.07	0:62:62:1819:0:0:0,-163.963	0:35:35:1034:0:0:0,-93.3303	0:37:37:1086:0:0:0,-98.0109	0:61:61:1855:0:0:0,-167.208	0:28:28:820:0:0:0,-74.0768	0:52:52:1621:0:0:0,-146.155	0:59:59:1842:0:0:0,-166.048	0:53:53:1626:0:0:0,-146.603	0:37:37:1107:0:0:0,-99.8999	0:59:59:1839:0:0:0,-165.774	0:63:63:1900:0:0:0,-171.251	0:41:41:1198:0:0:0,-108.087	0:43:43:1355:0:0:0,-122.23	1:34:0:0:34:1070:-96.5872,0	0:48:48:1398:0:0:0,-126.083	0:39:39:1218:0:0:0,-109.901	0:51:51:1561:0:0:0,-140.756	0:39:39:1187:0:0:0,-107.107
NC_000962	642784	.	C	G	1777.96	.	AB=0;ABP=0;AC=1;AF=0.047619;AN=21;ANN=G|missense_variant|MODERATE|fadD8|Rv0551c|transcript|Rv0551c|protein_coding|1/1|c.28G>C|p.Gly10Arg|28/1716|28/1716|10/571||,G|upstream_gene_variant|MODIFIER|Rv0552|Rv0552|transcript|Rv0552|protein_coding||c.-105C>G|||||105|;AO=70;CIGAR=1X;DP=2480;DPB=2480;DPRA=1.16183;EPP=3.0103;EPPR=6.93517;GTI=0;LEN=1;MEANALT=1;MQM=60;MQMR=59.9232;NS=21;NUMALT=1;ODDS=143.607;PAIRED=0;PAIREDR=0;PAO=0;PQA=0;PQR=0;PRO=0;QA=2073;QR=63464;RO=2410;RPL=39;RPP=4.99565;RPPR=3.1004;RPR=31;RUN=1;SAF=44;SAP=13.0611;SAR=26;SRF=1276;SRP=21.1786;SRR=1134;TYPE=snp	GT:DP:RO:QR:AO:QA:GL	0:63:63:1759:0:0:0,-158.552	0:61:61:1714:0:0:0,-154.499	0:67:67:1883:0:0:0,-169.707	0:68:68:1986:0:0:0,-178.981	0:46:46:1413:0:0:0,-127.43	0:57:57:1701:0:0:0,-151.885	1:70:0:0:70:2073:-186.818,0	0:20:20:608:0:0:0,-55.0049	0:69:69:1995:0:0:0,-179.744	0:52:52:1548:0:0:0,-138.95	0:54:54:1630:0:0:0,-146.939	0:44:44:1243:0:0:0,-112.126	0:83:83:2302:0:0:0,-207.409	0:74:74:2151:0:0:0,-193.817	0:69:69:1960:0:0:0,-176.636	0:60:60:1665:0:0:0,-149.377	0:50:50:1433:0:0:0,-129.226	0:47:47:1413:0:0:0,-127.364	0:52:52:1482:0:0:0,-133.623	0:48:48:1357:0:0:0,-122.371	0:64:64:1933:0:0:0,-174.203
NC_000962	651856	.	G	C	2074.96	.	AB=0;ABP=0;AC=1;AF=0.047619;AN=21;ANN=C|synonymous_variant|LOW|Rv0561c|Rv0561c|transcript|Rv0561c|protein_coding|1/1|c.900C>G|p.Gly300Gly|900/1227|900/1227|300/408||;AO=83;CIGAR=1X;DP=2382;DPB=2382;DPRA=1.44411;EPP=14.5479;EPPR=3.22282;GTI=0;LEN=1;MEANALT=1;MQM=60;MQMR=59.9939;NS=21;NUMALT=1;ODDS=124.474;PAIRED=0;PAIREDR=0;PAO=0;PQA=0;PQR=0;PRO=0;QA=2430;QR=58849;RO=2299;RPL=46;RPP=5.12945;RPPR=24.5465;RPR=37;RUN=1;SAF=36;SAP=6.17594;SAR=47;SRF=1103;SRP=11.1795;SRR=1196;TYPE=snp	GT:DP:RO:QR:AO:QA:GL	0:48:48:1315:0:0:0,-118.6	0:47:47:1229:0:0:0,-110.855	1:83:0:0:83:2430:-218.926,0	0:53:53:1543:0:0:0,-139.131	0:38:38:1011:0:0:0,-91.2394	0:38:38:1109:0:0:0,-100.079	0:61:61:1690:0:0:0,-152.349	0:24:24:605:0:0:0,-54.696	0:48:48:1397:0:0:0,-125.995	0:57:57:1629:0:0:0,-146.867	0:63:63:1729:0:0:0,-155.859	0:57:57:1605:0:0:0,-144.705	0:67:67:1801:0:0:0,-162.329	0:41:41:1122:0:0:0,-101.234	0:46:46:1176:0:0:0,-106.074	0:60:60:1655:0:0:0,-149.197	0:39:39:1118:0:0:0,-100.884	0:41:41:1192:0:0:0,-107.545	0:53:53:1494:0:0:0,-134.715	0:47:47:1335:0:0:0,-120.41	0:53:53:1462:0:0:0,-131.827
NC_000962	658693	.	A	G	1518.87	.	AB=0;ABP=0;AC=1;AF=0.047619;AN=21;ANN=G|missense_variant|MODERATE|Rv0567|Rv0567|transcript|Rv0567|protein_coding|1/1|c.373A>G|p.Ser125Gly|373/1020|373/1020|125/339||;AO=64;CIGAR=1X;DP=2114;DPB=2114;DPRA=1.13608;EPP=6.40323;EPPR=182.812;GTI=0;LEN=1;MEANALT=1;MQM=60;MQMR=60;NS=21;NUMALT=1;ODDS=127.855;PAIRED=0;PAIREDR=0;PAO=0;PQA=0;PQR=0;PRO=0;QA=1829;QR=50057;RO=2050;RPL=21;RPP=19.4321;RPPR=152.764;RPR=43;RUN=1;SAF=28;SAP=5.18177;SAR=36;SRF=1060;SRP=8.20065;SRR=990;TYPE=snp	GT:DP:RO:QR:AO:QA:GL	0:67:67:1732:0:0:0,-156.117	0:46:46:1103:0:0:0,-99.4924	1:62:0:0:62:1794:-161.706,0	0:46:46:1170:0:0:0,-105.535	0:33:33:831:0:0:0,-75.0271	0:33:33:774:0:0:0,-69.8835	0:63:63:1654:0:0:0,-149.101	0:22:22:546:0:0:0,-49.3825	0:61:60:1360:1:27:0,-119.914	0:46:46:1156:0:0:0,-104.277	0:62:62:1473:0:0:0,-132.793	0:51:51:1221:0:0:0,-110.114	0:64:64:1602:0:0:0,-144.409	0:59:59:1516:0:0:0,-136.668	0:55:55:1399:0:0:0,-126.146	0:52:52:1215:0:0:0,-109.568	0:49:49:1241:0:0:0,-111.929	0:38:38:913:0:0:0,-82.4021	0:47:47:1164:0:0:0,-104.994	0:51:50:1325:1:8:0,-118.7	0:64:64:1630:0:0:0,-146.937
NC_000962	668987	.	G	C	880.764	.	AB=0;ABP=0;AC=1;AF=0.047619;AN=21;ANN=C|synonymous_variant|LOW|Rv0575c|Rv0575c|transcript|Rv0575c|protein_coding|1/1|c.759C>G|p.Ala253Ala|759/1167|759/1167|253/388||;AO=47;CIGAR=1X;DP=1700;DPB=1700;DPRA=1.14134;EPP=3.42611;EPPR=7.27837;GTI=0;LEN=1;MEANALT=1;MQM=60;MQMR=60;NS=21;NUMALT=1;ODDS=104.261;PAIRED=0;PAIREDR=0;PAO=0;PQA=0;PQR=0;PRO=0;QA=1180;QR=43136;RO=1653;RPL=3;RPP=80.6751;RPPR=976.851;RPR=44;RUN=1;SAF=22;SAP=3.42611;SAR=25;SRF=914;SRP=43.241;SRR=739;TYPE=snp	GT:DP:RO:QR:AO:QA:GL	0:41:41:1241:0:0:0,-111.94	0:35:35:971:0:0:0,-87.6412	0:48:47:1353:1:13:0,-120.716	0:39:39:1126:0:0:0,-101.592	0:43:43:1258:0:0:0,-113.477	0:33:33:918:0:0:0,-82.8753	0:49:49:1393:0:0:0,-125.612	0:21:21:561:0:0:0,-50.7468	0:41:41:1132:0:0:0,-102.131	0:57:57:1564:0:0:0,-140.992	0:31:31:858:0:0:0,-77.469	0:18:18:460:0:0:0,-41.6487	1:46:0:0:46:1167:-105.268,0	0:45:45:1218:0:0:0,-109.854	0:34:34:941:0:0:0,-84.9409	0:27:27:807:0:0:0,-72.9	0:35:35:1033:0:0:0,-93.2393	0:53:53:1562:0:0:0,-140.816	0:34:34:1038:0:0:0,-93.6913	0:30:30:856:0:0:0,-77.3054	0:44:44:1342:0:0:0,-121.041
NC_000962	669668	.	C	G	2207.75	.	AB=0;ABP=0;AC=2;AF=0.0952381;AN=21;ANN=G|synonymous_variant|LOW|Rv0575c|Rv0575c|transcript|Rv0575c|protein_coding|1/1|c.78G>C|p.Pro26Pro|78/1167|78/1167|26/388||;AO=114;CIGAR=1X;DP=2183;DPB=2183;DPRA=1.07443;EPP=3.31507;EPPR=17.3773;GTI=0;LEN=1;MEANALT=1;MQM=60;MQMR=59.9802;NS=21;NUMALT=1;ODDS=113.956;PAIRED=0;PAIREDR=0;PAO=0;PQA=0;PQR=0;PRO=0;QA=2564;QR=53165;RO=2069;RPL=56;RPP=3.08649;RPPR=26.9406;RPR=58;RUN=1;SAF=63;SAP=5.75321;SAR=51;SRF=1016;SRP=4.4471;SRR=1053;TYPE=snp	GT:DP:RO:QR:AO:QA:GL	0:52:52:1448:0:0:0,-130.574	0:53:53:1493:0:0:0,-134.625	0:66:66:1769:0:0:0,-159.45	0:57:57:1600:0:0:0,-144.246	0:42:42:1124:0:0:0,-101.41	0:29:29:803:0:0:0,-72.5345	0:53:53:1540:0:0:0,-138.539	0:18:18:498:0:0:0,-45.0895	1:64:0:0:64:1423:-128.268,0	0:61:61:1732:0:0:0,-156.131	0:58:58:1503:0:0:0,-135.507	0:28:28:777:0:0:0,-70.1956	0:56:56:1594:0:0:0,-143.716	0:63:63:1683:0:0:0,-151.711	0:54:54:1428:0:0:0,-128.76	0:50:50:1492:0:0:0,-134.54	0:39:39:1107:0:0:0,-99.8928	0:49:49:1408:0:0:0,-126.979	0:41:41:1064:0:0:0,-96.0036	1:50:0:0:50:1141:-102.891,0	0:61:61:1766:0:0:0,-159.193
NC_000962	680258	.	C	G	1571.7	.	AB=0;ABP=0;AC=1;AF=0.047619;AN=21;ANN=G|missense_variant|MODERATE|Rv0584|Rv0584|transcript|Rv0584|protein_coding|1/1|c.1030C>G|p.Arg344Gly|1030/2634|1030/2634|344/877||;AO=65;CIGAR=1X;DP=2315;DPB=2315;DPRA=1.15556;EPP=3.31097;EPPR=28.3384;GTI=0;LEN=1;MEANALT=1;MQM=60;MQMR=60;NS=21;NUMALT=1;ODDS=155.865;PAIRED=0;PAIREDR=0;PAO=0;PQA=0;PQR=0;PRO=0;QA=1838;QR=60307;RO=2250;RPL=25;RPP=10.5269;RPPR=12.2791;RPR=40;RUN=1;SAF=33;SAP=3.04371;SAR=32;SRF=1022;SRP=43.9652;SRR=1228;TYPE=snp	GT:DP:RO:QR:AO:QA:GL	0:56:56:1714:0:0:0,-154.52	0:53:53:1657:0:0:0,-149.399	1:65:0:0:65:1838:-165.668,0	0:47:47:1350:0:0:0,-121.759	0:53:53:1555:0:0:0,-140.21	0:34:34:951:0:0:0,-85.8504	0:74:74:2342:0:0:0,-211.032	0:33:33:963:0:0:0,-86.9441	0:47:47:1489:0:0:0,-134.286	0:44:44:1331:0:0:0,-120.059	0:46:46:1433:0:0:0,-129.243	0:36:36:1109:0:0:0,-100.093	0:66:66:1970:0:0:0,-177.554	0:60:60:1739:0:0:0,-156.766	0:49:49:1506:0:0:0,-135.8	0:61:61:1844:0:0:0,-166.221	0:48:48:1385:0:0:0,-124.912	0:40:40:1219:0:0:0,-109.988	0:48:48:1525:0:0:0,-137.526	0:41:41:1210:0:0:0,-109.168	0:71:71:2183:0:0:0,-196.726
NC_000962	681326	.	G	A	1045.57	.	AB=0;ABP=0;AC=1;AF=0.047619;AN=21;ANN=A|missense_variant|MODERATE|Rv0584|Rv0584|transcript|Rv0584|protein_coding|1/1|c.2098G>A|p.Gly700Arg|2098/2634|2098/2634|700/877||;AO=46;CIGAR=1X;DP=2459;DPB=2459;DPRA=0.779436;EPP=3.0103;EPPR=5.54023;GTI=0;LEN=1;MEANALT=2;MQM=60;MQMR=59.9996;NS=21;NUMALT=1;ODDS=185.51;PAIRED=0;PAIREDR=0;PAO=0;PQA=0;PQR=0;PRO=0;QA=1259;QR=60467;RO=2411;RPL=16;RPP=12.2627;RPPR=14.9214;RPR=30;RUN=1;SAF=25;SAP=3.76559;SAR=21;SRF=1219;SRP=3.66688;SRR=1192;TYPE=snp	GT:DP:RO:QR:AO:QA:GL	0:55:55:1437:0:0:0,-129.571	0:60:60:1560:0:0:0,-140.637	0:84:84:2067:0:0:0,-186.243	0:60:59:1588:0:0:0,-142.882	0:51:51:1356:0:0:0,-122.286	0:52:52:1348:0:0:0,-121.562	0:58:58:1543:0:0:0,-139.111	0:27:27:732:0:0:0,-66.1416	0:59:59:1555:0:0:0,-140.19	0:51:51:1271:0:0:0,-114.625	0:71:71:1850:0:0:0,-166.731	0:57:57:1426:0:0:0,-128.568	0:73:73:1998:0:0:0,-180.055	0:59:59:1582:0:0:0,-142.624	0:52:52:1381:0:0:0,-124.524	0:65:65:1605:0:0:0,-144.674	0:37:37:986:0:0:0,-88.9913	0:44:44:1141:0:0:0,-102.93	1:47:0:0:46:1259:-113.48,0	0:58:58:1553:0:0:0,-140.013	0:83:83:2344:0:0:0,-211.195
NC_000962	683918	.	G	T	6787	.	AB=0;ABP=0;AC=4;AF=0.190476;AN=21;ANN=T|missense_variant|MODERATE|Rv0585c|Rv0585c|transcript|Rv0585c|protein_coding|1/1|c.355C>A|p.Arg119Ser|355/2388|355/2388|119/795||;AO=254;CIGAR=1X;DP=2444;DPB=2444;DPRA=1.12018;EPP=3.31807;EPPR=20.0339;GTI=0;LEN=1;MEANALT=1;MQM=60;MQMR=60;NS=21;NUMALT=1;ODDS=168.177;PAIRED=0;PAIREDR=0;PAO=0;PQA=0;PQR=0;PRO=0;QA=7839;QR=55524;RO=2189;RPL=138;RPP=7.14807;RPPR=6.46343;RPR=116;RUN=1;SAF=126;SAP=3.0445;SAR=128;SRF=1145;SRP=13.1296;SRR=1044;TYPE=snp	GT:DP:RO:QR:AO:QA:GL	0:54:54:1620:0:0:0,-146.05	0:59:59:1570:0:0:0,-141.542	0:67:67:1895:0:0:0,-170.776	1:61:4:58:57:1653:-143.659,0	0:44:44:1223:0:0:0,-110.326	0:48:48:1353:0:0:0,-122.02	0:82:82:2203:0:0:0,-198.501	0:30:30:788:0:0:0,-71.1705	1:74:4:72:70:2184:-190.148,0	0:40:40:1011:0:0:0,-91.2214	0:56:56:1541:0:0:0,-138.931	0:47:47:1234:0:0:0,-111.294	0:71:71:1891:0:0:0,-170.41	0:49:49:1235:0:0:0,-111.373	0:50:50:1372:0:0:0,-123.719	0:57:56:1519:0:0:0,-136.622	0:44:44:1272:0:0:0,-114.741	0:47:47:1433:0:0:0,-129.239	0:42:42:1172:0:0:0,-105.732	1:53:1:14:52:1626:-145.213,0	1:76:1:16:75:2376:-212.485,0
NC_000962	687045	.	C	T	1690.41	.	AB=0;ABP=0;AC=1;AF=0.047619;AN=21;ANN=T|synonymous_variant|LOW|mce2A|Rv0589|transcript|Rv0589|protein_coding|1/1|c.225C>T|p.Ser75Ser|225/1215|225/1215|75/404||;AO=68;CIGAR=1X;DP=2576;DPB=2576;DPRA=1.08453;EPP=9.26925;EPPR=106.663;GTI=0;LEN=1;MEANALT=1;MQM=60;MQMR=60;NS=21;NUMALT=1;ODDS=131.569;PAIRED=0;PAIREDR=0;PAO=0;PQA=0;PQR=0;PRO=0;QA=1974;QR=66017;RO=2508;RPL=27;RPP=9.26925;RPPR=69.9242;RPR=41;RUN=1;SAF=36;SAP=3.52123;SAR=32;SRF=1240;SRP=3.6891;SRR=1268;TYPE=snp	GT:DP:RO:QR:AO:QA:GL	0:61:61:1770:0:0:0,-159.548	0:46:46:1360:0:0:0,-122.655	0:80:80:2169:0:0:0,-195.448	0:69:69:2056:0:0:0,-185.298	0:64:64:1815:0:0:0,-163.602	0:44:44:1303:0:0:0,-117.539	0:54:54:1658:0:0:0,-149.482	0:45:45:1314:0:0:0,-118.53	0:62:62:1823:0:0:0,-164.32	0:55:55:1602:0:0:0,-144.438	0:47:47:1355:0:0:0,-122.21	0:49:49:1418:0:0:0,-127.878	0:75:75:2175:0:0:0,-196.003	0:46:46:1303:0:0:0,-117.531	0:55:55:1604:0:0:0,-144.61	1:68:0:0:68:1974:-177.909,0	0:54:54:1567:0:0:0,-141.29	0:50:50:1435:0:0:0,-129.409	0:51:51:1486:0:0:0,-133.998	0:69:69:2035:0:0:0,-183.393	0:73:73:2153:0:0:0,-194.02
NC_000962	687203	.	C	T	1687.58	.	AB=0;ABP=0;AC=1;AF=0.047619;AN=21;ANN=T|missense_variant|MODERATE|mce2A|Rv0589|transcript|Rv0589|protein_coding|1/1|c.383C>T|p.Pro128Leu|383/1215|383/1215|128/404||;AO=69;CIGAR=1X;DP=2589;DPB=2589;DPRA=1.15691;EPP=3.29354;EPPR=3.78583;GTI=0;LEN=1;MEANALT=1;MQM=59.8841;MQMR=59.9968;NS=21;NUMALT=1;ODDS=126.038;PAIRED=0;PAIREDR=0;PAO=0;PQA=0;PQR=0;PRO=0;QA=1979;QR=65471;RO=2520;RPL=32;RPP=3.79707;RPPR=3.28949;RPR=37;RUN=1;SAF=38;SAP=4.55236;SAR=31;SRF=1212;SRP=10.9517;SRR=1308;TYPE=snp	GT:DP:RO:QR:AO:QA:GL	0:71:71:2007:0:0:0,-180.88	0:47:47:1393:0:0:0,-125.638	0:66:66:1953:0:0:0,-176.024	0:74:74:2097:0:0:0,-188.976	0:56:56:1613:0:0:0,-145.423	0:45:45:1241:0:0:0,-111.945	1:68:0:0:68:1960:-176.651,0	0:57:57:1445:0:0:0,-130.291	0:61:61:1681:0:0:0,-151.533	0:40:40:1155:0:0:0,-104.218	0:46:46:1361:0:0:0,-122.757	0:48:48:1249:0:0:0,-112.653	0:77:76:2113:1:19:0,-188.512	0:65:65:1820:0:0:0,-164.041	0:55:55:1501:0:0:0,-135.336	0:78:78:2142:0:0:0,-193.018	0:45:45:1257:0:0:0,-113.387	0:45:45:1247:0:0:0,-112.484	0:50:50:1460:0:0:0,-131.66	0:66:66:2000:0:0:0,-180.259	0:84:84:2456:0:0:0,-221.274
NC_000962	695631	.	G	T	1805.09	.	AB=0;ABP=0;AC=1;AF=0.047619;AN=21;ANN=T|upstream_gene_variant|MODIFIER|vapB4|Rv0596c|transcript|Rv0596c|protein_coding||c.-146C>A|||||146|,T|downstream_gene_variant|MODIFIER|Rv0597c|Rv0597c|transcript|Rv0597c|protein_coding||c.*37C>A|||||37|,T|intergenic_region|MODIFIER|vapB4-Rv0597c|Rv0596c-Rv0597c|intergenic_region|Rv0596c-Rv0597c|||n.695631G>T||||||;AO=74;CIGAR=1X;DP=2148;DPB=2148;DPRA=1.44718;EPP=3.12768;EPPR=16.1438;GTI=0;LEN=1;MEANALT=1;MQM=60;MQMR=60;NS=21;NUMALT=1;ODDS=110.859;PAIRED=0;PAIREDR=0;PAO=0;PQA=0;PQR=0;PRO=0;QA=2147;QR=51239;RO=2074;RPL=30;RPP=8.76177;RPPR=7.03496;RPR=44;RUN=1;SAF=32;SAP=5.94472;SAR=42;SRF=941;SRP=41.6068;SRR=1133;TYPE=snp	GT:DP:RO:QR:AO:QA:GL	0:52:52:1293:0:0:0,-116.603	0:60:60:1582:0:0:0,-142.627	1:75:1:28:74:2147:-190.675,0	0:51:51:1228:0:0:0,-110.748	0:33:33:908:0:0:0,-81.9811	0:43:43:1039:0:0:0,-93.7348	0:48:48:1255:0:0:0,-113.195	0:21:21:510:0:0:0,-46.1388	0:54:54:1275:0:0:0,-114.974	0:48:48:1249:0:0:0,-112.653	0:50:50:1284:0:0:0,-115.801	0:37:37:955:0:0:0,-86.1957	0:72:72:1854:0:0:0,-167.091	0:65:65:1694:0:0:0,-152.7	0:44:44:1271:0:0:0,-114.657	0:55:55:1404:0:0:0,-126.597	0:57:57:1455:0:0:0,-131.185	0:42:42:1043:0:0:0,-94.1074	0:56:56:1400:0:0:0,-126.234	0:53:53:1304:0:0:0,-117.592	0:55:55:1360:0:0:0,-122.635
NC_000962	709974	.	G	C	1470.09	.	AB=0;ABP=0;AC=1;AF=0.047619;AN=21;ANN=C|missense_variant|MODERATE|Rv0614|Rv0614|transcript|Rv0614|protein_coding|1/1|c.376G>C|p.Gly126Arg|376/750|376/750|126/249||;AO=56;CIGAR=1X;DP=2382;DPB=2382;DPRA=0.963027;EPP=3.0103;EPPR=3.10366;GTI=0;LEN=1;MEANALT=1;MQM=60;MQMR=59.9854;NS=21;NUMALT=1;ODDS=183.49;PAIRED=0;PAIREDR=0;PAO=0;PQA=0;PQR=0;PRO=0;QA=1723;QR=63200;RO=2326;RPL=28;RPP=3.0103;RPPR=3.01403;RPR=28;RUN=1;SAF=36;SAP=12.937;SAR=20;SRF=1144;SRP=4.35837;SRR=1182;TYPE=snp	GT:DP:RO:QR:AO:QA:GL	0:58:58:1784:0:0:0,-160.806	0:49:49:1517:0:0:0,-136.781	0:83:83:2539:0:0:0,-228.721	0:54:54:1733:0:0:0,-156.23	0:41:41:1287:0:0:0,-116.087	0:30:30:943:0:0:0,-85.1533	0:64:64:1918:0:0:0,-172.859	0:38:38:1043:0:0:0,-94.1149	0:58:58:1782:0:0:0,-160.629	0:69:69:2182:0:0:0,-196.613	0:62:62:2015:0:0:0,-181.582	0:47:47:1512:0:0:0,-136.335	1:56:0:0:56:1723:-155.33,0	0:55:55:1604:0:0:0,-144.598	0:47:47:1460:0:0:0,-131.65	0:61:61:1858:0:0:0,-167.453	0:46:46:1485:0:0:0,-133.915	0:67:67:2019:0:0:0,-181.931	0:37:37:1087:0:0:0,-98.0935	0:47:47:1495:0:0:0,-134.65	0:58:58:1817:0:0:0,-163.773
NC_000962	714005	.	C	A	1420.46	.	AB=0;ABP=0;AC=1;AF=0.047619;AN=21;ANN=A|intergenic_region|MODIFIER|galK-Rv0621|Rv0620-Rv0621|intergenic_region|Rv0620-Rv0621|||n.714005C>A||||||;AO=60;CIGAR=1X;DP=2190;DPB=2190;DPRA=1.12676;EPP=4.31318;EPPR=21.5989;GTI=0;LEN=1;MEANALT=1;MQM=60;MQMR=59.9906;NS=21;NUMALT=1;ODDS=125.965;PAIRED=0;PAIREDR=0;PAO=0;PQA=0;PQR=0;PRO=0;QA=1668;QR=53313;RO=2129;RPL=24;RPP=8.22183;RPPR=337.889;RPR=36;RUN=1;SAF=27;SAP=4.31318;SAR=33;SRF=1063;SRP=3.01948;SRR=1066;TYPE=snp	GT:DP:RO:QR:AO:QA:GL	0:52:52:1443:0:0:0,-130.125	0:43:43:1079:0:0:0,-97.3493	1:60:0:0:60:1668:-150.368,0	0:36:36:889:0:0:0,-80.2468	0:34:34:854:0:0:0,-77.0998	0:35:35:891:0:0:0,-80.4342	0:73:73:1949:0:0:0,-175.64	0:23:23:527:0:0:0,-47.6547	0:43:43:1125:0:0:0,-101.492	0:95:95:2518:0:0:0,-226.827	0:48:48:1317:0:0:0,-118.788	0:39:39:1013:0:0:0,-91.4127	0:50:50:1350:0:0:0,-121.749	0:55:55:1400:0:0:0,-126.236	0:37:37:988:0:0:0,-89.17	0:42:42:1140:0:0:0,-102.848	0:43:42:1061:0:0:0,-95.608	0:94:94:2518:0:0:0,-226.842	0:39:39:1037:0:0:0,-93.5809	0:33:33:906:0:0:0,-81.8011	0:64:64:1660:0:0:0,-149.634
NC_000962	718344	.	C	T	756.052	.	AB=0;ABP=0;AC=1;AF=0.047619;AN=21;ANN=T|synonymous_variant|LOW|vapC5|Rv0627|transcript|Rv0627|protein_coding|1/1|c.63C>T|p.Gly21Gly|63/408|63/408|21/135||,T|downstream_gene_variant|MODIFIER|vapB5|Rv0626|transcript|Rv0626|protein_coding||c.*59C>T|||||59|;AO=32;CIGAR=1X;DP=1995;DPB=1995;DPRA=0.652063;EPP=5.45321;EPPR=76.0738;GTI=0;LEN=1;MEANALT=1;MQM=60;MQMR=59.9995;NS=21;NUMALT=1;ODDS=129.252;PAIRED=0;PAIREDR=0;PAO=0;PQA=0;PQR=0;PRO=0;QA=939;QR=48802;RO=1963;RPL=19;RPP=5.45321;RPPR=94.127;RPR=13;RUN=1;SAF=20;SAP=7.35324;SAR=12;SRF=951;SRP=7.12647;SRR=1012;TYPE=snp	GT:DP:RO:QR:AO:QA:GL	0:39:39:1011:0:0:0,-91.2339	0:40:40:1066:0:0:0,-96.1922	0:54:54:1370:0:0:0,-123.532	0:51:51:1260:0:0:0,-113.633	0:20:20:561:0:0:0,-50.7609	0:47:47:1245:0:0:0,-112.296	0:52:52:1352:0:0:0,-121.921	0:18:18:471:0:0:0,-42.6473	0:45:45:1215:0:0:0,-109.601	0:70:70:1831:0:0:0,-165.028	0:53:53:1325:0:0:0,-119.486	0:43:43:1122:0:0:0,-101.225	0:54:54:1400:0:0:0,-126.233	0:50:50:1236:0:0:0,-111.468	0:28:28:707:0:0:0,-63.8745	0:41:41:1012:0:0:0,-91.3155	0:29:29:727:0:0:0,-65.6734	0:61:61:1583:0:0:0,-142.71	1:32:0:0:32:939:-84.7843,0	0:45:45:1216:0:0:0,-109.692	0:56:56:1484:0:0:0,-133.806
NC_000962	722001	.	C	T	1307.93	.	AB=0;ABP=0;AC=1;AF=0.047619;AN=21;ANN=T|missense_variant|MODERATE|recB|Rv0630c|transcript|Rv0630c|protein_coding|1/1|c.3013G>A|p.Glu1005Lys|3013/3285|3013/3285|1005/1094||;AO=60;CIGAR=1X;DP=2652;DPB=2652;DPRA=0.867861;EPP=8.22183;EPPR=3.11171;GTI=0;LEN=1;MEANALT=1;MQM=60;MQMR=60;NS=21;NUMALT=1;ODDS=166.829;PAIRED=0;PAIREDR=0;PAO=0;PQA=0;PQR=0;PRO=0;QA=1563;QR=68589;RO=2591;RPL=34;RPP=5.32654;RPPR=242.891;RPR=26;RUN=1;SAF=38;SAP=12.2752;SAR=22;SRF=1387;SRP=31.0769;SRR=1204;TYPE=snp	GT:DP:RO:QR:AO:QA:GL	0:59:59:1775:0:0:0,-160.007	0:66:66:2003:0:0:0,-180.517	0:52:52:1414:0:0:0,-127.506	0:70:70:2090:0:0:0,-188.346	0:59:59:1711:0:0:0,-154.238	0:47:47:1355:0:0:0,-122.21	0:72:72:2156:0:0:0,-194.291	0:26:26:723:0:0:0,-65.3384	0:43:43:1256:0:0:0,-113.3	0:80:80:2311:0:0:0,-208.231	0:63:63:1873:0:0:0,-168.821	0:53:53:1577:0:0:0,-142.188	0:73:73:2106:0:0:0,-189.783	0:61:61:1725:0:0:0,-155.486	0:54:53:1557:1:10:0,-139.391	0:50:50:1462:0:0:0,-131.837	1:59:0:0:59:1553:-140.001,0	0:112:112:3203:0:0:0,-288.477	0:47:47:1362:0:0:0,-122.842	0:58:57:1689:0:0:0,-152.14	0:80:80:2409:0:0:0,-217.049
NC_000962	736986	.	G	A	2496.94	.	AB=0;ABP=0;AC=1;AF=0.047619;AN=21;ANN=A|missense_variant|MODERATE|mmaA4|Rv0642c|transcript|Rv0642c|protein_coding|1/1|c.218C>T|p.Pro73Leu|218/906|218/906|73/301||;AO=102;CIGAR=1X;DP=2410;DPB=2410;DPRA=0.861785;EPP=3.35092;EPPR=19.4036;GTI=0;LEN=1;MEANALT=1;MQM=60;MQMR=59.9961;NS=21;NUMALT=1;ODDS=145.109;PAIRED=0;PAIREDR=0;PAO=0;PQA=0;PQR=0;PRO=0;QA=2887;QR=58799;RO=2308;RPL=46;RPP=5.13919;RPPR=8.16237;RPR=56;RUN=1;SAF=53;SAP=3.35092;SAR=49;SRF=1059;SRP=36.9748;SRR=1249;TYPE=snp	GT:DP:RO:QR:AO:QA:GL	0:73:73:1911:0:0:0,-172.226	0:66:66:1791:0:0:0,-161.434	0:66:66:1824:0:0:0,-164.408	0:59:59:1584:0:0:0,-142.807	0:45:45:1145:0:0:0,-103.288	0:41:41:984:0:0:0,-88.7897	0:76:76:2032:0:0:0,-183.117	0:34:34:849:0:0:0,-76.6522	0:60:60:1620:0:0:0,-146.046	0:46:46:1303:0:0:0,-117.53	0:59:59:1631:0:0:0,-147.039	0:61:61:1626:0:0:0,-146.578	0:58:58:1524:0:0:0,-137.403	0:55:55:1537:0:0:0,-138.581	1:61:0:0:61:1903:-171.528,0	0:62:62:1693:0:0:0,-152.598	0:48:48:1318:0:0:0,-118.873	0:73:73:1944:0:0:0,-175.195	0:51:51:1435:0:0:0,-129.402	0:51:51:1439:0:0:0,-129.769	0:65:65:1793:0:0:0,-161.615
NC_000962	739472	.	G	A	486.756	.	AB=0;ABP=0;AC=1;AF=0.047619;AN=21;ANN=A|missense_variant|MODERATE|mmaA1|Rv0645c|transcript|Rv0645c|protein_coding|1/1|c.716C>T|p.Ala239Val|716/861|716/861|239/286||;AO=30;CIGAR=1X;DP=2680;DPB=2680;DPRA=0.544629;EPP=5.61607;EPPR=30.7527;GTI=0;LEN=1;MEANALT=1;MQM=60;MQMR=59.9943;NS=21;NUMALT=1;ODDS=112.08;PAIRED=0;PAIREDR=0;PAO=0;PQA=0;PQR=0;PRO=0;QA=821;QR=67469;RO=2650;RPL=21;RPP=13.4334;RPPR=14.0365;RPR=9;RUN=1;SAF=15;SAP=3.0103;SAR=15;SRF=1316;SRP=3.27579;SRR=1334;TYPE=snp	GT:DP:RO:QR:AO:QA:GL	0:71:71:1783:0:0:0,-160.698	0:57:57:1628:0:0:0,-146.76	0:78:78:2221:0:0:0,-200.121	0:72:72:1844:0:0:0,-166.185	0:41:41:1125:0:0:0,-101.508	0:58:58:1581:0:0:0,-142.532	0:69:69:1912:0:0:0,-172.322	1:36:6:133:30:821:-61.9573,0	0:62:62:1529:0:0:0,-137.832	0:58:58:1568:0:0:0,-141.36	0:74:74:2044:0:0:0,-184.196	0:35:35:984:0:0:0,-88.8223	0:74:74:1912:0:0:0,-172.31	0:70:70:2007:0:0:0,-180.873	0:56:56:1504:0:0:0,-135.603	0:66:66:1832:0:0:0,-165.122	0:65:65:1653:0:0:0,-148.996	0:55:55:1474:0:0:0,-132.9	0:62:62:1811:0:0:0,-163.239	0:56:56:1517:0:0:0,-136.773	0:75:75:2047:0:0:0,-184.46
NC_000962	744253	.	A	G	1637.27	.	AB=0;ABP=0;AC=2;AF=0.0952381;AN=21;ANN=G|missense_variant|MODERATE|Rv0648|Rv0648|transcript|Rv0648|protein_coding|1/1|c.1535A>G|p.Glu512Gly|1535/3648|1535/3648|512/1215||;AO=63;CIGAR=1X;DP=1759;DPB=1759;DPRA=0.724351;EPP=4.69922;EPPR=5.60454;GTI=0;LEN=1;MEANALT=1;MQM=60;MQMR=60;NS=21;NUMALT=1;ODDS=108.504;PAIRED=0;PAIREDR=0;PAO=0;PQA=0;PQR=0;PRO=0;QA=1968;QR=45176;RO=1695;RPL=43;RPP=21.2438;RPPR=135.017;RPR=20;RUN=1;SAF=40;SAP=12.9715;SAR=23;SRF=1028;SRP=169.965;SRR=667;TYPE=snp	GT:DP:RO:QR:AO:QA:GL	0:37:37:1099:0:0:0,-99.1834	0:39:39:1228:0:0:0,-110.804	0:45:45:1308:0:0:0,-117.985	0:45:45:1363:0:0:0,-122.938	0:23:23:615:0:0:0,-55.6091	0:31:31:873:0:0:0,-78.8362	0:39:39:1214:0:0:0,-109.543	0:16:16:495:0:0:0,-44.8484	1:24:0:0:24:767:-69.3209,0	0:67:67:1936:0:0:0,-174.489	0:37:36:1056:0:0:0,-95.1702	0:30:30:944:0:0:0,-85.2446	0:64:64:1883:0:0:0,-169.727	0:48:48:1489:0:0:0,-134.275	0:37:37:1106:0:0:0,-99.816	0:41:41:1187:0:0:0,-107.098	0:15:15:460:0:0:0,-41.6939	0:70:70:2098:0:0:0,-189.066	0:41:41:1225:0:0:0,-110.522	1:39:0:0:39:1201:-108.359,0	0:44:44:1349:0:0:0,-121.685
NC_000962	748558	.	A	G	4001.14	.	AB=0;ABP=0;AC=3;AF=0.142857;AN=21;ANN=G|missense_variant|MODERATE|rplJ|Rv0651|transcript|Rv0651|protein_coding|1/1|c.283A>G|p.Thr95Ala|283/537|283/537|95/178||;AO=179;CIGAR=1X;DP=2619;DPB=2619;DPRA=0.980469;EPP=3.02243;EPPR=33.1404;GTI=0;LEN=1;MEANALT=1;MQM=59.7821;MQMR=59.9869;NS=21;NUMALT=1;ODDS=144.296;PAIRED=0;PAIREDR=0;PAO=0;PQA=0;PQR=0;PRO=0;QA=4607;QR=65244;RO=2440;RPL=112;RPP=27.5758;RPPR=5.06074;RPR=67;RUN=1;SAF=92;SAP=3.31358;SAR=87;SRF=1190;SRP=6.21411;SRR=1250;TYPE=snp	GT:DP:RO:QR:AO:QA:GL	0:56:56:1670:0:0:0,-150.546	1:59:0:0:59:1560:-140.57,0	0:79:79:2391:0:0:0,-215.426	0:57:57:1810:0:0:0,-163.168	0:44:44:1296:0:0:0,-116.905	0:35:35:1087:0:0:0,-98.1109	0:68:68:2068:0:0:0,-186.375	0:25:25:694:0:0:0,-62.726	0:66:66:1935:0:0:0,-174.4	0:84:84:2541:0:0:0,-228.854	1:54:0:0:54:1342:-121.009,0	0:63:63:1964:0:0:0,-177.021	0:59:59:1795:0:0:0,-161.809	1:65:0:0:65:1695:-152.778,0	0:53:53:1560:0:0:0,-140.654	0:52:52:1548:0:0:0,-139.575	0:49:49:1476:0:0:0,-133.104	0:79:79:2487:0:0:0,-224.079	0:46:46:1407:0:0:0,-126.904	0:58:58:1803:0:0:0,-162.533	0:73:72:2232:1:10:0,-200.131
NC_000962	766086	.	C	T	1149.91	.	AB=0;ABP=0;AC=1;AF=0.047619;AN=21;ANN=T|missense_variant|MODERATE|rpoC|Rv0668|transcript|Rv0668|protein_coding|1/1|c.2717C>T|p.Pro906Leu|2717/3951|2717/3951|906/1316||;AO=44;CIGAR=1X;DP=2402;DPB=2402;DPRA=0.746395;EPP=6.16881;EPPR=31.536;GTI=0;LEN=1;MEANALT=1;MQM=60;MQMR=60;NS=21;NUMALT=1;ODDS=148.013;PAIRED=0;PAIREDR=0;PAO=0;PQA=0;PQR=0;PRO=0;QA=1369;QR=64642;RO=2358;RPL=25;RPP=4.78696;RPPR=22.6401;RPR=19;RUN=1;SAF=23;SAP=3.20771;SAR=21;SRF=1187;SRP=3.24605;SRR=1171;TYPE=snp	GT:DP:RO:QR:AO:QA:GL	0:53:53:1664:0:0:0,-150.014	0:69:69:2208:0:0:0,-198.962	0:61:61:1924:0:0:0,-173.418	0:65:65:2103:0:0:0,-189.516	0:58:58:1754:0:0:0,-158.112	0:38:38:1174:0:0:0,-105.931	0:59:59:1933:0:0:0,-174.221	0:23:23:678:0:0:0,-61.3019	0:58:58:1862:0:0:0,-167.835	0:60:60:1943:0:0:0,-175.119	0:57:57:1787:0:0:0,-161.081	0:43:43:1350:0:0:0,-121.771	0:72:72:2259:0:0:0,-203.549	0:45:45:1392:0:0:0,-125.542	0:41:41:1260:0:0:0,-113.668	0:65:65:2036:0:0:0,-183.469	0:44:44:1402:0:0:0,-126.447	1:44:0:0:44:1369:-123.488,0	0:46:46:1453:0:0:0,-131.028	0:52:52:1656:0:0:0,-149.295	0:50:50:1628:0:0:0,-146.786
NC_000962	766645	.	A	C	2268.06	.	AB=0;ABP=0;AC=1;AF=0.047619;AN=21;ANN=C|missense_variant|MODERATE|rpoC|Rv0668|transcript|Rv0668|protein_coding|1/1|c.3276A>C|p.Glu1092Asp|3276/3951|3276/3951|1092/1316||;AO=102;CIGAR=1X;DP=2502;DPB=2502;DPRA=0.82875;EPP=4.37279;EPPR=27.9424;GTI=0;LEN=1;MEANALT=1;MQM=60;MQMR=59.9888;NS=21;NUMALT=1;ODDS=191.969;PAIRED=0;PAIREDR=0;PAO=0;PQA=0;PQR=0;PRO=0;QA=2636;QR=63647;RO=2400;RPL=55;RPP=4.37279;RPPR=4.60633;RPR=47;RUN=1;SAF=52;SAP=3.09546;SAR=50;SRF=1136;SRP=17.8342;SRR=1264;TYPE=snp	GT:DP:RO:QR:AO:QA:GL	0:54:54:1519:0:0:0,-136.953	0:65:65:1932:0:0:0,-174.121	0:79:79:2232:0:0:0,-201.109	0:78:78:2359:0:0:0,-212.542	0:49:49:1408:0:0:0,-126.973	0:53:53:1572:0:0:0,-141.727	0:78:78:2233:0:0:0,-201.21	0:29:29:831:0:0:0,-75.0633	0:65:65:1884:0:0:0,-169.674	0:48:48:1447:0:0:0,-130.48	0:63:63:1815:0:0:0,-163.59	0:48:48:1368:0:0:0,-123.375	0:68:68:2014:0:0:0,-181.504	0:70:70:1872:0:0:0,-168.717	1:41:0:0:41:1172:-105.746,0	0:68:68:1947:0:0:0,-175.463	0:60:60:1829:0:0:0,-164.864	0:58:58:1587:0:0:0,-143.075	0:56:56:1602:0:0:0,-144.435	0:61:61:1845:0:0:0,-166.294	0:59:59:1767:0:0:0,-159.291
NC_000962	769006	.	T	C	1486.78	.	AB=0;ABP=0;AC=1;AF=0.047619;AN=21;ANN=C|missense_variant|MODERATE|Rv0669c|Rv0669c|transcript|Rv0669c|protein_coding|1/1|c.592A>G|p.Ile198Val|592/1914|592/1914|198/637||;AO=71;CIGAR=1X;DP=2620;DPB=2620;DPRA=0.894412;EPP=8.17902;EPPR=18.0794;GTI=0;LEN=1;MEANALT=1;MQM=60;MQMR=59.9988;NS=21;NUMALT=1;ODDS=182.683;PAIRED=0;PAIREDR=0;PAO=0;PQA=0;PQR=0;PRO=0;QA=1840;QR=66122;RO=2549;RPL=30;RPP=6.71098;RPPR=7.55003;RPR=41;RUN=1;SAF=31;SAP=5.48761;SAR=40;SRF=1366;SRP=31.5393;SRR=1183;TYPE=snp	GT:DP:RO:QR:AO:QA:GL	0:61:61:1715:0:0:0,-154.594	0:61:59:1723:2:52:0,-150.383	0:82:82:2260:0:0:0,-203.634	0:62:61:1750:1:12:0,-156.546	0:55:55:1470:0:0:0,-132.538	0:41:40:993:1:30:0,-86.602	0:75:75:2164:0:0:0,-195.002	0:31:31:898:0:0:0,-81.0939	0:63:63:1703:0:0:0,-153.507	0:71:71:2062:0:0:0,-185.824	0:56:56:1606:0:0:0,-144.79	0:49:49:1361:0:0:0,-122.742	1:67:0:0:67:1746:-157.373,0	0:66:66:1744:0:0:0,-157.196	0:65:65:1846:0:0:0,-166.378	0:65:65:1821:0:0:0,-164.136	0:44:44:1239:0:0:0,-111.765	0:61:61:1770:0:0:0,-159.555	0:60:60:1773:0:0:0,-159.827	0:65:65:1853:0:0:0,-167.001	0:63:63:1803:0:0:0,-162.523
NC_000962	771294	.	T	C	1095.68	.	AB=0;ABP=0;AC=1;AF=0.047619;AN=21;ANN=C|missense_variant|MODERATE|lpqP|Rv0671|transcript|Rv0671|protein_coding|1/1|c.713T>C|p.Val238Ala|713/843|713/843|238/280||;AO=49;CIGAR=1X;DP=2484;DPB=2484;DPRA=0.819831;EPP=3.40914;EPPR=5.15145;GTI=0;LEN=1;MEANALT=1;MQM=60;MQMR=60;NS=21;NUMALT=1;ODDS=124.291;PAIRED=0;PAIREDR=0;PAO=0;PQA=0;PQR=0;PRO=0;QA=1344;QR=61942;RO=2435;RPL=24;RPP=3.05462;RPPR=121.817;RPR=25;RUN=1;SAF=29;SAP=6.59988;SAR=20;SRF=1091;SRP=60.0919;SRR=1344;TYPE=snp	GT:DP:RO:QR:AO:QA:GL	0:64:64:1728:0:0:0,-155.762	0:55:55:1363:0:0:0,-122.896	0:74:74:1951:0:0:0,-175.822	0:65:65:1825:0:0:0,-164.498	0:61:61:1619:0:0:0,-145.944	0:34:34:916:0:0:0,-82.6898	0:78:78:2270:0:0:0,-204.539	0:28:28:814:0:0:0,-73.5341	0:66:66:1743:0:0:0,-157.102	0:65:65:1690:0:0:0,-152.322	0:58:58:1478:0:0:0,-133.248	0:45:44:1072:1:29:0,-93.8076	0:71:71:1919:0:0:0,-172.937	0:68:68:1836:0:0:0,-165.477	0:54:54:1491:0:0:0,-134.438	0:57:57:1591:0:0:0,-143.435	0:36:36:961:0:0:0,-86.7377	0:59:58:1486:1:8:0,-133.172	1:47:0:0:47:1307:-117.877,0	0:41:41:1181:0:0:0,-106.548	0:84:84:2432:0:0:0,-219.119
NC_000962	771522	.	C	T	2776.68	.	AB=0;ABP=0;AC=3;AF=0.142857;AN=21;ANN=T|synonymous_variant|LOW|fadE8|Rv0672|transcript|Rv0672|protein_coding|1/1|c.39C>T|p.Pro13Pro|39/1629|39/1629|13/542||,T|downstream_gene_variant|MODIFIER|lpqP|Rv0671|transcript|Rv0671|protein_coding||c.*98C>T|||||98|;AO=133;CIGAR=1X;DP=2573;DPB=2573;DPRA=0.740677;EPP=3.41847;EPPR=6.43126;GTI=0;LEN=1;MEANALT=1;MQM=60;MQMR=60;NS=21;NUMALT=1;ODDS=133.251;PAIRED=0;PAIREDR=0;PAO=0;PQA=0;PQR=0;PRO=0;QA=3279;QR=60486;RO=2440;RPL=73;RPP=5.76954;RPPR=62.2488;RPR=60;RUN=1;SAF=60;SAP=5.76954;SAR=73;SRF=1250;SRP=6.21411;SRR=1190;TYPE=snp	GT:DP:RO:QR:AO:QA:GL	0:56:56:1456:0:0:0,-131.283	1:29:0:0:29:728:-65.7584,0	0:63:63:1630:0:0:0,-146.937	0:79:79:2051:0:0:0,-184.823	0:56:56:1381:0:0:0,-124.521	0:29:29:743:0:0:0,-67.1134	0:81:81:2068:0:0:0,-186.346	0:40:40:1054:0:0:0,-95.1035	0:71:71:1954:0:0:0,-176.093	0:73:73:1850:0:0:0,-166.714	1:49:0:0:49:1251:-112.827,0	0:53:52:1361:1:10:0,-121.733	0:80:80:2013:0:0:0,-181.391	1:53:0:0:53:1282:-115.601,0	0:56:55:1349:1:8:0,-120.84	0:60:60:1466:0:0:0,-132.166	0:49:49:1275:0:0:0,-114.995	0:61:61:1525:0:0:0,-137.482	0:46:46:1232:0:0:0,-111.132	0:46:46:1213:0:0:0,-109.41	0:70:70:1913:0:0:0,-172.406
NC_000962	774157	.	G	C	4112.22	.	AB=0;ABP=0;AC=3;AF=0.142857;AN=21;ANN=C|missense_variant|MODERATE|Rv0674|Rv0674|transcript|Rv0674|protein_coding|1/1|c.94G>C|p.Ala32Pro|94/723|94/723|32/240||,C|downstream_gene_variant|MODIFIER|echA4|Rv0673|transcript|Rv0673|protein_coding||c.*96G>C|||||96|;AO=167;CIGAR=1X;DP=2568;DPB=2568;DPRA=0.881022;EPP=3.0233;EPPR=4.24843;GTI=0;LEN=1;MEANALT=1;MQM=60;MQMR=59.9963;NS=21;NUMALT=1;ODDS=170.305;PAIRED=0;PAIREDR=0;PAO=0;PQA=0;PQR=0;PRO=0;QA=4702;QR=64112;RO=2401;RPL=88;RPP=4.06353;RPPR=27.6327;RPR=79;RUN=1;SAF=93;SAP=7.70432;SAR=74;SRF=1287;SRP=30.0782;SRR=1114;TYPE=snp	GT:DP:RO:QR:AO:QA:GL	0:59:59:1850:0:0:0,-166.765	1:61:0:0:61:1747:-157.477,0	0:65:65:2013:0:0:0,-181.425	0:70:70:2091:0:0:0,-188.441	0:31:31:885:0:0:0,-79.9189	0:37:37:1135:0:0:0,-102.43	0:53:53:1639:0:0:0,-147.777	0:26:26:787:0:0:0,-71.1178	0:61:61:1840:0:0:0,-165.856	0:72:72:2118:0:0:0,-190.869	1:56:0:0:56:1569:-141.461,0	0:62:62:1889:0:0:0,-170.261	0:83:83:2532:0:0:0,-228.12	1:50:0:0:50:1386:-124.984,0	0:47:47:1352:0:0:0,-121.936	0:59:59:1738:0:0:0,-156.677	0:36:36:1143:0:0:0,-103.159	0:105:105:3162:0:0:0,-284.8	0:48:48:1429:0:0:0,-128.873	0:58:58:1835:0:0:0,-165.415	0:69:69:2034:0:0:0,-183.301
NC_000962	774223	.	C	G	1379.25	.	AB=0;ABP=0;AC=1;AF=0.047619;AN=21;ANN=G|missense_variant|MODERATE|Rv0674|Rv0674|transcript|Rv0674|protein_coding|1/1|c.160C>G|p.Leu54Val|160/723|160/723|54/240||;AO=53;CIGAR=1X;DP=2350;DPB=2350;DPRA=0.922943;EPP=9.93443;EPPR=7.51112;GTI=0;LEN=1;MEANALT=1;MQM=60;MQMR=59.9848;NS=21;NUMALT=1;ODDS=120.818;PAIRED=0;PAIREDR=0;PAO=0;PQA=0;PQR=0;PRO=0;QA=1633;QR=59798;RO=2297;RPL=24;RPP=4.03458;RPPR=6.08175;RPR=29;RUN=1;SAF=35;SAP=14.851;SAR=18;SRF=1137;SRP=3.51039;SRR=1160;TYPE=snp	GT:DP:RO:QR:AO:QA:GL	1:53:0:0:53:1633:-147.237,0	0:53:53:1614:0:0:0,-145.523	0:72:72:2039:0:0:0,-183.753	0:59:59:1736:0:0:0,-156.503	0:35:35:1006:0:0:0,-90.8115	0:32:32:932:0:0:0,-84.1563	0:48:48:1340:0:0:0,-120.863	0:22:22:679:0:0:0,-61.4057	0:60:60:1642:0:0:0,-148.031	0:54:54:1519:0:0:0,-136.965	0:56:56:1575:0:0:0,-142.004	0:52:52:1507:0:0:0,-135.892	0:73:73:2026:0:0:0,-182.584	0:48:48:1347:0:0:0,-121.488	0:47:47:1290:0:0:0,-116.355	0:63:63:1822:0:0:0,-164.235	0:34:34:970:0:0:0,-87.5691	0:75:75:2096:0:0:0,-188.88	0:47:47:1357:0:0:0,-122.395	0:49:49:1415:0:0:0,-127.615	0:59:59:1670:0:0:0,-150.535
NC_000962	777214	.	C	A	496.642	.	AB=0;ABP=0;AC=1;AF=0.047619;AN=21;ANN=A|missense_variant|MODERATE|mmpL5|Rv0676c|transcript|Rv0676c|protein_coding|1/1|c.1267G>T|p.Ala423Ser|1267/2895|1267/2895|423/964||;AO=27;CIGAR=1X;DP=1639;DPB=1639;DPRA=0.948177;EPP=12.7417;EPPR=74.2702;GTI=0;LEN=1;MEANALT=1;MQM=60;MQMR=60;NS=21;NUMALT=1;ODDS=114.356;PAIRED=0;PAIREDR=0;PAO=0;PQA=0;PQR=0;PRO=0;QA=726;QR=42073;RO=1612;RPL=25;RPP=45.5551;RPPR=437.607;RPR=2;RUN=1;SAF=8;SAP=12.7417;SAR=19;SRF=653;SRP=129.144;SRR=959;TYPE=snp	GT:DP:RO:QR:AO:QA:GL	0:27:27:707:0:0:0,-63.8834	0:27:27:759:0:0:0,-68.5765	0:33:33:889:0:0:0,-80.2669	0:57:57:1602:0:0:0,-144.434	0:35:35:988:0:0:0,-89.1844	0:33:33:949:0:0:0,-85.6785	0:50:49:1367:1:21:0,-121.187	0:25:25:700:0:0:0,-63.2688	0:37:37:1001:0:0:0,-90.3467	1:26:0:0:26:705:-63.7094,0	0:28:28:783:0:0:0,-70.7353	0:33:33:967:0:0:0,-87.3015	0:52:52:1512:0:0:0,-136.341	0:29:29:840:0:0:0,-75.8726	0:36:36:1056:0:0:0,-95.3096	0:26:26:717:0:0:0,-64.7935	0:23:23:640:0:0:0,-57.8689	0:42:42:1201:0:0:0,-108.35	0:39:39:1183:0:0:0,-106.749	0:49:49:1469:0:0:0,-132.48	0:67:67:1983:0:0:0,-178.727
NC_000962	788324	.	C	G	1488.5	.	AB=0;ABP=0;AC=1;AF=0.047619;AN=21;ANN=G|missense_variant|MODERATE|Rv0688|Rv0688|transcript|Rv0688|protein_coding|1/1|c.385C>G|p.Leu129Val|385/1221|385/1221|129/406||;AO=67;CIGAR=1X;DP=2401;DPB=2401;DPRA=1.14824;EPP=17.3031;EPPR=109.975;GTI=0;LEN=1;MEANALT=1;MQM=60;MQMR=59.979;NS=21;NUMALT=1;ODDS=146.752;PAIRED=0;PAIREDR=0;PAO=0;PQA=0;PQR=0;PRO=0;QA=1762;QR=60787;RO=2333;RPL=26;RPP=10.3026;RPPR=24.2326;RPR=41;RUN=1;SAF=31;SAP=3.82055;SAR=36;SRF=1119;SRP=11.4104;SRR=1214;TYPE=snp	GT:DP:RO:QR:AO:QA:GL	0:53:53:1483:0:0:0,-133.722	0:58:58:1641:0:0:0,-147.941	0:83:83:2331:0:0:0,-210.028	0:68:68:1912:0:0:0,-172.328	0:47:47:1320:0:0:0,-119.057	0:41:40:1089:0:0:0,-98.1492	1:67:0:0:67:1762:-158.816,0	0:25:25:684:0:0:0,-61.8231	0:69:69:1870:0:0:0,-168.536	0:59:59:1717:0:0:0,-154.781	0:53:53:1516:0:0:0,-136.696	0:43:43:1244:0:0:0,-112.224	0:83:83:2444:0:0:0,-220.201	0:53:53:1561:0:0:0,-140.754	0:52:52:1433:0:0:0,-129.218	0:52:52:1550:0:0:0,-139.762	0:35:35:892:0:0:0,-80.5213	0:64:64:1840:0:0:0,-165.773	0:55:55:1590:0:0:0,-143.343	0:48:48:1339:0:0:0,-120.765	0:67:67:1907:0:0:0,-171.875
NC_000962	792114	.	G	A	1442.11	.	AB=0;ABP=0;AC=1;AF=0.047619;AN=21;ANN=A|missense_variant|MODERATE|Rv0692|Rv0692|transcript|Rv0692|protein_coding|1/1|c.284G>A|p.Ser95Asn|284/330|284/330|95/109||,A|upstream_gene_variant|MODIFIER|Rv0693|Rv0693|transcript|Rv0693|protein_coding||c.-43G>A|||||43|;AO=63;CIGAR=1X;DP=2608;DPB=2608;DPRA=1.03855;EPP=8.83536;EPPR=3.06497;GTI=0;LEN=1;MEANALT=3;MQM=60;MQMR=59.9988;NS=21;NUMALT=1;ODDS=170.163;PAIRED=0;PAIREDR=0;PAO=0;PQA=0;PQR=0;PRO=0;QA=1698;QR=68159;RO=2542;RPL=26;RPP=7.18091;RPPR=16.1451;RPR=37;RUN=1;SAF=27;SAP=5.80219;SAR=36;SRF=1144;SRP=58.1223;SRR=1398;TYPE=snp	GT:DP:RO:QR:AO:QA:GL	0:58:58:1689:0:0:0,-152.265	0:66:66:1980:0:0:0,-178.448	0:78:78:2369:0:0:0,-213.454	0:69:69:2065:0:0:0,-186.101	0:53:53:1570:0:0:0,-141.557	0:47:47:1334:0:0:0,-120.317	0:73:73:2204:0:0:0,-198.607	0:24:24:696:0:0:0,-62.9172	0:69:69:2055:0:0:0,-185.198	0:59:59:1765:0:0:0,-159.106	0:62:62:1895:0:0:0,-170.795	1:66:0:0:63:1698:-152.895,0	0:71:71:2138:0:0:0,-192.665	0:60:60:1814:0:0:0,-163.521	0:50:50:1542:0:0:0,-139.051	0:60:60:1753:0:0:0,-158.017	0:45:45:1443:0:0:0,-130.151	0:56:56:1670:0:0:0,-150.56	0:50:50:1598:0:0:0,-144.096	0:54:54:1655:0:0:0,-149.216	0:70:70:2092:0:0:0,-188.53
NC_000962	793016	.	G	C	737.876	.	AB=0;ABP=0;AC=1;AF=0.047619;AN=21;ANN=C|missense_variant|MODERATE|Rv0693|Rv0693|transcript|Rv0693|protein_coding|1/1|c.860G>C|p.Gly287Ala|860/1176|860/1176|287/391||;AO=33;CIGAR=1X;DP=2130;DPB=2130;DPRA=0.629471;EPP=3.0761;EPPR=3.34629;GTI=0;LEN=1;MEANALT=1;MQM=60;MQMR=60;NS=21;NUMALT=1;ODDS=133.747;PAIRED=0;PAIREDR=0;PAO=0;PQA=0;PQR=0;PRO=0;QA=918;QR=52619;RO=2094;RPL=19;RPP=4.65535;RPPR=321.281;RPR=14;RUN=1;SAF=20;SAP=6.23461;SAR=13;SRF=1008;SRP=9.31939;SRR=1086;TYPE=snp	GT:DP:RO:QR:AO:QA:GL	0:50:50:1398:0:0:0,-126.074	0:50:49:1368:0:0:0,-123.133	0:57:57:1498:0:0:0,-135.06	0:63:62:1687:0:0:0,-151.822	0:46:46:1200:0:0:0,-108.239	0:49:49:1315:0:0:0,-118.598	0:47:47:1269:0:0:0,-114.463	0:40:40:1039:0:0:0,-93.7591	0:55:55:1428:0:0:0,-128.76	0:57:57:1490:0:0:0,-134.344	0:46:46:1297:0:0:0,-116.988	0:36:36:886:0:0:0,-79.9747	0:53:53:1358:0:0:0,-122.453	0:58:58:1555:0:0:0,-140.194	0:42:42:1047:0:0:0,-94.4667	0:39:39:981:0:0:0,-88.5276	0:43:43:1145:0:0:0,-103.301	0:41:41:1108:0:0:0,-99.978	1:33:0:0:33:918:-82.8844,0	0:47:46:1208:0:0:0,-108.878	0:52:52:1318:0:0:0,-118.857
NC_000962	797187	.	G	T	5524.64	.	AB=0;ABP=0;AC=4;AF=0.190476;AN=21;ANN=T|synonymous_variant|LOW|Rv0697|Rv0697|transcript|Rv0697|protein_coding|1/1|c.255G>T|p.Val85Val|255/1440|255/1440|85/479||;AO=224;CIGAR=1X;DP=2342;DPB=2342;DPRA=0.993586;EPP=6.15118;EPPR=3.11292;GTI=0;LEN=1;MEANALT=1.2;MQM=60;MQMR=60;NS=21;NUMALT=1;ODDS=143.968;PAIRED=0;PAIREDR=0;PAO=0;PQA=0;PQR=0;PRO=0;QA=6287;QR=52041;RO=2116;RPL=110;RPP=3.16541;RPPR=83.4656;RPR=114;RUN=1;SAF=99;SAP=9.56349;SAR=125;SRF=1041;SRP=4.19661;SRR=1075;TYPE=snp	GT:DP:RO:QR:AO:QA:GL	0:56:56:1480:0:0:0,-133.433	0:56:55:1398:0:0:0,-125.771	0:75:75:1963:0:0:0,-176.897	1:63:0:0:63:1769:-159.461,0	0:63:63:1650:0:0:0,-148.737	0:47:47:1281:0:0:0,-115.542	0:65:65:1735:0:0:0,-156.384	0:36:36:847:0:0:0,-76.4557	1:50:0:0:50:1396:-125.89,0	0:60:59:1539:1:8:0,-137.942	0:51:51:1322:0:0:0,-119.215	0:49:49:1167:0:0:0,-105.252	0:59:59:1378:0:0:0,-124.226	0:65:65:1633:0:0:0,-147.194	0:37:37:976:0:0:0,-88.0843	0:49:49:1258:0:0:0,-113.453	0:26:26:653:0:0:0,-59.0119	0:49:49:1248:0:0:0,-112.555	0:57:57:1281:0:0:0,-115.492	1:53:0:0:52:1460:-131.572,0	1:58:0:0:58:1654:-149.108,0
NC_000962	797245	.	C	T	1306.38	.	AB=0;ABP=0;AC=1;AF=0.047619;AN=21;ANN=T|synonymous_variant|LOW|Rv0697|Rv0697|transcript|Rv0697|protein_coding|1/1|c.313C>T|p.Leu105Leu|313/1440|313/1440|105/479||;AO=58;CIGAR=1X;DP=2305;DPB=2305;DPRA=1.03249;EPP=3.60933;EPPR=20.6227;GTI=0;LEN=1;MEANALT=1;MQM=60;MQMR=59.9893;NS=21;NUMALT=1;ODDS=174.387;PAIRED=0;PAIREDR=0;PAO=0;PQA=0;PQR=0;PRO=0;QA=1542;QR=58125;RO=2247;RPL=21;RPP=12.5947;RPPR=8.44623;RPR=37;RUN=1;SAF=28;SAP=3.16006;SAR=30;SRF=1142;SRP=4.33328;SRR=1105;TYPE=snp	GT:DP:RO:QR:AO:QA:GL	1:58:0:0:58:1542:-139.023,0	0:50:50:1391:0:0:0,-125.441	0:68:68:1795:0:0:0,-161.782	0:62:62:1631:0:0:0,-147.024	0:54:54:1421:0:0:0,-128.13	0:53:53:1482:0:0:0,-133.636	0:62:62:1844:0:0:0,-166.221	0:31:31:919:0:0:0,-82.9878	0:40:40:1123:0:0:0,-101.33	0:55:55:1657:0:0:0,-149.396	0:54:54:1540:0:0:0,-138.847	0:50:50:1412:0:0:0,-127.331	0:59:59:1611:0:0:0,-145.234	0:65:65:1828:0:0:0,-164.766	0:38:38:1108:0:0:0,-99.9801	0:52:52:1544:0:0:0,-139.218	0:28:28:742:0:0:0,-67.034	0:45:45:1261:0:0:0,-113.749	0:54:54:1620:0:0:0,-146.069	0:51:51:1388:0:0:0,-125.168	0:57:57:1552:0:0:0,-139.929
NC_000962	797692	.	G	A	6993.94	.	AB=0;ABP=0;AC=4;AF=0.190476;AN=21;ANN=A|missense_variant|MODERATE|Rv0697|Rv0697|transcript|Rv0697|protein_coding|1/1|c.760G>A|p.Val254Ile|760/1440|760/1440|254/479||;AO=273;CIGAR=1X;DP=2249;DPB=2249;DPRA=0.994737;EPP=16.3812;EPPR=32.9436;GTI=0;LEN=1;MEANALT=1;MQM=59.967;MQMR=60;NS=21;NUMALT=1;ODDS=102.456;PAIRED=0;PAIREDR=0;PAO=0;PQA=0;PQR=0;PRO=0;QA=7948;QR=53964;RO=1975;RPL=128;RPP=5.30904;RPPR=23.0483;RPR=145;RUN=1;SAF=111;SAP=23.6989;SAR=162;SRF=860;SRP=74.504;SRR=1115;TYPE=snp	GT:DP:RO:QR:AO:QA:GL	0:63:63:1962:0:0:0,-176.831	1:57:0:0:57:1731:-156.053,0	0:76:76:2508:0:0:0,-225.962	0:59:59:1833:0:0:0,-165.229	0:38:38:1201:0:0:0,-108.374	0:40:40:1198:0:0:0,-108.09	0:87:87:2784:0:0:0,-250.796	0:31:31:930:0:0:0,-83.9793	0:60:60:1839:0:0:0,-165.767	0:51:51:1526:0:0:0,-137.605	1:56:0:0:56:1673:-150.829,0	1:36:0:0:36:1119:-100.995,0	0:72:71:2152:0:0:0,-193.753	1:58:0:0:58:1841:-165.944,0	0:52:52:1559:0:0:0,-140.57	0:62:62:1840:0:0:0,-165.851	0:28:28:895:0:0:0,-80.8433	0:32:32:987:0:0:0,-89.114	0:61:61:1946:0:0:0,-175.399	0:45:45:1449:0:0:0,-130.69	0:71:71:2203:0:0:0,-198.515
NC_000962	802273	.	G	A	1666.03	.	AB=0;ABP=0;AC=1;AF=0.047619;AN=21;ANN=A|synonymous_variant|LOW|rplW|Rv0703|transcript|Rv0703|protein_coding|1/1|c.141G>A|p.Glu47Glu|141/303|141/303|47/100||,A|downstream_gene_variant|MODIFIER|rplD|Rv0702|transcript|Rv0702|protein_coding||c.*140G>A|||||140|;AO=64;CIGAR=1X;DP=2316;DPB=2316;DPRA=1.13677;EPP=4.23175;EPPR=84.103;GTI=0;LEN=1;MEANALT=1;MQM=60;MQMR=59.9907;NS=21;NUMALT=1;ODDS=159.331;PAIRED=0;PAIREDR=0;PAO=0;PQA=0;PQR=0;PRO=0;QA=1942;QR=60164;RO=2252;RPL=25;RPP=9.66043;RPPR=14.6776;RPR=39;RUN=1;SAF=32;SAP=3.0103;SAR=32;SRF=1248;SRP=60.4174;SRR=1004;TYPE=snp	GT:DP:RO:QR:AO:QA:GL	0:50:50:1508:0:0:0,-135.987	0:46:46:1312:0:0:0,-118.335	0:77:77:2238:0:0:0,-201.666	0:56:56:1673:0:0:0,-150.832	0:46:46:1413:0:0:0,-127.444	0:43:43:1264:0:0:0,-114.024	0:61:61:1797:0:0:0,-161.987	0:33:33:946:0:0:0,-85.4115	0:58:58:1698:0:0:0,-153.077	0:65:65:1880:0:0:0,-169.445	0:48:48:1511:0:0:0,-136.26	0:53:53:1490:0:0:0,-134.356	0:77:77:2334:0:0:0,-210.302	0:68:68:2064:0:0:0,-186.014	0:43:43:1255:0:0:0,-113.216	0:56:56:1734:0:0:0,-156.323	0:41:41:1134:0:0:0,-102.315	0:55:55:1631:0:0:0,-147.042	1:64:0:0:64:1942:-175.027,0	0:37:37:1080:0:0:0,-97.4703	0:76:76:2290:0:0:0,-206.335
NC_000962	806514	.	G	A	3188.15	.	AB=0;ABP=0;AC=2;AF=0.0952381;AN=21;ANN=A|synonymous_variant|LOW|atsA|Rv0711|transcript|Rv0711|protein_coding|1/1|c.180G>A|p.Glu60Glu|180/2364|180/2364|60/787||;AO=121;CIGAR=1X;DP=2348;DPB=2348;DPRA=1.07798;EPP=12.5038;EPPR=136.557;GTI=0;LEN=1;MEANALT=1;MQM=60;MQMR=60;NS=21;NUMALT=1;ODDS=116.471;PAIRED=0;PAIREDR=0;PAO=0;PQA=0;PQR=0;PRO=0;QA=3744;QR=58464;RO=2226;RPL=70;RPP=9.48883;RPPR=26.1454;RPR=51;RUN=1;SAF=57;SAP=3.88966;SAR=64;SRF=1116;SRP=3.04542;SRR=1110;TYPE=snp	GT:DP:RO:QR:AO:QA:GL	0:49:49:1475:0:0:0,-133.016	0:59:59:1766:0:0:0,-159.179	0:75:75:2039:0:0:0,-183.739	1:64:1:37:63:1958:-172.767,0	0:44:44:1104:0:0:0,-99.592	0:42:42:1127:0:0:0,-101.676	0:65:65:1922:0:0:0,-173.23	0:25:25:720:0:0:0,-65.0764	0:55:55:1579:0:0:0,-142.356	0:64:64:1827:0:0:0,-164.675	0:56:56:1665:0:0:0,-150.106	0:34:34:964:0:0:0,-87.0258	0:64:64:1901:0:0:0,-171.342	0:55:54:1567:0:0:0,-141.105	0:54:54:1572:0:0:0,-141.73	0:66:66:2003:0:0:0,-180.519	0:41:41:1154:0:0:0,-104.119	0:90:90:2563:0:0:0,-230.889	0:51:51:1469:0:0:0,-132.463	0:57:57:1678:0:0:0,-151.274	1:59:1:36:58:1786:-157.392,0
NC_000962	817364	.	T	G	950.184	.	AB=0;ABP=0;AC=1;AF=0.047619;AN=21;ANN=G|missense_variant|MODERATE|sppA|Rv0724|transcript|Rv0724|protein_coding|1/1|c.1702T>G|p.Ser568Ala|1702/1872|1702/1872|568/623||;AO=54;CIGAR=1X;DP=2355;DPB=2355;DPRA=1.01001;EPP=10.8919;EPPR=22.869;GTI=0;LEN=1;MEANALT=2;MQM=60;MQMR=60;NS=21;NUMALT=1;ODDS=162.544;PAIRED=0;PAIREDR=0;PAO=0;PQA=0;PQR=0;PRO=0;QA=1263;QR=59588;RO=2299;RPL=17;RPP=19.0953;RPPR=27.4934;RPR=37;RUN=1;SAF=19;SAP=13.3047;SAR=35;SRF=1224;SRP=23.9798;SRR=1075;TYPE=snp	GT:DP:RO:QR:AO:QA:GL	0:47:47:1289:0:0:0,-116.26	0:67:67:1905:0:0:0,-171.697	0:72:72:1986:0:0:0,-178.973	0:48:48:1316:0:0:0,-118.69	0:41:41:1063:0:0:0,-95.9142	0:39:39:1074:0:0:0,-96.9116	0:58:58:1624:0:0:0,-146.405	0:26:26:744:0:0:0,-67.2326	0:59:59:1632:0:0:0,-147.128	0:47:47:1225:0:0:0,-110.491	0:78:78:2208:0:0:0,-198.949	0:46:46:1291:0:0:0,-116.446	0:110:110:3019:0:0:0,-271.926	0:50:49:1411:0:0:0,-127.165	0:44:44:1222:0:0:0,-110.236	1:58:3:87:54:1263:-105.808,0	0:47:47:1258:0:0:0,-113.468	0:60:60:1687:0:0:0,-152.078	0:56:56:1702:0:0:0,-153.441	0:54:54:1560:0:0:0,-140.657	0:75:75:2133:0:0:0,-192.207
NC_000962	844713	.	C	T	1571.93	.	AB=0;ABP=0;AC=2;AF=0.0952381;AN=21;ANN=T|missense_variant|MODERATE|mmsA|Rv0753c|transcript|Rv0753c|protein_coding|1/1|c.1241G>A|p.Arg414Gln|1241/1533|1241/1533|414/510||;AO=63;CIGAR=1X;DP=1756;DPB=1756;DPRA=0.761538;EPP=10.7656;EPPR=9.66332;GTI=0;LEN=1;MEANALT=1;MQM=60;MQMR=59.9982;NS=21;NUMALT=1;ODDS=135.326;PAIRED=0;PAIREDR=0;PAO=0;PQA=0;PQR=0;PRO=0;QA=1914;QR=42816;RO=1692;RPL=39;RPP=10.7656;RPPR=112.436;RPR=24;RUN=1;SAF=31;SAP=3.04477;SAR=32;SRF=690;SRP=127.939;SRR=1002;TYPE=snp	GT:DP:RO:QR:AO:QA:GL	0:33:33:913:0:0:0,-82.4244	0:39:39:1066:0:0:0,-96.1899	0:52:52:1426:0:0:0,-128.58	0:44:44:1157:0:0:0,-104.367	0:31:31:811:0:0:0,-73.2357	0:27:27:722:0:0:0,-65.2298	0:48:48:1349:0:0:0,-121.658	0:26:26:611:0:0:0,-55.22	1:31:1:12:30:895:-79.6256,0	0:60:60:1609:0:0:0,-145.04	0:46:46:1226:0:0:0,-110.566	0:34:34:846:0:0:0,-76.3733	0:46:46:1295:0:0:0,-116.788	0:38:38:1043:0:0:0,-94.1205	0:27:27:748:0:0:0,-67.5785	0:40:40:1076:0:0:0,-97.0843	0:32:32:864:0:0:0,-78.0095	0:43:42:1205:0:0:0,-108.582	0:41:41:1011:0:0:0,-91.2134	1:35:2:25:33:1019:-89.6016,0	0:46:46:1313:0:0:0,-118.424
NC_000962	852440	.	G	C	4198.76	.	AB=0;ABP=0;AC=3;AF=0.142857;AN=21;ANN=C|synonymous_variant|LOW|phoR|Rv0758|transcript|Rv0758|protein_coding|1/1|c.45G>C|p.Leu15Leu|45/1458|45/1458|15/485||,C|downstream_gene_variant|MODIFIER|phoP|Rv0757|transcript|Rv0757|protein_coding||c.*89G>C|||||89|;AO=158;CIGAR=1X;DP=2394;DPB=2394;DPRA=0.913271;EPP=3.06527;EPPR=18.4281;GTI=0;LEN=1;MEANALT=1;MQM=60;MQMR=59.9893;NS=21;NUMALT=1;ODDS=144.877;PAIRED=0;PAIREDR=0;PAO=0;PQA=0;PQR=0;PRO=0;QA=4843;QR=57833;RO=2236;RPL=71;RPP=6.52863;RPPR=50.0135;RPR=87;RUN=1;SAF=81;SAP=3.2302;SAR=77;SRF=1097;SRP=4.72339;SRR=1139;TYPE=snp	GT:DP:RO:QR:AO:QA:GL	0:53:53:1488:0:0:0,-134.169	1:55:1:13:54:1636:-146.204,0	0:72:72:2176:0:0:0,-196.077	0:67:67:1976:0:0:0,-178.091	0:51:51:1435:0:0:0,-129.403	0:52:52:1441:0:0:0,-129.938	0:51:51:1469:0:0:0,-132.468	0:30:30:754:0:0:0,-68.1037	0:45:45:1185:0:0:0,-106.897	0:45:45:1270:0:0:0,-114.55	1:60:1:18:59:1814:-161.714,0	0:40:40:1154:0:0:0,-104.11	0:60:60:1764:0:0:0,-159.013	1:46:1:20:45:1393:-123.637,0	0:52:52:1522:0:0:0,-137.238	0:54:54:1436:0:0:0,-129.483	0:37:37:1145:0:0:0,-103.319	0:56:56:1534:0:0:0,-138.308	0:57:57:1631:0:0:0,-147.045	0:53:53:1533:0:0:0,-138.217	0:63:63:1789:0:0:0,-161.246
NC_000962	852959	.	A	C	2119.22	.	AB=0;ABP=0;AC=3;AF=0.142857;AN=21;ANN=C|synonymous_variant|LOW|phoR|Rv0758|transcript|Rv0758|protein_coding|1/1|c.564A>C|p.Ala188Ala|564/1458|564/1458|188/485||;AO=104;CIGAR=1X;DP=1916;DPB=1916;DPRA=0.727005;EPP=11.3621;EPPR=18.8677;GTI=0;LEN=1;MEANALT=1;MQM=60;MQMR=60;NS=21;NUMALT=1;ODDS=101.702;PAIRED=0;PAIREDR=0;PAO=0;PQA=0;PQR=0;PRO=0;QA=2556;QR=48272;RO=1811;RPL=68;RPP=24.391;RPPR=24.8629;RPR=36;RUN=1;SAF=70;SAP=30.0702;SAR=34;SRF=1161;SRP=316.106;SRR=650;TYPE=snp	GT:DP:RO:QR:AO:QA:GL	0:55:55:1698:0:0:0,-153.085	1:39:0:0:39:1007:-90.8713,0	0:57:57:1706:0:0:0,-153.796	0:42:41:1190:0:0:0,-107.207	0:25:25:736:0:0:0,-66.5167	0:33:33:995:0:0:0,-89.8272	0:49:49:1499:0:0:0,-135.166	0:15:15:426:0:0:0,-38.6171	0:40:40:1212:0:0:0,-109.348	0:39:39:1165:0:0:0,-105.118	1:37:0:0:37:916:-82.6756,0	0:45:45:1366:0:0:0,-123.21	0:60:60:1834:0:0:0,-165.313	1:28:0:0:28:633:-57.1887,0	0:35:35:1104:0:0:0,-99.6425	0:48:48:1491:0:0:0,-134.456	0:34:34:982:0:0:0,-88.6439	0:35:35:1105:0:0:0,-99.7345	0:36:36:1062:0:0:0,-95.8493	0:49:49:1506:0:0:0,-135.805	0:63:63:1947:0:0:0,-175.491
NC_000962	853096	.	C	A	1026.03	.	AB=0;ABP=0;AC=1;AF=0.047619;AN=21;ANN=A|missense_variant|MODERATE|phoR|Rv0758|transcript|Rv0758|protein_coding|1/1|c.701C>A|p.Ala234Glu|701/1458|701/1458|234/485||;AO=42;CIGAR=1X;DP=2064;DPB=2064;DPRA=0.851064;EPP=3.0103;EPPR=59.8208;GTI=0;LEN=1;MEANALT=1;MQM=60;MQMR=60;NS=21;NUMALT=1;ODDS=108.615;PAIRED=0;PAIREDR=0;PAO=0;PQA=0;PQR=0;PRO=0;QA=1264;QR=53214;RO=2022;RPL=24;RPP=4.87156;RPPR=5.91419;RPR=18;RUN=1;SAF=29;SAP=16.2459;SAR=13;SRF=1099;SRP=36.2761;SRR=923;TYPE=snp	GT:DP:RO:QR:AO:QA:GL	0:65:65:1873:0:0:0,-168.814	0:36:36:1048:0:0:0,-94.5892	0:61:61:1825:0:0:0,-164.503	0:52:52:1505:0:0:0,-135.705	0:38:38:1021:0:0:0,-92.1407	0:25:25:748:0:0:0,-67.6031	0:61:61:1871:0:0:0,-168.646	0:15:15:398:0:0:0,-36.0798	0:61:61:1654:0:0:0,-149.102	0:35:35:1008:0:0:0,-90.9858	0:33:33:965:0:0:0,-87.1239	0:45:45:1260:0:0:0,-113.653	0:68:68:1987:0:0:0,-179.074	0:42:42:1213:0:0:0,-109.434	0:33:33:963:0:0:0,-86.9423	0:65:65:1884:0:0:0,-169.809	0:45:45:1323:0:0:0,-119.331	1:43:1:25:42:1264:-111.53,0	0:47:47:1439:0:0:0,-129.776	0:51:51:1444:0:0:0,-130.209	0:54:54:1624:0:0:0,-146.422
NC_000962	857769	.	T	C	3004.79	.	AB=0;ABP=0;AC=2;AF=0.0952381;AN=21;ANN=C|missense_variant|MODERATE|cyp51|Rv0764c|transcript|Rv0764c|protein_coding|1/1|c.269A>G|p.Asp90Gly|269/1356|269/1356|90/451||;AO=118;CIGAR=1X;DP=2446;DPB=2446;DPRA=1.03036;EPP=6.61715;EPPR=13.89;GTI=0;LEN=1;MEANALT=1;MQM=60;MQMR=59.9979;NS=21;NUMALT=1;ODDS=144.98;PAIRED=0;PAIREDR=0;PAO=0;PQA=0;PQR=0;PRO=0;QA=3474;QR=62346;RO=2328;RPL=58;RPP=3.08391;RPPR=14.7109;RPR=60;RUN=1;SAF=58;SAP=3.08391;SAR=60;SRF=1086;SRP=25.71;SRR=1242;TYPE=snp	GT:DP:RO:QR:AO:QA:GL	0:66:66:1930:0:0:0,-173.951	0:60:60:1782:0:0:0,-160.636	0:84:84:2541:0:0:0,-228.93	0:58:58:1810:0:0:0,-163.162	0:51:51:1476:0:0:0,-133.097	0:43:43:1246:0:0:0,-112.401	0:92:92:2936:0:0:0,-264.479	0:26:26:733:0:0:0,-66.2419	1:61:0:0:61:1831:-165.044,0	0:49:49:1458:0:0:0,-131.48	0:63:63:1845:0:0:0,-166.296	0:50:50:1466:0:0:0,-132.202	0:81:81:2401:0:0:0,-216.333	0:71:71:2098:0:0:0,-189.067	0:46:46:1302:0:0:0,-117.435	0:67:66:1918:1:30:0,-169.869	0:41:41:1236:0:0:0,-111.51	0:52:52:1520:0:0:0,-137.059	0:48:48:1433:0:0:0,-129.235	1:56:0:0:56:1613:-145.416,0	0:65:65:2031:0:0:0,-183.043
NC_000962	858043	.	C	G	1386.67	.	AB=0;ABP=0;AC=1;AF=0.047619;AN=21;ANN=G|synonymous_variant|LOW|Rv0765c|Rv0765c|transcript|Rv0765c|protein_coding|1/1|c.822G>C|p.Pro274Pro|822/828|822/828|274/275||,G|upstream_gene_variant|MODIFIER|cyp51|Rv0764c|transcript|Rv0764c|protein_coding||c.-6G>C|||||6|;AO=61;CIGAR=1X;DP=2496;DPB=2496;DPRA=1.0189;EPP=3.0459;EPPR=3.01119;GTI=0;LEN=1;MEANALT=2;MQM=60;MQMR=59.9963;NS=21;NUMALT=1;ODDS=163.244;PAIRED=0;PAIREDR=0;PAO=0;PQA=0;PQR=0;PRO=0;QA=1626;QR=62970;RO=2433;RPL=27;RPP=4.7546;RPPR=49.0004;RPR=34;RUN=1;SAF=31;SAP=3.0459;SAR=30;SRF=1164;SRP=12.8502;SRR=1269;TYPE=snp	GT:DP:RO:QR:AO:QA:GL	0:75:75:2044:0:0:0,-184.194	0:57:57:1699:0:0:0,-153.158	0:87:87:2467:0:0:0,-222.258	0:56:56:1510:0:0:0,-136.14	0:54:54:1418:0:0:0,-127.855	0:54:54:1493:0:0:0,-134.614	0:72:72:1932:0:0:0,-174.113	0:28:28:684:0:0:0,-61.7958	0:63:62:1803:0:0:0,-162.236	0:61:61:1680:0:0:0,-151.442	0:75:75:2091:0:0:0,-188.428	0:50:50:1341:0:0:0,-120.929	0:85:85:2420:0:0:0,-218.021	0:68:68:1840:0:0:0,-165.838	0:45:45:1179:0:0:0,-106.351	1:62:0:0:61:1626:-146.236,0	0:48:48:1439:0:0:0,-129.773	0:43:43:1185:0:0:0,-106.9	0:50:50:1450:0:0:0,-130.758	0:65:65:1856:0:0:0,-167.287	0:64:64:1823:0:0:0,-164.318
NC_000962	863698	.	C	T	14073	.	AB=0;ABP=0;AC=11;AF=0.52381;AN=21;ANN=T|missense_variant|MODERATE|Rv0770|Rv0770|transcript|Rv0770|protein_coding|1/1|c.443C>T|p.Ala148Val|443/888|443/888|148/295||;AO=559;CIGAR=1X;DP=2084;DPB=2084;DPRA=0.858647;EPP=6.74337;EPPR=7.3233;GTI=0;LEN=1;MEANALT=1.07692;MQM=59.9928;MQMR=60;NS=21;NUMALT=1;ODDS=111.626;PAIRED=0;PAIREDR=0;PAO=0;PQA=0;PQR=0;PRO=0;QA=15890;QR=38327;RO=1523;RPL=308;RPP=15.6313;RPPR=67.6968;RPR=251;RUN=1;SAF=271;SAP=4.13294;SAR=288;SRF=808;SRP=15.3419;SRR=715;TYPE=snp	GT:DP:RO:QR:AO:QA:GL	1:58:0:0:57:1650:-148.67,0	0:52:52:1476:0:0:0,-133.094	0:78:78:2059:0:0:0,-185.541	1:56:0:0:56:1654:-149.116,0	1:32:0:0:32:894:-80.7203,0	1:37:0:0:37:1039:-93.7711,0	0:49:49:1398:0:0:0,-126.079	1:25:0:0:25:708:-63.9926,0	1:43:0:0:43:1273:-114.834,0	1:42:0:0:42:1113:-100.414,0	0:67:67:1851:0:0:0,-166.838	0:36:36:883:0:0:0,-79.7026	1:64:0:0:64:1823:-164.316,0	0:59:59:1574:0:0:0,-141.901	0:34:33:892:1:35:0,-77.0346	0:58:58:1624:0:0:0,-146.414	1:38:1:13:37:1128:-100.499,0	0:38:38:1025:0:0:0,-92.5033	0:49:48:1436:0:0:0,-129.361	1:45:0:0:45:1367:-123.304,0	1:56:0:0:56:1670:-150.553,0
NC_000962	866714	.	C	T	2074.71	.	AB=0;ABP=0;AC=1;AF=0.047619;AN=21;ANN=T|missense_variant|MODERATE|ggtA|Rv0773c|transcript|Rv0773c|protein_coding|1/1|c.676G>A|p.Asp226Asn|676/1539|676/1539|226/512||;AO=99;CIGAR=1X;DP=2284;DPB=2284;DPRA=1.09673;EPP=6.71716;EPPR=32.0703;GTI=0;LEN=1;MEANALT=1;MQM=60;MQMR=60;NS=21;NUMALT=1;ODDS=165.402;PAIRED=0;PAIREDR=0;PAO=0;PQA=0;PQR=0;PRO=0;QA=2506;QR=58045;RO=2185;RPL=48;RPP=3.20771;RPPR=3.03515;RPR=51;RUN=1;SAF=51;SAP=3.20771;SAR=48;SRF=1074;SRP=4.37082;SRR=1111;TYPE=snp	GT:DP:RO:QR:AO:QA:GL	0:52:52:1497:0:0:0,-134.986	0:53:53:1584:0:0:0,-142.824	0:66:66:1916:0:0:0,-172.686	0:50:50:1459:0:0:0,-131.571	1:43:3:55:40:1078:-92.1404,0	0:51:51:1463:0:0:0,-131.928	0:65:65:2011:0:0:0,-181.248	0:25:25:703:0:0:0,-63.5396	0:54:54:1479:0:0:0,-133.359	0:50:50:1440:0:0:0,-129.859	0:81:80:2341:1:36:0,-207.33	0:48:48:1438:0:0:0,-129.682	0:77:77:2237:0:0:0,-201.574	0:65:65:1922:0:0:0,-173.235	0:44:44:1311:0:0:0,-118.264	0:54:54:1619:0:0:0,-145.968	0:33:33:903:0:0:0,-81.526	0:42:42:1229:0:0:0,-110.876	0:59:59:1669:0:0:0,-150.456	0:43:43:1309:0:0:0,-118.084	0:55:55:1676:0:0:0,-151.095
NC_000962	874599	.	C	T	1322.94	.	AB=0;ABP=0;AC=1;AF=0.047619;AN=21;ANN=T|intergenic_region|MODIFIER|purC-emrB|Rv0780-Rv0783c|intergenic_region|Rv0780-Rv0783c|||n.874599C>T||||||;AO=53;CIGAR=1X;DP=3041;DPB=3041;DPRA=0.709505;EPP=3.05127;EPPR=20.2455;GTI=0;LEN=1;MEANALT=1;MQM=60;MQMR=60;NS=21;NUMALT=1;ODDS=205.948;PAIRED=0;PAIREDR=0;PAO=0;PQA=0;PQR=0;PRO=0;QA=1568;QR=79863;RO=2988;RPL=22;RPP=6.32897;RPPR=7.43173;RPR=31;RUN=1;SAF=26;SAP=3.05127;SAR=27;SRF=1524;SRP=5.62653;SRR=1464;TYPE=snp	GT:DP:RO:QR:AO:QA:GL	0:76:76:2237:0:0:0,-201.58	0:48:48:1451:0:0:0,-130.861	0:68:68:1958:0:0:0,-176.468	0:90:90:2668:0:0:0,-240.36	0:59:59:1765:0:0:0,-159.11	0:60:60:1727:0:0:0,-155.682	0:77:77:2277:0:0:0,-205.171	1:53:0:0:53:1568:-141.39,0	0:84:84:2428:0:0:0,-218.761	0:93:93:2871:0:0:0,-258.622	0:54:54:1650:0:0:0,-148.765	0:53:53:1601:0:0:0,-144.355	0:84:84:2527:0:0:0,-227.675	0:66:66:1975:0:0:0,-178.01	0:47:47:1425:0:0:0,-128.523	0:74:74:2205:0:0:0,-198.701	0:45:45:1303:0:0:0,-117.531	0:75:75:2227:0:0:0,-200.678	0:88:88:2701:0:0:0,-243.335	0:68:68:2083:0:0:0,-187.725	0:76:76:2312:0:0:0,-208.332
NC_000962	886089	.	C	G	1584.31	.	AB=0;ABP=0;AC=1;AF=0.047619;AN=21;ANN=G|synonymous_variant|LOW|Rv0792c|Rv0792c|transcript|Rv0792c|protein_coding|1/1|c.558G>C|p.Leu186Leu|558/810|558/810|186/269||;AO=61;CIGAR=1X;DP=2413;DPB=2413;DPRA=1.03741;EPP=3.0459;EPPR=7.03196;GTI=0;LEN=1;MEANALT=1;MQM=60;MQMR=60;NS=21;NUMALT=1;ODDS=109.293;PAIRED=0;PAIREDR=0;PAO=0;PQA=0;PQR=0;PRO=0;QA=1844;QR=60883;RO=2352;RPL=33;RPP=3.90025;RPPR=35.6415;RPR=28;RUN=1;SAF=26;SAP=5.89373;SAR=35;SRF=1103;SRP=22.6902;SRR=1249;TYPE=snp	GT:DP:RO:QR:AO:QA:GL	0:61:61:1683:0:0:0,-151.706	0:63:63:1872:0:0:0,-168.731	0:58:58:1563:0:0:0,-140.903	0:70:70:1892:0:0:0,-170.516	0:57:57:1602:0:0:0,-144.426	0:56:56:1474:0:0:0,-132.888	0:53:53:1525:0:0:0,-137.491	0:19:19:425:0:0:0,-38.4687	0:61:61:1638:0:0:0,-147.646	0:47:47:1332:0:0:0,-120.135	0:71:71:1900:0:0:0,-171.232	0:44:44:1330:0:0:0,-119.961	0:94:94:2611:0:0:0,-235.209	0:67:67:1861:0:0:0,-167.726	0:41:41:1195:0:0:0,-107.816	1:61:0:0:61:1844:-166.213,0	0:51:51:1521:0:0:0,-137.15	0:48:48:1317:0:0:0,-118.772	0:48:48:1416:0:0:0,-127.703	0:48:48:1280:0:0:0,-115.441	0:71:71:2070:0:0:0,-186.544
NC_000962	888647	.	C	T	1651.29	.	AB=0;ABP=0;AC=1;AF=0.047619;AN=21;ANN=T|upstream_gene_variant|MODIFIER|lpdB|Rv0794c|transcript|Rv0794c|protein_coding||c.-11G>A|||||11|,T|intergenic_region|MODIFIER|lpdB-Rv0797|Rv0794c-Rv0797|intergenic_region|Rv0794c-Rv0797|||n.888647C>T||||||;AO=79;CIGAR=1X;DP=2075;DPB=2075;DPRA=0.932361;EPP=3.25768;EPPR=4.42023;GTI=0;LEN=1;MEANALT=1;MQM=60;MQMR=59.9995;NS=21;NUMALT=1;ODDS=141.053;PAIRED=0;PAIREDR=0;PAO=0;PQA=0;PQR=0;PRO=0;QA=1991;QR=50895;RO=1996;RPL=34;RPP=6.33623;RPPR=28.1454;RPR=45;RUN=1;SAF=32;SAP=9.19487;SAR=47;SRF=916;SRP=32.2708;SRR=1080;TYPE=snp	GT:DP:RO:QR:AO:QA:GL	0:61:61:1674:0:0:0,-150.904	0:45:45:1247:0:0:0,-112.484	0:72:72:1922:0:0:0,-173.201	0:54:54:1521:0:0:0,-137.14	0:40:40:1058:0:0:0,-95.4645	0:41:41:1102:0:0:0,-99.428	0:56:56:1584:0:0:0,-142.802	0:28:28:698:0:0:0,-63.0597	0:59:58:1527:1:15:0,-136.164	0:41:41:1123:0:0:0,-101.321	0:40:40:1040:0:0:0,-93.8454	0:27:27:713:0:0:0,-64.4231	0:62:62:1704:0:0:0,-153.607	0:54:53:1498:1:18:0,-133.274	1:33:0:0:33:902:-81.4297,0	0:58:58:1587:0:0:0,-143.068	0:41:41:1077:0:0:0,-97.1753	0:60:60:1540:0:0:0,-138.831	0:49:49:1317:0:0:0,-118.775	0:46:46:1271:0:0:0,-114.645	0:63:63:1668:0:0:0,-150.355
NC_000962	902125	.	G	C	523.917	.	AB=0;ABP=0;AC=1;AF=0.047619;AN=21;ANN=C|synonymous_variant|LOW|purF|Rv0808|transcript|Rv0808|protein_coding|1/1|c.15G>C|p.Ser5Ser|15/1584|15/1584|5/527||,C|downstream_gene_variant|MODIFIER|Rv0807|Rv0807|transcript|Rv0807|protein_coding||c.*101G>C|||||101|;AO=24;CIGAR=1X;DP=1878;DPB=1878;DPRA=0.539665;EPP=3.0103;EPPR=52.7129;GTI=0;LEN=1;MEANALT=1;MQM=60;MQMR=60;NS=21;NUMALT=1;ODDS=111.375;PAIRED=0;PAIREDR=0;PAO=0;PQA=0;PQR=0;PRO=0;QA=694;QR=46470;RO=1854;RPL=11;RPP=3.37221;RPPR=365.082;RPR=13;RUN=1;SAF=9;SAP=6.26751;SAR=15;SRF=879;SRP=13.8044;SRR=975;TYPE=snp	GT:DP:RO:QR:AO:QA:GL	0:41:41:1059:0:0:0,-95.5488	0:44:44:1140:0:0:0,-102.842	0:57:57:1496:0:0:0,-134.871	0:48:48:1320:0:0:0,-119.044	0:32:32:844:0:0:0,-76.2106	0:34:34:836:0:0:0,-75.4725	0:45:45:1321:0:0:0,-119.148	0:14:14:370:0:0:0,-33.5593	0:46:46:1138:0:0:0,-102.654	0:34:34:977:0:0:0,-88.1971	0:39:39:1003:0:0:0,-90.511	0:39:39:1114:0:0:0,-100.523	0:57:57:1538:0:0:0,-138.653	0:47:47:1181:0:0:0,-106.524	0:42:42:1073:0:0:0,-96.8114	0:49:49:1286:0:0:0,-115.979	1:25:1:8:24:694:-61.9353,0	0:33:33:834:0:0:0,-75.2979	0:51:51:1344:0:0:0,-121.198	0:41:41:1027:0:0:0,-92.667	0:42:42:1129:0:0:0,-101.86
NC_000962	909556	.	A	G	2515.82	.	AB=0;ABP=0;AC=2;AF=0.0952381;AN=21;ANN=G|downstream_gene_variant|MODIFIER|thiX|Rv0816c|transcript|Rv0816c|protein_coding||c.*55T>C|||||55|,G|intergenic_region|MODIFIER|cysA2-thiX|Rv0815c-Rv0816c|intergenic_region|Rv0815c-Rv0816c|||n.909556A>G||||||;AO=97;CIGAR=1X;DP=2469;DPB=2469;DPRA=0.810903;EPP=3.56996;EPPR=3.02496;GTI=0;LEN=1;MEANALT=1.25;MQM=60;MQMR=59.9776;NS=21;NUMALT=1;ODDS=169.65;PAIRED=0;PAIREDR=0;PAO=0;PQA=0;PQR=0;PRO=0;QA=2968;QR=63772;RO=2370;RPL=49;RPP=3.03269;RPPR=60.2749;RPR=48;RUN=1;SAF=53;SAP=4.82359;SAR=44;SRF=1247;SRP=17.0983;SRR=1123;TYPE=snp	GT:DP:RO:QR:AO:QA:GL	0:58:58:1771:0:0:0,-159.652	0:57:57:1704:0:0:0,-153.617	0:52:51:1604:1:36:0,-141.038	0:61:61:1915:0:0:0,-172.615	0:40:40:1180:0:0:0,-106.469	1:43:0:0:43:1353:-122.03,0	0:62:61:1827:0:0:0,-164.535	0:36:36:1055:0:0:0,-95.225	0:76:76:2265:0:0:0,-204.09	0:65:65:1947:0:0:0,-175.48	0:52:50:1405:1:21:0,-124.629	0:40:40:1189:0:0:0,-107.271	0:55:55:1655:0:0:0,-149.204	0:56:56:1712:0:0:0,-154.344	0:53:53:1636:0:0:0,-147.51	0:62:62:1899:0:0:0,-171.163	1:52:0:0:52:1558:-140.472,0	0:62:62:1884:0:0:0,-169.816	0:65:65:2074:0:0:0,-186.901	0:46:46:1432:0:0:0,-129.15	0:82:82:2562:0:0:0,-230.785
NC_000962	912668	.	T	A	1875.42	.	AB=0;ABP=0;AC=1;AF=0.047619;AN=21;ANN=A|synonymous_variant|LOW|mshD|Rv0819|transcript|Rv0819|protein_coding|1/1|c.933T>A|p.Ala311Ala|933/948|933/948|311/315||,A|upstream_gene_variant|MODIFIER|phoT|Rv0820|transcript|Rv0820|protein_coding||c.-58T>A|||||58|;AO=75;CIGAR=1X;DP=2485;DPB=2485;DPRA=1.24481;EPP=5.35549;EPPR=5.83592;GTI=0;LEN=1;MEANALT=1;MQM=60;MQMR=60;NS=21;NUMALT=1;ODDS=146.99;PAIRED=0;PAIREDR=0;PAO=0;PQA=0;PQR=0;PRO=0;QA=2182;QR=65785;RO=2410;RPL=32;RPP=6.51361;RPPR=6.25399;RPR=43;RUN=1;SAF=42;SAP=5.35549;SAR=33;SRF=1210;SRP=3.1004;SRR=1200;TYPE=snp	GT:DP:RO:QR:AO:QA:GL	0:54:54:1715:0:0:0,-154.62	0:67:67:2138:0:0:0,-192.671	0:71:71:2231:0:0:0,-201.044	0:70:70:2161:0:0:0,-194.736	0:45:45:1405:0:0:0,-126.722	0:30:30:936:0:0:0,-84.5267	0:67:67:2153:0:0:0,-194.025	0:47:47:1463:0:0:0,-131.95	0:52:52:1578:0:0:0,-142.288	0:54:54:1671:0:0:0,-150.656	0:65:65:1966:0:0:0,-177.192	0:43:43:1336:0:0:0,-120.513	1:75:0:0:75:2182:-196.627,0	0:67:67:2024:0:0:0,-182.414	0:55:55:1651:0:0:0,-148.85	0:72:72:2239:0:0:0,-201.757	0:50:50:1491:0:0:0,-134.445	0:40:40:1219:0:0:0,-109.986	0:47:47:1505:0:0:0,-135.728	0:51:51:1589:0:0:0,-143.271	0:71:71:2306:0:0:0,-207.798
NC_000962	919635	.	T	C	2129.41	.	AB=0;ABP=0;AC=1;AF=0.047619;AN=21;ANN=C|start_lost|HIGH|Rv0826|Rv0826|transcript|Rv0826|protein_coding|1/1|c.2T>C|p.Val1?|2/1056|2/1056|1/351||,C|upstream_gene_variant|MODIFIER|Rv0825c|Rv0825c|transcript|Rv0825c|protein_coding||c.-82A>G|||||82|;AO=84;CIGAR=1X;DP=2283;DPB=2283;DPRA=1.07232;EPP=4.66476;EPPR=12.6886;GTI=0;LEN=1;LOF=(Rv0826|Rv0826|1|1.00);MEANALT=1;MQM=60;MQMR=60;NS=21;NUMALT=1;ODDS=113.589;PAIRED=0;PAIREDR=0;PAO=0;PQA=0;PQR=0;PRO=0;QA=2517;QR=59192;RO=2199;RPL=43;RPP=3.1137;RPPR=130.278;RPR=41;RUN=1;SAF=47;SAP=5.59539;SAR=37;SRF=1056;SRP=10.4845;SRR=1143;TYPE=snp	GT:DP:RO:QR:AO:QA:GL	0:66:66:1934:0:0:0,-174.312	0:46:46:1388:0:0:0,-125.191	1:83:0:0:83:2481:-223.536,0	0:52:52:1584:0:0:0,-142.826	0:55:55:1713:0:0:0,-154.438	0:65:65:1974:0:0:0,-177.911	0:60:60:1915:0:0:0,-172.615	0:28:28:839:0:0:0,-75.7936	0:61:61:1855:0:0:0,-167.209	0:53:53:1608:0:0:0,-144.986	0:54:54:1642:0:0:0,-148.043	0:34:34:993:0:0:0,-89.64	0:58:58:1660:0:0:0,-149.654	0:66:66:1983:0:0:0,-178.709	0:45:45:1327:0:0:0,-119.69	0:49:49:1422:0:0:0,-128.241	0:50:50:1498:0:0:0,-135.087	0:49:49:1508:0:0:0,-135.989	0:51:51:1562:0:0:0,-140.845	0:36:35:1086:1:36:0,-94.426	0:60:60:1813:0:0:0,-163.433
NC_000962	933558	.	C	A	1521.06	.	AB=0;ABP=0;AC=1;AF=0.047619;AN=21;ANN=A|synonymous_variant|LOW|Rv0837c|Rv0837c|transcript|Rv0837c|protein_coding|1/1|c.474G>T|p.Pro158Pro|474/1029|474/1029|158/342||;AO=56;CIGAR=1X;DP=2307;DPB=2307;DPRA=0.995113;EPP=10.6105;EPPR=4.87873;GTI=0;LEN=1;MEANALT=1;MQM=60;MQMR=60;NS=21;NUMALT=1;ODDS=165.626;PAIRED=0;PAIREDR=0;PAO=0;PQA=0;PQR=0;PRO=0;QA=1781;QR=60350;RO=2250;RPL=24;RPP=5.49198;RPPR=3.01416;RPR=32;RUN=1;SAF=31;SAP=4.40625;SAR=25;SRF=1153;SRP=6.03685;SRR=1097;TYPE=snp	GT:DP:RO:QR:AO:QA:GL	0:69:69:2091:0:0:0,-188.444	0:63:63:1957:0:0:0,-176.392	0:74:74:2231:0:0:0,-201.041	0:50:49:1419:0:0:0,-127.859	0:57:57:1593:0:0:0,-143.626	0:55:55:1617:0:0:0,-145.787	1:56:0:0:56:1781:-160.558,0	0:28:28:782:0:0:0,-70.6484	0:55:55:1666:0:0:0,-150.207	0:43:43:1311:0:0:0,-118.267	0:58:58:1805:0:0:0,-162.711	0:39:39:1170:0:0:0,-105.576	0:56:56:1663:0:0:0,-149.931	0:72:72:2200:0:0:0,-198.252	0:41:41:1218:0:0:0,-109.893	0:45:45:1395:0:0:0,-125.827	0:44:44:1301:0:0:0,-117.359	0:48:48:1395:0:0:0,-125.809	0:46:46:1407:0:0:0,-126.905	0:50:50:1538:0:0:0,-138.692	0:61:61:1863:0:0:0,-167.933
NC_000962	941722	.	T	G	21443.1	.	AB=0;ABP=0;AC=12;AF=0.571429;AN=21;ANN=G|missense_variant|MODERATE|Rv0845|Rv0845|transcript|Rv0845|protein_coding|1/1|c.533T>G|p.Ile178Ser|533/1278|533/1278|178/425||;AO=863;CIGAR=1X;DP=2497;DPB=2497;DPRA=0.921963;EPP=3.03295;EPPR=12.1709;GTI=0;LEN=1;MEANALT=1;MQM=59.9988;MQMR=60;NS=21;NUMALT=1;ODDS=156.495;PAIRED=0;PAIREDR=0;PAO=0;PQA=0;PQR=0;PRO=0;QA=24075;QR=40152;RO=1633;RPL=452;RPP=7.24002;RPPR=21.2132;RPR=411;RUN=1;SAF=436;SAP=3.21411;SAR=427;SRF=793;SRP=5.94771;SRR=840;TYPE=snp	GT:DP:RO:QR:AO:QA:GL	1:67:0:0:67:1951:-175.842,0	0:74:74:2011:0:0:0,-181.235	0:83:82:2052:0:0:0,-184.599	1:82:0:0:82:2471:-222.638,0	1:46:0:0:46:1342:-121.044,0	1:39:0:0:39:1095:-98.807,0	0:67:67:1685:0:0:0,-151.88	1:34:1:19:33:958:-84.5944,0	1:66:0:0:66:1914:-172.506,0	1:52:0:0:52:1480:-133.456,0	0:71:71:1835:0:0:0,-165.386	0:53:53:1375:0:0:0,-123.986	1:67:0:0:67:1946:-175.392,0	0:64:64:1738:0:0:0,-156.655	1:56:1:10:55:1540:-137.848,0	0:53:53:1315:0:0:0,-118.58	1:51:1:8:50:1410:-126.351,0	0:49:49:1236:0:0:0,-111.477	0:56:56:1415:0:0:0,-127.584	1:60:1:13:59:1644:-146.907,0	1:69:0:0:69:2052:-184.929,0
NC_000962	943666	.	C	A	1442.91	.	AB=0;ABP=0;AC=1;AF=0.047619;AN=21;ANN=A|missense_variant|MODERATE|Rv0846c|Rv0846c|transcript|Rv0846c|protein_coding|1/1|c.529G>T|p.Val177Phe|529/1515|529/1515|177/504||;AO=65;CIGAR=1X;DP=2184;DPB=2184;DPRA=1.22699;EPP=7.05258;EPPR=89.2335;GTI=0;LEN=1;MEANALT=1;MQM=60;MQMR=60;NS=21;NUMALT=1;ODDS=121.572;PAIRED=0;PAIREDR=0;PAO=0;PQA=0;PQR=0;PRO=0;QA=1705;QR=55722;RO=2118;RPL=28;RPP=5.71629;RPPR=7.20971;RPR=37;RUN=1;SAF=40;SAP=10.5269;SAR=25;SRF=1147;SRP=34.7683;SRR=971;TYPE=snp	GT:DP:RO:QR:AO:QA:GL	0:51:51:1524:0:0:0,-137.419	0:42:42:1257:0:0:0,-113.4	0:68:68:1921:0:0:0,-173.135	0:46:46:1345:0:0:0,-121.314	0:35:35:1042:0:0:0,-94.051	0:40:40:1194:0:0:0,-107.73	0:68:68:1813:0:0:0,-163.404	0:25:25:725:0:0:0,-65.5289	0:48:48:1448:0:0:0,-130.589	0:60:60:1639:0:0:0,-147.747	0:58:58:1801:0:0:0,-162.357	0:42:42:1217:0:0:0,-109.787	0:64:64:1811:0:0:0,-163.239	0:49:49:1388:0:0:0,-125.176	0:31:31:882:0:0:0,-79.6427	0:48:47:1363:0:0:0,-122.69	0:49:49:1445:0:0:0,-130.301	1:65:0:0:65:1705:-153.688,0	0:44:44:1303:0:0:0,-117.534	0:58:58:1656:0:0:0,-149.282	0:55:55:1636:0:0:0,-147.501
NC_000962	948501	.	G	A	2898.54	.	AB=0;ABP=0;AC=1;AF=0.047619;AN=21;ANN=A|upstream_gene_variant|MODIFIER|Rv0851c|Rv0851c|transcript|Rv0851c|protein_coding||c.-33C>T|||||33|,A|intergenic_region|MODIFIER|Rv0851c-Rv0852|Rv0851c-Rv0852|intergenic_region|Rv0851c-Rv0852|||n.948501G>A||||||;AO=122;CIGAR=1X;DP=2468;DPB=2468;DPRA=1.05788;EPP=8.77716;EPPR=16.8223;GTI=0;LEN=1;MEANALT=1.5;MQM=60;MQMR=59.9957;NS=21;NUMALT=1;ODDS=143.082;PAIRED=0;PAIREDR=0;PAO=0;PQA=0;PQR=0;PRO=0;QA=3341;QR=62406;RO=2340;RPL=49;RPP=13.2625;RPPR=233.153;RPR=73;RUN=1;SAF=61;SAP=3.0103;SAR=61;SRF=1214;SRP=10.1966;SRR=1126;TYPE=snp	GT:DP:RO:QR:AO:QA:GL	0:60:59:1764:0:0:0,-158.724	0:53:53:1602:0:0:0,-144.435	0:93:93:2657:0:0:0,-239.365	0:84:84:2382:0:0:0,-214.614	1:67:0:0:62:1901:-171.198,0	0:38:38:1096:0:0:0,-98.9069	0:63:63:1895:0:0:0,-170.807	0:30:30:829:0:0:0,-74.8727	0:57:57:1697:0:0:0,-152.99	0:47:47:1386:0:0:0,-125.006	0:62:62:1849:0:0:0,-166.669	0:58:58:1758:0:0:0,-158.481	0:69:69:1958:0:0:0,-176.465	0:52:52:1567:0:0:0,-141.294	0:58:58:1767:0:0:0,-159.297	0:61:61:1751:0:0:0,-157.847	0:60:60:1715:0:0:0,-154.599	0:41:41:1215:0:0:0,-109.613	0:57:57:1660:0:0:0,-149.657	0:51:51:1545:0:0:0,-139.321	0:68:68:2017:0:0:0,-181.781
NC_000962	957185	.	A	G	616.343	.	AB=0;ABP=0;AC=1;AF=0.047619;AN=21;ANN=G|missense_variant|MODERATE|fadB|Rv0860|transcript|Rv0860|protein_coding|1/1|c.893A>G|p.Asn298Ser|893/2163|893/2163|298/720||;AO=26;CIGAR=1X;DP=2126;DPB=2126;DPRA=0.742676;EPP=3.34437;EPPR=48.1995;GTI=0;LEN=1;MEANALT=1;MQM=60;MQMR=59.9976;NS=21;NUMALT=1;ODDS=141.918;PAIRED=0;PAIREDR=0;PAO=0;PQA=0;PQR=0;PRO=0;QA=828;QR=54463;RO=2099;RPL=16;RPP=6.01695;RPPR=13.9856;RPR=10;RUN=1;SAF=14;SAP=3.34437;SAR=12;SRF=1067;SRP=4.2776;SRR=1032;TYPE=snp	GT:DP:RO:QR:AO:QA:GL	0:43:43:1290:0:0:0,-116.366	0:58:58:1650:0:0:0,-148.741	0:63:63:1754:0:0:0,-158.096	0:61:61:1734:0:0:0,-156.31	0:42:42:1102:0:0:0,-99.422	0:40:40:1095:0:0:0,-98.8057	0:41:41:1219:0:0:0,-109.974	0:25:25:689:0:0:0,-62.277	0:46:46:1317:0:0:0,-118.789	0:52:52:1462:0:0:0,-131.829	0:51:51:1388:0:0:0,-125.173	0:26:26:789:0:0:0,-71.2978	0:65:65:1913:0:0:0,-172.417	0:58:57:1393:0:0:0,-125.392	0:42:42:1121:0:0:0,-101.134	0:38:38:1131:0:0:0,-102.057	0:39:39:1160:0:0:0,-104.662	1:25:0:0:25:803:-72.5634,0	0:42:42:1219:0:0:0,-109.963	0:53:52:1601:1:25:0,-141.843	0:64:64:1788:0:0:0,-161.159
NC_000962	972950	.	G	A	1043.55	.	AB=0;ABP=0;AC=1;AF=0.047619;AN=21;ANN=A|missense_variant|MODERATE|Rv0874c|Rv0874c|transcript|Rv0874c|protein_coding|1/1|c.757C>T|p.His253Tyr|757/1161|757/1161|253/386||;AO=47;CIGAR=1X;DP=1574;DPB=1574;DPRA=1.23117;EPP=8.60069;EPPR=18.0968;GTI=0;LEN=1;MEANALT=1;MQM=60;MQMR=60;NS=21;NUMALT=1;ODDS=119.453;PAIRED=0;PAIREDR=0;PAO=0;PQA=0;PQR=0;PRO=0;QA=1270;QR=40124;RO=1527;RPL=16;RPP=13.4056;RPPR=27.4141;RPR=31;RUN=1;SAF=31;SAP=13.4056;SAR=16;SRF=763;SRP=3.01172;SRR=764;TYPE=snp	GT:DP:RO:QR:AO:QA:GL	0:42:42:1266:0:0:0,-114.208	0:35:35:1071:0:0:0,-96.6716	1:47:0:0:47:1270:-114.542,0	0:34:34:973:0:0:0,-87.8363	0:22:22:661:0:0:0,-59.7731	0:33:33:890:0:0:0,-80.3521	0:31:31:913:0:0:0,-82.4377	0:20:20:582:0:0:0,-52.6611	0:41:41:1219:0:0:0,-109.972	0:40:40:1101:0:0:0,-99.3425	0:25:25:707:0:0:0,-63.8974	0:25:25:732:0:0:0,-66.1557	0:30:30:775:0:0:0,-69.9962	0:37:37:1053:0:0:0,-95.0339	0:31:31:971:0:0:0,-87.6744	0:23:23:716:0:0:0,-64.7315	0:28:28:865:0:0:0,-78.1394	0:49:49:1465:0:0:0,-132.11	0:44:44:1262:0:0:0,-113.842	0:34:34:974:0:0:0,-87.9208	0:40:40:1216:0:0:0,-109.71
NC_000962	979281	.	G	C	1533.65	.	AB=0;ABP=0;AC=1;AF=0.047619;AN=21;ANN=C|synonymous_variant|LOW|Rv0880|Rv0880|transcript|Rv0880|protein_coding|1/1|c.348G>C|p.Arg116Arg|348/432|348/432|116/143||,C|upstream_gene_variant|MODIFIER|Rv0881|Rv0881|transcript|Rv0881|protein_coding||c.-81G>C|||||81|;AO=69;CIGAR=1X;DP=2274;DPB=2274;DPRA=1.2517;EPP=5.55942;EPPR=96.4743;GTI=0;LEN=1;MEANALT=1;MQM=60;MQMR=60;NS=21;NUMALT=1;ODDS=106.595;PAIRED=0;PAIREDR=0;PAO=0;PQA=0;PQR=0;PRO=0;QA=1796;QR=56556;RO=2204;RPL=34;RPP=3.04177;RPPR=12.0903;RPR=35;RUN=1;SAF=32;SAP=3.79707;SAR=37;SRF=1132;SRP=6.55717;SRR=1072;TYPE=snp	GT:DP:RO:QR:AO:QA:GL	0:44:44:1204:0:0:0,-108.615	0:50:50:1362:0:0:0,-122.826	1:69:0:0:69:1796:-161.878,0	0:56:56:1485:0:0:0,-133.886	0:41:41:1030:0:0:0,-92.9355	0:36:36:974:0:0:0,-87.9137	0:67:67:1870:0:0:0,-168.546	0:17:17:456:0:0:0,-41.3009	0:43:43:1177:0:0:0,-106.183	0:65:65:1772:0:0:0,-159.719	0:71:71:1940:0:0:0,-174.838	0:58:58:1624:0:0:0,-146.405	0:80:80:2173:0:0:0,-195.801	0:63:63:1772:0:0:0,-159.715	0:49:49:1335:0:0:0,-120.398	0:56:56:1581:0:0:0,-142.544	0:36:36:973:0:0:0,-87.8246	0:48:47:1356:0:0:0,-121.939	0:57:57:1624:0:0:0,-146.414	0:46:46:1327:0:0:0,-119.688	0:49:49:1369:0:0:0,-123.461
NC_000962	995200	.	C	G	1297.38	.	AB=0;ABP=0;AC=1;AF=0.047619;AN=21;ANN=G|missense_variant|MODERATE|Rv0892|Rv0892|transcript|Rv0892|protein_coding|1/1|c.1348C>G|p.Leu450Val|1348/1488|1348/1488|450/495||,G|downstream_gene_variant|MODIFIER|Rv0893c|Rv0893c|transcript|Rv0893c|protein_coding||c.*118G>C|||||118|;AO=51;CIGAR=1X;DP=2630;DPB=2630;DPRA=0.791004;EPP=3.05288;EPPR=6.90514;GTI=0;LEN=1;MEANALT=1;MQM=60;MQMR=60;NS=21;NUMALT=1;ODDS=167.295;PAIRED=0;PAIREDR=0;PAO=0;PQA=0;PQR=0;PRO=0;QA=1527;QR=67793;RO=2578;RPL=24;RPP=3.3935;RPPR=6.6794;RPR=27;RUN=1;SAF=24;SAP=3.3935;SAR=27;SRF=1191;SRP=35.3684;SRR=1387;TYPE=snp	GT:DP:RO:QR:AO:QA:GL	0:65:65:1806:0:0:0,-162.778	0:50:50:1465:0:0:0,-132.115	0:60:60:1724:0:0:0,-155.403	0:67:67:1931:0:0:0,-174.039	0:74:74:2062:0:0:0,-185.804	0:52:52:1440:0:0:0,-129.846	0:90:89:2686:0:0:0,-241.661	0:54:54:1538:0:0:0,-138.68	0:66:66:1886:0:0:0,-169.987	0:53:53:1578:0:0:0,-142.278	0:44:44:1196:0:0:0,-107.891	0:41:41:1210:0:0:0,-109.164	0:93:93:2528:0:0:0,-227.743	0:80:80:2312:0:0:0,-208.322	0:54:54:1478:0:0:0,-133.267	0:70:70:1981:0:0:0,-178.523	0:45:45:1280:0:0:0,-115.458	1:51:0:0:51:1527:-137.696,0	0:47:47:1368:0:0:0,-123.381	0:73:73:2199:0:0:0,-198.14	0:89:89:2637:0:0:0,-237.569
NC_000962	996394	.	G	A	3824.62	.	AB=0;ABP=0;AC=3;AF=0.142857;AN=21;ANN=A|upstream_gene_variant|MODIFIER|Rv0893c|Rv0893c|transcript|Rv0893c|protein_coding||c.-99C>T|||||99|,A|upstream_gene_variant|MODIFIER|Rv0894|Rv0894|transcript|Rv0894|protein_coding||c.-130G>A|||||130|,A|intergenic_region|MODIFIER|Rv0893c-Rv0894|Rv0893c-Rv0894|intergenic_region|Rv0893c-Rv0894|||n.996394G>A||||||;AO=147;CIGAR=1X;DP=2655;DPB=2655;DPRA=0.742424;EPP=12.2428;EPPR=24.6418;GTI=0;LEN=1;MEANALT=1;MQM=60;MQMR=59.9984;NS=21;NUMALT=1;ODDS=160.864;PAIRED=0;PAIREDR=0;PAO=0;PQA=0;PQR=0;PRO=0;QA=4426;QR=66871;RO=2506;RPL=56;RPP=21.1059;RPPR=10.029;RPR=91;RUN=1;SAF=75;SAP=3.14325;SAR=72;SRF=1270;SRP=4.01198;SRR=1236;TYPE=snp	GT:DP:RO:QR:AO:QA:GL	0:80:80:2434:0:0:0,-219.304	1:48:0:0:48:1407:-126.893,0	0:69:68:1947:0:0:0,-175.342	0:70:70:2090:0:0:0,-188.343	0:66:65:1940:0:0:0,-174.717	0:57:57:1723:0:0:0,-155.329	0:84:84:2505:0:0:0,-225.689	0:43:43:1313:0:0:0,-118.45	0:74:74:2157:0:0:0,-194.367	0:48:48:1495:0:0:0,-134.824	1:50:0:0:50:1543:-139.14,0	0:48:48:1438:0:0:0,-129.686	0:84:84:2474:0:0:0,-222.903	1:49:0:0:49:1476:-133.1,0	0:64:64:1962:0:0:0,-176.835	0:67:67:1991:0:0:0,-179.441	0:60:60:1752:0:0:0,-157.939	0:54:54:1626:0:0:0,-146.598	0:62:62:1860:0:0:0,-167.654	0:48:48:1335:0:0:0,-120.401	0:87:87:2597:0:0:0,-233.971
NC_000962	997676	.	C	T	1287.13	.	AB=0;ABP=0;AC=1;AF=0.047619;AN=21;ANN=T|missense_variant|MODERATE|Rv0894|Rv0894|transcript|Rv0894|protein_coding|1/1|c.1153C>T|p.Arg385Cys|1153/1182|1153/1182|385/393||,T|upstream_gene_variant|MODIFIER|Rv0895|Rv0895|transcript|Rv0895|protein_coding||c.-106C>T|||||106|;AO=53;CIGAR=1X;DP=2463;DPB=2463;DPRA=0.885611;EPP=3.05127;EPPR=206.389;GTI=0;LEN=1;MEANALT=1;MQM=60;MQMR=59.9925;NS=21;NUMALT=1;ODDS=206.507;PAIRED=0;PAIREDR=0;PAO=0;PQA=0;PQR=0;PRO=0;QA=1565;QR=63241;RO=2409;RPL=25;RPP=3.37904;RPPR=115.333;RPR=28;RUN=1;SAF=33;SAP=9.93443;SAR=20;SRF=1169;SRP=7.55426;SRR=1240;TYPE=snp	GT:DP:RO:QR:AO:QA:GL	1:53:1:18:52:1538:-136.879,0	0:45:45:1330:0:0:0,-119.963	0:66:66:1821:0:0:0,-164.119	0:62:62:1759:0:0:0,-158.555	0:54:54:1552:0:0:0,-139.931	0:54:53:1507:1:27:0,-133.183	0:69:69:2003:0:0:0,-180.521	0:51:51:1460:0:0:0,-131.663	0:57:57:1622:0:0:0,-146.23	0:39:39:1198:0:0:0,-108.096	0:54:54:1533:0:0:0,-138.224	0:65:65:1855:0:0:0,-167.196	0:63:63:1855:0:0:0,-167.206	0:45:45:1279:0:0:0,-115.361	0:49:49:1426:0:0:0,-128.601	0:67:67:1949:0:0:0,-175.662	0:37:37:1094:0:0:0,-98.7315	0:45:45:1263:0:0:0,-113.924	0:57:57:1613:0:0:0,-145.415	0:71:71:2076:0:0:0,-187.081	0:71:70:2092:0:0:0,-188.445
NC_000962	997752	.	A	G	1562.38	.	AB=0;ABP=0;AC=1;AF=0.047619;AN=21;ANN=G|upstream_gene_variant|MODIFIER|Rv0895|Rv0895|transcript|Rv0895|protein_coding||c.-30A>G|||||30|,G|downstream_gene_variant|MODIFIER|Rv0894|Rv0894|transcript|Rv0894|protein_coding||c.*47A>G|||||47|,G|intergenic_region|MODIFIER|Rv0894-Rv0895|Rv0894-Rv0895|intergenic_region|Rv0894-Rv0895|||n.997752A>G||||||;AO=64;CIGAR=1X;DP=2464;DPB=2464;DPRA=1.06667;EPP=6.40323;EPPR=52.5524;GTI=0;LEN=1;MEANALT=1;MQM=60;MQMR=59.9992;NS=21;NUMALT=1;ODDS=183.334;PAIRED=0;PAIREDR=0;PAO=0;PQA=0;PQR=0;PRO=0;QA=1833;QR=63139;RO=2400;RPL=41;RPP=14.0034;RPPR=3.53145;RPR=23;RUN=1;SAF=34;SAP=3.55317;SAR=30;SRF=1169;SRP=6.48827;SRR=1231;TYPE=snp	GT:DP:RO:QR:AO:QA:GL	0:49:49:1429:0:0:0,-128.863	0:40:40:1200:0:0:0,-108.272	0:66:66:1895:0:0:0,-170.792	0:65:65:1938:0:0:0,-174.669	0:47:47:1330:0:0:0,-119.953	0:53:53:1511:0:0:0,-136.243	0:62:62:1874:0:0:0,-168.908	0:40:40:1202:0:0:0,-108.459	0:54:54:1531:0:0:0,-138.039	0:42:42:1205:0:0:0,-108.708	0:57:57:1657:0:0:0,-149.383	0:49:49:1377:0:0:0,-124.183	0:75:75:2134:0:0:0,-192.302	0:43:43:1235:0:0:0,-111.405	0:43:43:1363:0:0:0,-122.939	1:64:0:0:64:1833:-165.209,0	0:39:39:1181:0:0:0,-106.563	0:48:48:1290:0:0:0,-116.341	0:61:61:1850:0:0:0,-166.754	0:67:67:1903:0:0:0,-171.504	0:65:65:1994:0:0:0,-179.707
NC_000962	1011212	.	C	T	994.27	.	AB=0;ABP=0;AC=1;AF=0.047619;AN=21;ANN=T|synonymous_variant|LOW|Rv0907|Rv0907|transcript|Rv0907|protein_coding|1/1|c.1077C>T|p.Tyr359Tyr|1077/1599|1077/1599|359/532||;AO=41;CIGAR=1X;DP=2145;DPB=2145;DPRA=0.779468;EPP=11.961;EPPR=12.9223;GTI=0;LEN=1;MEANALT=1;MQM=60;MQMR=60;NS=21;NUMALT=1;ODDS=177.121;PAIRED=0;PAIREDR=0;PAO=0;PQA=0;PQR=0;PRO=0;QA=1204;QR=56791;RO=2104;RPL=16;RPP=7.30028;RPPR=34.9797;RPR=25;RUN=1;SAF=24;SAP=5.60547;SAR=17;SRF=981;SRP=23.8209;SRR=1123;TYPE=snp	GT:DP:RO:QR:AO:QA:GL	0:49:49:1515:0:0:0,-136.617	0:49:49:1522:0:0:0,-137.255	0:73:73:2171:0:0:0,-195.633	0:49:49:1469:0:0:0,-132.472	0:52:52:1417:0:0:0,-127.776	0:43:43:1356:0:0:0,-122.316	0:43:43:1293:0:0:0,-116.639	0:29:29:872:0:0:0,-78.765	0:65:65:2000:0:0:0,-180.257	0:49:49:1417:0:0:0,-127.785	0:57:57:1687:0:0:0,-152.088	0:57:57:1720:0:0:0,-155.06	0:59:59:1830:0:0:0,-164.966	0:64:64:1987:0:0:0,-179.078	0:49:49:1537:0:0:0,-138.606	0:43:43:1220:0:0:0,-110.057	1:41:0:0:41:1204:-108.628,0	0:38:38:1085:0:0:0,-97.9148	0:46:46:1441:0:0:0,-129.966	0:42:42:1264:0:0:0,-114.027	0:55:55:1756:0:0:0,-158.313
NC_000962	1014984	.	A	G	1959.52	.	AB=0;ABP=0;AC=1;AF=0.047619;AN=21;ANN=G|missense_variant|MODERATE|Rv0910|Rv0910|transcript|Rv0910|protein_coding|1/1|c.119A>G|p.Lys40Arg|119/435|119/435|40/144||,G|downstream_gene_variant|MODIFIER|Rv0909|Rv0909|transcript|Rv0909|protein_coding||c.*124A>G|||||124|;AO=83;CIGAR=1X;DP=2824;DPB=2824;DPRA=1.21124;EPP=6.17594;EPPR=21.0737;GTI=0;LEN=1;MEANALT=1;MQM=60;MQMR=59.9901;NS=21;NUMALT=1;ODDS=170.701;PAIRED=0;PAIREDR=0;PAO=0;PQA=0;PQR=0;PRO=0;QA=2273;QR=72694;RO=2741;RPL=46;RPP=5.12945;RPPR=76.7065;RPR=37;RUN=1;SAF=39;SAP=3.66436;SAR=44;SRF=1439;SRP=17.8795;SRR=1302;TYPE=snp	GT:DP:RO:QR:AO:QA:GL	0:81:81:2425:0:0:0,-218.497	0:68:68:1967:0:0:0,-177.281	0:106:106:3148:0:0:0,-283.54	0:75:75:2231:0:0:0,-201.041	0:56:56:1577:0:0:0,-142.181	0:51:51:1402:0:0:0,-126.434	0:65:65:1892:0:0:0,-170.519	0:28:28:757:0:0:0,-68.3901	0:76:76:2174:0:0:0,-195.902	0:34:34:977:0:0:0,-88.1935	0:67:67:1935:0:0:0,-174.388	0:53:53:1566:0:0:0,-141.197	1:83:0:0:83:2273:-204.8,0	0:74:74:2165:0:0:0,-195.081	0:80:80:2336:0:0:0,-210.485	0:67:67:1979:0:0:0,-178.359	0:60:60:1679:0:0:0,-151.363	0:61:61:1819:0:0:0,-163.962	0:63:63:1886:0:0:0,-169.982	0:69:69:2043:0:0:0,-184.123	0:83:83:2560:0:0:0,-230.65
NC_000962	1016048	.	G	A	2191.11	.	AB=0;ABP=0;AC=1;AF=0.047619;AN=21;ANN=A|synonymous_variant|LOW|Rv0911|Rv0911|transcript|Rv0911|protein_coding|1/1|c.651G>A|p.Leu217Leu|651/774|651/774|217/257||;AO=91;CIGAR=1X;DP=2420;DPB=2420;DPRA=1.5629;EPP=8.37933;EPPR=3.05599;GTI=0;LEN=1;MEANALT=1;MQM=60;MQMR=60;NS=21;NUMALT=1;ODDS=114.322;PAIRED=0;PAIREDR=0;PAO=0;PQA=0;PQR=0;PRO=0;QA=2561;QR=61253;RO=2329;RPL=44;RPP=3.22506;RPPR=3.68999;RPR=47;RUN=1;SAF=45;SAP=3.03416;SAR=46;SRF=1119;SRP=10.7312;SRR=1210;TYPE=snp	GT:DP:RO:QR:AO:QA:GL	0:63:63:1812:0:0:0,-163.329	0:49:49:1395:0:0:0,-125.796	1:91:0:0:91:2561:-230.716,0	0:71:71:2060:0:0:0,-185.646	0:44:44:1350:0:0:0,-121.773	0:46:46:1317:0:0:0,-118.789	0:57:57:1701:0:0:0,-153.353	0:30:30:853:0:0:0,-77.0396	0:72:72:1990:0:0:0,-179.337	0:36:36:1079:0:0:0,-97.379	0:77:77:2189:0:0:0,-197.25	0:45:45:1257:0:0:0,-113.388	0:66:66:1918:0:0:0,-172.866	0:67:67:1958:0:0:0,-176.47	0:69:69:1911:0:0:0,-172.233	0:64:64:1814:0:0:0,-163.51	0:36:36:959:0:0:0,-86.5581	0:39:39:1129:0:0:0,-101.876	0:66:66:1945:0:0:0,-175.305	0:53:53:1570:0:0:0,-141.564	0:69:69:2006:0:0:0,-180.789
NC_000962	1021920	.	T	G	2558.76	.	AB=0;ABP=0;AC=1;AF=0.047619;AN=21;ANN=G|intergenic_region|MODIFIER|PE7-betP|Rv0916c-Rv0917|intergenic_region|Rv0916c-Rv0917|||n.1021920T>G||||||;AO=115;CIGAR=1X;DP=2610;DPB=2610;DPRA=0.898798;EPP=5.29507;EPPR=27.8877;GTI=0;LEN=1;MEANALT=1;MQM=60;MQMR=60;NS=21;NUMALT=1;ODDS=179.32;PAIRED=0;PAIREDR=0;PAO=0;PQA=0;PQR=0;PRO=0;QA=2955;QR=62294;RO=2493;RPL=66;RPP=8.4673;RPPR=14.9338;RPR=49;RUN=1;SAF=54;SAP=3.93554;SAR=61;SRF=1218;SRP=5.84027;SRR=1275;TYPE=snp	GT:DP:RO:QR:AO:QA:GL	0:59:58:1454:0:0:0,-130.717	0:50:50:1183:0:0:0,-106.689	0:76:76:1988:0:0:0,-179.147	0:69:69:1809:0:0:0,-163.042	1:58:0:0:58:1587:-143.077,0	0:46:46:1114:0:0:0,-100.488	0:78:78:2111:0:0:0,-190.216	0:50:50:1431:0:0:0,-129.055	0:50:50:1338:0:0:0,-120.661	0:79:79:2088:0:0:0,-188.148	0:70:69:1823:0:0:0,-164.092	0:65:65:1649:0:0:0,-148.637	0:57:57:1529:0:0:0,-137.85	0:60:60:1459:0:0:0,-131.529	0:56:56:1318:0:0:0,-118.838	0:55:55:1482:0:0:0,-133.616	0:43:43:1134:0:0:0,-102.305	0:81:81:2114:0:0:0,-190.489	0:58:58:1621:0:0:0,-146.14	0:54:54:1385:0:0:0,-124.886	0:74:74:1904:0:0:0,-171.579
NC_000962	1033342	.	G	C	1506.42	.	AB=0;ABP=0;AC=1;AF=0.047619;AN=21;ANN=C|missense_variant|MODERATE|Rv0926c|Rv0926c|transcript|Rv0926c|protein_coding|1/1|c.445C>G|p.Pro149Ala|445/1077|445/1077|149/358||;AO=72;CIGAR=1X;DP=2843;DPB=2843;DPRA=1.03934;EPP=4.9405;EPPR=5.29623;GTI=0;LEN=1;MEANALT=1;MQM=60;MQMR=60;NS=21;NUMALT=1;ODDS=177.455;PAIRED=0;PAIREDR=0;PAO=0;PQA=0;PQR=0;PRO=0;QA=1760;QR=71648;RO=2770;RPL=38;RPP=3.49285;RPPR=89.4177;RPR=34;RUN=1;SAF=40;SAP=4.9405;SAR=32;SRF=1411;SRP=5.13003;SRR=1359;TYPE=snp	GT:DP:RO:QR:AO:QA:GL	0:83:83:2337:0:0:0,-210.57	0:56:56:1536:0:0:0,-138.489	0:87:87:2452:0:0:0,-220.915	0:75:75:2091:0:0:0,-188.434	0:61:61:1670:0:0:0,-150.545	0:48:48:1412:0:0:0,-127.345	1:72:0:0:72:1760:-158.626,0	0:45:45:1166:0:0:0,-105.185	0:76:76:2130:0:0:0,-191.942	0:44:44:1206:0:0:0,-108.79	0:53:53:1514:0:0:0,-136.508	0:51:51:1393:0:0:0,-125.62	0:71:71:2006:0:0:0,-180.787	0:69:68:1966:0:0:0,-176.94	0:68:68:1809:0:0:0,-163.049	0:76:76:2190:0:0:0,-197.34	0:63:63:1709:0:0:0,-154.05	0:49:49:1451:0:0:0,-130.854	0:50:50:1399:0:0:0,-126.156	0:74:74:2072:0:0:0,-186.721	0:74:74:2187:0:0:0,-197.08
NC_000962	1033742	.	C	G	1717.97	.	AB=0;ABP=0;AC=1;AF=0.047619;AN=21;ANN=G|synonymous_variant|LOW|Rv0926c|Rv0926c|transcript|Rv0926c|protein_coding|1/1|c.45G>C|p.Val15Val|45/1077|45/1077|15/358||,G|downstream_gene_variant|MODIFIER|Rv0927c|Rv0927c|transcript|Rv0927c|protein_coding||c.*98G>C|||||98|;AO=77;CIGAR=1X;DP=2508;DPB=2508;DPRA=1.28395;EPP=7.77626;EPPR=39.4732;GTI=0;LEN=1;MEANALT=2;MQM=60;MQMR=60;NS=21;NUMALT=1;ODDS=150.93;PAIRED=0;PAIREDR=0;PAO=0;PQA=0;PQR=0;PRO=0;QA=2018;QR=64867;RO=2430;RPL=48;RPP=13.1908;RPPR=160.643;RPR=29;RUN=1;SAF=37;SAP=3.26411;SAR=40;SRF=1177;SRP=8.17179;SRR=1253;TYPE=snp	GT:DP:RO:QR:AO:QA:GL	0:54:54:1594:0:0:0,-143.72	0:59:59:1724:0:0:0,-155.413	0:81:81:2376:0:0:0,-214.083	0:73:73:2190:0:0:0,-197.35	0:44:44:1253:0:0:0,-113.023	0:44:44:1227:0:0:0,-110.684	0:83:83:2523:0:0:0,-227.309	0:24:24:667:0:0:0,-60.2971	0:63:63:1838:0:0:0,-165.666	0:39:39:1138:0:0:0,-102.687	0:50:50:1554:0:0:0,-140.131	0:54:54:1648:0:0:0,-148.582	1:78:0:0:77:2018:-181.745,0	0:79:79:2417:0:0:0,-217.773	0:53:53:1530:0:0:0,-137.958	0:57:57:1742:0:0:0,-157.045	0:70:70:2120:0:0:0,-191.049	0:41:41:1171:0:0:0,-105.651	0:65:65:1974:0:0:0,-177.917	0:67:67:1916:0:0:0,-172.686	0:60:60:1785:0:0:0,-160.901
NC_000962	1036583	.	C	T	10635.4	.	AB=0;ABP=0;AC=6;AF=0.285714;AN=21;ANN=T|synonymous_variant|LOW|pstC2|Rv0929|transcript|Rv0929|protein_coding|1/1|c.556C>T|p.Leu186Leu|556/975|556/975|186/324||;AO=434;CIGAR=1X;DP=2134;DPB=2134;DPRA=1.0374;EPP=22.2433;EPPR=65.4334;GTI=0;LEN=1;MEANALT=1;MQM=59.9309;MQMR=59.9741;NS=21;NUMALT=1;ODDS=176.519;PAIRED=0;PAIREDR=0;PAO=0;PQA=0;PQR=0;PRO=0;QA=12060;QR=45149;RO=1699;RPL=248;RPP=22.2433;RPPR=46.7529;RPR=186;RUN=1;SAF=240;SAP=13.5975;SAR=194;SRF=954;SRP=58.8385;SRR=745;TYPE=snp	GT:DP:RO:QR:AO:QA:GL	0:56:56:1650:0:0:0,-148.755	1:50:0:0:50:1514:-136.476,0	0:64:63:1923:0:0:0,-172.998	0:59:59:1775:0:0:0,-160.004	0:55:55:1539:0:0:0,-138.759	0:37:37:1133:0:0:0,-102.249	1:60:0:0:60:1772:-159.733,0	0:32:32:896:0:0:0,-80.9069	0:39:39:1134:0:0:0,-102.291	0:42:42:1311:0:0:0,-118.265	1:61:0:0:61:1751:-157.843,0	1:43:0:0:43:1242:-112.046,0	0:71:71:2177:0:0:0,-196.187	1:62:0:0:62:1819:-163.949,0	0:44:44:1283:0:0:0,-115.733	0:49:49:1476:0:0:0,-133.106	0:43:43:1335:0:0:0,-120.423	1:36:0:0:36:1030:-92.9573,0	0:49:48:1407:1:28:0,-124.082	0:42:42:1246:0:0:0,-112.403	0:56:56:1752:0:0:0,-157.937
NC_000962	1039112	.	A	C	726.507	.	AB=0;ABP=0;AC=1;AF=0.047619;AN=21;ANN=C|missense_variant|MODERATE|pknD|Rv0931c|transcript|Rv0931c|protein_coding|1/1|c.803T>G|p.Leu268Arg|803/1995|803/1995|268/664||;AO=37;CIGAR=1X;DP=1738;DPB=1738;DPRA=0.830534;EPP=34.0565;EPPR=9.82123;GTI=0;LEN=1;MEANALT=1;MQM=60;MQMR=59.9929;NS=21;NUMALT=1;ODDS=145.426;PAIRED=0;PAIREDR=0;PAO=0;PQA=0;PQR=0;PRO=0;QA=956;QR=44495;RO=1699;RPL=9;RPP=24.1968;RPPR=298.71;RPR=28;RUN=1;SAF=14;SAP=7.76406;SAR=23;SRF=886;SRP=9.82123;SRR=813;TYPE=snp	GT:DP:RO:QR:AO:QA:GL	0:41:41:1118:0:0:0,-100.867	0:54:54:1649:0:0:0,-148.671	0:50:50:1457:0:0:0,-131.39	0:41:41:1258:0:0:0,-113.493	0:21:21:606:0:0:0,-54.8134	0:29:29:807:0:0:0,-72.8919	0:49:48:1438:0:0:0,-129.366	0:26:26:698:0:0:0,-63.0784	0:31:31:924:0:0:0,-83.438	0:46:46:1253:0:0:0,-113.019	0:42:42:1234:0:0:0,-111.33	1:36:0:0:36:944:-85.2067,0	0:38:38:1054:0:0:0,-95.117	0:31:30:866:0:0:0,-77.8629	0:35:34:996:1:12:0,-88.7105	0:40:40:1096:0:0:0,-98.8939	0:28:28:815:0:0:0,-73.6215	0:44:44:1264:0:0:0,-114.023	0:40:40:1059:0:0:0,-95.5562	0:46:46:1382:0:0:0,-124.646	0:47:47:1369:0:0:0,-123.47
NC_000962	1039120	.	A	G	3166.54	.	AB=0;ABP=0;AC=3;AF=0.142857;AN=21;ANN=G|synonymous_variant|LOW|pknD|Rv0931c|transcript|Rv0931c|protein_coding|1/1|c.795T>C|p.Ala265Ala|795/1995|795/1995|265/664||;AO=130;CIGAR=1X;DP=1815;DPB=1815;DPRA=0.985352;EPP=3.61163;EPPR=14.6409;GTI=0;LEN=1;MEANALT=1;MQM=59.9077;MQMR=60;NS=21;NUMALT=1;ODDS=143.235;PAIRED=0;PAIREDR=0;PAO=0;PQA=0;PQR=0;PRO=0;QA=3694;QR=43886;RO=1685;RPL=44;RPP=32.4755;RPPR=233.597;RPR=86;RUN=1;SAF=60;SAP=4.68066;SAR=70;SRF=884;SRP=11.8882;SRR=801;TYPE=snp	GT:DP:RO:QR:AO:QA:GL	0:43:43:1224:0:0:0,-110.418	1:55:0:0:55:1509:-136.059,0	0:50:50:1463:0:0:0,-131.926	0:45:45:1367:0:0:0,-123.293	0:26:26:672:0:0:0,-60.7292	0:29:29:794:0:0:0,-71.7152	0:54:54:1561:0:0:0,-140.744	0:27:27:662:0:0:0,-59.8176	0:31:31:954:0:0:0,-86.1383	0:51:51:1392:0:0:0,-125.526	1:44:0:0:44:1313:-118.44,0	0:36:36:1019:0:0:0,-91.9725	0:40:40:1162:0:0:0,-104.84	1:32:1:25:31:872:-76.2471,0	0:36:36:1035:0:0:0,-93.4149	0:41:41:1189:0:0:0,-107.272	0:29:29:855:0:0:0,-77.2264	0:45:45:1210:0:0:0,-109.146	0:40:40:1175:0:0:0,-106.014	0:47:47:1465:0:0:0,-132.118	0:48:48:1478:0:0:0,-133.282
NC_000962	1040358	.	T	C	2087.62	.	AB=0;ABP=0;AC=1;AF=0.047619;AN=21;ANN=C|missense_variant|MODERATE|pstS2|Rv0932c|transcript|Rv0932c|protein_coding|1/1|c.691A>G|p.Thr231Ala|691/1113|691/1113|231/370||;AO=92;CIGAR=1X;DP=2330;DPB=2330;DPRA=0.801609;EPP=5.3706;EPPR=3.71795;GTI=0;LEN=1;MEANALT=1;MQM=60;MQMR=59.9973;NS=21;NUMALT=1;ODDS=127.745;PAIRED=0;PAIREDR=0;PAO=0;PQA=0;PQR=0;PRO=0;QA=2435;QR=59924;RO=2237;RPL=49;RPP=3.86001;RPPR=90.9574;RPR=43;RUN=1;SAF=40;SAP=6.40913;SAR=52;SRF=1102;SRP=4.0674;SRR=1135;TYPE=snp	GT:DP:RO:QR:AO:QA:GL	0:48:48:1419:0:0:0,-127.969	0:52:52:1582:0:0:0,-142.644	0:66:66:1883:0:0:0,-169.714	0:58:58:1793:0:0:0,-161.626	0:46:46:1366:0:0:0,-123.205	0:44:44:1321:0:0:0,-119.159	0:66:65:2005:0:0:0,-180.625	0:31:31:923:0:0:0,-83.3521	0:70:70:2107:0:0:0,-189.874	0:49:49:1426:0:0:0,-128.597	0:66:66:1863:0:0:0,-167.908	0:37:37:1069:0:0:0,-96.4767	0:69:69:2060:0:0:0,-185.647	0:61:61:1729:0:0:0,-155.859	1:50:0:0:50:1427:-128.688,0	0:72:72:2068:0:0:0,-186.361	0:46:46:1395:0:0:0,-125.82	0:46:46:1351:0:0:0,-121.854	0:49:49:1463:0:0:0,-131.931	0:53:53:1571:0:0:0,-141.649	0:73:73:2266:0:0:0,-204.188
NC_000962	1042245	.	C	T	470.63	.	AB=0;ABP=0;AC=1;AF=0.047619;AN=21;ANN=T|missense_variant|MODERATE|pstS1|Rv0934|transcript|Rv0934|protein_coding|1/1|c.131C>T|p.Thr44Ile|131/1125|131/1125|44/374||;AO=25;CIGAR=1X;DP=1927;DPB=1927;DPRA=0.713287;EPP=10.0459;EPPR=29.7499;GTI=0;LEN=1;MEANALT=1.5;MQM=60;MQMR=59.959;NS=21;NUMALT=1;ODDS=108.367;PAIRED=0;PAIREDR=0;PAO=0;PQA=0;PQR=0;PRO=0;QA=668;QR=47660;RO=1901;RPL=12;RPP=3.09716;RPPR=85.6668;RPR=13;RUN=1;SAF=15;SAP=5.18177;SAR=10;SRF=950;SRP=3.01144;SRR=951;TYPE=snp	GT:DP:RO:QR:AO:QA:GL	0:55:55:1512:0:0:0,-136.329	0:38:38:1054:0:0:0,-95.1212	0:75:75:2003:0:0:0,-180.508	0:58:58:1617:0:0:0,-145.773	0:41:41:1026:0:0:0,-92.5796	0:48:48:1252:0:0:0,-112.923	0:45:45:1228:0:0:0,-110.767	0:23:23:560:0:0:0,-50.6381	0:56:56:1362:0:0:0,-122.807	0:33:33:857:0:0:0,-77.3764	0:52:52:1297:0:0:0,-116.964	0:31:31:808:0:0:0,-72.9664	0:42:41:1076:1:12:0,-95.88	0:51:51:1377:0:0:0,-124.181	0:37:37:981:0:0:0,-88.5355	0:51:51:1354:0:0:0,-122.103	0:43:43:1064:0:0:0,-95.9726	0:46:46:1276:0:0:0,-115.09	1:26:1:13:24:656:-57.9934,0	0:49:49:1223:0:0:0,-110.303	0:53:53:1344:0:0:0,-121.189
NC_000962	1045103	.	T	C	1428.17	.	AB=0;ABP=0;AC=1;AF=0.047619;AN=21;ANN=C|missense_variant|MODERATE|pstA2|Rv0936|transcript|Rv0936|protein_coding|1/1|c.787T>C|p.Ser263Pro|787/906|787/906|263/301||,C|downstream_gene_variant|MODIFIER|mku|Rv0937c|transcript|Rv0937c|protein_coding||c.*96A>G|||||96|;AO=63;CIGAR=1X;DP=2446;DPB=2446;DPRA=1.28819;EPP=3.32051;EPPR=6.18231;GTI=0;LEN=1;MEANALT=1;MQM=60;MQMR=59.995;NS=21;NUMALT=1;ODDS=155.871;PAIRED=0;PAIREDR=0;PAO=0;PQA=0;PQR=0;PRO=0;QA=1740;QR=64662;RO=2383;RPL=31;RPP=3.04477;RPPR=31.5584;RPR=32;RUN=1;SAF=33;SAP=3.32051;SAR=30;SRF=1082;SRP=46.714;SRR=1301;TYPE=snp	GT:DP:RO:QR:AO:QA:GL	0:73:73:2124:0:0:0,-191.406	0:62:62:1923:0:0:0,-173.331	0:77:77:2309:0:0:0,-208.057	0:82:82:2487:0:0:0,-224.072	0:59:59:1733:0:0:0,-156.222	0:39:39:1242:0:0:0,-112.054	1:60:0:0:60:1667:-150.278,0	0:38:38:1108:0:0:0,-99.9921	0:64:64:1935:0:0:0,-174.401	0:33:33:1071:0:0:0,-96.6822	0:55:55:1579:0:0:0,-142.364	0:44:44:1380:0:0:0,-124.473	0:69:69:2122:0:0:0,-191.231	0:78:77:2280:1:36:0,-201.84	0:64:63:1968:1:8:0,-176.574	0:52:52:1631:0:0:0,-147.058	0:49:49:1389:0:0:0,-125.264	0:55:55:1712:0:0:0,-154.345	0:53:53:1619:0:0:0,-145.967	0:53:53:1632:0:0:0,-147.147	0:97:96:2858:1:29:0,-254.545
NC_000962	1052908	.	C	T	1518.77	.	AB=0;ABP=0;AC=1;AF=0.047619;AN=21;ANN=T|missense_variant|MODERATE|Rv0943c|Rv0943c|transcript|Rv0943c|protein_coding|1/1|c.829G>A|p.Asp277Asn|829/1041|829/1041|277/346||;AO=61;CIGAR=1X;DP=2235;DPB=2235;DPRA=1.12236;EPP=4.7546;EPPR=29.2238;GTI=0;LEN=1;MEANALT=1;MQM=60;MQMR=60;NS=21;NUMALT=1;ODDS=155.015;PAIRED=0;PAIREDR=0;PAO=0;PQA=0;PQR=0;PRO=0;QA=1800;QR=57193;RO=2174;RPL=44;RPP=28.9612;RPPR=41.3816;RPR=17;RUN=1;SAF=30;SAP=3.0459;SAR=31;SRF=1115;SRP=6.14265;SRR=1059;TYPE=snp	GT:DP:RO:QR:AO:QA:GL	0:58:58:1724:0:0:0,-155.417	0:47:47:1347:0:0:0,-121.487	0:75:75:2203:0:0:0,-198.51	0:45:45:1311:0:0:0,-118.255	0:62:62:1703:0:0:0,-153.513	0:41:41:1117:0:0:0,-100.781	0:53:53:1598:0:0:0,-144.086	0:26:26:716:0:0:0,-64.7027	0:59:59:1711:0:0:0,-154.245	0:50:50:1390:0:0:0,-125.352	0:59:59:1766:0:0:0,-159.197	0:33:33:973:0:0:0,-87.8435	0:72:72:2028:0:0:0,-182.763	0:48:48:1400:0:0:0,-126.26	0:55:55:1574:0:0:0,-141.91	0:50:50:1450:0:0:0,-130.76	0:36:36:1087:0:0:0,-98.1024	0:39:39:1127:0:0:0,-101.689	1:61:0:0:61:1800:-162.248,0	0:54:54:1527:0:0:0,-137.68	0:58:58:1745:0:0:0,-157.307
NC_000962	1053971	.	A	G	1558.97	.	AB=0;ABP=0;AC=1;AF=0.047619;AN=21;ANN=G|synonymous_variant|LOW|Rv0944|Rv0944|transcript|Rv0944|protein_coding|1/1|c.207A>G|p.Leu69Leu|207/477|207/477|69/158||;AO=62;CIGAR=1X;DP=2079;DPB=2079;DPRA=1.22955;EPP=6.51267;EPPR=5.38848;GTI=0;LEN=1;MEANALT=1;MQM=60;MQMR=60;NS=21;NUMALT=1;ODDS=149.32;PAIRED=0;PAIREDR=0;PAO=0;PQA=0;PQR=0;PRO=0;QA=1834;QR=53593;RO=2017;RPL=22;RPP=14.358;RPPR=481.971;RPR=40;RUN=1;SAF=32;SAP=3.15039;SAR=30;SRF=928;SRP=30.9165;SRR=1089;TYPE=snp	GT:DP:RO:QR:AO:QA:GL	0:47:47:1380:0:0:0,-124.46	0:45:45:1330:0:0:0,-119.966	0:61:61:1800:0:0:0,-162.245	0:53:53:1578:0:0:0,-142.273	0:33:33:952:0:0:0,-85.9397	0:41:41:1217:0:0:0,-109.801	1:62:0:0:62:1834:-165.315,0	0:28:28:791:0:0:0,-71.4598	0:48:48:1409:0:0:0,-127.075	0:64:64:1819:0:0:0,-163.958	0:42:42:1294:0:0:0,-116.74	0:34:34:985:0:0:0,-88.9162	0:57:57:1679:0:0:0,-151.361	0:49:49:1429:0:0:0,-128.871	0:47:47:1411:0:0:0,-127.258	0:45:45:1335:0:0:0,-120.419	0:34:34:991:0:0:0,-89.4587	0:42:42:1221:0:0:0,-110.156	0:46:46:1475:0:0:0,-133.03	0:39:39:1226:0:0:0,-110.617	0:57:57:1751:0:0:0,-157.854
NC_000962	1057293	.	G	A	15193.5	.	AB=0;ABP=0;AC=11;AF=0.52381;AN=21;ANN=A|intergenic_region|MODIFIER|pgi-Rv0947c|Rv0946c-Rv0947c|intergenic_region|Rv0946c-Rv0947c|||n.1057293G>A||||||;AO=594;CIGAR=1X;DP=2252;DPB=2252;DPRA=0.871752;EPP=30.0477;EPPR=17.1759;GTI=0;LEN=1;MEANALT=1;MQM=59.9411;MQMR=59.994;NS=21;NUMALT=1;ODDS=153.577;PAIRED=0;PAIREDR=0;PAO=0;PQA=0;PQR=0;PRO=0;QA=17167;QR=40815;RO=1658;RPL=303;RPP=3.53672;RPPR=44.5066;RPR=291;RUN=1;SAF=295;SAP=3.06879;SAR=299;SRF=821;SRP=3.34558;SRR=837;TYPE=snp	GT:DP:RO:QR:AO:QA:GL	1:66:2:44:64:1884:-165.634,0	0:37:37:1024:0:0:0,-92.4188	0:69:69:1808:0:0:0,-162.954	1:57:0:0:57:1723:-155.332,0	1:43:1:13:42:1240:-110.569,0	1:34:0:0:34:928:-83.7714,0	0:61:61:1613:0:0:0,-145.405	1:26:0:0:26:762:-68.8609,0	1:57:0:0:57:1640:-147.834,0	1:61:0:0:61:1730:-155.95,0	0:61:61:1671:0:0:0,-150.637	0:30:30:854:0:0:0,-77.131	1:52:0:0:52:1520:-137.058,0	0:67:67:1611:0:0:0,-145.216	0:44:44:1116:0:0:0,-100.678	0:49:49:1144:0:0:0,-103.179	1:41:0:0:41:1207:-108.899,0	0:55:55:1394:0:0:0,-125.693	0:45:45:1235:0:0:0,-111.408	1:44:0:0:44:1358:-122.496,0	1:53:0:0:53:1663:-149.937,0
NC_000962	1059643	.	G	A	12453.3	.	AB=0;ABP=0;AC=6;AF=0.285714;AN=21;ANN=A|missense_variant|MODERATE|uvrD1|Rv0949|transcript|Rv0949|protein_coding|1/1|c.1384G>A|p.Gly462Ser|1384/2316|1384/2316|462/771||;AO=501;CIGAR=1X;DP=2418;DPB=2418;DPRA=1.07805;EPP=7.17554;EPPR=46.971;GTI=0;LEN=1;MEANALT=1;MQM=60;MQMR=60;NS=21;NUMALT=1;ODDS=100.743;PAIRED=0;PAIREDR=0;PAO=0;PQA=0;PQR=0;PRO=0;QA=14023;QR=47294;RO=1917;RPL=278;RPP=16.1215;RPPR=41.7785;RPR=223;RUN=1;SAF=241;SAP=4.57497;SAR=260;SRF=949;SRP=3.41922;SRR=968;TYPE=snp	GT:DP:RO:QR:AO:QA:GL	0:58:58:1472:0:0:0,-132.716	1:64:0:0:64:1879:-169.361,0	0:65:65:1766:0:0:0,-159.19	0:69:69:1809:0:0:0,-163.051	0:41:41:976:0:0:0,-88.0663	0:43:43:1175:0:0:0,-106.007	1:82:0:0:82:2476:-223.08,0	0:28:28:641:0:0:0,-57.9136	0:51:51:1310:0:0:0,-118.138	0:45:45:1188:0:0:0,-107.169	1:72:0:0:72:2161:-194.73,0	1:39:0:0:39:1150:-103.767,0	0:79:79:1919:0:0:0,-172.932	1:64:0:0:64:1774:-159.898,0	0:50:50:1299:0:0:0,-117.156	0:55:55:1336:0:0:0,-120.469	0:34:34:846:0:0:0,-76.3809	1:38:0:0:38:1175:-106.027,0	0:48:48:1262:0:0:0,-113.829	0:61:61:1569:0:0:0,-141.449	0:67:67:1774:0:0:0,-159.898
NC_000962	1059733	.	A	G	814.401	.	AB=0;ABP=0;AC=1;AF=0.047619;AN=21;ANN=G|missense_variant|MODERATE|uvrD1|Rv0949|transcript|Rv0949|protein_coding|1/1|c.1474A>G|p.Met492Val|1474/2316|1474/2316|492/771||;AO=41;CIGAR=1X;DP=2026;DPB=2026;DPRA=0.826196;EPP=3.06326;EPPR=29.2922;GTI=0;LEN=1;MEANALT=1;MQM=60;MQMR=59.9919;NS=21;NUMALT=1;ODDS=120.347;PAIRED=0;PAIREDR=0;PAO=0;PQA=0;PQR=0;PRO=0;QA=992;QR=53792;RO=1985;RPL=26;RPP=9.41879;RPPR=5.22553;RPR=15;RUN=1;SAF=19;SAP=3.48696;SAR=22;SRF=845;SRP=98.2105;SRR=1140;TYPE=snp	GT:DP:RO:QR:AO:QA:GL	0:52:52:1554:0:0:0,-140.122	0:54:54:1634:0:0:0,-147.317	0:63:63:2024:0:0:0,-182.418	0:66:66:2043:0:0:0,-184.121	0:50:50:1420:0:0:0,-128.058	0:45:45:1374:0:0:0,-123.929	0:61:61:1890:0:0:0,-170.351	0:22:22:676:0:0:0,-61.1341	0:39:39:1120:0:0:0,-101.057	0:36:36:1115:0:0:0,-100.624	0:60:60:1797:0:0:0,-161.979	0:39:39:1198:0:0:0,-108.096	0:50:50:1463:0:0:0,-131.934	0:50:50:1516:0:0:0,-136.707	0:36:36:1112:0:0:0,-100.356	1:41:0:0:41:992:-89.511,0	0:31:31:963:0:0:0,-86.9537	0:39:39:1173:0:0:0,-105.841	0:39:39:1229:0:0:0,-110.893	0:65:65:1968:0:0:0,-177.373	0:55:55:1731:0:0:0,-156.048
NC_000962	1060006	.	G	A	1277.2	.	AB=0;ABP=0;AC=1;AF=0.047619;AN=21;ANN=A|missense_variant|MODERATE|uvrD1|Rv0949|transcript|Rv0949|protein_coding|1/1|c.1747G>A|p.Asp583Asn|1747/2316|1747/2316|583/771||;AO=60;CIGAR=1X;DP=2472;DPB=2472;DPRA=0.942748;EPP=5.32654;EPPR=4.45075;GTI=0;LEN=1;MEANALT=1;MQM=60;MQMR=60;NS=21;NUMALT=1;ODDS=162.452;PAIRED=0;PAIREDR=0;PAO=0;PQA=0;PQR=0;PRO=0;QA=1540;QR=61113;RO=2412;RPL=25;RPP=6.62942;RPPR=9.66876;RPR=35;RUN=1;SAF=19;SAP=20.5268;SAR=41;SRF=1179;SRP=5.63551;SRR=1233;TYPE=snp	GT:DP:RO:QR:AO:QA:GL	0:55:55:1495:0:0:0,-134.798	0:52:52:1427:0:0:0,-128.686	0:85:85:2336:0:0:0,-210.479	0:55:54:1467:1:13:0,-130.981	0:57:57:1560:0:0:0,-140.649	0:43:43:1140:0:0:0,-102.845	0:69:69:1938:0:0:0,-174.668	0:36:36:922:0:0:0,-83.222	0:61:61:1601:0:0:0,-144.333	1:59:0:0:59:1527:-137.669,0	0:56:56:1517:0:0:0,-136.779	0:49:49:1347:0:0:0,-121.487	0:56:56:1505:0:0:0,-135.697	0:58:58:1511:0:0:0,-136.232	0:58:58:1552:0:0:0,-139.93	0:54:54:1392:0:0:0,-125.522	0:49:49:1194:0:0:0,-107.693	0:48:48:1243:0:0:0,-112.114	0:59:59:1633:0:0:0,-147.224	0:51:51:1456:0:0:0,-131.301	0:61:61:1653:0:0:0,-149.015
NC_000962	1066921	.	G	T	2173.96	.	AB=0;ABP=0;AC=1;AF=0.047619;AN=21;ANN=T|missense_variant|MODERATE|Rv0955|Rv0955|transcript|Rv0955|protein_coding|1/1|c.844G>T|p.Ala282Ser|844/1368|844/1368|282/455||;AO=104;CIGAR=1X;DP=2323;DPB=2323;DPRA=1.00015;EPP=3.76196;EPPR=7.15227;GTI=0;LEN=1;MEANALT=1.33333;MQM=60;MQMR=59.9874;NS=21;NUMALT=1;ODDS=100.094;PAIRED=0;PAIREDR=0;PAO=0;PQA=0;PQR=0;PRO=0;QA=2601;QR=53857;RO=2215;RPL=59;RPP=7.10269;RPPR=3.5289;RPR=45;RUN=1;SAF=48;SAP=4.34659;SAR=56;SRF=1044;SRP=18.8223;SRR=1171;TYPE=snp	GT:DP:RO:QR:AO:QA:GL	0:47:47:1171:0:0:0,-105.628	0:56:56:1442:0:0:0,-130.017	0:82:82:1999:0:0:0,-180.12	0:63:63:1618:0:0:0,-145.853	0:39:39:978:0:0:0,-88.2544	0:45:45:1096:0:0:0,-98.8676	0:62:62:1621:0:0:0,-146.125	0:17:17:394:0:0:0,-35.6878	0:68:68:1617:0:0:0,-145.744	0:41:41:1064:0:0:0,-96.0025	0:65:65:1641:0:0:0,-147.92	0:45:45:1085:0:0:0,-97.8784	0:56:56:1392:0:0:0,-125.509	0:57:57:1339:0:0:0,-120.726	1:50:2:50:44:1160:-99.9132,0	0:65:65:1582:0:0:0,-142.606	0:38:38:867:0:0:0,-78.2492	0:49:49:1183:0:0:0,-106.699	0:45:45:1102:0:0:0,-99.4103	0:51:51:1274:0:0:0,-114.889	0:61:60:1454:1:25:0,-128.574
NC_000962	1068462	.	G	A	2097.56	.	AB=0;ABP=0;AC=1;AF=0.047619;AN=21;ANN=A|synonymous_variant|LOW|purH|Rv0957|transcript|Rv0957|protein_coding|1/1|c.258G>A|p.Leu86Leu|258/1572|258/1572|86/523||;AO=95;CIGAR=1X;DP=2026;DPB=2026;DPRA=0.959347;EPP=5.77607;EPPR=3.0654;GTI=0;LEN=1;MEANALT=1;MQM=60;MQMR=60;NS=21;NUMALT=1;ODDS=108.93;PAIRED=0;PAIREDR=0;PAO=0;PQA=0;PQR=0;PRO=0;QA=2459;QR=51655;RO=1931;RPL=34;RPP=19.6735;RPPR=68.3243;RPR=61;RUN=1;SAF=57;SAP=11.2619;SAR=38;SRF=1001;SRP=8.67907;SRR=930;TYPE=snp	GT:DP:RO:QR:AO:QA:GL	0:46:46:1396:0:0:0,-125.911	0:37:37:1121:0:0:0,-101.163	0:51:51:1545:0:0:0,-139.317	0:47:47:1356:0:0:0,-122.299	1:36:0:0:36:1043:-94.1351,0	0:50:50:1537:0:0:0,-138.595	0:58:58:1697:0:0:0,-152.986	0:16:16:453:0:0:0,-41.0464	0:63:63:1970:0:0:0,-177.562	0:51:51:1485:0:0:0,-133.91	0:48:48:1470:0:0:0,-132.57	0:42:42:1296:0:0:0,-116.91	0:58:58:1683:0:0:0,-151.725	0:48:48:1409:0:0:0,-127.074	0:53:53:1533:0:0:0,-138.228	0:52:52:1552:0:0:0,-139.941	0:37:37:1106:0:0:0,-99.8145	0:35:35:1042:0:0:0,-94.0539	0:38:38:1164:0:0:0,-105.037	0:35:35:1068:0:0:0,-96.393	0:39:39:1124:0:0:0,-101.425
NC_000962	1077920	.	G	T	5886.43	.	AB=0;ABP=0;AC=4;AF=0.190476;AN=21;ANN=T|upstream_gene_variant|MODIFIER|Rv0966c|Rv0966c|transcript|Rv0966c|protein_coding||c.-85C>A|||||85|,T|upstream_gene_variant|MODIFIER|csoR|Rv0967|transcript|Rv0967|protein_coding||c.-55G>T|||||55|,T|intergenic_region|MODIFIER|Rv0966c-csoR|Rv0966c-Rv0967|intergenic_region|Rv0966c-Rv0967|||n.1077920G>T||||||;AO=257;CIGAR=1X;DP=2441;DPB=2441;DPRA=0.869421;EPP=3.22153;EPPR=5.81217;GTI=0;LEN=1;MEANALT=1.4;MQM=59.9105;MQMR=59.9945;NS=21;NUMALT=1;ODDS=174.867;PAIRED=0;PAIREDR=0;PAO=0;PQA=0;PQR=0;PRO=0;QA=6723;QR=54626;RO=2177;RPL=153;RPP=23.2971;RPPR=21.189;RPR=104;RUN=1;SAF=142;SAP=9.16985;SAR=115;SRF=1071;SRP=4.23219;SRR=1106;TYPE=snp	GT:DP:RO:QR:AO:QA:GL	0:55:55:1471:0:0:0,-132.637	1:46:0:0:46:1273:-114.825,0	0:75:75:1971:0:0:0,-177.625	0:54:54:1405:0:0:0,-126.694	0:44:44:1176:0:0:0,-106.091	0:41:41:1016:0:0:0,-91.6766	0:64:64:1751:0:0:0,-157.834	0:41:41:1041:0:0:0,-93.9346	0:60:60:1628:0:0:0,-146.763	0:65:65:1688:0:0:0,-152.153	1:46:0:0:41:1054:-95.0036,0	1:39:0:0:38:1024:-92.3358,0	0:73:72:1908:0:0:0,-171.838	1:62:0:0:62:1692:-152.515,0	0:47:47:1238:0:0:0,-111.669	0:59:59:1559:0:0:0,-140.554	0:48:48:1245:0:0:0,-112.292	0:65:65:1773:0:0:0,-159.81	0:53:53:1425:0:0:0,-128.5	0:58:58:1576:0:0:0,-142.087	0:62:62:1619:0:0:0,-145.949
NC_000962	1080441	.	G	A	2259.62	.	AB=0;ABP=0;AC=1;AF=0.047619;AN=21;ANN=A|missense_variant|MODERATE|ctpV|Rv0969|transcript|Rv0969|protein_coding|1/1|c.1699G>A|p.Glu567Lys|1699/2313|1699/2313|567/770||;AO=102;CIGAR=1X;DP=1897;DPB=1897;DPRA=1.10808;EPP=13.3141;EPPR=18.4574;GTI=0;LEN=1;MEANALT=1;MQM=60;MQMR=59.9967;NS=21;NUMALT=1;ODDS=123.229;PAIRED=0;PAIREDR=0;PAO=0;PQA=0;PQR=0;PRO=0;QA=2658;QR=47992;RO=1795;RPL=32;RPP=33.7515;RPPR=238.281;RPR=70;RUN=1;SAF=54;SAP=3.7767;SAR=48;SRF=945;SRP=13.9281;SRR=850;TYPE=snp	GT:DP:RO:QR:AO:QA:GL	0:44:44:1331:0:0:0,-120.061	0:58:58:1795:0:0:0,-161.815	0:57:57:1767:0:0:0,-159.296	0:42:42:1235:0:0:0,-111.414	0:45:45:1196:0:0:0,-107.885	0:42:42:1139:0:0:0,-102.762	0:46:46:1381:0:0:0,-124.561	0:19:19:551:0:0:0,-49.8694	0:56:56:1647:0:0:0,-148.482	0:39:39:1192:0:0:0,-107.558	0:36:36:1060:0:0:0,-95.6714	0:23:23:660:0:0:0,-59.6745	0:30:30:935:0:0:0,-84.437	0:42:42:1281:0:0:0,-115.56	1:40:0:0:40:1170:-105.555,0	0:39:39:1163:0:0:0,-104.937	0:30:30:866:0:0:0,-78.2113	0:60:60:1835:0:0:0,-165.408	0:35:35:1126:0:0:0,-101.628	0:42:42:1249:0:0:0,-112.677	0:58:58:1735:0:0:0,-156.409
NC_000962	1081426	.	C	T	2444.25	.	AB=0;ABP=0;AC=1;AF=0.047619;AN=21;ANN=T|synonymous_variant|LOW|Rv0970|Rv0970|transcript|Rv0970|protein_coding|1/1|c.375C>T|p.Thr125Thr|375/633|375/633|125/210||;AO=95;CIGAR=1X;DP=2344;DPB=2344;DPRA=1.70819;EPP=5.77607;EPPR=356.418;GTI=0;LEN=1;MEANALT=1;MQM=60;MQMR=59.988;NS=21;NUMALT=1;ODDS=173.976;PAIRED=0;PAIREDR=0;PAO=0;PQA=0;PQR=0;PRO=0;QA=2888;QR=58424;RO=2249;RPL=42;RPP=5.77607;RPPR=64.8128;RPR=53;RUN=1;SAF=35;SAP=17.2963;SAR=60;SRF=921;SRP=162.949;SRR=1328;TYPE=snp	GT:DP:RO:QR:AO:QA:GL	0:49:49:1428:0:0:0,-128.776	0:53:53:1461:0:0:0,-131.736	0:63:63:1783:0:0:0,-160.723	0:51:51:1477:0:0:0,-133.165	0:40:40:1125:0:0:0,-101.51	0:38:38:1081:0:0:0,-97.5533	0:54:54:1519:0:0:0,-136.963	0:49:49:1363:0:0:0,-122.914	0:61:61:1765:0:0:0,-159.101	1:96:1:13:95:2888:-258.857,0	0:72:72:1979:0:0:0,-178.346	0:36:36:990:0:0:0,-89.3484	0:55:55:1453:0:0:0,-131.012	0:46:46:1318:0:0:0,-118.882	0:49:49:1380:0:0:0,-124.446	0:56:56:1594:0:0:0,-143.708	0:42:42:1153:0:0:0,-104.023	0:63:63:1856:0:0:0,-167.287	0:41:41:1177:0:0:0,-106.196	0:55:55:1612:0:0:0,-145.335	0:61:61:1761:0:0:0,-158.743
NC_000962	1083645	.	G	T	991.6	.	AB=0;ABP=0;AC=1;AF=0.047619;AN=21;ANN=T|missense_variant|MODERATE|fadE12|Rv0972c|transcript|Rv0972c|protein_coding|1/1|c.106C>A|p.Arg36Ser|106/1167|106/1167|36/388||,T|downstream_gene_variant|MODIFIER|accA2|Rv0973c|transcript|Rv0973c|protein_coding||c.*102C>A|||||102|;AO=38;CIGAR=1X;DP=2283;DPB=2283;DPRA=0.67706;EPP=6.66752;EPPR=25.3676;GTI=0;LEN=1;MEANALT=1;MQM=60;MQMR=60;NS=21;NUMALT=1;ODDS=197.143;PAIRED=0;PAIREDR=0;PAO=0;PQA=0;PQR=0;PRO=0;QA=1199;QR=60023;RO=2244;RPL=21;RPP=3.9246;RPPR=70.4537;RPR=17;RUN=1;SAF=16;SAP=5.06748;SAR=22;SRF=1032;SRP=34.3631;SRR=1212;TYPE=snp	GT:DP:RO:QR:AO:QA:GL	0:40:40:1234:0:0:0,-111.342	0:50:50:1464:0:0:0,-132.022	0:58:58:1709:0:0:0,-154.07	0:56:56:1675:0:0:0,-151.014	0:37:37:1093:0:0:0,-98.6446	1:38:0:0:38:1199:-108.194,0	0:63:62:1841:0:0:0,-165.825	0:43:43:1216:0:0:0,-109.707	0:54:54:1630:0:0:0,-146.966	0:56:56:1699:0:0:0,-153.178	0:52:52:1584:0:0:0,-142.829	0:45:45:1340:0:0:0,-120.87	0:61:61:1825:0:0:0,-164.51	0:61:61:1814:0:0:0,-163.518	0:44:44:1350:0:0:0,-121.773	0:67:67:1994:0:0:0,-179.719	0:39:39:1124:0:0:0,-101.428	0:67:67:1963:0:0:0,-176.925	0:54:54:1662:0:0:0,-149.847	0:41:41:1208:0:0:0,-108.994	0:66:66:2014:0:0:0,-181.517
NC_000962	1086544	.	G	A	8178.16	.	AB=0;ABP=0;AC=4;AF=0.190476;AN=21;ANN=A|missense_variant|MODERATE|accD2|Rv0974c|transcript|Rv0974c|protein_coding|1/1|c.802C>T|p.Pro268Ser|802/1590|802/1590|268/529||;AO=321;CIGAR=1X;DP=2617;DPB=2617;DPRA=1.02453;EPP=6.58883;EPPR=13.2486;GTI=0;LEN=1;MEANALT=1.2;MQM=59.9439;MQMR=59.9996;NS=21;NUMALT=1;ODDS=152.308;PAIRED=0;PAIREDR=0;PAO=0;PQA=0;PQR=0;PRO=0;QA=9284;QR=58149;RO=2294;RPL=160;RPP=3.01706;RPPR=5.19124;RPR=161;RUN=1;SAF=161;SAP=3.01706;SAR=160;SRF=1170;SRP=5.01328;SRR=1124;TYPE=snp	GT:DP:RO:QR:AO:QA:GL	0:72:72:1933:0:0:0,-174.207	1:58:0:0:58:1813:-163.433,0	0:89:89:2449:0:0:0,-220.635	0:61:61:1706:0:0:0,-153.782	0:64:64:1767:0:0:0,-159.273	0:43:43:1052:0:0:0,-94.9093	0:63:63:1712:0:0:0,-154.324	0:28:28:704:0:0:0,-63.604	0:62:62:1617:0:0:0,-145.769	0:77:77:2093:0:0:0,-188.603	1:45:1:25:44:1356:-119.811,0	1:53:1:13:50:1626:-145.29,0	0:79:79:2052:0:0:0,-184.907	1:61:1:13:60:1873:-167.53,0	0:62:62:1706:0:0:0,-153.783	0:58:58:1535:0:0:0,-138.389	0:44:44:1202:0:0:0,-108.424	0:83:83:2233:0:0:0,-201.196	0:56:56:1562:0:0:0,-140.823	0:45:45:1244:0:0:0,-112.217	0:56:56:1555:0:0:0,-140.193
NC_000962	1090329	.	C	T	16069.4	.	AB=0;ABP=0;AC=11;AF=0.52381;AN=21;ANN=T|upstream_gene_variant|MODIFIER|PE_PGRS16|Rv0977|transcript|Rv0977|protein_coding||c.-44C>T|||||44|,T|intergenic_region|MODIFIER|Rv0976c-PE_PGRS16|Rv0976c-Rv0977|intergenic_region|Rv0976c-Rv0977|||n.1090329C>T||||||;AO=705;CIGAR=1X;DP=2691;DPB=2691;DPRA=0.841503;EPP=4.36863;EPPR=17.723;GTI=0;LEN=1;MEANALT=1;MQM=59.9631;MQMR=59.9935;NS=21;NUMALT=1;ODDS=128.886;PAIRED=0;PAIREDR=0;PAO=0;PQA=0;PQR=0;PRO=0;QA=19043;QR=51825;RO=1986;RPL=604;RPP=782.304;RPPR=2352.88;RPR=101;RUN=1;SAF=351;SAP=3.03802;SAR=354;SRF=951;SRP=10.7253;SRR=1035;TYPE=snp	GT:DP:RO:QR:AO:QA:GL	1:63:0:0:63:1760:-158.648,0	0:47:47:1400:0:0:0,-126.268	0:91:91:2818:0:0:0,-253.863	1:61:0:0:61:1687:-152.075,0	1:44:0:0:44:1138:-102.666,0	1:48:0:0:48:1290:-116.351,0	0:55:55:1705:0:0:0,-153.71	1:27:0:0:27:715:-64.6074,0	1:66:0:0:66:1894:-170.714,0	1:97:0:0:97:2655:-239.183,0	0:77:77:2369:0:0:0,-213.463	0:48:48:1506:0:0:0,-135.811	1:72:0:0:72:1863:-167.893,0	0:52:51:1596:1:25:0,-141.413	0:51:51:1531:0:0:0,-138.052	0:45:45:1334:0:0:0,-120.329	1:40:0:0:40:1137:-102.589,0	0:119:119:3638:0:0:0,-327.631	0:44:44:1336:0:0:0,-120.512	1:42:0:0:42:1179:-106.369,0	1:57:0:0:57:1612:-145.336,0
NC_000962	1098535	.	A	C	2679.37	.	AB=0;ABP=0;AC=1;AF=0.047619;AN=21;ANN=C|missense_variant|MODERATE|mprB|Rv0982|transcript|Rv0982|protein_coding|1/1|c.1028A>C|p.Glu343Ala|1028/1515|1028/1515|343/504||;AO=122;CIGAR=1X;DP=2532;DPB=2532;DPRA=0.987137;EPP=4.14943;EPPR=33.5154;GTI=0;LEN=1;MEANALT=1;MQM=60;MQMR=60;NS=21;NUMALT=1;ODDS=127.6;PAIRED=0;PAIREDR=0;PAO=0;PQA=0;PQR=0;PRO=0;QA=3082;QR=59941;RO=2410;RPL=68;RPP=6.49889;RPPR=36.2257;RPR=54;RUN=1;SAF=61;SAP=3.0103;SAR=61;SRF=1174;SRP=6.47384;SRR=1236;TYPE=snp	GT:DP:RO:QR:AO:QA:GL	0:66:66:1580:0:0:0,-142.417	0:53:53:1395:0:0:0,-125.791	0:76:76:1966:0:0:0,-177.171	0:52:52:1402:0:0:0,-126.429	1:43:0:0:43:1186:-106.997,0	0:41:41:1039:0:0:0,-93.7482	0:53:53:1465:0:0:0,-132.098	0:21:21:539:0:0:0,-48.7595	0:60:60:1593:0:0:0,-143.603	0:71:71:1807:0:0:0,-162.859	0:62:62:1549:0:0:0,-139.634	0:52:52:1385:0:0:0,-124.897	0:58:58:1454:0:0:0,-131.094	0:45:45:1214:0:0:0,-109.512	0:57:57:1426:0:0:0,-128.575	0:59:59:1578:0:0:0,-142.258	0:50:50:1260:0:0:0,-113.634	0:64:64:1647:0:0:0,-148.462	0:58:58:1490:0:0:0,-134.332	0:43:43:1129:0:0:0,-101.853	0:62:62:1655:0:0:0,-149.19
NC_000962	1104133	.	C	G	1129.65	.	AB=0;ABP=0;AC=1;AF=0.047619;AN=21;ANN=G|missense_variant|MODERATE|Rv0987|Rv0987|transcript|Rv0987|protein_coding|1/1|c.1592C>G|p.Thr531Ser|1592/2568|1592/2568|531/855||;AO=50;CIGAR=1X;DP=2561;DPB=2561;DPRA=0.829016;EPP=3.0103;EPPR=17.4012;GTI=0;LEN=1;MEANALT=1;MQM=60;MQMR=60;NS=21;NUMALT=1;ODDS=151.417;PAIRED=0;PAIREDR=0;PAO=0;PQA=0;PQR=0;PRO=0;QA=1379;QR=65421;RO=2511;RPL=27;RPP=3.70517;RPPR=3.73758;RPR=23;RUN=1;SAF=26;SAP=3.18402;SAR=24;SRF=1262;SRP=3.15645;SRR=1249;TYPE=snp	GT:DP:RO:QR:AO:QA:GL	0:83:83:2339:0:0:0,-210.75	0:37:37:1031:0:0:0,-93.0488	0:42:42:1175:0:0:0,-106.009	0:72:72:2084:0:0:0,-187.805	0:56:56:1497:0:0:0,-134.973	1:52:2:37:50:1379:-120.85,0	0:89:89:2556:0:0:0,-230.277	0:62:62:1552:0:0:0,-139.914	0:73:73:2013:0:0:0,-181.409	0:58:58:1654:0:0:0,-149.108	0:32:32:873:0:0:0,-78.8245	0:50:50:1421:0:0:0,-128.151	0:79:79:2212:0:0:0,-199.321	0:34:34:937:0:0:0,-84.5888	0:58:58:1706:0:0:0,-153.799	0:88:88:2503:0:0:0,-225.502	0:40:40:1179:0:0:0,-106.376	0:67:67:1935:0:0:0,-174.402	0:44:44:1267:0:0:0,-114.295	0:69:69:2000:0:0:0,-180.25	0:85:85:2466:0:0:0,-222.185
NC_000962	1115667	.	G	A	1121.13	.	AB=0;ABP=0;AC=1;AF=0.047619;AN=21;ANN=A|missense_variant|MODERATE|Rv0998|Rv0998|transcript|Rv0998|protein_coding|1/1|c.920G>A|p.Gly307Asp|920/1002|920/1002|307/333||,A|upstream_gene_variant|MODIFIER|Rv0999|Rv0999|transcript|Rv0999|protein_coding||c.-100G>A|||||100|;AO=55;CIGAR=1X;DP=2221;DPB=2221;DPRA=1.01611;EPP=3.36563;EPPR=10.4318;GTI=0;LEN=1;MEANALT=1;MQM=60;MQMR=60;NS=21;NUMALT=1;ODDS=119.361;PAIRED=0;PAIREDR=0;PAO=0;PQA=0;PQR=0;PRO=0;QA=1357;QR=52110;RO=2164;RPL=37;RPP=17.2631;RPPR=109.653;RPR=18;RUN=1;SAF=31;SAP=4.94488;SAR=24;SRF=1154;SRP=23.8179;SRR=1010;TYPE=snp	GT:DP:RO:QR:AO:QA:GL	0:51:51:1221:0:0:0,-110.117	0:54:54:1280:0:0:0,-115.425	0:71:71:1742:0:0:0,-157.005	0:61:60:1433:0:0:0,-129.093	0:42:42:952:0:0:0,-85.8953	0:39:39:831:0:0:0,-74.9944	0:53:53:1332:0:0:0,-120.115	0:27:27:605:0:0:0,-54.6711	0:56:55:1331:1:12:0,-118.818	0:35:35:855:0:0:0,-77.179	0:52:52:1351:0:0:0,-121.835	0:38:38:935:0:0:0,-84.3843	0:64:64:1459:0:0:0,-131.524	0:47:47:1162:0:0:0,-104.818	0:51:50:1184:0:0:0,-106.641	0:54:54:1403:0:0:0,-126.512	1:54:0:0:54:1345:-121.283,0	0:31:31:830:0:0:0,-74.9552	0:49:49:1216:0:0:0,-109.673	0:56:56:1331:0:0:0,-120.01	0:63:63:1505:0:0:0,-135.671
NC_000962	1120341	.	G	C	576.113	.	AB=0;ABP=0;AC=1;AF=0.047619;AN=21;ANN=C|missense_variant|MODERATE|Rv1003|Rv1003|transcript|Rv1003|protein_coding|1/1|c.320G>C|p.Gly107Ala|320/858|320/858|107/285||;AO=31;CIGAR=1X;DP=2254;DPB=2254;DPRA=0.557805;EPP=4.76149;EPPR=4.49604;GTI=0;LEN=1;MEANALT=1;MQM=59.9677;MQMR=60;NS=21;NUMALT=1;ODDS=132.655;PAIRED=0;PAIREDR=0;PAO=0;PQA=0;PQR=0;PRO=0;QA=752;QR=57615;RO=2223;RPL=11;RPP=8.68415;RPPR=16.8431;RPR=20;RUN=1;SAF=15;SAP=3.08035;SAR=16;SRF=1110;SRP=3.01909;SRR=1113;TYPE=snp	GT:DP:RO:QR:AO:QA:GL	0:56:56:1555:0:0:0,-140.2	0:53:53:1524:0:0:0,-137.409	0:80:80:2391:0:0:0,-215.424	0:71:71:2067:0:0:0,-186.257	0:37:37:1038:0:0:0,-93.6781	1:31:0:0:31:752:-67.9109,0	0:47:47:1309:0:0:0,-118.062	0:20:20:522:0:0:0,-47.2344	0:58:58:1645:0:0:0,-148.296	0:55:55:1615:0:0:0,-145.601	0:47:47:1317:0:0:0,-118.784	0:37:37:1010:0:0:0,-91.1514	0:58:58:1617:0:0:0,-145.768	0:56:56:1573:0:0:0,-141.818	0:47:47:1326:0:0:0,-119.584	0:36:36:943:0:0:0,-85.1173	0:35:35:999:0:0:0,-90.1712	0:78:78:2186:0:0:0,-196.964	0:43:43:1235:0:0:0,-111.402	0:54:54:1498:0:0:0,-135.068	0:46:46:1229:0:0:0,-110.85
NC_000962	1129440	.	A	G	1987.31	.	AB=0;ABP=0;AC=1;AF=0.047619;AN=21;ANN=G|missense_variant|MODERATE|ksgA|Rv1010|transcript|Rv1010|protein_coding|1/1|c.289A>G|p.Thr97Ala|289/954|289/954|97/317||;AO=94;CIGAR=1X;DP=2117;DPB=2117;DPRA=1.00068;EPP=3.37991;EPPR=3.32051;GTI=0;LEN=1;MEANALT=1;MQM=60;MQMR=59.9995;NS=21;NUMALT=1;ODDS=127.086;PAIRED=0;PAIREDR=0;PAO=0;PQA=0;PQR=0;PRO=0;QA=2376;QR=55277;RO=2023;RPL=42;RPP=5.32038;RPPR=17.704;RPR=52;RUN=1;SAF=61;SAP=21.1213;SAR=33;SRF=1135;SRP=68.4969;SRR=888;TYPE=snp	GT:DP:RO:QR:AO:QA:GL	0:50:50:1590:0:0:0,-143.368	0:48:48:1494:0:0:0,-134.731	0:87:87:2763:0:0:0,-248.909	0:54:54:1663:0:0:0,-149.931	0:35:35:1079:0:0:0,-97.3869	0:34:34:1006:0:0:0,-90.8115	0:41:41:1256:0:0:0,-113.307	0:24:24:748:0:0:0,-67.6158	0:47:47:1417:0:0:0,-127.796	0:52:52:1630:0:0:0,-146.967	0:50:50:1593:0:0:0,-143.636	0:44:44:1311:0:0:0,-118.255	0:63:61:1915:2:46:0,-168.239	0:51:51:1595:0:0:0,-143.819	1:39:0:0:39:1058:-95.4727,0	0:41:41:1256:0:0:0,-113.314	0:31:31:930:0:0:0,-83.9788	0:64:64:2012:0:0:0,-181.34	0:40:40:1256:0:0:0,-113.319	0:38:38:1181:0:0:0,-106.563	0:58:58:1830:0:0:0,-164.967
NC_000962	1130691	.	C	T	1126.78	.	AB=0;ABP=0;AC=1;AF=0.047619;AN=21;ANN=T|synonymous_variant|LOW|ispE|Rv1011|transcript|Rv1011|protein_coding|1/1|c.501C>T|p.Thr167Thr|501/921|501/921|167/306||;AO=50;CIGAR=1X;DP=2173;DPB=2173;DPRA=0.942063;EPP=3.18402;EPPR=4.26327;GTI=0;LEN=1;MEANALT=1;MQM=60;MQMR=59.9859;NS=21;NUMALT=1;ODDS=135.17;PAIRED=0;PAIREDR=0;PAO=0;PQA=0;PQR=0;PRO=0;QA=1337;QR=54376;RO=2123;RPL=31;RPP=9.26414;RPPR=287.08;RPR=19;RUN=1;SAF=25;SAP=3.0103;SAR=25;SRF=1139;SRP=27.5838;SRR=984;TYPE=snp	GT:DP:RO:QR:AO:QA:GL	0:54:54:1422:0:0:0,-128.212	0:33:33:966:0:0:0,-87.2111	0:53:53:1534:0:0:0,-138.308	0:44:44:1241:0:0:0,-111.944	0:37:37:920:0:0:0,-83.0319	0:42:42:1123:0:0:0,-101.318	0:52:52:1500:0:0:0,-135.252	0:20:20:544:0:0:0,-49.2239	0:59:59:1602:0:0:0,-144.414	0:52:52:1446:0:0:0,-130.39	0:39:39:1071:0:0:0,-96.6299	0:47:47:1311:0:0:0,-118.239	0:47:47:1291:0:0:0,-116.439	0:55:55:1545:0:0:0,-139.281	0:46:46:1303:0:0:0,-117.518	0:47:47:1307:0:0:0,-117.879	0:48:48:1359:0:0:0,-122.558	1:50:0:0:50:1337:-120.571,0	0:35:35:970:0:0:0,-87.5634	0:30:30:864:0:0:0,-78.0296	0:63:63:1777:0:0:0,-160.177
NC_000962	1135525	.	T	C	813.664	.	AB=0;ABP=0;AC=1;AF=0.047619;AN=21;ANN=C|synonymous_variant|LOW|prsA|Rv1017c|transcript|Rv1017c|protein_coding|1/1|c.957A>G|p.Thr319Thr|957/981|957/981|319/326||,C|upstream_gene_variant|MODIFIER|lpqT|Rv1016c|transcript|Rv1016c|protein_coding||c.-60A>G|||||60|;AO=41;CIGAR=1X;DP=2231;DPB=2231;DPRA=0.810224;EPP=5.60547;EPPR=17.7684;GTI=0;LEN=1;MEANALT=1;MQM=60;MQMR=59.9954;NS=21;NUMALT=1;ODDS=176.81;PAIRED=0;PAIREDR=0;PAO=0;PQA=0;PQR=0;PRO=0;QA=1023;QR=59112;RO=2190;RPL=25;RPP=7.30028;RPPR=311.74;RPR=16;RUN=1;SAF=23;SAP=4.33437;SAR=18;SRF=1362;SRP=285.754;SRR=828;TYPE=snp	GT:DP:RO:QR:AO:QA:GL	0:62:62:1760:0:0:0,-158.648	0:47:47:1441:0:0:0,-129.957	0:78:78:2369:0:0:0,-213.454	0:50:50:1458:0:0:0,-131.481	0:49:48:1432:1:25:0,-126.644	0:39:39:1236:0:0:0,-111.514	0:64:64:1924:0:0:0,-173.402	0:29:29:852:0:0:0,-76.9595	0:60:60:1765:0:0:0,-159.101	0:50:50:1590:0:0:0,-143.373	0:55:55:1682:0:0:0,-151.645	0:62:62:1765:0:0:0,-159.095	0:66:66:1963:0:0:0,-176.922	0:67:67:2004:0:0:0,-180.608	0:44:44:1301:0:0:0,-117.357	0:65:65:1948:0:0:0,-175.575	0:43:43:1339:0:0:0,-120.788	1:40:0:0:40:998:-90.0493,0	0:57:57:1703:0:0:0,-153.529	0:54:54:1688:0:0:0,-152.189	0:54:54:1588:0:0:0,-143.172
NC_000962	1146070	.	C	T	1237.62	.	AB=0;ABP=0;AC=1;AF=0.047619;AN=21;ANN=T|synonymous_variant|LOW|Rv1024|Rv1024|transcript|Rv1024|protein_coding|1/1|c.213C>T|p.Arg71Arg|213/687|213/687|71/228||;AO=52;CIGAR=1X;DP=2394;DPB=2394;DPRA=0.88813;EPP=5.68288;EPPR=4.97223;GTI=0;LEN=1;MEANALT=1;MQM=60;MQMR=59.9953;NS=21;NUMALT=1;ODDS=107.239;PAIRED=0;PAIREDR=0;PAO=0;PQA=0;PQR=0;PRO=0;QA=1477;QR=61815;RO=2342;RPL=16;RPP=19.7139;RPPR=128.574;RPR=36;RUN=1;SAF=24;SAP=3.67845;SAR=28;SRF=1221;SRP=12.2822;SRR=1121;TYPE=snp	GT:DP:RO:QR:AO:QA:GL	1:52:0:0:52:1477:-133.185,0	0:49:49:1484:0:0:0,-133.83	0:78:78:2257:0:0:0,-203.364	0:48:48:1430:0:0:0,-128.965	0:52:52:1468:0:0:0,-132.373	0:38:38:1044:0:0:0,-94.2137	0:78:78:2337:0:0:0,-210.57	0:19:19:575:0:0:0,-52.0415	0:50:50:1454:0:0:0,-131.123	0:77:77:2242:0:0:0,-202.015	0:56:56:1642:0:0:0,-148.042	0:36:36:1042:0:0:0,-94.0464	0:68:68:2043:0:0:0,-184.113	0:53:53:1568:0:0:0,-141.381	0:48:48:1397:0:0:0,-125.995	0:44:44:1287:0:0:0,-116.094	0:37:37:1104:0:0:0,-99.6269	0:56:56:1645:0:0:0,-148.297	0:49:49:1471:0:0:0,-132.658	0:41:41:1258:0:0:0,-113.494	0:51:51:1531:0:0:0,-138.052
NC_000962	1151304	.	C	A	22522.4	.	AB=0;ABP=0;AC=12;AF=0.571429;AN=21;ANN=A|missense_variant|MODERATE|kdpD|Rv1028c|transcript|Rv1028c|protein_coding|1/1|c.383G>T|p.Arg128Leu|383/2583|383/2583|128/860||;AO=898;CIGAR=1X;DP=2527;DPB=2527;DPRA=0.962133;EPP=7.69178;EPPR=15.5835;GTI=0;LEN=1;MEANALT=1.26667;MQM=60;MQMR=60;NS=21;NUMALT=1;ODDS=212.849;PAIRED=0;PAIREDR=0;PAO=0;PQA=0;PQR=0;PRO=0;QA=25234;QR=41485;RO=1625;RPL=457;RPP=3.62934;RPPR=50.7439;RPR=441;RUN=1;SAF=410;SAP=17.7221;SAR=488;SRF=788;SRP=6.21873;SRR=837;TYPE=snp	GT:DP:RO:QR:AO:QA:GL	1:56:0:0:56:1681:-151.545,0	0:52:52:1520:0:0:0,-137.066	0:82:82:2338:0:0:0,-210.663	1:68:0:0:68:1998:-180.071,0	1:48:0:0:48:1405:-126.713,0	1:36:0:0:35:1114:-100.207,0	0:63:63:1802:0:0:0,-162.429	1:47:0:0:47:1353:-122.033,0	1:68:0:0:67:2012:-181.251,0	1:63:0:0:62:1816:-163.608,0	0:55:55:1584:0:0:0,-142.821	0:45:45:1318:0:0:0,-118.888	1:53:0:0:53:1510:-136.157,0	0:45:45:1265:0:0:0,-114.107	1:51:0:0:50:1433:-129.144,0	0:66:66:1992:0:0:0,-179.533	1:44:0:0:44:1346:-121.412,0	0:54:54:1575:0:0:0,-142.008	0:42:42:1187:0:0:0,-107.086	1:66:0:0:66:1964:-177.016,0	1:63:0:0:63:1866:-168.192,0
NC_000962	1155645	.	G	A	875.292	.	AB=0;ABP=0;AC=1;AF=0.047619;AN=21;ANN=A|missense_variant|MODERATE|kdpB|Rv1030|transcript|Rv1030|protein_coding|1/1|c.1922G>A|p.Arg641Lys|1922/2130|1922/2130|641/709||;AO=44;CIGAR=1X;DP=1828;DPB=1828;DPRA=1.00953;EPP=6.16881;EPPR=147.048;GTI=0;LEN=1;MEANALT=1;MQM=60;MQMR=60;NS=21;NUMALT=1;ODDS=133.072;PAIRED=0;PAIREDR=0;PAO=0;PQA=0;PQR=0;PRO=0;QA=1077;QR=45480;RO=1784;RPL=17;RPP=7.94546;RPPR=34.1704;RPR=27;RUN=1;SAF=17;SAP=7.94546;SAR=27;SRF=626;SRP=347.505;SRR=1158;TYPE=snp	GT:DP:RO:QR:AO:QA:GL	0:48:48:1298:0:0:0,-117.071	0:39:39:1129:0:0:0,-101.877	0:74:74:2035:0:0:0,-183.39	0:67:67:1773:0:0:0,-159.807	0:39:39:1050:0:0:0,-94.7528	0:34:34:923:0:0:0,-83.324	0:58:58:1693:0:0:0,-152.631	0:32:32:840:0:0:0,-75.8538	0:49:49:1367:0:0:0,-123.277	0:29:29:721:0:0:0,-65.1237	0:40:40:1087:0:0:0,-98.0869	0:22:22:625:0:0:0,-56.5222	0:58:58:1537:0:0:0,-138.566	0:47:47:1341:0:0:0,-120.952	0:33:33:834:0:0:0,-75.2922	0:45:45:1148:0:0:0,-103.559	0:24:24:587:0:0:0,-53.0684	0:47:47:1204:0:0:0,-108.598	1:45:1:13:44:1077:-95.8647,0	0:44:44:1247:0:0:0,-112.487	0:51:51:1356:0:0:0,-122.284
NC_000962	1156555	.	C	T	1393.89	.	AB=0;ABP=0;AC=1;AF=0.047619;AN=21;ANN=T|synonymous_variant|LOW|trcS|Rv1032c|transcript|Rv1032c|protein_coding|1/1|c.1401G>A|p.Leu467Leu|1401/1530|1401/1530|467/509||,T|downstream_gene_variant|MODIFIER|kdpC|Rv1031|transcript|Rv1031|protein_coding||c.*133C>T|||||133|;AO=58;CIGAR=1X;DP=2412;DPB=2412;DPRA=0.985556;EPP=17.986;EPPR=39.9087;GTI=0;LEN=1;MEANALT=1;MQM=60;MQMR=59.9949;NS=21;NUMALT=1;ODDS=142.604;PAIRED=0;PAIREDR=0;PAO=0;PQA=0;PQR=0;PRO=0;QA=1651;QR=58656;RO=2354;RPL=33;RPP=5.40641;RPPR=7.53036;RPR=25;RUN=1;SAF=34;SAP=6.75422;SAR=24;SRF=1247;SRP=21.0905;SRR=1107;TYPE=snp	GT:DP:RO:QR:AO:QA:GL	0:46:46:1201:0:0:0,-108.328	0:64:64:1706:0:0:0,-153.776	0:68:68:1767:0:0:0,-159.258	0:78:78:2006:0:0:0,-180.766	0:43:43:1101:0:0:0,-99.3287	0:42:42:1001:0:0:0,-90.3155	0:73:73:1945:0:0:0,-175.285	0:23:23:612:0:0:0,-55.3378	0:65:65:1707:0:0:0,-153.861	0:38:38:951:0:0:0,-85.8273	0:65:65:1696:0:0:0,-152.873	1:58:0:0:58:1651:-148.845,0	0:88:88:2317:0:0:0,-208.752	0:59:59:1564:0:0:0,-140.996	0:43:43:1025:0:0:0,-92.4756	0:52:52:1285:0:0:0,-115.871	0:56:56:1477:0:0:0,-133.164	0:45:45:1121:0:0:0,-101.121	0:53:53:1406:0:0:0,-126.776	0:48:48:1311:0:0:0,-118.234	0:68:68:1769:0:0:0,-159.439
NC_000962	1156729	.	G	T	2720.27	.	AB=0;ABP=0;AC=1;AF=0.047619;AN=21;ANN=T|synonymous_variant|LOW|trcS|Rv1032c|transcript|Rv1032c|protein_coding|1/1|c.1227C>A|p.Pro409Pro|1227/1530|1227/1530|409/509||;AO=123;CIGAR=1X;DP=2460;DPB=2460;DPRA=1.02632;EPP=5.99387;EPPR=27.6974;GTI=0;LEN=1;MEANALT=1;MQM=60;MQMR=60;NS=21;NUMALT=1;ODDS=107.195;PAIRED=0;PAIREDR=0;PAO=0;PQA=0;PQR=0;PRO=0;QA=3145;QR=58221;RO=2337;RPL=62;RPP=3.02795;RPPR=6.02918;RPR=61;RUN=1;SAF=77;SAP=19.976;SAR=46;SRF=1221;SRP=13.2544;SRR=1116;TYPE=snp	GT:DP:RO:QR:AO:QA:GL	0:59:59:1567:0:0:0,-141.267	0:55:55:1418:0:0:0,-127.854	0:69:69:1904:0:0:0,-171.597	0:76:76:2043:0:0:0,-184.098	0:48:48:1167:0:0:0,-105.256	0:51:51:1229:0:0:0,-110.837	0:82:82:2141:0:0:0,-192.91	0:18:18:449:0:0:0,-40.6543	0:64:64:1611:0:0:0,-145.219	0:49:49:1218:0:0:0,-109.847	0:65:65:1656:0:0:0,-149.267	0:37:37:918:0:0:0,-82.8565	0:72:72:1871:0:0:0,-168.617	0:58:58:1575:0:0:0,-141.992	1:60:0:0:60:1633:-147.203,0	0:59:59:1402:0:0:0,-126.397	0:50:50:1324:0:0:0,-119.4	0:45:45:1192:0:0:0,-107.521	0:42:42:1204:0:0:0,-108.618	0:46:46:1224:0:0:0,-110.403	0:68:68:1732:0:0:0,-156.113
NC_000962	1158252	.	C	A	1861.63	.	AB=0;ABP=0;AC=1;AF=0.047619;AN=21;ANN=A|missense_variant|MODERATE|trcR|Rv1033c|transcript|Rv1033c|protein_coding|1/1|c.485G>T|p.Arg162Leu|485/774|485/774|162/257||;AO=69;CIGAR=1X;DP=2586;DPB=2586;DPRA=1.09654;EPP=3.79707;EPPR=5.08334;GTI=0;LEN=1;MEANALT=1;MQM=60;MQMR=59.9865;NS=21;NUMALT=1;ODDS=138.638;PAIRED=0;PAIREDR=0;PAO=0;PQA=0;PQR=0;PRO=0;QA=2159;QR=61119;RO=2515;RPL=35;RPP=3.04177;RPPR=4.60674;RPR=34;RUN=1;SAF=27;SAP=10.0912;SAR=42;SRF=1282;SRP=5.08334;SRR=1233;TYPE=snp	GT:DP:RO:QR:AO:QA:GL	0:64:64:1440:0:0:0,-129.798	0:72:72:1795:0:0:0,-161.769	0:70:70:1803:0:0:0,-162.478	0:59:59:1524:0:0:0,-137.39	0:59:59:1468:0:0:0,-132.343	0:43:43:1220:0:0:0,-110.045	1:69:0:0:69:2159:-194.564,0	0:29:29:578:0:0:0,-52.2152	0:72:71:1671:0:0:0,-150.467	0:68:67:1747:0:0:0,-157.314	0:63:63:1575:0:0:0,-141.963	0:40:40:973:0:0:0,-87.7887	0:55:55:1274:0:0:0,-114.872	0:62:62:1662:0:0:0,-149.806	0:56:56:1271:0:0:0,-114.603	0:69:69:1715:0:0:0,-154.54	0:53:53:1312:0:0:0,-118.298	0:71:71:1700:0:0:0,-153.201	0:62:62:1496:0:0:0,-134.86	0:60:60:1457:0:0:0,-131.351	0:56:56:1422:0:0:0,-128.206
NC_000962	1172064	.	A	C	917.401	.	AB=0;ABP=0;AC=1;AF=0.047619;AN=21;ANN=C|stop_gained|HIGH|Rv1048c|Rv1048c|transcript|Rv1048c|protein_coding|1/1|c.90T>G|p.Tyr30*|90/1116|90/1116|30/371||;AO=42;CIGAR=1X;DP=2559;DPB=2559;DPRA=0.667461;EPP=4.87156;EPPR=16.2808;GTI=0;LEN=1;MEANALT=1;MQM=60;MQMR=60;NS=21;NUMALT=1;ODDS=187.205;PAIRED=0;PAIREDR=0;PAO=0;PQA=0;PQR=0;PRO=0;QA=1118;QR=67266;RO=2516;RPL=24;RPP=4.87156;RPPR=3.06554;RPR=18;RUN=1;SAF=20;SAP=3.21711;SAR=22;SRF=1244;SRP=3.68694;SRR=1272;TYPE=snp	GT:DP:RO:QR:AO:QA:GL	0:72:72:2080:0:0:0,-187.447	0:62:62:1868:0:0:0,-168.379	0:63:63:1921:0:0:0,-173.147	0:57:57:1731:0:0:0,-156.05	0:42:42:1297:0:0:0,-117.004	0:44:44:1247:0:0:0,-112.493	0:59:59:1813:0:0:0,-163.43	0:27:27:793:0:0:0,-71.6493	0:66:66:1944:0:0:0,-175.208	0:88:88:2591:0:0:0,-233.419	0:54:53:1507:0:0:0,-135.646	0:47:47:1419:0:0:0,-127.977	0:60:60:1886:0:0:0,-169.995	0:66:66:2035:0:0:0,-183.399	0:52:52:1530:0:0:0,-137.961	0:73:73:2201:0:0:0,-198.338	1:42:0:0:42:1118:-100.868,0	0:80:80:2376:0:0:0,-214.082	0:55:55:1632:0:0:0,-147.137	0:54:54:1529:0:0:0,-137.863	0:65:65:1922:0:0:0,-173.237
NC_000962	1174114	.	A	T	3208.34	.	AB=0;ABP=0;AC=1;AF=0.047619;AN=21;ANN=T|missense_variant|MODERATE|Rv1051c|Rv1051c|transcript|Rv1051c|protein_coding|1/1|c.587T>A|p.Leu196Gln|587/756|587/756|196/251||;AO=139;CIGAR=1X;DP=2522;DPB=2522;DPRA=1.15477;EPP=3.77578;EPPR=32.9135;GTI=0;LEN=1;MEANALT=1.5;MQM=60;MQMR=59.9891;NS=21;NUMALT=1;ODDS=138.706;PAIRED=0;PAIREDR=0;PAO=0;PQA=0;PQR=0;PRO=0;QA=3687;QR=63007;RO=2379;RPL=63;RPP=5.65044;RPPR=7.61156;RPR=76;RUN=1;SAF=82;SAP=12.7741;SAR=57;SRF=1398;SRP=161.73;SRR=981;TYPE=snp	GT:DP:RO:QR:AO:QA:GL	0:53:53:1523:0:0:0,-137.323	0:73:73:2207:0:0:0,-198.876	0:74:74:2267:0:0:0,-204.272	0:61:59:1769:0:0:0,-159.344	0:54:54:1489:0:0:0,-134.253	0:39:39:1147:0:0:0,-103.484	0:72:72:2076:0:0:0,-187.079	0:22:22:680:0:0:0,-61.4953	0:56:56:1652:0:0:0,-148.937	0:62:62:1789:0:0:0,-161.252	0:63:63:1811:0:0:0,-163.229	0:54:54:1628:0:0:0,-146.768	0:75:75:2171:0:0:0,-195.611	0:40:40:1159:0:0:0,-104.571	1:68:0:0:66:1935:-174.28,0	0:57:57:1608:0:0:0,-144.965	0:43:43:1303:0:0:0,-117.541	0:48:48:1349:0:0:0,-121.664	0:58:58:1638:0:0:0,-147.666	0:56:56:1632:0:0:0,-147.137	0:62:62:1893:0:0:0,-170.623
NC_000962	1180561	.	C	A	1643.6	.	AB=0;ABP=0;AC=1;AF=0.047619;AN=21;ANN=A|missense_variant|MODERATE|Rv1057|Rv1057|transcript|Rv1057|protein_coding|1/1|c.1166C>A|p.Ala389Glu|1166/1182|1166/1182|389/393||,A|upstream_gene_variant|MODIFIER|fadD14|Rv1058|transcript|Rv1058|protein_coding||c.-123C>A|||||123|;AO=62;CIGAR=1X;DP=2357;DPB=2357;DPRA=1.08061;EPP=9.87495;EPPR=57.9651;GTI=0;LEN=1;MEANALT=1;MQM=60;MQMR=59.9956;NS=21;NUMALT=1;ODDS=157.975;PAIRED=0;PAIREDR=0;PAO=0;PQA=0;PQR=0;PRO=0;QA=1923;QR=60410;RO=2295;RPL=24;RPP=9.87495;RPPR=15.9625;RPR=38;RUN=1;SAF=28;SAP=4.27115;SAR=34;SRF=1144;SRP=3.05666;SRR=1151;TYPE=snp	GT:DP:RO:QR:AO:QA:GL	0:51:51:1487:0:0:0,-134.09	0:55:55:1507:0:0:0,-135.878	1:62:0:0:62:1923:-173.327,0	0:66:66:1975:0:0:0,-178.006	0:51:51:1375:0:0:0,-123.996	0:38:38:989:0:0:0,-89.2538	0:60:60:1751:0:0:0,-157.843	0:27:27:764:0:0:0,-69.0324	0:53:53:1600:0:0:0,-144.26	0:44:44:1332:0:0:0,-120.15	0:70:70:2154:0:0:0,-194.105	0:42:42:1249:0:0:0,-112.675	0:91:91:2582:0:0:0,-232.615	0:73:73:2079:0:0:0,-187.356	0:37:37:1054:0:0:0,-95.1262	0:63:63:1850:0:0:0,-166.748	0:47:47:1249:0:0:0,-112.658	0:46:46:1353:0:0:0,-122.036	0:53:53:1645:0:0:0,-148.312	0:60:60:1695:0:0:0,-152.799	0:57:57:1656:0:0:0,-149.298
NC_000962	1180874	.	A	G	17387.9	.	AB=0;ABP=0;AC=11;AF=0.52381;AN=21;ANN=G|missense_variant|MODERATE|fadD14|Rv1058|transcript|Rv1058|protein_coding|1/1|c.191A>G|p.Gln64Arg|191/1632|191/1632|64/543||;AO=697;CIGAR=1X;DP=2398;DPB=2398;DPRA=0.990251;EPP=6.40303;EPPR=3.04221;GTI=0;LEN=1;MEANALT=1;MQM=60;MQMR=60;NS=21;NUMALT=1;ODDS=106.043;PAIRED=0;PAIREDR=0;PAO=0;PQA=0;PQR=0;PRO=0;QA=19541;QR=44633;RO=1701;RPL=404;RPP=41.3958;RPPR=45.7619;RPR=293;RUN=1;SAF=349;SAP=3.01342;SAR=348;SRF=884;SRP=8.74089;SRR=817;TYPE=snp	GT:DP:RO:QR:AO:QA:GL	1:63:0:0:63:1772:-159.727,0	0:47:47:1467:0:0:0,-132.298	0:74:74:2339:0:0:0,-210.76	1:74:0:0:74:2102:-189.417,0	1:47:0:0:47:1312:-118.325,0	1:42:0:0:42:1214:-109.521,0	0:63:63:1977:0:0:0,-178.195	1:20:0:0:20:510:-46.1464,0	1:59:0:0:59:1700:-153.254,0	1:45:0:0:45:1274:-114.915,0	0:57:57:1706:0:0:0,-153.794	0:35:35:1066:0:0:0,-96.2221	1:92:0:0:92:2614:-235.491,0	0:65:65:2064:0:0:0,-186.019	0:48:48:1492:0:0:0,-134.551	0:56:56:1754:0:0:0,-158.125	1:48:0:0:48:1307:-117.879,0	0:35:35:1061:0:0:0,-95.7642	0:49:49:1579:0:0:0,-142.388	1:52:0:0:52:1533:-138.23,0	1:84:0:0:84:2499:-225.146,0
NC_000962	1184587	.	C	T	1243.41	.	AB=0;ABP=0;AC=1;AF=0.047619;AN=21;ANN=T|synonymous_variant|LOW|Rv1061|Rv1061|transcript|Rv1061|protein_coding|1/1|c.573C>T|p.His191His|573/864|573/864|191/287||;AO=50;CIGAR=1X;DP=2534;DPB=2534;DPRA=0.821587;EPP=3.0103;EPPR=8.19542;GTI=0;LEN=1;MEANALT=2;MQM=60;MQMR=59.9972;NS=21;NUMALT=1;ODDS=187.001;PAIRED=0;PAIREDR=0;PAO=0;PQA=0;PQR=0;PRO=0;QA=1468;QR=66697;RO=2483;RPL=22;RPP=4.57376;RPPR=5.28497;RPR=28;RUN=1;SAF=25;SAP=3.0103;SAR=25;SRF=1319;SRP=24.021;SRR=1164;TYPE=snp	GT:DP:RO:QR:AO:QA:GL	0:66:66:1961:0:0:0,-176.743	0:63:63:1952:0:0:0,-175.942	0:75:75:2216:0:0:0,-199.68	0:67:67:2012:0:0:0,-181.328	0:46:46:1266:0:0:0,-114.192	0:48:48:1461:0:0:0,-131.759	0:55:55:1633:0:0:0,-147.223	0:26:26:790:0:0:0,-71.3874	0:69:69:2126:0:0:0,-191.596	0:63:63:1894:0:0:0,-170.72	0:58:58:1754:0:0:0,-158.122	0:52:52:1529:0:0:0,-137.871	0:83:83:2556:0:0:0,-230.274	0:65:65:1994:0:0:0,-179.716	0:50:50:1508:0:0:0,-135.983	1:51:0:0:50:1468:-132.248,0	0:44:44:1351:0:0:0,-121.866	0:43:43:1331:0:0:0,-120.067	0:49:49:1519:0:0:0,-136.98	0:47:47:1459:0:0:0,-131.586	0:67:67:2057:0:0:0,-185.386
NC_000962	1187662	.	T	C	1544.44	.	AB=0;ABP=0;AC=1;AF=0.047619;AN=21;ANN=C|synonymous_variant|LOW|Rv1065|Rv1065|transcript|Rv1065|protein_coding|1/1|c.228T>C|p.Gly76Gly|228/567|228/567|76/188||;AO=64;CIGAR=1X;DP=2401;DPB=2401;DPRA=1.03487;EPP=3.14602;EPPR=4.49761;GTI=0;LEN=1;MEANALT=1;MQM=59.8594;MQMR=59.9949;NS=21;NUMALT=1;ODDS=177.633;PAIRED=0;PAIREDR=0;PAO=0;PQA=0;PQR=0;PRO=0;QA=1815;QR=61753;RO=2336;RPL=36;RPP=5.18177;RPPR=91.1929;RPR=28;RUN=1;SAF=33;SAP=3.14602;SAR=31;SRF=1248;SRP=26.8073;SRR=1088;TYPE=snp	GT:DP:RO:QR:AO:QA:GL	0:67:67:1950:0:0:0,-175.749	0:42:42:1286:0:0:0,-116.013	0:74:74:2112:0:0:0,-190.321	0:50:50:1510:0:0:0,-136.168	0:46:46:1270:0:0:0,-114.545	0:45:45:1284:0:0:0,-115.822	1:63:0:0:63:1800:-162.245,0	0:29:29:817:0:0:0,-73.8006	0:58:57:1688:1:15:0,-150.679	0:80:80:2439:0:0:0,-219.757	0:45:45:1342:0:0:0,-121.048	0:40:40:1182:0:0:0,-106.649	0:63:63:1933:0:0:0,-174.233	0:52:52:1601:0:0:0,-144.352	0:32:32:901:0:0:0,-81.353	0:52:52:1568:0:0:0,-141.389	0:34:34:1003:0:0:0,-90.5412	0:85:84:2386:0:0:0,-214.852	0:50:50:1488:0:0:0,-134.182	0:45:45:1336:0:0:0,-120.509	0:55:55:1601:0:0:0,-144.344
NC_000962	1196074	.	C	T	1780.33	.	AB=0;ABP=0;AC=1;AF=0.047619;AN=21;ANN=T|missense_variant|MODERATE|echA9|Rv1071c|transcript|Rv1071c|protein_coding|1/1|c.19G>A|p.Glu7Lys|19/1038|19/1038|7/345||;AO=69;CIGAR=1X;DP=2390;DPB=2390;DPRA=1.18914;EPP=14.3712;EPPR=42.3279;GTI=0;LEN=1;MEANALT=1;MQM=60;MQMR=60;NS=21;NUMALT=1;ODDS=161.399;PAIRED=0;PAIREDR=0;PAO=0;PQA=0;PQR=0;PRO=0;QA=2086;QR=62566;RO=2321;RPL=41;RPP=8.32883;RPPR=59.1683;RPR=28;RUN=1;SAF=29;SAP=6.81824;SAR=40;SRF=1043;SRP=54.6775;SRR=1278;TYPE=snp	GT:DP:RO:QR:AO:QA:GL	1:69:0:0:69:2086:-187.98,0	0:60:60:1798:0:0:0,-162.073	0:69:69:2073:0:0:0,-186.821	0:58:58:1827:0:0:0,-164.689	0:64:64:1907:0:0:0,-171.88	0:38:38:1189:0:0:0,-107.29	0:59:59:1836:0:0:0,-165.503	0:45:45:1331:0:0:0,-120.06	0:60:60:1788:0:0:0,-161.168	0:52:52:1550:0:0:0,-139.758	0:60:60:1865:0:0:0,-168.114	0:46:46:1355:0:0:0,-122.211	0:66:66:2002:0:0:0,-180.429	0:56:56:1774:0:0:0,-159.93	0:48:48:1423:0:0:0,-128.33	0:59:59:1828:0:0:0,-164.784	0:41:41:1202:0:0:0,-108.447	0:48:48:1329:0:0:0,-119.85	0:50:50:1522:0:0:0,-137.244	0:54:54:1568:0:0:0,-141.375	0:73:73:2239:0:0:0,-201.759
NC_000962	1197195	.	G	T	1347.45	.	AB=0;ABP=0;AC=1;AF=0.047619;AN=21;ANN=T|upstream_gene_variant|MODIFIER|Rv1073|Rv1073|transcript|Rv1073|protein_coding||c.-36G>T|||||36|,T|downstream_gene_variant|MODIFIER|Rv1072|Rv1072|transcript|Rv1072|protein_coding||c.*80G>T|||||80|,T|intergenic_region|MODIFIER|Rv1072-Rv1073|Rv1072-Rv1073|intergenic_region|Rv1072-Rv1073|||n.1197195G>T||||||;AO=54;CIGAR=1X;DP=2487;DPB=2487;DPRA=0.887793;EPP=3.17115;EPPR=45.4433;GTI=0;LEN=1;MEANALT=1;MQM=60;MQMR=60;NS=21;NUMALT=1;ODDS=205.95;PAIRED=0;PAIREDR=0;PAO=0;PQA=0;PQR=0;PRO=0;QA=1583;QR=65159;RO=2432;RPL=23;RPP=5.5839;RPPR=28.8144;RPR=31;RUN=1;SAF=23;SAP=5.5839;SAR=31;SRF=1182;SRP=7.13895;SRR=1250;TYPE=snp	GT:DP:RO:QR:AO:QA:GL	0:73:72:2093:0:0:0,-188.477	0:83:83:2453:0:0:0,-221.01	0:96:96:2804:0:0:0,-252.59	0:56:56:1767:0:0:0,-159.288	0:52:52:1511:0:0:0,-136.246	0:54:54:1619:0:0:0,-145.967	0:75:75:2239:0:0:0,-201.753	0:37:37:1064:0:0:0,-96.0296	0:79:79:2314:0:0:0,-208.502	0:54:54:1628:0:0:0,-146.781	0:68:68:1972:0:0:0,-177.725	0:46:46:1329:0:0:0,-119.87	0:71:71:2072:0:0:0,-186.716	0:66:66:1920:0:0:0,-173.049	0:59:59:1660:0:0:0,-149.644	0:49:49:1344:0:0:0,-121.206	0:62:62:1849:0:0:0,-166.669	1:54:0:0:54:1583:-142.721,0	0:50:50:1512:0:0:0,-136.349	0:55:55:1632:0:0:0,-147.136	0:70:70:2105:0:0:0,-189.689
NC_000962	1205849	.	A	G	2023.9	.	AB=0;ABP=0;AC=1;AF=0.047619;AN=21;ANN=G|upstream_gene_variant|MODIFIER|greA|Rv1080c|transcript|Rv1080c|protein_coding||c.-51T>C|||||51|,G|downstream_gene_variant|MODIFIER|Rv1081c|Rv1081c|transcript|Rv1081c|protein_coding||c.*135T>C|||||135|,G|intergenic_region|MODIFIER|greA-Rv1081c|Rv1080c-Rv1081c|intergenic_region|Rv1080c-Rv1081c|||n.1205849A>G||||||;AO=100;CIGAR=1X;DP=2590;DPB=2590;DPRA=0.783133;EPP=7.26639;EPPR=5.64939;GTI=0;LEN=1;MEANALT=1;MQM=60;MQMR=60;NS=21;NUMALT=1;ODDS=230.923;PAIRED=0;PAIREDR=0;PAO=0;PQA=0;PQR=0;PRO=0;QA=2368;QR=65069;RO=2489;RPL=45;RPP=5.18177;RPPR=83.107;RPR=55;RUN=1;SAF=44;SAP=6.13722;SAR=56;SRF=1145;SRP=37.5593;SRR=1344;TYPE=snp	GT:DP:RO:QR:AO:QA:GL	0:69:69:1948:0:0:0,-175.567	0:62:62:1740:0:0:0,-156.853	0:75:75:2118:0:0:0,-190.853	0:77:76:2093:0:0:0,-188.493	0:54:54:1523:0:0:0,-137.322	0:51:51:1446:0:0:0,-130.394	0:67:67:1895:0:0:0,-170.8	0:36:36:1043:0:0:0,-94.144	0:45:45:1278:0:0:0,-115.28	0:71:71:1977:0:0:0,-178.178	0:59:59:1714:0:0:0,-154.516	0:63:63:1780:0:0:0,-160.451	0:65:65:1852:0:0:0,-166.933	0:61:61:1727:0:0:0,-155.68	0:55:55:1520:0:0:0,-137.049	1:50:0:0:50:1168:-105.34,0	0:58:58:1659:0:0:0,-149.562	0:59:59:1704:0:0:0,-153.609	0:56:56:1587:0:0:0,-143.086	0:58:58:1720:0:0:0,-155.063	0:69:69:2025:0:0:0,-182.502
NC_000962	1219683	.	G	A	11934.2	.	AB=0;ABP=0;AC=6;AF=0.285714;AN=21;ANN=A|synonymous_variant|LOW|coaA|Rv1092c|transcript|Rv1092c|protein_coding|1/1|c.504C>T|p.Gly168Gly|504/939|504/939|168/312||;AO=516;CIGAR=1X;DP=2462;DPB=2462;DPRA=1.09378;EPP=3.61629;EPPR=5.47651;GTI=0;LEN=1;MEANALT=1;MQM=60;MQMR=60;NS=21;NUMALT=1;ODDS=159.625;PAIRED=0;PAIREDR=0;PAO=0;PQA=0;PQR=0;PRO=0;QA=13445;QR=51683;RO=1945;RPL=232;RPP=14.3895;RPPR=15.319;RPR=284;RUN=1;SAF=270;SAP=5.43427;SAR=246;SRF=1039;SRP=22.759;SRR=906;TYPE=snp	GT:DP:RO:QR:AO:QA:GL	0:55:55:1678:0:0:0,-151.276	1:59:0:0:59:1562:-140.823,0	0:75:75:2234:0:0:0,-201.303	0:57:57:1772:0:0:0,-159.74	0:50:49:1451:0:0:0,-130.542	0:41:41:1163:0:0:0,-104.93	1:80:0:0:80:2169:-195.439,0	0:44:44:1283:0:0:0,-115.739	0:60:60:1783:0:0:0,-160.725	0:60:60:1837:0:0:0,-165.589	1:44:0:0:44:1138:-102.662,0	1:40:0:0:40:1054:-95.1084,0	0:78:78:2254:0:0:0,-203.102	1:63:0:0:63:1799:-162.148,0	0:47:47:1446:0:0:0,-130.415	0:56:56:1644:0:0:0,-148.214	0:41:41:1309:0:0:0,-118.095	1:82:0:0:82:2171:-195.618,0	0:52:52:1522:0:0:0,-137.239	0:59:59:1816:0:0:0,-163.694	0:68:68:2019:0:0:0,-181.962
NC_000962	1224121	.	C	G	2594.08	.	AB=0;ABP=0;AC=2;AF=0.0952381;AN=21;ANN=G|synonymous_variant|LOW|phoH2|Rv1095|transcript|Rv1095|protein_coding|1/1|c.1125C>G|p.Thr375Thr|1125/1302|1125/1302|375/433||;AO=101;CIGAR=1X;DP=2016;DPB=2016;DPRA=1.02846;EPP=5.61177;EPPR=3.06586;GTI=0;LEN=1;MEANALT=1;MQM=59.901;MQMR=60;NS=21;NUMALT=1;ODDS=126.805;PAIRED=0;PAIREDR=0;PAO=0;PQA=0;PQR=0;PRO=0;QA=2985;QR=52339;RO=1915;RPL=43;RPP=7.84774;RPPR=11.2029;RPR=58;RUN=1;SAF=54;SAP=4.06379;SAR=47;SRF=971;SRP=3.83693;SRR=944;TYPE=snp	GT:DP:RO:QR:AO:QA:GL	0:45:45:1338:0:0:0,-120.678	0:54:54:1730:0:0:0,-155.938	0:70:70:2225:0:0:0,-200.482	1:49:0:0:49:1459:-131.572,0	0:39:39:1155:0:0:0,-104.2	0:29:29:930:0:0:0,-83.9818	0:55:55:1696:0:0:0,-152.89	0:18:18:548:0:0:0,-49.6131	0:49:49:1500:0:0:0,-135.256	0:65:65:2095:0:0:0,-188.773	0:63:63:2097:0:0:0,-188.976	0:50:50:1410:0:0:0,-127.146	0:58:58:1780:0:0:0,-160.442	0:50:50:1503:0:0:0,-135.511	0:53:53:1614:0:0:0,-145.516	0:41:41:1234:0:0:0,-111.324	0:38:38:1213:0:0:0,-109.435	0:60:60:1759:0:0:0,-158.558	0:46:46:1433:0:0:0,-129.243	0:48:48:1463:0:0:0,-131.908	1:52:0:0:52:1526:-137.596,0
NC_000962	1225330	.	A	G	816.712	.	AB=0;ABP=0;AC=1;AF=0.047619;AN=21;ANN=G|missense_variant|MODERATE|Rv1097c|Rv1097c|transcript|Rv1097c|protein_coding|1/1|c.815T>C|p.Ile272Thr|815/882|815/882|272/293||,G|downstream_gene_variant|MODIFIER|Rv1096|Rv1096|transcript|Rv1096|protein_coding||c.*70A>G|||||70|;AO=45;CIGAR=1X;DP=2172;DPB=2172;DPRA=0.919506;EPP=4.21667;EPPR=11.0969;GTI=0;LEN=1;MEANALT=1;MQM=60;MQMR=60;NS=21;NUMALT=1;ODDS=152.766;PAIRED=0;PAIREDR=0;PAO=0;PQA=0;PQR=0;PRO=0;QA=1082;QR=54356;RO=2127;RPL=26;RPP=5.37479;RPPR=50.2018;RPR=19;RUN=1;SAF=28;SAP=8.84915;SAR=17;SRF=1231;SRP=117.582;SRR=896;TYPE=snp	GT:DP:RO:QR:AO:QA:GL	0:51:51:1464:0:0:0,-132.013	0:42:42:1114:0:0:0,-100.509	0:52:52:1432:0:0:0,-129.126	0:58:58:1641:0:0:0,-147.935	0:36:35:933:1:13:0,-82.9209	0:29:29:735:0:0:0,-66.395	0:66:66:1861:0:0:0,-167.738	0:22:22:611:0:0:0,-55.2544	0:65:65:1760:0:0:0,-158.644	0:40:40:1055:0:0:0,-95.1912	0:57:57:1632:0:0:0,-147.132	1:46:3:39:43:1048:-90.9102,0	0:74:74:1988:0:0:0,-179.149	0:53:53:1384:0:0:0,-124.797	0:40:40:1117:0:0:0,-100.791	0:65:64:1699:1:21:0,-151.049	0:46:46:1251:0:0:0,-112.845	0:43:43:1116:0:0:0,-100.683	0:55:55:1466:0:0:0,-132.185	0:55:55:1554:0:0:0,-140.107	0:61:61:1720:0:0:0,-155.052
NC_000962	1226091	.	C	T	13655.3	.	AB=0;ABP=0;AC=11;AF=0.52381;AN=21;ANN=T|synonymous_variant|LOW|Rv1097c|Rv1097c|transcript|Rv1097c|protein_coding|1/1|c.54G>A|p.Thr18Thr|54/882|54/882|18/293||,T|downstream_gene_variant|MODIFIER|fum|Rv1098c|transcript|Rv1098c|protein_coding||c.*50G>A|||||50|;AO=527;CIGAR=1X;DP=2002;DPB=2002;DPRA=0.865672;EPP=30.0445;EPPR=60.8435;GTI=0;LEN=1;MEANALT=1.08333;MQM=60;MQMR=59.9918;NS=21;NUMALT=1;ODDS=113.26;PAIRED=0;PAIREDR=0;PAO=0;PQA=0;PQR=0;PRO=0;QA=15424;QR=38175;RO=1472;RPL=224;RPP=28.726;RPPR=134.013;RPR=303;RUN=1;SAF=273;SAP=4.49778;SAR=254;SRF=778;SRP=13.4192;SRR=694;TYPE=snp	GT:DP:RO:QR:AO:QA:GL	1:48:0:0:48:1491:-134.46,0	0:62:62:1808:0:0:0,-162.964	0:83:83:2489:0:0:0,-224.248	1:41:0:0:40:1155:-104.081,0	1:33:0:0:33:970:-87.5694,0	1:27:0:0:27:818:-73.904,0	0:46:46:1402:0:0:0,-126.442	1:26:0:0:26:749:-67.686,0	1:59:0:0:59:1801:-162.344,0	1:44:0:0:44:1246:-112.39,0	0:57:57:1686:0:0:0,-151.996	0:33:33:980:0:0:0,-88.4748	1:49:0:0:49:1441:-129.948,0	0:51:51:1464:0:0:0,-132.016	0:42:42:1293:0:0:0,-116.646	0:42:41:1182:0:0:0,-106.428	1:32:0:0:32:1010:-91.1846,0	0:40:40:1210:0:0:0,-109.17	0:38:38:1165:0:0:0,-105.129	1:62:0:0:62:1873:-168.823,0	1:50:0:0:50:1502:-135.446,0
NC_000962	1230449	.	G	A	2548.99	.	AB=0;ABP=0;AC=1;AF=0.047619;AN=21;ANN=A|synonymous_variant|LOW|Rv1101c|Rv1101c|transcript|Rv1101c|protein_coding|1/1|c.100C>T|p.Leu34Leu|100/1158|100/1158|34/385||;AO=97;CIGAR=1X;DP=2833;DPB=2833;DPRA=1.41813;EPP=3.03269;EPPR=27.0394;GTI=0;LEN=1;MEANALT=1;MQM=60;MQMR=60;NS=21;NUMALT=1;ODDS=193.244;PAIRED=0;PAIREDR=0;PAO=0;PQA=0;PQR=0;PRO=0;QA=2955;QR=73547;RO=2736;RPL=46;RPP=3.56996;RPPR=3.0103;RPR=51;RUN=1;SAF=37;SAP=14.8527;SAR=60;SRF=1353;SRP=3.7246;SRR=1383;TYPE=snp	GT:DP:RO:QR:AO:QA:GL	0:65:65:1960:0:0:0,-176.656	0:76:76:2324:0:0:0,-209.406	0:83:83:2461:0:0:0,-221.733	0:65:65:1998:0:0:0,-180.073	0:51:51:1488:0:0:0,-134.177	0:64:64:1926:0:0:0,-173.598	0:70:70:2135:0:0:0,-192.402	0:49:49:1411:0:0:0,-127.257	0:64:64:1900:0:0:0,-171.249	0:47:47:1450:0:0:0,-130.774	0:67:67:2028:0:0:0,-182.767	0:40:40:1189:0:0:0,-107.28	1:97:0:0:97:2955:-266.16,0	0:79:79:2389:0:0:0,-215.258	0:68:68:2077:0:0:0,-187.18	0:66:66:1986:0:0:0,-178.996	0:41:41:1252:0:0:0,-112.949	0:64:64:1954:0:0:0,-176.115	0:53:53:1551:0:0:0,-139.851	0:78:78:2350:0:0:0,-211.742	0:101:101:3038:0:0:0,-273.647
NC_000962	1243848	.	A	C	2192.69	.	AB=0;ABP=0;AC=2;AF=0.0952381;AN=21;ANN=C|missense_variant|MODERATE|zwf1|Rv1121|transcript|Rv1121|protein_coding|1/1|c.142A>C|p.Ser48Arg|142/1401|142/1401|48/466||;AO=102;CIGAR=1X;DP=2091;DPB=2091;DPRA=1.02063;EPP=3.09546;EPPR=3.09882;GTI=0;LEN=1;MEANALT=2;MQM=59.9902;MQMR=59.999;NS=21;NUMALT=1;ODDS=127.415;PAIRED=0;PAIREDR=0;PAO=0;PQA=0;PQR=0;PRO=0;QA=2541;QR=51488;RO=1987;RPL=51;RPP=3.0103;RPPR=3.09882;RPR=51;RUN=1;SAF=43;SAP=8.46027;SAR=59;SRF=810;SRP=150.204;SRR=1177;TYPE=snp	GT:DP:RO:QR:AO:QA:GL	0:61:61:1712:0:0:0,-154.327	0:47:47:1362:0:0:0,-122.84	0:58:58:1535:0:0:0,-138.389	0:78:78:2232:0:0:0,-201.11	0:27:27:752:0:0:0,-67.9411	0:52:52:1443:0:0:0,-130.115	0:77:77:2215:0:0:0,-199.58	0:32:32:882:0:0:0,-79.6427	1:54:0:0:53:1309:-117.756,0	0:45:45:1266:0:0:0,-114.192	0:41:41:1218:0:0:0,-109.882	0:40:40:1167:0:0:0,-105.298	0:59:59:1639:0:0:0,-147.755	0:35:35:1005:0:0:0,-90.7174	0:42:42:1184:0:0:0,-106.818	0:60:60:1614:0:0:0,-145.494	0:42:42:1156:0:0:0,-104.292	0:30:30:836:0:0:0,-75.506	0:33:33:944:0:0:0,-85.2285	1:50:0:0:49:1232:-110.972,0	0:52:52:1502:0:0:0,-135.44
NC_000962	1247637	.	C	T	1319.61	.	AB=0;ABP=0;AC=1;AF=0.047619;AN=21;ANN=T|missense_variant|MODERATE|ephC|Rv1124|transcript|Rv1124|protein_coding|1/1|c.511C>T|p.Arg171Cys|511/951|511/951|171/316||;AO=50;CIGAR=1X;DP=2268;DPB=2268;DPRA=0.901713;EPP=3.18402;EPPR=3.26093;GTI=0;LEN=1;MEANALT=1;MQM=60;MQMR=60;NS=21;NUMALT=1;ODDS=118.823;PAIRED=0;PAIREDR=0;PAO=0;PQA=0;PQR=0;PRO=0;QA=1556;QR=60579;RO=2218;RPL=22;RPP=4.57376;RPPR=39.8568;RPR=28;RUN=1;SAF=32;SAP=11.5225;SAR=18;SRF=1067;SRP=9.91828;SRR=1151;TYPE=snp	GT:DP:RO:QR:AO:QA:GL	0:62:62:1968:0:0:0,-177.38	0:42:42:1326:0:0:0,-119.619	0:51:51:1642:0:0:0,-148.045	0:51:51:1594:0:0:0,-143.727	0:39:39:1259:0:0:0,-113.596	0:35:35:1094:0:0:0,-98.7421	1:50:0:0:50:1556:-140.313,0	0:15:15:458:0:0:0,-41.5166	0:29:29:906:0:0:0,-81.8255	0:45:45:1420:0:0:0,-128.074	0:40:40:1290:0:0:0,-116.389	0:52:52:1627:0:0:0,-146.696	0:54:54:1686:0:0:0,-152.01	0:62:62:1920:0:0:0,-173.056	0:58:58:1892:0:0:0,-170.551	0:40:40:1291:0:0:0,-116.474	0:55:55:1805:0:0:0,-162.72	0:68:68:1983:0:0:0,-178.719	0:45:45:1469:0:0:0,-132.488	0:51:51:1652:0:0:0,-148.956	0:63:63:2033:0:0:0,-183.233
NC_000962	1250025	.	C	T	1384.15	.	AB=0;ABP=0;AC=1;AF=0.047619;AN=21;ANN=T|synonymous_variant|LOW|ppdK|Rv1127c|transcript|Rv1127c|protein_coding|1/1|c.1380G>A|p.Val460Val|1380/1473|1380/1473|460/490||,T|upstream_gene_variant|MODIFIER|Rv1126c|Rv1126c|transcript|Rv1126c|protein_coding||c.-90G>A|||||90|;AO=58;CIGAR=1X;DP=2054;DPB=2054;DPRA=1.20361;EPP=17.986;EPPR=168.482;GTI=0;LEN=1;MEANALT=1;MQM=60;MQMR=59.9845;NS=21;NUMALT=1;ODDS=121.093;PAIRED=0;PAIREDR=0;PAO=0;PQA=0;PQR=0;PRO=0;QA=1677;QR=53967;RO=1996;RPL=39;RPP=17.986;RPPR=115.809;RPR=19;RUN=1;SAF=30;SAP=3.16006;SAR=28;SRF=994;SRP=3.07993;SRR=1002;TYPE=snp	GT:DP:RO:QR:AO:QA:GL	0:58:58:1771:0:0:0,-159.648	0:47:47:1490:0:0:0,-134.368	1:60:2:24:58:1677:-148.902,0	0:42:42:1288:0:0:0,-116.188	0:30:30:935:0:0:0,-84.4356	0:29:29:899:0:0:0,-81.1934	0:69:69:2170:0:0:0,-195.542	0:22:22:601:0:0:0,-54.3508	0:50:50:1626:0:0:0,-146.609	0:59:59:1785:0:0:0,-160.911	0:63:63:1941:0:0:0,-174.944	0:41:41:1279:0:0:0,-115.388	0:58:58:1699:0:0:0,-153.165	0:53:53:1632:0:0:0,-147.147	0:34:34:966:0:0:0,-87.2056	0:35:35:1089:0:0:0,-98.2897	0:37:37:1128:0:0:0,-101.798	0:44:44:1395:0:0:0,-125.828	0:36:36:1003:0:0:0,-90.5242	0:53:53:1630:0:0:0,-146.963	0:60:60:1840:0:0:0,-165.861
NC_000962	1253331	.	C	T	832.858	.	AB=0;ABP=0;AC=1;AF=0.047619;AN=21;ANN=T|missense_variant|MODERATE|Rv1129c|Rv1129c|transcript|Rv1129c|protein_coding|1/1|c.1204G>A|p.Gly402Arg|1204/1461|1204/1461|402/486||;AO=38;CIGAR=1X;DP=2259;DPB=2259;DPRA=0.684376;EPP=8.7247;EPPR=17.8286;GTI=0;LEN=1;MEANALT=1;MQM=60;MQMR=60;NS=21;NUMALT=1;ODDS=132.564;PAIRED=0;PAIREDR=0;PAO=0;PQA=0;PQR=0;PRO=0;QA=1022;QR=52416;RO=2217;RPL=19;RPP=3.0103;RPPR=60.8467;RPR=19;RUN=1;SAF=21;SAP=3.9246;SAR=17;SRF=1129;SRP=4.65678;SRR=1088;TYPE=snp	GT:DP:RO:QR:AO:QA:GL	0:63:63:1441:0:0:0,-129.895	0:58:58:1269:0:0:0,-114.413	0:67:67:1531:0:0:0,-137.989	0:51:51:1135:0:0:0,-102.35	0:45:45:1106:0:0:0,-99.7616	0:40:40:918:0:0:0,-82.8344	0:61:61:1399:0:0:0,-126.099	0:21:21:487:0:0:0,-44.0554	0:57:57:1406:0:0:0,-126.765	0:28:27:603:0:0:0,-54.3983	0:51:51:1136:0:0:0,-102.439	0:49:49:1081:0:0:0,-97.4775	0:65:65:1480:0:0:0,-133.389	0:58:58:1404:0:0:0,-126.573	0:46:45:1079:0:0:0,-96.9598	0:57:56:1260:0:0:0,-113.491	0:47:47:1056:0:0:0,-95.2462	1:38:0:0:38:1022:-92.231,0	0:57:57:1518:0:0:0,-136.85	0:52:52:1211:0:0:0,-109.201	0:55:55:1288:0:0:0,-116.127
NC_000962	1266838	.	G	T	1574.39	.	AB=0;ABP=0;AC=1;AF=0.047619;AN=21;ANN=T|missense_variant|MODERATE|Rv1139c|Rv1139c|transcript|Rv1139c|protein_coding|1/1|c.148C>A|p.Leu50Ile|148/501|148/501|50/166||;AO=61;CIGAR=1X;DP=2577;DPB=2577;DPRA=0.969793;EPP=4.7546;EPPR=27.3695;GTI=0;LEN=1;MEANALT=1;MQM=59.6557;MQMR=60;NS=21;NUMALT=1;ODDS=137.667;PAIRED=0;PAIREDR=0;PAO=0;PQA=0;PQR=0;PRO=0;QA=1846;QR=65501;RO=2516;RPL=33;RPP=3.90025;RPPR=10.6363;RPR=28;RUN=1;SAF=40;SAP=15.8611;SAR=21;SRF=1307;SRP=11.2992;SRR=1209;TYPE=snp	GT:DP:RO:QR:AO:QA:GL	0:71:71:1915:0:0:0,-172.58	0:57:57:1649:0:0:0,-148.652	0:112:112:3269:0:0:0,-294.417	0:59:59:1718:0:0:0,-154.865	0:38:38:1120:0:0:0,-101.067	0:52:52:1463:0:0:0,-131.923	0:61:61:1755:0:0:0,-158.189	0:30:30:747:0:0:0,-67.4686	0:68:68:1897:0:0:0,-170.966	1:61:0:0:61:1846:-166.385,0	0:59:59:1728:0:0:0,-155.773	0:58:58:1564:0:0:0,-141.002	0:57:57:1590:0:0:0,-143.347	0:85:85:2451:0:0:0,-220.819	0:58:58:1644:0:0:0,-148.206	0:55:55:1487:0:0:0,-134.065	0:46:46:1317:0:0:0,-118.757	0:41:41:1122:0:0:0,-101.232	0:34:34:1017:0:0:0,-91.8057	0:44:44:1285:0:0:0,-115.909	0:79:79:2315:0:0:0,-208.581
NC_000962	1276432	.	C	T	2510.62	.	AB=0;ABP=0;AC=1;AF=0.047619;AN=21;ANN=T|synonymous_variant|LOW|Rv1148c|Rv1148c|transcript|Rv1148c|protein_coding|1/1|c.1317G>A|p.Lys439Lys|1317/1449|1317/1449|439/482||;AO=131;CIGAR=1X;DP=2092;DPB=2092;DPRA=1.12013;EPP=30.8748;EPPR=421.83;GTI=0;LEN=1;MEANALT=1;MQM=46.2214;MQMR=52.1387;NS=21;NUMALT=1;ODDS=135.12;PAIRED=0;PAIREDR=0;PAO=0;PQA=0;PQR=0;PRO=0;QA=3370;QR=50348;RO=1961;RPL=53;RPP=13.3704;RPPR=452.33;RPR=78;RUN=1;SAF=64;SAP=3.15949;SAR=67;SRF=953;SRP=6.35997;SRR=1008;TYPE=snp	GT:DP:RO:QR:AO:QA:GL	0:50:50:1351:0:0:0,-113.468	0:52:52:1439:0:0:0,-125.342	0:57:57:1550:0:0:0,-133.786	0:43:43:1211:0:0:0,-105.512	0:40:40:1054:0:0:0,-92.0834	0:52:52:1420:0:0:0,-118.569	0:68:68:1871:0:0:0,-163.114	0:35:35:969:0:0:0,-75.7245	0:50:50:1327:0:0:0,-114.495	0:38:37:1081:1:35:0,-92.0595	0:56:56:1539:0:0:0,-134.75	0:36:36:990:0:0:0,-87.0787	0:42:42:1175:0:0:0,-98.3177	0:43:43:1153:0:0:0,-95.1698	0:38:38:996:0:0:0,-89.3483	1:42:0:0:42:1223:-96.7125,0	0:45:45:1246:0:0:0,-110.569	0:66:66:1801:0:0:0,-153.463	0:53:53:1411:0:0:0,-118.384	0:47:47:1300:0:0:0,-113.694	0:61:61:1704:0:0:0,-146.828
NC_000962	1291173	.	G	A	1098.4	.	AB=0;ABP=0;AC=1;AF=0.047619;AN=21;ANN=A|missense_variant|MODERATE|narH|Rv1162|transcript|Rv1162|protein_coding|1/1|c.109G>A|p.Glu37Lys|109/1677|109/1677|37/558||,A|downstream_gene_variant|MODIFIER|narG|Rv1161|transcript|Rv1161|protein_coding||c.*147G>A|||||147|;AO=51;CIGAR=1X;DP=1739;DPB=1739;DPRA=1.20853;EPP=3.3935;EPPR=65.2729;GTI=0;LEN=1;MEANALT=1;MQM=60;MQMR=60;NS=21;NUMALT=1;ODDS=118.825;PAIRED=0;PAIREDR=0;PAO=0;PQA=0;PQR=0;PRO=0;QA=1350;QR=43972;RO=1688;RPL=35;RPP=18.3809;RPPR=234.277;RPR=16;RUN=1;SAF=38;SAP=29.6215;SAR=13;SRF=1232;SRP=777.66;SRR=456;TYPE=snp	GT:DP:RO:QR:AO:QA:GL	0:44:44:1159:0:0:0,-104.553	0:42:42:1244:0:0:0,-112.23	1:51:0:0:51:1350:-121.739,0	0:42:42:1197:0:0:0,-107.99	0:41:41:1173:0:0:0,-105.829	0:34:34:947:0:0:0,-85.4848	0:41:41:1130:0:0:0,-101.952	0:18:18:496:0:0:0,-44.909	0:45:45:1315:0:0:0,-118.613	0:32:32:907:0:0:0,-81.8932	0:39:39:1201:0:0:0,-108.368	0:35:35:980:0:0:0,-88.4575	0:47:47:1329:0:0:0,-119.864	0:41:41:1171:0:0:0,-105.654	0:29:29:788:0:0:0,-71.1767	0:33:33:960:0:0:0,-86.6696	0:31:31:938:0:0:0,-84.7	0:31:31:814:0:0:0,-73.5064	0:34:34:920:0:0:0,-83.0524	0:61:61:1756:0:0:0,-158.292	0:51:51:1539:0:0:0,-138.777
NC_000962	1297889	.	G	T	2076.71	.	AB=0;ABP=0;AC=1;AF=0.047619;AN=21;ANN=T|missense_variant|MODERATE|lpqW|Rv1166|transcript|Rv1166|protein_coding|1/1|c.1738G>T|p.Val580Leu|1738/1908|1738/1908|580/635||;AO=98;CIGAR=1X;DP=1806;DPB=1806;DPRA=1.11885;EPP=3.09893;EPPR=19.2537;GTI=0;LEN=1;MEANALT=1;MQM=60;MQMR=60;NS=21;NUMALT=1;ODDS=117.482;PAIRED=0;PAIREDR=0;PAO=0;PQA=0;PQR=0;PRO=0;QA=2507;QR=44354;RO=1707;RPL=18;RPP=88.1852;RPPR=1021.99;RPR=80;RUN=1;SAF=54;SAP=5.22609;SAR=44;SRF=941;SRP=41.9683;SRR=766;TYPE=snp	GT:DP:RO:QR:AO:QA:GL	0:42:42:1190:0:0:0,-107.363	0:38:38:1073:0:0:0,-96.833	0:53:53:1565:0:0:0,-141.11	0:46:46:1313:0:0:0,-118.425	1:39:0:0:39:1091:-98.4403,0	0:36:36:1041:0:0:0,-93.9565	0:38:38:1091:0:0:0,-98.4534	0:25:25:685:0:0:0,-61.9158	0:43:43:1218:0:0:0,-109.881	0:46:46:1244:0:0:0,-112.212	0:47:47:1307:0:0:0,-117.884	0:32:32:882:0:0:0,-79.6422	0:50:50:1369:0:0:0,-123.462	0:41:41:1125:0:0:0,-101.509	0:34:33:923:0:0:0,-83.1809	0:30:30:820:0:0:0,-74.059	0:29:29:822:0:0:0,-74.2462	0:58:58:1580:0:0:0,-142.448	0:43:43:1203:0:0:0,-108.527	0:39:39:1137:0:0:0,-102.598	0:53:53:1526:0:0:0,-137.59
NC_000962	1301625	.	G	T	1273.56	.	AB=0;ABP=0;AC=1;AF=0.047619;AN=21;ANN=T|missense_variant|MODERATE|Rv1171|Rv1171|transcript|Rv1171|protein_coding|1/1|c.319G>T|p.Asp107Tyr|319/441|319/441|107/146||,T|downstream_gene_variant|MODIFIER|PE12|Rv1172c|transcript|Rv1172c|protein_coding||c.*130C>A|||||130|;AO=57;CIGAR=1X;DP=2145;DPB=2145;DPRA=1.13135;EPP=3.0484;EPPR=27.6744;GTI=0;LEN=1;MEANALT=1;MQM=60;MQMR=60;NS=21;NUMALT=1;ODDS=113.668;PAIRED=0;PAIREDR=0;PAO=0;PQA=0;PQR=0;PRO=0;QA=1526;QR=51424;RO=2088;RPL=33;RPP=6.09608;RPPR=4.51203;RPR=24;RUN=1;SAF=27;SAP=3.35316;SAR=30;SRF=972;SRP=24.5753;SRR=1116;TYPE=snp	GT:DP:RO:QR:AO:QA:GL	0:66:66:1547:0:0:0,-139.443	0:55:55:1413:0:0:0,-127.405	0:59:59:1488:0:0:0,-134.154	0:54:54:1460:0:0:0,-131.648	0:37:37:999:0:0:0,-90.1648	0:41:41:987:0:0:0,-89.0603	0:42:42:1072:0:0:0,-96.7178	0:20:20:474:0:0:0,-42.8919	0:45:45:1164:0:0:0,-105.003	1:59:2:26:57:1526:-135.106,0	0:55:55:1462:0:0:0,-131.816	0:41:41:1071:0:0:0,-96.6383	0:55:55:1382:0:0:0,-124.613	0:51:51:1398:0:0:0,-126.065	0:54:54:1323:0:0:0,-119.299	0:48:48:1159:0:0:0,-104.538	0:53:53:1279:0:0:0,-115.337	0:73:73:1950:0:0:0,-175.734	0:43:43:1051:0:0:0,-94.8216	0:43:43:1040:0:0:0,-93.8282	0:40:40:1015:0:0:0,-91.5906
NC_000962	1302782	.	C	T	2112.28	.	AB=0;ABP=0;AC=1;AF=0.047619;AN=21;ANN=T|upstream_gene_variant|MODIFIER|PE12|Rv1172c|transcript|Rv1172c|protein_coding||c.-101G>A|||||101|,T|upstream_gene_variant|MODIFIER|fbiC|Rv1173|transcript|Rv1173|protein_coding||c.-149C>T|||||149|,T|intergenic_region|MODIFIER|PE12-fbiC|Rv1172c-Rv1173|intergenic_region|Rv1172c-Rv1173|||n.1302782C>T||||||;AO=90;CIGAR=1X;DP=2634;DPB=2634;DPRA=1.41509;EPP=3.39634;EPPR=42.1002;GTI=0;LEN=1;MEANALT=1;MQM=60;MQMR=59.9933;NS=21;NUMALT=1;ODDS=119.484;PAIRED=0;PAIREDR=0;PAO=0;PQA=0;PQR=0;PRO=0;QA=2460;QR=64014;RO=2544;RPL=40;RPP=5.42305;RPPR=374.824;RPR=50;RUN=1;SAF=51;SAP=6.48466;SAR=39;SRF=1337;SRP=17.4356;SRR=1207;TYPE=snp	GT:DP:RO:QR:AO:QA:GL	0:51:51:1410:0:0:0,-127.15	0:60:60:1578:0:0:0,-142.259	0:73:73:1880:0:0:0,-169.423	0:68:68:1896:0:0:0,-170.873	0:47:47:1201:0:0:0,-108.33	0:34:34:863:0:0:0,-77.9101	0:65:65:1741:0:0:0,-156.932	0:25:25:596:0:0:0,-53.872	0:61:61:1572:0:0:0,-141.716	0:89:89:2406:0:0:0,-216.761	0:49:49:1290:0:0:0,-116.337	0:51:51:1353:0:0:0,-122.012	0:64:64:1747:0:0:0,-157.468	0:65:65:1694:0:0:0,-152.694	0:55:55:1381:0:0:0,-124.52	0:65:65:1704:0:0:0,-153.598	0:44:44:1185:0:0:0,-106.899	1:90:0:0:90:2460:-221.62,0	0:52:52:1414:0:0:0,-127.507	0:71:71:1897:0:0:0,-170.968	0:82:82:2254:0:0:0,-203.098
NC_000962	1317498	.	C	T	1834.72	.	AB=0;ABP=0;AC=1;AF=0.047619;AN=21;ANN=T|synonymous_variant|LOW|pks4|Rv1181|transcript|Rv1181|protein_coding|1/1|c.2265C>T|p.Leu755Leu|2265/4749|2265/4749|755/1582||;AO=87;CIGAR=1X;DP=1953;DPB=1953;DPRA=0.920107;EPP=5.03202;EPPR=75.7418;GTI=0;LEN=1;MEANALT=1;MQM=60;MQMR=59.9973;NS=21;NUMALT=1;ODDS=138.268;PAIRED=0;PAIREDR=0;PAO=0;PQA=0;PQR=0;PRO=0;QA=2157;QR=49630;RO=1866;RPL=51;RPP=8.62618;RPPR=71.1615;RPR=36;RUN=1;SAF=43;SAP=3.03526;SAR=44;SRF=1120;SRP=165.785;SRR=746;TYPE=snp	GT:DP:RO:QR:AO:QA:GL	0:60:60:1648:0:0:0,-148.562	0:54:54:1563:0:0:0,-140.924	0:64:64:1912:0:0:0,-172.334	0:48:48:1405:0:0:0,-126.71	0:34:34:1013:0:0:0,-91.4438	0:29:29:834:0:0:0,-75.33	0:51:51:1548:0:0:0,-139.588	0:23:23:602:0:0:0,-54.4328	0:48:48:1345:0:0:0,-121.305	0:36:36:1070:0:0:0,-96.5718	0:43:43:1242:0:0:0,-112.037	0:46:46:1342:0:0:0,-121.041	0:50:50:1474:0:0:0,-132.923	0:62:62:1837:0:0:0,-165.571	1:42:1:15:41:1053:-93.5072,0	0:47:47:1365:0:0:0,-123.11	0:24:24:727:0:0:0,-65.7147	0:45:45:1354:0:0:0,-122.13	0:36:36:1044:0:0:0,-94.227	0:47:47:1429:0:0:0,-128.881	0:76:76:2253:0:0:0,-203.016
NC_000962	1325318	.	G	A	4313.14	.	AB=0;ABP=0;AC=3;AF=0.142857;AN=21;ANN=A|synonymous_variant|LOW|Rv1184c|Rv1184c|transcript|Rv1184c|protein_coding|1/1|c.294C>T|p.Pro98Pro|294/1080|294/1080|98/359||;AO=167;CIGAR=1X;DP=2268;DPB=2268;DPRA=1.00682;EPP=3.33537;EPPR=9.96315;GTI=0;LEN=1;MEANALT=1;MQM=60;MQMR=59.9848;NS=21;NUMALT=1;ODDS=139.705;PAIRED=0;PAIREDR=0;PAO=0;PQA=0;PQR=0;PRO=0;QA=4920;QR=52743;RO=2100;RPL=70;RPP=12.4894;RPPR=29.4816;RPR=97;RUN=1;SAF=78;SAP=4.58364;SAR=89;SRF=1027;SRP=5.19832;SRR=1073;TYPE=snp	GT:DP:RO:QR:AO:QA:GL	0:68:68:1834:0:0:0,-165.3	1:50:0:0:50:1460:-131.662,0	0:75:75:2027:0:0:0,-182.667	0:66:66:1770:0:0:0,-159.539	0:69:69:1801:0:0:0,-162.323	0:38:38:1020:0:0:0,-92.055	0:78:78:2206:0:0:0,-198.287	0:35:35:858:0:0:0,-77.4548	0:66:65:1692:0:0:0,-152.429	0:41:41:1098:0:0:0,-99.0684	1:65:0:0:65:1978:-178.27,0	0:43:43:1080:0:0:0,-97.4379	0:66:66:1698:0:0:0,-153.049	1:52:0:0:52:1482:-133.638,0	0:43:43:1179:0:0:0,-106.361	0:59:59:1474:0:0:0,-132.889	0:39:39:1002:0:0:0,-90.4232	0:51:51:1365:0:0:0,-123.088	0:56:56:1512:0:0:0,-136.325	0:66:66:1726:0:0:0,-155.572	0:44:44:1049:0:0:0,-94.6266
NC_000962	1326686	.	A	C	1366.78	.	AB=0;ABP=0;AC=1;AF=0.047619;AN=21;ANN=C|missense_variant|MODERATE|fadD21|Rv1185c|transcript|Rv1185c|protein_coding|1/1|c.827T>G|p.Val276Gly|827/1737|827/1737|276/578||;AO=61;CIGAR=1X;DP=2530;DPB=2530;DPRA=0.988254;EPP=3.0459;EPPR=29.6487;GTI=0;LEN=1;MEANALT=1;MQM=60;MQMR=60;NS=21;NUMALT=1;ODDS=157.333;PAIRED=0;PAIREDR=0;PAO=0;PQA=0;PQR=0;PRO=0;QA=1603;QR=64526;RO=2468;RPL=25;RPP=7.31765;RPPR=3.80217;RPR=36;RUN=1;SAF=30;SAP=3.0459;SAR=31;SRF=1306;SRP=21.2549;SRR=1162;TYPE=snp	GT:DP:RO:QR:AO:QA:GL	1:61:0:0:61:1603:-144.502,0	0:50:50:1421:0:0:0,-128.15	0:72:72:1986:0:0:0,-178.979	0:57:57:1640:0:0:0,-147.855	0:69:69:2005:0:0:0,-180.697	0:51:51:1473:0:0:0,-132.831	0:81:81:2334:0:0:0,-210.301	0:29:29:801:0:0:0,-72.3569	0:49:49:1404:0:0:0,-126.621	0:54:54:1467:0:0:0,-132.273	0:54:54:1580:0:0:0,-142.462	0:62:62:1737:0:0:0,-156.578	0:85:85:2381:0:0:0,-214.524	0:56:56:1566:0:0:0,-141.182	0:51:50:1332:0:0:0,-120.034	0:73:73:2021:0:0:0,-182.129	0:64:64:1883:0:0:0,-169.725	0:43:43:1272:0:0:0,-114.75	0:48:48:1401:0:0:0,-126.354	0:60:60:1845:0:0:0,-166.312	0:59:59:1729:0:0:0,-155.861
NC_000962	1328876	.	A	G	3076.33	.	AB=0;ABP=0;AC=3;AF=0.142857;AN=21;ANN=G|synonymous_variant|LOW|Rv1186c|Rv1186c|transcript|Rv1186c|protein_coding|1/1|c.430T>C|p.Leu144Leu|430/1617|430/1617|144/538||;AO=120;CIGAR=1X;DP=1914;DPB=1914;DPRA=0.847269;EPP=4.16842;EPPR=16.1021;GTI=0;LEN=1;MEANALT=1;MQM=60;MQMR=59.9866;NS=21;NUMALT=1;ODDS=122.759;PAIRED=0;PAIREDR=0;PAO=0;PQA=0;PQR=0;PRO=0;QA=3594;QR=44521;RO=1794;RPL=85;RPP=48.2493;RPPR=444.587;RPR=35;RUN=1;SAF=53;SAP=6.55704;SAR=67;SRF=912;SRP=4.09967;SRR=882;TYPE=snp	GT:DP:RO:QR:AO:QA:GL	0:50:50:1342:0:0:0,-121.029	1:37:0:0:37:1196:-107.92,0	0:51:51:1433:0:0:0,-129.221	0:47:47:1274:0:0:0,-114.912	0:41:41:1092:0:0:0,-98.5313	0:40:40:995:0:0:0,-89.7869	0:58:58:1441:0:0:0,-129.911	0:19:19:516:0:0:0,-46.7039	0:34:34:846:0:0:0,-76.3767	0:40:40:998:0:0:0,-90.0572	1:39:0:0:39:1133:-102.236,0	0:35:35:938:0:0:0,-84.6729	0:43:43:1033:0:0:0,-93.1976	1:44:0:0:44:1265:-114.108,0	0:41:41:1029:0:0:0,-92.8479	0:25:25:641:0:0:0,-57.9323	0:30:30:813:0:0:0,-73.4289	0:41:41:1092:0:0:0,-98.5297	0:32:32:808:0:0:0,-72.9634	0:34:34:969:0:0:0,-87.4741	0:52:52:1317:0:0:0,-118.761
NC_000962	1330572	.	G	A	1071.25	.	AB=0;ABP=0;AC=1;AF=0.047619;AN=21;ANN=A|missense_variant|MODERATE|rocA|Rv1187|transcript|Rv1187|protein_coding|1/1|c.1183G>A|p.Val395Ile|1183/1632|1183/1632|395/543||;AO=45;CIGAR=1X;DP=2432;DPB=2432;DPRA=0.754085;EPP=3.05855;EPPR=5.01984;GTI=0;LEN=1;MEANALT=1;MQM=60;MQMR=60;NS=21;NUMALT=1;ODDS=168.742;PAIRED=0;PAIREDR=0;PAO=0;PQA=0;PQR=0;PRO=0;QA=1280;QR=62205;RO=2387;RPL=20;RPP=4.21667;RPPR=6.17699;RPR=25;RUN=1;SAF=19;SAP=5.37479;SAR=26;SRF=1156;SRP=8.12741;SRR=1231;TYPE=snp	GT:DP:RO:QR:AO:QA:GL	0:55:55:1577:0:0:0,-142.183	0:67:67:1752:0:0:0,-157.91	0:69:69:1991:0:0:0,-179.434	0:60:60:1716:0:0:0,-154.691	0:51:51:1358:0:0:0,-122.459	1:45:0:0:45:1280:-115.446,0	0:58:58:1727:0:0:0,-155.69	0:24:24:662:0:0:0,-59.8464	0:54:54:1537:0:0:0,-138.584	0:64:64:1847:0:0:0,-166.48	0:40:40:1156:0:0:0,-104.303	0:43:43:1257:0:0:0,-113.396	0:66:66:1847:0:0:0,-166.471	0:62:62:1773:0:0:0,-159.809	0:38:38:966:0:0:0,-87.1796	0:57:57:1605:0:0:0,-144.699	0:45:45:1175:0:0:0,-105.991	0:80:80:2406:0:0:0,-216.785	0:58:58:1781:0:0:0,-160.543	0:56:56:1628:0:0:0,-146.774	0:61:61:1748:0:0:0,-157.568
NC_000962	1337162	.	C	G	1340.27	.	AB=0;ABP=0;AC=1;AF=0.047619;AN=21;ANN=G|missense_variant|MODERATE|fadD36|Rv1193|transcript|Rv1193|protein_coding|1/1|c.1369C>G|p.Pro457Ala|1369/1422|1369/1422|457/473||,G|downstream_gene_variant|MODIFIER|Rv1194c|Rv1194c|transcript|Rv1194c|protein_coding||c.*86G>C|||||86|;AO=57;CIGAR=1X;DP=2622;DPB=2622;DPRA=0.67719;EPP=6.09608;EPPR=42.5236;GTI=0;LEN=1;MEANALT=1;MQM=60;MQMR=60;NS=21;NUMALT=1;ODDS=167.136;PAIRED=0;PAIREDR=0;PAO=0;PQA=0;PQR=0;PRO=0;QA=1605;QR=66351;RO=2564;RPL=23;RPP=7.61992;RPPR=337.017;RPR=34;RUN=1;SAF=22;SAP=9.44853;SAR=35;SRF=1142;SRP=69.4079;SRR=1422;TYPE=snp	GT:DP:RO:QR:AO:QA:GL	0:57:57:1648:0:0:0,-148.582	0:47:47:1214:0:0:0,-109.501	0:75:75:2152:0:0:0,-193.926	0:76:76:2104:0:0:0,-189.603	0:43:43:1217:0:0:0,-109.789	0:49:49:1412:0:0:0,-127.341	0:72:72:2087:0:0:0,-188.076	0:31:30:782:1:8:0,-69.8335	0:58:58:1675:0:0:0,-151.007	0:65:65:1910:0:0:0,-172.154	0:63:62:1807:0:0:0,-162.582	0:41:41:1131:0:0:0,-102.048	0:70:70:1932:0:0:0,-174.125	0:63:63:1726:0:0:0,-155.578	0:60:60:1670:0:0:0,-150.553	0:60:60:1647:0:0:0,-148.467	1:57:1:12:56:1597:-142.785,0	0:71:71:1960:0:0:0,-176.635	0:56:56:1602:0:0:0,-144.437	0:55:55:1524:0:0:0,-137.41	0:70:70:1947:0:0:0,-175.474
NC_000962	1361811	.	A	G	737.337	.	AB=0;ABP=0;AC=1;AF=0.047619;AN=21;ANN=G|missense_variant|MODERATE|Rv1218c|Rv1218c|transcript|Rv1218c|protein_coding|1/1|c.923T>C|p.Val308Ala|923/936|923/936|308/311||,G|upstream_gene_variant|MODIFIER|Rv1217c|Rv1217c|transcript|Rv1217c|protein_coding||c.-10T>C|||||10|;AO=33;CIGAR=1X;DP=2057;DPB=2057;DPRA=0.861168;EPP=4.65535;EPPR=3.02747;GTI=0;LEN=1;MEANALT=1;MQM=60;MQMR=59.9827;NS=21;NUMALT=1;ODDS=109.586;PAIRED=0;PAIREDR=0;PAO=0;PQA=0;PQR=0;PRO=0;QA=945;QR=53294;RO=2024;RPL=15;RPP=3.60252;RPPR=3.97588;RPR=18;RUN=1;SAF=14;SAP=4.65535;SAR=19;SRF=1071;SRP=17.9488;SRR=953;TYPE=snp	GT:DP:RO:QR:AO:QA:GL	0:51:51:1413:0:0:0,-127.413	0:56:56:1688:0:0:0,-152.169	0:52:52:1519:0:0:0,-136.96	0:44:44:1321:0:0:0,-119.153	0:45:45:1258:0:0:0,-113.477	0:30:30:893:0:0:0,-80.6451	0:44:44:1338:0:0:0,-120.69	0:16:16:377:0:0:0,-34.1616	0:46:46:1311:0:0:0,-118.251	0:64:64:1911:0:0:0,-172.245	0:50:50:1481:0:0:0,-133.549	0:33:33:956:0:0:0,-86.3089	0:57:57:1650:0:0:0,-148.759	0:43:43:1198:0:0:0,-108.079	0:50:50:1438:0:0:0,-129.676	0:55:54:1638:1:30:0,-144.685	0:39:39:1072:0:0:0,-96.7357	0:65:65:1934:0:0:0,-174.313	1:32:0:0:32:915:-82.6136,0	0:49:49:1428:0:0:0,-128.783	0:47:47:1334:0:0:0,-120.314
NC_000962	1364706	.	G	A	2860.46	.	AB=0;ABP=0;AC=1;AF=0.047619;AN=21;ANN=A|synonymous_variant|LOW|sigE|Rv1221|transcript|Rv1221|protein_coding|1/1|c.294G>A|p.Leu98Leu|294/774|294/774|98/257||;AO=124;CIGAR=1X;DP=2438;DPB=2438;DPRA=1.04494;EPP=5.53201;EPPR=6.1671;GTI=0;LEN=1;MEANALT=1;MQM=60;MQMR=60;NS=21;NUMALT=1;ODDS=149.626;PAIRED=0;PAIREDR=0;PAO=0;PQA=0;PQR=0;PRO=0;QA=3280;QR=58804;RO=2314;RPL=64;RPP=3.29049;RPPR=16.5234;RPR=60;RUN=1;SAF=56;SAP=5.53201;SAR=68;SRF=1075;SRP=28.2497;SRR=1239;TYPE=snp	GT:DP:RO:QR:AO:QA:GL	0:58:58:1557:0:0:0,-140.372	0:54:54:1457:0:0:0,-131.374	0:52:52:1450:0:0:0,-130.75	0:63:63:1703:0:0:0,-153.511	0:61:61:1553:0:0:0,-140.004	0:35:35:966:0:0:0,-87.1998	0:54:54:1454:0:0:0,-131.11	0:24:24:655:0:0:0,-59.2146	0:53:53:1398:0:0:0,-126.062	0:64:64:1651:0:0:0,-148.827	0:46:46:1178:0:0:0,-106.262	0:48:48:1357:0:0:0,-122.378	0:69:69:1858:0:0:0,-167.459	0:45:45:1145:0:0:0,-103.291	1:49:0:0:49:1480:-133.469,0	0:58:58:1580:0:0:0,-142.444	0:39:39:1066:0:0:0,-96.1978	0:67:67:1869:0:0:0,-168.451	0:44:44:1245:0:0:0,-112.31	0:59:59:1560:0:0:0,-140.643	0:67:67:2006:0:0:0,-180.799
NC_000962	1377058	.	T	C	3372.29	.	AB=0;ABP=0;AC=3;AF=0.142857;AN=21;ANN=C|missense_variant|MODERATE|Rv1234|Rv1234|transcript|Rv1234|protein_coding|1/1|c.83T>C|p.Leu28Ser|83/528|83/528|28/175||;AO=140;CIGAR=1X;DP=2027;DPB=2027;DPRA=0.939763;EPP=4.56135;EPPR=10.1922;GTI=0;LEN=1;MEANALT=1;MQM=60;MQMR=60;NS=21;NUMALT=1;ODDS=126.713;PAIRED=0;PAIREDR=0;PAO=0;PQA=0;PQR=0;PRO=0;QA=3894;QR=48167;RO=1887;RPL=49;RPP=30.3709;RPPR=280.435;RPR=91;RUN=1;SAF=70;SAP=3.0103;SAR=70;SRF=911;SRP=7.87223;SRR=976;TYPE=snp	GT:DP:RO:QR:AO:QA:GL	0:47:47:1245:0:0:0,-112.295	1:47:0:0:47:1365:-123.111,0	0:67:67:1715:0:0:0,-154.584	0:58:58:1678:0:0:0,-151.271	0:32:32:857:0:0:0,-77.3862	0:32:32:868:0:0:0,-78.3755	0:55:55:1562:0:0:0,-140.835	0:22:22:562:0:0:0,-50.8274	0:53:53:1441:0:0:0,-129.941	0:38:38:1071:0:0:0,-96.6527	1:50:0:0:50:1291:-116.429,0	0:39:39:1064:0:0:0,-96.0087	0:52:52:1401:0:0:0,-126.34	1:43:0:0:43:1238:-111.68,0	0:46:46:1230:0:0:0,-110.932	0:58:58:1613:0:0:0,-145.411	0:34:34:934:0:0:0,-84.3194	0:35:35:985:0:0:0,-88.9123	0:44:44:1247:0:0:0,-112.49	0:51:51:1483:0:0:0,-133.733	0:49:49:1411:0:0:0,-127.242
NC_000962	1377669	.	C	A	2175.23	.	AB=0;ABP=0;AC=1;AF=0.047619;AN=21;ANN=A|missense_variant|MODERATE|lpqY|Rv1235|transcript|Rv1235|protein_coding|1/1|c.146C>A|p.Ala49Glu|146/1407|146/1407|49/468||;AO=101;CIGAR=1X;DP=1990;DPB=1990;DPRA=1.04262;EPP=3.2038;EPPR=16.1713;GTI=0;LEN=1;MEANALT=1;MQM=60;MQMR=60;NS=21;NUMALT=1;ODDS=102.236;PAIRED=0;PAIREDR=0;PAO=0;PQA=0;PQR=0;PRO=0;QA=2515;QR=50790;RO=1889;RPL=46;RPP=4.75178;RPPR=3.02065;RPR=55;RUN=1;SAF=55;SAP=4.75178;SAR=46;SRF=975;SRP=7.28772;SRR=914;TYPE=snp	GT:DP:RO:QR:AO:QA:GL	0:48:48:1435:0:0:0,-129.421	0:42:42:1275:0:0:0,-115.026	0:66:66:1995:0:0:0,-179.808	0:55:55:1613:0:0:0,-145.43	1:57:0:0:57:1459:-131.548,0	0:30:30:834:0:0:0,-75.3234	0:66:66:2021:0:0:0,-182.139	0:23:23:667:0:0:0,-60.3084	0:36:36:1028:0:0:0,-92.7867	0:35:35:1093:0:0:0,-98.6523	0:45:45:1440:0:0:0,-129.877	0:39:39:1141:0:0:0,-102.958	0:63:63:1849:0:0:0,-166.667	0:56:56:1757:0:0:0,-158.399	0:45:45:1306:0:0:0,-117.807	0:50:50:1526:0:0:0,-137.611	0:38:38:1111:0:0:0,-100.261	0:32:32:1019:0:0:0,-92	0:48:48:1461:0:0:0,-131.761	0:38:38:1141:0:0:0,-102.966	0:51:51:1486:0:0:0,-134.002
NC_000962	1380523	.	G	A	2065.45	.	AB=0;ABP=0;AC=1;AF=0.047619;AN=21;ANN=A|synonymous_variant|LOW|sugB|Rv1237|transcript|Rv1237|protein_coding|1/1|c.669G>A|p.Val223Val|669/825|669/825|223/274||;AO=92;CIGAR=1X;DP=2556;DPB=2556;DPRA=1.25021;EPP=3.10471;EPPR=3.91346;GTI=0;LEN=1;MEANALT=1;MQM=60;MQMR=60;NS=21;NUMALT=1;ODDS=131.411;PAIRED=0;PAIREDR=0;PAO=0;PQA=0;PQR=0;PRO=0;QA=2433;QR=61363;RO=2462;RPL=45;RPP=3.10471;RPPR=3.01383;RPR=47;RUN=1;SAF=44;SAP=3.38795;SAR=48;SRF=1205;SRP=5.39522;SRR=1257;TYPE=snp	GT:DP:RO:QR:AO:QA:GL	0:61:61:1639:0:0:0,-147.755	0:58:58:1568:0:0:0,-141.363	1:91:0:0:91:2408:-216.949,0	0:55:55:1407:0:0:0,-126.866	0:63:62:1526:1:25:0,-135.072	0:42:42:1030:0:0:0,-92.9332	0:69:68:1703:0:0:0,-153.317	0:26:26:737:0:0:0,-66.6001	0:59:59:1482:0:0:0,-133.612	0:59:58:1542:0:0:0,-138.94	0:86:86:2242:0:0:0,-201.995	0:66:66:1754:0:0:0,-158.099	0:76:76:1970:0:0:0,-177.531	0:71:71:1786:0:0:0,-160.965	0:66:66:1644:0:0:0,-148.188	0:66:66:1701:0:0:0,-153.326	0:38:38:970:0:0:0,-87.5411	0:44:44:1162:0:0:0,-104.828	0:63:63:1692:0:0:0,-152.524	0:69:69:1826:0:0:0,-164.567	0:70:70:1790:0:0:0,-161.326
NC_000962	1404094	.	G	A	1331.85	.	AB=0;ABP=0;AC=1;AF=0.047619;AN=21;ANN=A|synonymous_variant|LOW|cyp130|Rv1256c|transcript|Rv1256c|protein_coding|1/1|c.510C>T|p.Thr170Thr|510/1218|510/1218|170/405||;AO=52;CIGAR=1X;DP=2045;DPB=2045;DPRA=1.04365;EPP=3.0103;EPPR=4.6675;GTI=0;LEN=1;MEANALT=1;MQM=60;MQMR=60;NS=21;NUMALT=1;ODDS=115.878;PAIRED=0;PAIREDR=0;PAO=0;PQA=0;PQR=0;PRO=0;QA=1567;QR=54656;RO=1993;RPL=19;RPP=11.1951;RPPR=54.3161;RPR=33;RUN=1;SAF=25;SAP=3.17734;SAR=27;SRF=891;SRP=51.5181;SRR=1102;TYPE=snp	GT:DP:RO:QR:AO:QA:GL	0:54:54:1709:0:0:0,-154.049	0:44:44:1475:0:0:0,-133.026	0:77:77:2407:0:0:0,-216.851	0:42:42:1283:0:0:0,-115.731	0:35:35:1173:0:0:0,-105.854	0:34:34:1094:0:0:0,-98.7398	0:54:54:1761:0:0:0,-158.763	0:15:15:478:0:0:0,-43.3255	0:37:37:1161:0:0:0,-104.762	0:45:45:1460:0:0:0,-131.683	0:47:47:1516:0:0:0,-136.705	0:51:51:1562:0:0:0,-140.825	1:52:0:0:52:1567:-141.285,0	0:51:51:1620:0:0:0,-146.06	0:47:47:1463:0:0:0,-131.936	0:43:43:1354:0:0:0,-122.129	0:36:36:1136:0:0:0,-102.507	0:34:34:1135:0:0:0,-102.441	0:38:38:1232:0:0:0,-111.159	0:34:34:1090:0:0:0,-98.3854	0:42:42:1355:0:0:0,-122.227
NC_000962	1410221	.	T	C	2016.92	.	AB=0;ABP=0;AC=1;AF=0.047619;AN=21;ANN=C|missense_variant|MODERATE|Rv1262c|Rv1262c|transcript|Rv1262c|protein_coding|1/1|c.152A>G|p.Asp51Gly|152/435|152/435|51/144||;AO=84;CIGAR=1X;DP=2053;DPB=2053;DPRA=1.70645;EPP=3.0103;EPPR=14.49;GTI=0;LEN=1;MEANALT=1;MQM=60;MQMR=59.9817;NS=21;NUMALT=1;ODDS=105.65;PAIRED=0;PAIREDR=0;PAO=0;PQA=0;PQR=0;PRO=0;QA=2388;QR=51122;RO=1968;RPL=44;RPP=3.42391;RPPR=37.1889;RPR=40;RUN=1;SAF=54;SAP=17.9004;SAR=30;SRF=839;SRP=95.8054;SRR=1129;TYPE=snp	GT:DP:RO:QR:AO:QA:GL	0:57:57:1623:0:0:0,-146.324	0:45:45:1315:0:0:0,-118.61	1:84:0:0:84:2388:-215.158,0	0:47:47:1366:0:0:0,-123.204	0:39:39:1102:0:0:0,-99.4425	0:34:34:995:0:0:0,-89.8201	0:51:51:1406:0:0:0,-126.793	0:18:18:533:0:0:0,-48.2537	0:45:44:1285:0:0:0,-115.83	0:40:40:1126:0:0:0,-101.594	0:55:55:1478:0:0:0,-133.26	0:38:38:1045:0:0:0,-94.3006	0:55:55:1547:0:0:0,-139.478	0:60:60:1716:0:0:0,-154.697	0:54:54:1518:0:0:0,-136.871	0:64:64:1837:0:0:0,-165.577	0:38:38:1055:0:0:0,-95.2087	0:27:27:753:0:0:0,-68.036	0:52:52:1509:0:0:0,-136.07	0:35:35:950:0:0:0,-85.7545	0:43:43:1235:0:0:0,-111.413
NC_000962	1416511	.	C	T	1078.73	.	AB=0;ABP=0;AC=1;AF=0.047619;AN=21;ANN=T|synonymous_variant|LOW|embR|Rv1267c|transcript|Rv1267c|protein_coding|1/1|c.837G>A|p.Gln279Gln|837/1167|837/1167|279/388||;AO=45;CIGAR=1X;DP=2382;DPB=2382;DPRA=0.770218;EPP=5.37479;EPPR=63.4296;GTI=0;LEN=1;MEANALT=1;MQM=60;MQMR=59.9927;NS=21;NUMALT=1;ODDS=130.28;PAIRED=0;PAIREDR=0;PAO=0;PQA=0;PQR=0;PRO=0;QA=1286;QR=61595;RO=2337;RPL=21;RPP=3.44459;RPPR=7.43408;RPR=24;RUN=1;SAF=22;SAP=3.05855;SAR=23;SRF=1169;SRP=3.01123;SRR=1168;TYPE=snp	GT:DP:RO:QR:AO:QA:GL	1:45:0:0:45:1286:-115.993,0	0:56:56:1635:0:0:0,-147.402	0:66:66:1914:0:0:0,-172.502	0:63:63:1967:0:0:0,-177.288	0:48:48:1374:0:0:0,-123.919	0:36:36:1004:0:0:0,-90.6183	0:59:59:1774:0:0:0,-159.917	0:17:17:490:0:0:0,-44.3809	0:78:78:2286:0:0:0,-205.97	0:58:58:1702:0:0:0,-153.435	0:52:52:1479:0:0:0,-133.367	0:54:54:1563:0:0:0,-140.929	0:58:58:1620:0:0:0,-146.045	0:54:54:1588:0:0:0,-143.18	0:60:60:1764:0:0:0,-159.015	0:63:63:1837:0:0:0,-165.584	0:41:41:1181:0:0:0,-106.544	0:52:52:1468:0:0:0,-132.357	0:44:44:1279:0:0:0,-115.375	0:41:41:1244:0:0:0,-112.233	0:57:57:1706:0:0:0,-153.802
NC_000962	1417397	.	A	G	2102.62	.	AB=0;ABP=0;AC=1;AF=0.047619;AN=21;ANN=G|upstream_gene_variant|MODIFIER|embR|Rv1267c|transcript|Rv1267c|protein_coding||c.-50T>C|||||50|,G|intergenic_region|MODIFIER|embR-Rv1268c|Rv1267c-Rv1268c|intergenic_region|Rv1267c-Rv1268c|||n.1417397A>G||||||;AO=78;CIGAR=1X;DP=2485;DPB=2485;DPRA=1.05897;EPP=3.45573;EPPR=3.40815;GTI=0;LEN=1;MEANALT=1;MQM=60;MQMR=60;NS=21;NUMALT=1;ODDS=170.127;PAIRED=0;PAIREDR=0;PAO=0;PQA=0;PQR=0;PRO=0;QA=2442;QR=65714;RO=2407;RPL=40;RPP=3.12166;RPPR=4.67837;RPR=38;RUN=1;SAF=37;SAP=3.45573;SAR=41;SRF=1215;SRP=3.48754;SRR=1192;TYPE=snp	GT:DP:RO:QR:AO:QA:GL	0:51:51:1555:0:0:0,-140.215	0:52:52:1589:0:0:0,-143.275	1:77:0:0:77:2429:-218.861,0	0:65:65:2221:0:0:0,-200.153	0:39:39:1222:0:0:0,-110.26	0:40:40:1217:0:0:0,-109.804	0:81:81:2510:0:0:0,-226.142	0:43:43:1295:0:0:0,-116.826	0:65:65:1963:0:0:0,-176.92	0:57:57:1790:0:0:0,-161.365	0:52:52:1631:0:0:0,-147.056	0:35:35:1098:0:0:0,-99.1026	0:86:86:2622:0:0:0,-236.218	0:51:50:1560:1:13:0,-139.369	0:51:51:1674:0:0:0,-150.931	0:54:54:1700:0:0:0,-153.26	0:46:46:1435:0:0:0,-129.42	0:53:53:1681:0:0:0,-151.559	0:46:46:1439:0:0:0,-129.788	0:53:53:1745:0:0:0,-157.323	0:70:70:2135:0:0:0,-192.4
NC_000962	1423920	.	T	C	1005.03	.	AB=0;ABP=0;AC=1;AF=0.047619;AN=21;ANN=C|missense_variant|MODERATE|Rv1273c|Rv1273c|transcript|Rv1273c|protein_coding|1/1|c.131A>G|p.Asp44Gly|131/1749|131/1749|44/582||;AO=50;CIGAR=1X;DP=2322;DPB=2322;DPRA=0.880282;EPP=5.78978;EPPR=3.01891;GTI=0;LEN=1;MEANALT=1;MQM=60;MQMR=59.9956;NS=21;NUMALT=1;ODDS=140.407;PAIRED=0;PAIREDR=0;PAO=0;PQA=0;PQR=0;PRO=0;QA=1223;QR=59310;RO=2269;RPL=25;RPP=3.0103;RPPR=34.3631;RPR=25;RUN=1;SAF=36;SAP=24.0302;SAR=14;SRF=1133;SRP=3.01891;SRR=1136;TYPE=snp	GT:DP:RO:QR:AO:QA:GL	0:52:52:1594:0:0:0,-143.731	0:58:58:1572:0:0:0,-141.727	1:50:0:0:50:1223:-110.301,0	0:66:66:1823:0:0:0,-164.317	0:46:46:1329:0:0:0,-119.872	0:47:47:1359:0:0:0,-122.569	0:69:69:2061:0:0:0,-185.742	0:26:26:735:0:0:0,-66.4215	0:62:62:1724:0:0:0,-155.405	0:50:49:1466:0:0:0,-132.073	0:65:65:1920:0:0:0,-173.054	0:52:52:1452:0:0:0,-130.932	0:78:78:2138:0:0:0,-192.657	0:74:74:2081:0:0:0,-187.535	0:65:65:1794:0:0:0,-161.702	0:57:57:1600:0:0:0,-144.253	0:44:44:1222:0:0:0,-110.234	0:49:49:1379:0:0:0,-124.367	0:34:33:994:0:0:0,-89.5804	0:53:52:1438:0:0:0,-129.448	0:63:63:1741:0:0:0,-156.937
NC_000962	1442387	.	C	T	898.025	.	AB=0;ABP=0;AC=1;AF=0.047619;AN=21;ANN=T|missense_variant|MODERATE|Rv1288|Rv1288|transcript|Rv1288|protein_coding|1/1|c.1040C>T|p.Thr347Met|1040/1371|1040/1371|347/456||;AO=39;CIGAR=1X;DP=2288;DPB=2288;DPRA=0.711744;EPP=5.73856;EPPR=4.26218;GTI=0;LEN=1;MEANALT=1;MQM=60;MQMR=60;NS=21;NUMALT=1;ODDS=162.062;PAIRED=0;PAIREDR=0;PAO=0;PQA=0;PQR=0;PRO=0;QA=1130;QR=60892;RO=2248;RPL=20;RPP=3.06598;RPPR=34.3073;RPR=19;RUN=1;SAF=22;SAP=4.40227;SAR=17;SRF=1038;SRP=31.5872;SRR=1210;TYPE=snp	GT:DP:RO:QR:AO:QA:GL	0:63:63:1915:0:0:0,-172.606	0:62:62:1930:0:0:0,-173.964	0:81:81:2441:0:0:0,-219.932	0:61:61:1859:0:0:0,-167.556	0:39:39:1250:0:0:0,-112.786	0:37:36:1161:0:0:0,-104.643	0:71:71:2209:0:0:0,-199.064	0:25:25:742:0:0:0,-67.0639	0:61:61:1898:0:0:0,-171.068	0:53:53:1562:0:0:0,-140.838	0:68:68:2112:0:0:0,-190.334	0:34:34:992:0:0:0,-89.5522	0:65:65:1895:0:0:0,-170.798	0:60:60:1897:0:0:0,-170.993	0:49:49:1515:0:0:0,-136.624	1:40:1:35:39:1130:-98.465,0	0:35:35:1068:0:0:0,-96.3919	0:47:47:1414:0:0:0,-127.527	0:38:38:1108:0:0:0,-99.9873	0:54:54:1684:0:0:0,-151.827	0:50:50:1525:0:0:0,-137.519
NC_000962	1444743	.	A	G	1056.93	.	AB=0;ABP=0;AC=1;AF=0.047619;AN=21;ANN=G|missense_variant|MODERATE|Rv1290c|Rv1290c|transcript|Rv1290c|protein_coding|1/1|c.305T>C|p.Leu102Pro|305/1566|305/1566|102/521||;AO=51;CIGAR=1X;DP=2117;DPB=2117;DPRA=0.987415;EPP=3.05288;EPPR=93.2857;GTI=0;LEN=1;MEANALT=1;MQM=60;MQMR=59.9981;NS=21;NUMALT=1;ODDS=191.113;PAIRED=0;PAIREDR=0;PAO=0;PQA=0;PQR=0;PRO=0;QA=1275;QR=55443;RO=2065;RPL=35;RPP=18.3809;RPPR=189.39;RPR=16;RUN=1;SAF=31;SAP=8.16222;SAR=20;SRF=1130;SRP=42.9959;SRR=935;TYPE=snp	GT:DP:RO:QR:AO:QA:GL	0:58:58:1727:0:0:0,-155.684	0:57:57:1683:0:0:0,-151.725	0:48:48:1449:0:0:0,-130.678	0:40:40:1184:0:0:0,-106.83	0:43:43:1268:0:0:0,-114.384	0:35:35:1002:0:0:0,-90.4433	0:64:64:1877:0:0:0,-169.175	0:43:43:1153:0:0:0,-104.018	0:53:53:1601:0:0:0,-144.353	0:54:54:1623:0:0:0,-146.334	0:52:52:1514:0:0:0,-136.512	0:34:34:997:0:0:0,-90.0041	0:69:69:2191:0:0:0,-197.444	0:60:60:1914:0:0:0,-172.517	0:49:49:1498:0:0:0,-135.089	1:51:0:0:51:1275:-114.985,0	0:38:38:1170:0:0:0,-105.576	0:40:40:1212:0:0:0,-109.351	0:46:46:1404:0:0:0,-126.629	0:49:48:1454:0:0:0,-130.777	0:60:60:1746:0:0:0,-157.38
NC_000962	1451156	.	G	T	941.736	.	AB=0;ABP=0;AC=1;AF=0.047619;AN=21;ANN=T|missense_variant|MODERATE|thrC|Rv1295|transcript|Rv1295|protein_coding|1/1|c.460G>T|p.Ala154Ser|460/1083|460/1083|154/360||;AO=39;CIGAR=1X;DP=1923;DPB=1923;DPRA=0.849708;EPP=19.1015;EPPR=460.958;GTI=0;LEN=1;MEANALT=2;MQM=60;MQMR=59.992;NS=21;NUMALT=1;ODDS=136.584;PAIRED=0;PAIREDR=0;PAO=0;PQA=0;PQR=0;PRO=0;QA=1149;QR=50128;RO=1882;RPL=18;RPP=3.51141;RPPR=3.91489;RPR=21;RUN=1;SAF=16;SAP=5.73856;SAR=23;SRF=801;SRP=93.4691;SRR=1081;TYPE=snp	GT:DP:RO:QR:AO:QA:GL	1:40:0:0:39:1149:-103.425,0	0:48:48:1405:0:0:0,-126.714	0:66:66:2006:0:0:0,-180.796	0:49:49:1494:0:0:0,-134.728	0:29:29:848:0:0:0,-76.5912	0:24:24:692:0:0:0,-62.5543	0:53:53:1584:0:0:0,-142.82	0:28:28:743:0:0:0,-67.1257	0:43:43:1225:0:0:0,-110.511	0:65:65:1855:0:0:0,-167.197	0:57:57:1621:0:0:0,-146.147	0:29:29:878:0:0:0,-79.3003	0:56:56:1706:0:0:0,-153.799	0:56:56:1618:0:0:0,-145.875	0:40:40:1134:0:0:0,-102.322	0:52:52:1532:0:0:0,-138.142	0:40:40:1204:0:0:0,-108.635	0:52:52:1517:0:0:0,-136.788	0:52:52:1462:0:0:0,-131.829	0:47:47:1338:0:0:0,-120.678	0:73:73:2114:0:0:0,-190.507
NC_000962	1460845	.	T	C	4391.65	.	AB=0;ABP=0;AC=2;AF=0.0952381;AN=21;ANN=C|missense_variant|MODERATE|atpB|Rv1304|transcript|Rv1304|protein_coding|1/1|c.602T>C|p.Ile201Thr|602/753|602/753|201/250||;AO=168;CIGAR=1X;DP=2649;DPB=2649;DPRA=1.26772;EPP=3.062;EPPR=9.635;GTI=0;LEN=1;MEANALT=1;MQM=60;MQMR=59.9887;NS=21;NUMALT=1;ODDS=119.169;PAIRED=0;PAIREDR=0;PAO=0;PQA=0;PQR=0;PRO=0;QA=5042;QR=67979;RO=2481;RPL=83;RPP=3.062;RPPR=17.1271;RPR=85;RUN=1;SAF=80;SAP=3.83753;SAR=88;SRF=1178;SRP=16.6859;SRR=1303;TYPE=snp	GT:DP:RO:QR:AO:QA:GL	0:86:86:2686:0:0:0,-241.973	0:54:54:1714:0:0:0,-154.529	0:68:68:2053:0:0:0,-185.02	0:75:75:2358:0:0:0,-212.467	0:67:67:1963:0:0:0,-176.914	0:50:50:1560:0:0:0,-140.665	0:83:83:2548:0:0:0,-229.562	0:52:52:1592:0:0:0,-143.542	1:92:0:0:92:2700:-243.226,0	0:49:49:1551:0:0:0,-139.857	0:55:55:1706:0:0:0,-153.797	0:56:56:1747:0:0:0,-157.495	0:93:93:2862:0:0:0,-257.812	0:55:55:1738:0:0:0,-156.681	0:55:55:1651:0:0:0,-148.852	0:74:74:2286:0:0:0,-205.987	0:61:61:1947:0:0:0,-175.489	0:56:56:1708:0:0:0,-153.981	0:45:45:1460:0:0:0,-131.68	1:75:0:0:75:2311:-208.234,0	0:74:73:2273:1:31:0,-201.713
NC_000962	1465965	.	A	G	1267.45	.	AB=0;ABP=0;AC=1;AF=0.047619;AN=21;ANN=G|missense_variant|MODERATE|atpD|Rv1310|transcript|Rv1310|protein_coding|1/1|c.125A>G|p.Glu42Gly|125/1461|125/1461|42/486||;AO=50;CIGAR=1X;DP=2061;DPB=2061;DPRA=1.24832;EPP=11.5225;EPPR=166.406;GTI=0;LEN=1;MEANALT=1;MQM=60;MQMR=59.9935;NS=21;NUMALT=1;ODDS=143.56;PAIRED=0;PAIREDR=0;PAO=0;PQA=0;PQR=0;PRO=0;QA=1520;QR=54391;RO=2011;RPL=19;RPP=9.26414;RPPR=214.919;RPR=31;RUN=1;SAF=23;SAP=3.70517;SAR=27;SRF=969;SRP=8.76454;SRR=1042;TYPE=snp	GT:DP:RO:QR:AO:QA:GL	0:65:65:1959:0:0:0,-176.564	0:40:40:1174:0:0:0,-105.929	0:65:65:1932:0:0:0,-174.131	0:59:59:1775:0:0:0,-160.006	0:45:45:1279:0:0:0,-115.368	0:36:36:1000:0:0:0,-90.2579	0:48:48:1510:0:0:0,-136.174	0:24:24:728:0:0:0,-65.8094	0:52:52:1635:0:0:0,-147.424	0:39:39:1139:0:0:0,-102.776	0:50:50:1507:0:0:0,-135.9	0:35:35:1106:0:0:0,-99.8245	0:75:74:2240:1:20:0,-199.852	0:48:48:1408:0:0:0,-126.984	0:52:52:1632:0:0:0,-147.151	0:56:56:1703:0:0:0,-153.533	0:45:45:1352:0:0:0,-121.952	1:49:0:0:49:1500:-135.264,0	0:44:44:1346:0:0:0,-121.412	0:66:66:1937:0:0:0,-174.58	0:57:57:1765:0:0:0,-159.117
NC_000962	1467880	.	C	T	4428.2	.	AB=0;ABP=0;AC=3;AF=0.142857;AN=21;ANN=T|missense_variant|MODERATE|Rv1312|Rv1312|transcript|Rv1312|protein_coding|1/1|c.193C>T|p.Arg65Trp|193/444|193/444|65/147||;AO=164;CIGAR=1X;DP=2531;DPB=2531;DPRA=0.889077;EPP=3.48696;EPPR=24.4856;GTI=0;LEN=1;MEANALT=1;MQM=60;MQMR=59.9941;NS=21;NUMALT=1;ODDS=175.602;PAIRED=0;PAIREDR=0;PAO=0;PQA=0;PQR=0;PRO=0;QA=5085;QR=61109;RO=2367;RPL=80;RPP=3.22215;RPPR=4.40566;RPR=84;RUN=1;SAF=91;SAP=7.30028;SAR=73;SRF=1142;SRP=9.33023;SRR=1225;TYPE=snp	GT:DP:RO:QR:AO:QA:GL	0:76:76:2104:0:0:0,-189.598	1:56:0:0:56:1755:-158.211,0	0:108:108:3117:0:0:0,-280.751	0:68:68:1839:0:0:0,-165.744	0:60:60:1610:0:0:0,-145.136	0:49:49:1352:0:0:0,-121.922	0:63:63:1724:0:0:0,-155.401	0:33:33:862:0:0:0,-77.8326	0:62:62:1643:0:0:0,-148.1	0:65:65:1779:0:0:0,-160.348	1:62:1:23:61:1895:-168.506,0	0:52:52:1454:0:0:0,-131.112	0:68:68:1956:0:0:0,-176.281	1:48:1:12:47:1435:-128.216,0	0:58:58:1707:0:0:0,-153.887	0:49:49:1251:0:0:0,-112.826	0:51:51:1355:0:0:0,-122.194	0:67:67:1968:0:0:0,-177.367	0:54:54:1600:0:0:0,-144.258	0:57:57:1627:0:0:0,-146.682	0:62:62:1814:0:0:0,-163.51
NC_000962	1480868	.	T	C	13366.4	.	AB=0;ABP=0;AC=11;AF=0.52381;AN=21;ANN=C|upstream_gene_variant|MODIFIER|Rv1318c|Rv1318c|transcript|Rv1318c|protein_coding||c.-44A>G|||||44|,C|downstream_gene_variant|MODIFIER|Rv1319c|Rv1319c|transcript|Rv1319c|protein_coding||c.*26A>G|||||26|,C|intergenic_region|MODIFIER|Rv1318c-Rv1319c|Rv1318c-Rv1319c|intergenic_region|Rv1318c-Rv1319c|||n.1480868T>C||||||;AO=521;CIGAR=1X;DP=2123;DPB=2123;DPRA=0.83089;EPP=19.5527;EPPR=10.6396;GTI=0;LEN=1;MEANALT=1.07692;MQM=59.9271;MQMR=60;NS=21;NUMALT=1;ODDS=107.594;PAIRED=0;PAIREDR=0;PAO=0;PQA=0;PQR=0;PRO=0;QA=15180;QR=40620;RO=1601;RPL=278;RPP=8.11597;RPPR=23.5301;RPR=243;RUN=1;SAF=232;SAP=16.5518;SAR=289;SRF=766;SRP=9.46775;SRR=835;TYPE=snp	GT:DP:RO:QR:AO:QA:GL	1:53:0:0:53:1520:-137.058,0	0:56:56:1664:0:0:0,-150.021	0:68:67:1877:1:31:0,-166.072	1:55:0:0:55:1673:-150.831,0	1:32:0:0:32:955:-86.2244,0	1:25:0:0:25:789:-71.305,0	0:68:68:1888:0:0:0,-170.16	1:19:0:0:19:562:-50.8654,0	1:50:0:0:50:1522:-137.252,0	1:40:0:0:40:1191:-107.463,0	0:57:57:1618:0:0:0,-145.863	0:46:46:1246:0:0:0,-112.389	1:64:2:28:62:1789:-158.599,0	0:50:50:1376:0:0:0,-124.083	0:54:54:1505:0:0:0,-135.697	0:67:67:1772:0:0:0,-159.707	1:35:0:0:34:997:-89.8538,0	0:40:40:1133:0:0:0,-102.233	0:49:49:1433:0:0:0,-129.232	1:36:0:0:36:1003:-90.5294,0	1:61:0:0:61:1876:-168.939,0
NC_000962	1493302	.	T	G	1690.96	.	AB=0;ABP=0;AC=1;AF=0.047619;AN=21;ANN=G|missense_variant|MODERATE|glgE|Rv1327c|transcript|Rv1327c|protein_coding|1/1|c.1124A>C|p.Glu375Ala|1124/2106|1124/2106|375/701||;AO=62;CIGAR=1X;DP=2426;DPB=2426;DPRA=1.04907;EPP=3.15039;EPPR=4.95397;GTI=0;LEN=1;MEANALT=1;MQM=60;MQMR=60;NS=21;NUMALT=1;ODDS=165.27;PAIRED=0;PAIREDR=0;PAO=0;PQA=0;PQR=0;PRO=0;QA=1971;QR=63341;RO=2364;RPL=23;RPP=11.9764;RPPR=70.9689;RPR=39;RUN=1;SAF=27;SAP=5.25182;SAR=35;SRF=1163;SRP=4.3367;SRR=1201;TYPE=snp	GT:DP:RO:QR:AO:QA:GL	1:62:0:0:62:1971:-177.656,0	0:60:60:1891:0:0:0,-170.444	0:86:86:2615:0:0:0,-235.597	0:61:61:1703:0:0:0,-153.518	0:45:45:1276:0:0:0,-115.1	0:52:52:1538:0:0:0,-138.685	0:62:62:1938:0:0:0,-174.682	0:34:34:932:0:0:0,-84.1421	0:61:61:1815:0:0:0,-163.607	0:58:58:1808:0:0:0,-162.985	0:61:61:1912:0:0:0,-172.345	0:52:52:1479:0:0:0,-133.365	0:66:66:2045:0:0:0,-184.299	0:52:52:1485:0:0:0,-133.908	0:46:46:1315:0:0:0,-118.605	0:63:63:1882:0:0:0,-169.637	0:36:36:1017:0:0:0,-91.789	0:52:52:1605:0:0:0,-144.717	0:51:51:1600:0:0:0,-144.272	0:50:50:1487:0:0:0,-134.096	0:68:68:2046:0:0:0,-184.385
NC_000962	1503840	.	G	A	1585.27	.	AB=0;ABP=0;AC=1;AF=0.047619;AN=21;ANN=A|synonymous_variant|LOW|cysM|Rv1336|transcript|Rv1336|protein_coding|1/1|c.447G>A|p.Leu149Leu|447/972|447/972|149/323||;AO=63;CIGAR=1X;DP=1949;DPB=1949;DPRA=1.07688;EPP=3.04477;EPPR=4.34269;GTI=0;LEN=1;MEANALT=1.5;MQM=60;MQMR=60;NS=21;NUMALT=1;ODDS=112.938;PAIRED=0;PAIREDR=0;PAO=0;PQA=0;PQR=0;PRO=0;QA=1891;QR=50231;RO=1884;RPL=25;RPP=8.83536;RPPR=115.208;RPR=38;RUN=1;SAF=28;SAP=4.69922;SAR=35;SRF=785;SRP=116.651;SRR=1099;TYPE=snp	GT:DP:RO:QR:AO:QA:GL	0:50:50:1502:0:0:0,-135.449	0:38:37:1107:1:29:0,-97.0036	1:64:0:0:62:1862:-167.653,0	0:49:49:1478:0:0:0,-133.279	0:49:49:1434:0:0:0,-129.319	0:22:22:687:0:0:0,-62.1249	0:48:48:1434:0:0:0,-129.325	0:17:17:531:0:0:0,-48.0922	0:42:42:1237:0:0:0,-111.599	0:36:36:1028:0:0:0,-92.7853	0:46:46:1394:0:0:0,-125.732	0:37:37:1123:0:0:0,-101.348	0:68:68:2055:0:0:0,-185.203	0:56:56:1703:0:0:0,-153.53	0:40:40:1185:0:0:0,-106.92	0:35:35:1021:0:0:0,-92.1622	0:33:33:997:0:0:0,-90.0058	0:44:44:1346:0:0:0,-121.414	0:28:28:849:0:0:0,-76.6877	0:35:35:1033:0:0:0,-93.2433	0:58:58:1791:0:0:0,-161.451
NC_000962	1517620	.	A	G	1067.16	.	AB=0;ABP=0;AC=1;AF=0.047619;AN=21;ANN=G|missense_variant|MODERATE|fabG2|Rv1350|transcript|Rv1350|protein_coding|1/1|c.130A>G|p.Thr44Ala|130/744|130/744|44/247||;AO=51;CIGAR=1X;DP=2384;DPB=2384;DPRA=1.03448;EPP=5.09662;EPPR=3.38277;GTI=0;LEN=1;MEANALT=1.33333;MQM=60;MQMR=60;NS=21;NUMALT=1;ODDS=205.902;PAIRED=0;PAIREDR=0;PAO=0;PQA=0;PQR=0;PRO=0;QA=1316;QR=59567;RO=2332;RPL=30;RPP=6.45911;RPPR=40.2568;RPR=21;RUN=1;SAF=23;SAP=4.07475;SAR=28;SRF=1244;SRP=25.6711;SRR=1088;TYPE=snp	GT:DP:RO:QR:AO:QA:GL	0:67:67:1756:0:0:0,-158.265	0:54:54:1451:0:0:0,-130.838	0:86:86:2423:0:0:0,-218.309	0:72:72:1960:0:0:0,-176.642	0:62:61:1741:1:25:0,-154.439	0:39:39:953:0:0:0,-86.0008	0:66:66:1857:0:0:0,-167.378	0:43:43:1202:0:0:0,-108.443	0:67:67:1852:0:0:0,-166.926	0:44:44:1136:0:0:0,-102.482	0:55:55:1491:0:0:0,-134.435	1:50:0:0:49:1274:-114.786,0	0:68:67:1807:1:17:0,-161.172	0:56:56:1568:0:0:0,-141.373	0:51:51:1357:0:0:0,-122.375	0:56:56:1511:0:0:0,-136.231	0:35:35:950:0:0:0,-85.7561	0:40:40:1075:0:0:0,-96.9972	0:43:43:1152:0:0:0,-103.929	0:62:62:1718:0:0:0,-154.868	0:60:60:1615:0:0:0,-145.592
NC_000962	1521696	.	T	C	15865.9	.	AB=0;ABP=0;AC=11;AF=0.52381;AN=21;ANN=C|missense_variant|MODERATE|Rv1354c|Rv1354c|transcript|Rv1354c|protein_coding|1/1|c.181A>G|p.Thr61Ala|181/1872|181/1872|61/623||;AO=645;CIGAR=1X;DP=2232;DPB=2232;DPRA=0.982199;EPP=11.7669;EPPR=3.86548;GTI=0;LEN=1;MEANALT=1;MQM=60;MQMR=60;NS=21;NUMALT=1;ODDS=154.381;PAIRED=0;PAIREDR=0;PAO=0;PQA=0;PQR=0;PRO=0;QA=17823;QR=41524;RO=1587;RPL=293;RPP=14.7295;RPPR=9.15254;RPR=352;RUN=1;SAF=325;SAP=3.09447;SAR=320;SRF=844;SRP=16.9682;SRR=743;TYPE=snp	GT:DP:RO:QR:AO:QA:GL	1:56:0:0:56:1617:-145.79,0	0:41:41:1276:0:0:0,-115.118	0:79:79:2395:0:0:0,-215.786	1:56:0:0:56:1572:-141.733,0	1:57:0:0:57:1522:-137.224,0	1:36:0:0:36:1034:-93.3267,0	0:69:69:2104:0:0:0,-189.613	1:30:0:0:30:768:-69.3676,0	1:62:0:0:62:1797:-161.986,0	1:33:0:0:33:861:-77.7393,0	0:63:63:1930:0:0:0,-173.954	0:52:52:1619:0:0:0,-145.976	1:63:0:0:63:1772:-159.723,0	0:50:50:1562:0:0:0,-140.846	0:46:46:1327:0:0:0,-119.692	0:54:54:1565:0:0:0,-141.098	1:34:0:0:34:1004:-90.6272,0	0:36:36:1060:0:0:0,-95.6626	0:46:46:1462:0:0:0,-131.858	1:68:0:0:68:1854:-167.106,0	1:78:0:0:78:2294:-206.705,0
NC_000962	1523778	.	A	G	2595.29	.	AB=0;ABP=0;AC=2;AF=0.0952381;AN=21;ANN=G|synonymous_variant|LOW|moeY|Rv1355c|transcript|Rv1355c|protein_coding|1/1|c.255T>C|p.Arg85Arg|255/2148|255/2148|85/715||;AO=104;CIGAR=1X;DP=2232;DPB=2232;DPRA=0.854137;EPP=3.76196;EPPR=6.09855;GTI=0;LEN=1;MEANALT=1;MQM=59.7404;MQMR=60;NS=21;NUMALT=1;ODDS=130.805;PAIRED=0;PAIREDR=0;PAO=0;PQA=0;PQR=0;PRO=0;QA=3014;QR=56771;RO=2127;RPL=55;RPP=3.76196;RPPR=17.4674;RPR=49;RUN=1;SAF=54;SAP=3.34437;SAR=50;SRF=1058;SRP=3.13383;SRR=1069;TYPE=snp	GT:DP:RO:QR:AO:QA:GL	0:80:79:2372:0:0:0,-213.561	0:59:59:1718:0:0:0,-154.87	0:76:76:2338:0:0:0,-210.672	0:68:68:2014:0:0:0,-181.498	0:42:42:1177:0:0:0,-106.188	0:41:41:1115:0:0:0,-100.602	0:62:62:1953:0:0:0,-176.031	0:18:18:563:0:0:0,-50.9696	1:61:0:0:61:1787:-161.079,0	0:39:37:1101:2:28:0,-96.7053	0:52:52:1577:0:0:0,-142.189	0:43:43:1255:0:0:0,-113.214	0:63:63:1801:0:0:0,-162.34	0:54:54:1599:0:0:0,-144.17	0:59:59:1746:0:0:0,-157.397	0:48:48:1482:0:0:0,-133.647	0:49:49:1434:0:0:0,-129.318	0:37:37:1042:0:0:0,-94.0382	0:50:50:1580:0:0:0,-142.457	1:41:0:0:41:1199:-108.144,0	0:76:76:2168:0:0:0,-195.366
NC_000962	1523817	.	C	T	20649.3	.	AB=0;ABP=0;AC=12;AF=0.571429;AN=21;ANN=T|synonymous_variant|LOW|moeY|Rv1355c|transcript|Rv1355c|protein_coding|1/1|c.216G>A|p.Arg72Arg|216/2148|216/2148|72/715||;AO=816;CIGAR=1X;DP=2286;DPB=2286;DPRA=0.965849;EPP=9.6631;EPPR=3.72526;GTI=0;LEN=1;MEANALT=1;MQM=59.9669;MQMR=60;NS=21;NUMALT=1;ODDS=99.7242;PAIRED=0;PAIREDR=0;PAO=0;PQA=0;PQR=0;PRO=0;QA=23193;QR=36755;RO=1470;RPL=402;RPP=3.3935;RPPR=3.38846;RPR=414;RUN=1;SAF=395;SAP=4.80922;SAR=421;SRF=703;SRP=9.06088;SRR=767;TYPE=snp	GT:DP:RO:QR:AO:QA:GL	1:86:0:0:86:2473:-222.806,0	0:57:57:1520:0:0:0,-137.037	0:72:72:1885:0:0:0,-169.88	1:62:0:0:62:1859:-167.562,0	1:43:0:0:43:1227:-110.688,0	1:40:0:0:40:1144:-103.213,0	0:64:64:1757:0:0:0,-158.369	1:43:0:0:43:1156:-104.29,0	1:61:0:0:61:1827:-164.682,0	1:42:0:0:42:1224:-110.425,0	0:49:49:1388:0:0:0,-125.175	0:47:47:1169:0:0:0,-105.433	1:70:0:0:70:2036:-183.485,0	0:56:56:1568:0:0:0,-141.36	1:62:1:20:61:1850:-164.762,0	0:51:51:1379:0:0:0,-124.338	1:47:0:0:47:1431:-129.058,0	0:34:34:926:0:0:0,-83.5848	0:51:51:1421:0:0:0,-128.134	1:49:0:0:49:1453:-131.008,0	1:82:1:34:81:2369:-210.055,0
NC_000962	1528437	.	C	T	2500.72	.	AB=0;ABP=0;AC=1;AF=0.047619;AN=21;ANN=T|missense_variant|MODERATE|Rv1358|Rv1358|transcript|Rv1358|protein_coding|1/1|c.1826C>T|p.Ala609Val|1826/3480|1826/3480|609/1159||;AO=112;CIGAR=1X;DP=2524;DPB=2524;DPRA=0.905473;EPP=9.29206;EPPR=38.3048;GTI=0;LEN=1;MEANALT=1;MQM=60;MQMR=59.9871;NS=21;NUMALT=1;ODDS=165.288;PAIRED=0;PAIREDR=0;PAO=0;PQA=0;PQR=0;PRO=0;QA=2911;QR=63346;RO=2412;RPL=71;RPP=20.4596;RPPR=48.1827;RPR=41;RUN=1;SAF=50;SAP=5.80219;SAR=62;SRF=1277;SRP=21.1635;SRR=1135;TYPE=snp	GT:DP:RO:QR:AO:QA:GL	0:78:78:2146:0:0:0,-193.382	0:45:45:1220:0:0:0,-110.05	0:72:72:2117:0:0:0,-190.782	0:73:73:2142:0:0:0,-193.031	1:59:0:0:59:1639:-147.747,0	0:52:52:1422:0:0:0,-128.227	0:75:75:2129:0:0:0,-191.853	0:39:39:1094:0:0:0,-98.7243	0:86:86:2537:0:0:0,-228.569	0:45:45:1260:0:0:0,-113.649	0:61:61:1760:0:0:0,-158.651	0:50:50:1457:0:0:0,-131.383	0:67:67:1895:0:0:0,-170.797	0:71:71:2045:0:0:0,-184.297	0:47:47:1317:0:0:0,-118.787	0:68:68:1954:0:0:0,-176.107	0:57:57:1716:0:0:0,-154.705	0:45:45:1239:0:0:0,-111.763	0:59:59:1679:0:0:0,-151.367	0:52:52:1490:0:0:0,-134.357	0:57:57:1615:0:0:0,-145.601
NC_000962	1539080	.	A	G	836.068	.	AB=0;ABP=0;AC=1;AF=0.047619;AN=21;ANN=G|missense_variant|MODERATE|Rv1366|Rv1366|transcript|Rv1366|protein_coding|1/1|c.691A>G|p.Ile231Val|691/822|691/822|231/273||,G|upstream_gene_variant|MODIFIER|Rv1366A|Rv1366A|transcript|Rv1366A|protein_coding||c.-100A>G|||||100|;AO=37;CIGAR=1X;DP=2075;DPB=2075;DPRA=0.751502;EPP=4.47751;EPPR=80.6847;GTI=0;LEN=1;MEANALT=1;MQM=60;MQMR=60;NS=21;NUMALT=1;ODDS=179.308;PAIRED=0;PAIREDR=0;PAO=0;PQA=0;PQR=0;PRO=0;QA=1038;QR=54774;RO=2038;RPL=22;RPP=5.88603;RPPR=141.098;RPR=15;RUN=1;SAF=21;SAP=4.47751;SAR=16;SRF=1309;SRP=361.442;SRR=729;TYPE=snp	GT:DP:RO:QR:AO:QA:GL	0:52:52:1676:0:0:0,-151.113	0:51:51:1522:0:0:0,-137.236	0:53:53:1623:0:0:0,-146.336	0:54:54:1607:0:0:0,-144.891	0:50:50:1447:0:0:0,-130.486	0:28:28:865:0:0:0,-78.1363	0:76:76:2317:0:0:0,-208.778	0:28:28:854:0:0:0,-77.1487	0:57:57:1627:0:0:0,-146.681	0:27:27:828:0:0:0,-74.8047	0:44:44:1322:0:0:0,-119.246	0:39:39:1131:0:0:0,-102.057	0:48:48:1440:0:0:0,-129.868	0:44:44:1329:0:0:0,-119.876	0:49:49:1555:0:0:0,-140.213	0:65:65:2009:0:0:0,-181.065	0:26:26:754:0:0:0,-68.1336	0:41:40:1182:1:17:0,-104.95	1:36:0:0:36:1021:-92.1495,0	0:57:57:1848:0:0:0,-166.592	0:42:42:1246:0:0:0,-112.407
NC_000962	1544859	.	G	A	1449.75	.	AB=0;ABP=0;AC=1;AF=0.047619;AN=21;ANN=A|missense_variant|MODERATE|Rv1372|Rv1372|transcript|Rv1372|protein_coding|1/1|c.35G>A|p.Arg12Gln|35/1182|35/1182|12/393||,A|downstream_gene_variant|MODIFIER|Rv1371|Rv1371|transcript|Rv1371|protein_coding||c.*31G>A|||||31|;AO=63;CIGAR=1X;DP=2034;DPB=2034;DPRA=0.879075;EPP=7.18091;EPPR=3.45121;GTI=0;LEN=1;MEANALT=1;MQM=60;MQMR=60;NS=21;NUMALT=1;ODDS=115.117;PAIRED=0;PAIREDR=0;PAO=0;PQA=0;PQR=0;PRO=0;QA=1761;QR=49600;RO=1970;RPL=27;RPP=5.80219;RPPR=31.2284;RPR=36;RUN=1;SAF=40;SAP=12.9715;SAR=23;SRF=1186;SRP=181.142;SRR=784;TYPE=snp	GT:DP:RO:QR:AO:QA:GL	0:56:56:1485:0:0:0,-133.891	0:47:47:1229:0:0:0,-110.846	0:64:64:1700:0:0:0,-153.242	0:59:59:1720:0:0:0,-155.055	0:49:49:1297:0:0:0,-116.971	0:36:35:930:1:23:0,-81.6468	0:66:66:1770:0:0:0,-159.539	0:24:24:511:0:0:0,-46.198	0:60:60:1532:0:0:0,-138.11	0:39:39:983:0:0:0,-88.7058	0:51:50:1349:0:0:0,-121.539	0:50:50:1316:0:0:0,-118.68	1:61:0:0:61:1713:-154.421,0	0:57:57:1587:0:0:0,-143.08	0:44:44:1168:0:0:0,-105.356	0:68:68:1738:0:0:0,-156.648	0:35:34:836:1:25:0,-72.9733	0:49:49:1268:0:0:0,-114.358	0:42:42:1124:0:0:0,-101.409	0:50:50:1340:0:0:0,-120.841	0:54:54:1365:0:0:0,-123.082
NC_000962	1580689	.	C	T	1925.49	.	AB=0;ABP=0;AC=1;AF=0.047619;AN=21;ANN=T|synonymous_variant|LOW|Rv1404|Rv1404|transcript|Rv1404|protein_coding|1/1|c.99C>T|p.Ala33Ala|99/483|99/483|33/160||;AO=73;CIGAR=1X;DP=2813;DPB=2813;DPRA=1.06569;EPP=3.27802;EPPR=97.8862;GTI=0;LEN=1;MEANALT=1;MQM=60;MQMR=59.9923;NS=21;NUMALT=1;ODDS=196.074;PAIRED=0;PAIREDR=0;PAO=0;PQA=0;PQR=0;PRO=0;QA=2231;QR=75365;RO=2740;RPL=37;RPP=3.04005;RPPR=10.3141;RPR=36;RUN=1;SAF=28;SAP=11.607;SAR=45;SRF=1359;SRP=3.39387;SRR=1381;TYPE=snp	GT:DP:RO:QR:AO:QA:GL	0:79:79:2549:0:0:0,-229.632	0:65:65:2142:0:0:0,-193.026	1:73:0:0:73:2231:-201.04,0	0:74:74:2384:0:0:0,-214.782	0:50:50:1503:0:0:0,-135.524	0:48:48:1472:0:0:0,-132.742	0:72:72:2335:0:0:0,-210.389	0:42:42:1125:0:0:0,-101.497	0:61:61:1887:0:0:0,-170.086	0:86:86:2720:0:0:0,-244.989	0:53:53:1739:0:0:0,-156.743	0:49:49:1611:0:0:0,-145.226	0:90:90:2744:0:0:0,-247.166	0:55:55:1855:0:0:0,-167.193	0:57:57:1702:0:0:0,-153.43	0:76:76:2398:0:0:0,-216.047	0:37:37:1117:0:0:0,-100.786	0:81:81:2502:0:0:0,-225.413	0:70:70:2256:0:0:0,-203.266	0:78:78:2544:0:0:0,-229.184	0:56:56:1716:0:0:0,-154.687
NC_000962	1582617	.	T	C	1386.7	.	AB=0;ABP=0;AC=1;AF=0.047619;AN=21;ANN=C|missense_variant|MODERATE|fmt|Rv1406|transcript|Rv1406|protein_coding|1/1|c.452T>C|p.Val151Ala|452/939|452/939|151/312||;AO=56;CIGAR=1X;DP=1818;DPB=1818;DPRA=1.27128;EPP=5.49198;EPPR=25.8046;GTI=0;LEN=1;MEANALT=1;MQM=60;MQMR=60;NS=21;NUMALT=1;ODDS=119.857;PAIRED=0;PAIREDR=0;PAO=0;PQA=0;PQR=0;PRO=0;QA=1643;QR=46924;RO=1762;RPL=19;RPP=15.5738;RPPR=103.815;RPR=37;RUN=1;SAF=27;SAP=3.16541;SAR=29;SRF=927;SRP=13.4413;SRR=835;TYPE=snp	GT:DP:RO:QR:AO:QA:GL	0:44:44:1313:0:0:0,-118.43	0:42:42:1289:0:0:0,-116.282	1:56:0:0:56:1643:-148.131,0	0:51:51:1575:0:0:0,-142.012	0:28:28:742:0:0:0,-67.0277	0:33:33:940:0:0:0,-84.8676	0:36:36:1102:0:0:0,-99.4589	0:18:18:548:0:0:0,-49.6134	0:52:52:1572:0:0:0,-141.74	0:63:63:1851:0:0:0,-166.846	0:41:41:1272:0:0:0,-114.744	0:26:26:775:0:0:0,-70.0294	0:51:51:1485:0:0:0,-133.909	0:33:33:1050:0:0:0,-94.7905	0:39:39:1100:0:0:0,-99.2564	0:31:31:920:0:0:0,-83.0735	0:36:36:1097:0:0:0,-99.0036	0:52:52:1553:0:0:0,-140.028	0:41:41:1229:0:0:0,-110.873	0:42:42:1158:0:0:0,-104.473	0:37:37:1169:0:0:0,-105.494
NC_000962	1584472	.	T	C	1222.14	.	AB=0;ABP=0;AC=1;AF=0.047619;AN=21;ANN=C|stop_lost&splice_region_variant|HIGH|fmu|Rv1407|transcript|Rv1407|protein_coding|1/1|c.1372T>C|p.Ter458Argext*?|1372/1374|1372/1374|458/457||,C|upstream_gene_variant|MODIFIER|rpe|Rv1408|transcript|Rv1408|protein_coding||c.-27T>C|||||27|;AO=48;CIGAR=1X;DP=2368;DPB=2368;DPRA=1.29063;EPP=3.73412;EPPR=10.2585;GTI=0;LEN=1;MEANALT=1;MQM=60;MQMR=59.9983;NS=21;NUMALT=1;ODDS=139.494;PAIRED=0;PAIREDR=0;PAO=0;PQA=0;PQR=0;PRO=0;QA=1477;QR=62371;RO=2320;RPL=21;RPP=4.6389;RPPR=151.273;RPR=27;RUN=1;SAF=27;SAP=4.6389;SAR=21;SRF=1145;SRP=3.85268;SRR=1175;TYPE=snp	GT:DP:RO:QR:AO:QA:GL	0:44:44:1383:0:0:0,-124.733	0:43:43:1295:0:0:0,-116.814	0:47:47:1467:0:0:0,-132.306	0:57:57:1743:0:0:0,-157.13	0:42:42:1140:0:0:0,-102.854	0:44:44:1264:0:0:0,-114.022	0:39:39:1187:0:0:0,-107.106	0:22:22:657:0:0:0,-59.4173	0:57:57:1679:0:0:0,-151.364	0:100:99:3133:1:33:0,-278.888	0:43:43:1359:0:0:0,-122.585	0:37:37:1134:0:0:0,-102.335	0:52:52:1679:0:0:0,-151.378	0:54:54:1623:0:0:0,-146.328	0:53:53:1609:0:0:0,-145.063	0:48:48:1352:0:0:0,-121.933	0:46:46:1456:0:0:0,-131.317	0:74:74:2309:0:0:0,-208.056	1:47:0:0:47:1444:-130.23,0	0:58:58:1797:0:0:0,-161.988	0:62:62:1929:0:0:0,-173.867
NC_000962	1598028	.	G	A	774.537	.	AB=0;ABP=0;AC=1;AF=0.047619;AN=21;ANN=A|synonymous_variant|LOW|whiA|Rv1423|transcript|Rv1423|protein_coding|1/1|c.123G>A|p.Val41Val|123/978|123/978|41/325||,A|downstream_gene_variant|MODIFIER|Rv1422|Rv1422|transcript|Rv1422|protein_coding||c.*119G>A|||||119|;AO=36;CIGAR=1X;DP=2257;DPB=2257;DPRA=0.648357;EPP=5.18177;EPPR=16.8555;GTI=0;LEN=1;MEANALT=1;MQM=60;MQMR=59.9955;NS=21;NUMALT=1;ODDS=136.672;PAIRED=0;PAIREDR=0;PAO=0;PQA=0;PQR=0;PRO=0;QA=995;QR=54880;RO=2221;RPL=27;RPP=22.5536;RPPR=17.3248;RPR=9;RUN=1;SAF=26;SAP=18.4519;SAR=10;SRF=1173;SRP=18.2869;SRR=1048;TYPE=snp	GT:DP:RO:QR:AO:QA:GL	0:59:59:1501:0:0:0,-135.317	0:52:52:1378:0:0:0,-124.257	0:59:59:1423:0:0:0,-128.292	0:36:36:913:0:0:0,-82.406	0:45:45:1074:0:0:0,-96.8813	0:36:36:900:0:0:0,-81.2315	0:55:55:1387:0:0:0,-125.053	0:20:20:489:0:0:0,-44.246	0:44:44:1067:0:0:0,-96.2503	0:73:73:1845:0:0:0,-166.268	0:62:62:1773:0:0:0,-159.81	0:48:48:1255:0:0:0,-113.188	0:61:61:1606:0:0:0,-144.767	0:58:58:1533:0:0:0,-138.208	0:36:36:892:0:0:0,-80.5071	0:55:55:1360:0:0:0,-122.622	0:42:42:1028:0:0:0,-92.7488	0:66:66:1603:0:0:0,-144.485	1:36:0:0:36:995:-89.8084,0	0:37:37:1067:0:0:0,-96.2838	0:67:67:1746:0:0:0,-157.36
NC_000962	1600039	.	G	T	11787	.	AB=0;ABP=0;AC=6;AF=0.285714;AN=21;ANN=T|missense_variant|MODERATE|Rv1425|Rv1425|transcript|Rv1425|protein_coding|1/1|c.382G>T|p.Gly128Cys|382/1380|382/1380|128/459||;AO=490;CIGAR=1X;DP=2332;DPB=2332;DPRA=1.12629;EPP=5.56289;EPPR=33.5843;GTI=0;LEN=1;MEANALT=1;MQM=59.9367;MQMR=60;NS=21;NUMALT=1;ODDS=115.859;PAIRED=0;PAIREDR=0;PAO=0;PQA=0;PQR=0;PRO=0;QA=13339;QR=46619;RO=1841;RPL=248;RPP=3.16984;RPPR=20.2795;RPR=242;RUN=1;SAF=251;SAP=3.64845;SAR=239;SRF=951;SRP=7.39925;SRR=890;TYPE=snp	GT:DP:RO:QR:AO:QA:GL	0:52:52:1370:0:0:0,-123.542	1:60:0:0:60:1742:-157.032,0	0:67:67:1840:0:0:0,-165.841	0:64:64:1701:0:0:0,-153.329	0:39:39:1031:0:0:0,-93.0426	0:36:36:1020:0:0:0,-92.0634	1:71:0:0:71:2121:-191.131,0	0:21:21:556:0:0:0,-50.2988	0:64:64:1728:0:0:0,-155.762	0:60:60:1661:0:0:0,-149.738	1:50:0:0:50:1421:-128.01,0	1:62:0:0:62:1703:-153.506,0	0:68:68:1824:0:0:0,-164.401	1:67:2:36:65:1797:-158.556,0	0:55:55:1348:0:0:0,-121.544	0:55:55:1549:0:0:0,-139.655	0:47:47:1277:0:0:0,-115.178	1:45:0:0:45:1263:-113.927,0	0:51:51:1444:0:0:0,-130.217	0:54:54:1402:0:0:0,-126.423	0:70:69:1944:1:28:0,-172.406
NC_000962	1620348	.	G	A	1164.17	.	AB=0;ABP=0;AC=1;AF=0.047619;AN=21;ANN=A|synonymous_variant|LOW|bisC|Rv1442|transcript|Rv1442|protein_coding|1/1|c.558G>A|p.Val186Val|558/2301|558/2301|186/766||;AO=49;CIGAR=1X;DP=2209;DPB=2209;DPRA=0.907407;EPP=3.05462;EPPR=22.7144;GTI=0;LEN=1;MEANALT=1;MQM=60;MQMR=59.9829;NS=21;NUMALT=1;ODDS=130.997;PAIRED=0;PAIREDR=0;PAO=0;PQA=0;PQR=0;PRO=0;QA=1383;QR=57856;RO=2160;RPL=32;RPP=12.9813;RPPR=9.12661;RPR=17;RUN=1;SAF=24;SAP=3.05462;SAR=25;SRF=1053;SRP=5.94179;SRR=1107;TYPE=snp	GT:DP:RO:QR:AO:QA:GL	0:49:49:1459:0:0:0,-131.574	0:46:46:1415:0:0:0,-127.623	0:65:65:1951:0:0:0,-175.843	0:48:48:1438:0:0:0,-129.689	0:29:29:845:0:0:0,-76.3218	0:48:48:1421:0:0:0,-128.152	0:64:64:1983:0:0:0,-178.73	0:17:17:507:0:0:0,-45.9196	0:53:53:1563:0:0:0,-140.936	0:64:64:1906:0:0:0,-171.798	0:49:49:1536:0:0:0,-138.514	0:33:33:1027:0:0:0,-92.7178	0:57:57:1731:0:0:0,-156.048	0:43:43:1320:0:0:0,-119.075	0:46:46:1384:0:0:0,-124.83	1:49:0:0:49:1383:-124.721,0	0:32:32:991:0:0:0,-89.4679	0:60:60:1870:0:0:0,-168.496	0:51:51:1535:0:0:0,-138.408	0:46:46:1399:0:0:0,-126.177	0:60:60:1775:0:0:0,-160.01
NC_000962	1623428	.	C	A	636.886	.	AB=0;ABP=0;AC=1;AF=0.047619;AN=21;ANN=A|synonymous_variant|LOW|Rv1444c|Rv1444c|transcript|Rv1444c|protein_coding|1/1|c.270G>T|p.Pro90Pro|270/411|270/411|90/136||;AO=35;CIGAR=1X;DP=2404;DPB=2404;DPRA=0.659619;EPP=16.9698;EPPR=18.9882;GTI=0;LEN=1;MEANALT=1;MQM=60;MQMR=60;NS=21;NUMALT=1;ODDS=146.648;PAIRED=0;PAIREDR=0;PAO=0;PQA=0;PQR=0;PRO=0;QA=964;QR=61835;RO=2368;RPL=15;RPP=4.56135;RPPR=66.922;RPR=20;RUN=1;SAF=18;SAP=3.07234;SAR=17;SRF=1122;SRP=17.1102;SRR=1246;TYPE=snp	GT:DP:RO:QR:AO:QA:GL	0:39:39:1029:0:0:0,-92.8597	0:59:59:1688:0:0:0,-152.172	0:79:79:2297:0:0:0,-206.967	0:51:51:1409:0:0:0,-127.061	0:48:48:1372:0:0:0,-123.739	0:42:42:1226:0:0:0,-110.606	0:61:61:1715:0:0:0,-154.601	1:39:4:135:35:964:-74.5346,0	0:58:58:1582:0:0:0,-142.626	0:55:55:1566:0:0:0,-141.196	0:57:57:1641:0:0:0,-147.93	0:44:44:1249:0:0:0,-112.669	0:83:82:2277:0:0:0,-204.909	0:66:66:1836:0:0:0,-165.478	0:55:55:1609:0:0:0,-145.069	0:74:74:2107:0:0:0,-189.871	0:46:46:1294:0:0:0,-116.716	0:48:48:1321:0:0:0,-119.145	0:40:40:1194:0:0:0,-107.737	0:66:66:1940:0:0:0,-174.85	0:62:62:1780:0:0:0,-160.454
NC_000962	1624135	.	C	G	14642.3	.	AB=0;ABP=0;AC=11;AF=0.52381;AN=21;ANN=G|missense_variant|MODERATE|devB|Rv1445c|transcript|Rv1445c|protein_coding|1/1|c.323G>C|p.Ser108Thr|323/744|323/744|108/247||;AO=582;CIGAR=1X;DP=2119;DPB=2119;DPRA=0.915094;EPP=3.07;EPPR=4.368;GTI=0;LEN=1;MEANALT=1;MQM=59.9794;MQMR=60;NS=21;NUMALT=1;ODDS=157.503;PAIRED=0;PAIREDR=0;PAO=0;PQA=0;PQR=0;PRO=0;QA=16473;QR=39481;RO=1537;RPL=327;RPP=22.3521;RPPR=41.4738;RPR=255;RUN=1;SAF=304;SAP=5.53249;SAR=278;SRF=833;SRP=26.5207;SRR=704;TYPE=snp	GT:DP:RO:QR:AO:QA:GL	1:51:0:0:51:1503:-135.53,0	0:57:57:1704:0:0:0,-153.621	0:70:70:2029:0:0:0,-182.856	1:42:0:0:42:1218:-109.885,0	1:37:0:0:37:993:-89.6211,0	1:41:0:0:41:1266:-114.211,0	0:44:44:1331:0:0:0,-120.05	1:27:0:0:27:828:-74.8103,0	1:65:0:0:65:1868:-168.368,0	1:45:0:0:45:1248:-112.572,0	0:60:60:1806:0:0:0,-162.795	0:47:47:1361:0:0:0,-122.75	1:62:0:0:62:1743:-157.115,0	0:50:50:1437:0:0:0,-129.589	0:37:37:1146:0:0:0,-103.421	0:46:46:1257:0:0:0,-113.38	1:37:0:0:37:1012:-91.3377,0	0:26:26:763:0:0:0,-68.9387	0:48:48:1399:0:0:0,-126.17	1:53:0:0:53:1528:-137.778,0	1:66:0:0:66:1922:-173.233,0
NC_000962	1627188	.	A	G	3755.62	.	AB=0;ABP=0;AC=3;AF=0.142857;AN=21;ANN=G|missense_variant|MODERATE|tal|Rv1448c|transcript|Rv1448c|protein_coding|1/1|c.893T>C|p.Met298Thr|893/1122|893/1122|298/373||;AO=150;CIGAR=1X;DP=2210;DPB=2210;DPRA=0.97125;EPP=5.84769;EPPR=3.07783;GTI=0;LEN=1;MEANALT=1.25;MQM=59.9467;MQMR=60;NS=21;NUMALT=1;ODDS=138.349;PAIRED=0;PAIREDR=0;PAO=0;PQA=0;PQR=0;PRO=0;QA=4344;QR=53794;RO=2058;RPL=80;RPP=4.45795;RPPR=3.83753;RPR=70;RUN=1;SAF=92;SAP=19.7451;SAR=58;SRF=956;SRP=25.5016;SRR=1102;TYPE=snp	GT:DP:RO:QR:AO:QA:GL	0:59:59:1646:0:0:0,-148.389	1:48:0:0:48:1391:-125.455,0	0:68:68:1927:0:0:0,-173.68	0:46:46:1336:0:0:0,-120.505	0:36:36:962:0:0:0,-86.8296	0:31:31:891:0:0:0,-80.4579	0:85:85:2548:0:0:0,-229.56	0:38:38:1086:0:0:0,-98.0084	0:59:58:1725:1:30:0,-152.512	0:50:50:1447:0:0:0,-130.486	1:55:0:0:53:1524:-137.22,0	0:47:47:1350:0:0:0,-121.762	0:94:94:2572:0:0:0,-231.709	1:48:0:0:48:1399:-126.174,0	0:41:41:1137:0:0:0,-102.588	0:63:63:1858:0:0:0,-167.472	0:54:54:1451:0:0:0,-130.834	0:48:48:1354:0:0:0,-122.113	0:63:63:1812:0:0:0,-163.331	0:40:40:1111:0:0:0,-100.246	0:61:61:1757:0:0:0,-158.383
NC_000962	1634747	.	T	C	4198.11	.	AB=0;ABP=0;AC=3;AF=0.142857;AN=21;ANN=C|upstream_gene_variant|MODIFIER|PE_PGRS27|Rv1450c|transcript|Rv1450c|protein_coding||c.-120A>G|||||120|,C|intergenic_region|MODIFIER|PE_PGRS27-Rv1451|Rv1450c-Rv1451|intergenic_region|Rv1450c-Rv1451|||n.1634747T>C||||||;AO=166;CIGAR=1X;DP=2751;DPB=2751;DPRA=0.964551;EPP=4.31842;EPPR=11.7533;GTI=0;LEN=1;MEANALT=1.2;MQM=55.4458;MQMR=55.1416;NS=21;NUMALT=1;ODDS=172.347;PAIRED=0;PAIREDR=0;PAO=0;PQA=0;PQR=0;PRO=0;QA=5184;QR=70389;RO=2584;RPL=41;RPP=95.311;RPPR=1217.16;RPR=125;RUN=1;SAF=83;SAP=3.0103;SAR=83;SRF=1268;SRP=4.94647;SRR=1316;TYPE=snp	GT:DP:RO:QR:AO:QA:GL	0:67:67:2096:0:0:0,-185.696	1:53:1:35:52:1688:-145.556,0	0:76:75:2379:1:25:0,-194.52	0:64:64:2091:0:0:0,-179.106	0:41:41:1221:0:0:0,-109.964	0:42:42:1274:0:0:0,-108.958	0:72:72:2238:0:0:0,-195.603	0:43:43:1337:0:0:0,-116.539	0:58:58:1857:0:0:0,-166.905	0:108:108:3413:0:0:0,-293.204	1:55:0:0:55:1705:-149.912,0	0:38:38:1217:0:0:0,-106.395	0:83:82:2566:1:25:0,-205.41	1:58:0:0:57:1741:-147.298,0	0:57:57:1751:0:0:0,-154.11	0:58:58:1816:0:0:0,-161.105	0:43:43:1305:0:0:0,-112.156	0:102:102:3280:0:0:0,-275.422	0:46:46:1502:0:0:0,-129.007	0:52:52:1649:0:0:0,-141.733	0:64:64:2058:0:0:0,-178.589
NC_000962	1639806	.	C	A	1903.59	.	AB=0;ABP=0;AC=1;AF=0.047619;AN=21;ANN=A|missense_variant|MODERATE|qor|Rv1454c|transcript|Rv1454c|protein_coding|1/1|c.855G>T|p.Glu285Asp|855/987|855/987|285/328||;AO=71;CIGAR=1X;DP=2103;DPB=2103;DPRA=1.41802;EPP=3.7749;EPPR=34.2737;GTI=0;LEN=1;MEANALT=1;MQM=60;MQMR=59.9906;NS=21;NUMALT=1;ODDS=104.647;PAIRED=0;PAIREDR=0;PAO=0;PQA=0;PQR=0;PRO=0;QA=2237;QR=54423;RO=2031;RPL=33;RPP=3.7749;RPPR=89.8532;RPR=38;RUN=1;SAF=40;SAP=5.48761;SAR=31;SRF=1019;SRP=3.06269;SRR=1012;TYPE=snp	GT:DP:RO:QR:AO:QA:GL	0:47:47:1360:0:0:0,-122.661	0:49:49:1459:0:0:0,-131.574	0:71:71:2084:0:0:0,-187.808	0:60:60:1809:0:0:0,-163.071	0:38:38:1146:0:0:0,-103.412	0:29:29:755:0:0:0,-68.1916	1:72:1:18:71:2237:-199.769,0	0:17:17:505:0:0:0,-45.7357	0:61:61:1850:0:0:0,-166.754	0:51:51:1571:0:0:0,-141.661	0:57:57:1743:0:0:0,-157.126	0:43:43:1283:0:0:0,-115.737	0:72:72:2058:0:0:0,-185.463	0:65:65:1851:0:0:0,-166.838	0:49:49:1429:0:0:0,-128.873	0:50:49:1456:0:0:0,-131.223	0:39:39:1185:0:0:0,-106.924	0:36:36:1134:0:0:0,-102.342	0:57:57:1674:0:0:0,-150.919	0:47:47:1439:0:0:0,-129.782	0:55:55:1702:0:0:0,-153.442
NC_000962	1649058	.	C	T	1123.62	.	AB=0;ABP=0;AC=1;AF=0.047619;AN=21;ANN=T|synonymous_variant|LOW|Rv1461|Rv1461|transcript|Rv1461|protein_coding|1/1|c.2070C>T|p.Ala690Ala|2070/2541|2070/2541|690/846||;AO=45;CIGAR=1X;DP=2576;DPB=2576;DPRA=0.727273;EPP=6.91895;EPPR=560.586;GTI=0;LEN=1;MEANALT=2;MQM=60;MQMR=59.9921;NS=21;NUMALT=1;ODDS=175.987;PAIRED=0;PAIREDR=0;PAO=0;PQA=0;PQR=0;PRO=0;QA=1346;QR=62860;RO=2530;RPL=23;RPP=3.05855;RPPR=42.3165;RPR=22;RUN=1;SAF=21;SAP=3.44459;SAR=24;SRF=1234;SRP=6.30956;SRR=1296;TYPE=snp	GT:DP:RO:QR:AO:QA:GL	0:66:66:1770:0:0:0,-159.535	0:58:58:1573:0:0:0,-141.814	0:83:83:2160:0:0:0,-194.627	0:53:53:1447:0:0:0,-130.47	0:61:61:1488:0:0:0,-134.14	0:53:53:1256:0:0:0,-113.264	0:89:89:2215:0:0:0,-199.566	0:33:33:775:0:0:0,-69.9759	0:68:68:1724:0:0:0,-155.384	0:52:52:1295:0:0:0,-116.785	0:55:55:1405:0:0:0,-126.68	0:62:62:1611:0:0:0,-145.222	0:81:81:2046:0:0:0,-184.359	0:64:64:1639:0:0:0,-147.744	0:62:62:1587:0:0:0,-143.059	0:55:55:1472:0:0:0,-132.724	1:46:0:0:45:1346:-121.167,0	0:48:48:1243:0:0:0,-112.113	0:55:55:1491:0:0:0,-134.434	0:54:54:1448:0:0:0,-130.558	0:60:60:1583:0:0:0,-142.695
NC_000962	1653509	.	G	A	2203.41	.	AB=0;ABP=0;AC=1;AF=0.047619;AN=21;ANN=A|synonymous_variant|LOW|Rv1466|Rv1466|transcript|Rv1466|protein_coding|1/1|c.279G>A|p.Pro93Pro|279/348|279/348|93/115||;AO=98;CIGAR=1X;DP=2318;DPB=2318;DPRA=0.860811;EPP=3.36483;EPPR=3.17568;GTI=0;LEN=1;MEANALT=1;MQM=60;MQMR=59.991;NS=21;NUMALT=1;ODDS=116.129;PAIRED=0;PAIREDR=0;PAO=0;PQA=0;PQR=0;PRO=0;QA=2564;QR=57179;RO=2219;RPL=57;RPP=8.68272;RPPR=15.0674;RPR=41;RUN=1;SAF=50;SAP=3.09893;SAR=48;SRF=1171;SRP=17.8153;SRR=1048;TYPE=snp	GT:DP:RO:QR:AO:QA:GL	0:67:67:1840:0:0:0,-165.844	0:43:43:1204:0:0:0,-108.62	0:70:70:1979:0:0:0,-178.356	0:44:44:1231:0:0:0,-111.047	0:60:60:1602:0:0:0,-144.418	0:40:40:1060:0:0:0,-95.6514	0:74:74:2118:0:0:0,-190.865	0:21:21:464:0:0:0,-41.9766	0:54:54:1473:0:0:0,-132.82	0:73:73:2078:0:0:0,-187.263	0:75:75:2085:0:0:0,-187.886	0:40:40:1123:0:0:0,-101.329	0:82:82:2231:0:0:0,-201.018	0:62:62:1701:0:0:0,-153.339	1:47:0:0:47:1340:-120.857,0	0:59:59:1664:0:0:0,-150.01	0:39:39:1000:0:0:0,-90.2444	0:54:54:1504:0:0:0,-135.611	0:35:35:975:0:0:0,-88.0102	0:45:45:1301:0:0:0,-117.353	0:68:67:1786:0:0:0,-160.846
NC_000962	1654730	.	T	G	2483.5	.	AB=0;ABP=0;AC=1;AF=0.047619;AN=21;ANN=G|missense_variant|MODERATE|fadE15|Rv1467c|transcript|Rv1467c|protein_coding|1/1|c.773A>C|p.Lys258Thr|773/1830|773/1830|258/609||;AO=106;CIGAR=1X;DP=2594;DPB=2594;DPRA=0.830788;EPP=3.09224;EPPR=3.11595;GTI=0;LEN=1;MEANALT=1;MQM=60;MQMR=60;NS=21;NUMALT=1;ODDS=202.973;PAIRED=0;PAIREDR=0;PAO=0;PQA=0;PQR=0;PRO=0;QA=2885;QR=66363;RO=2487;RPL=63;RPP=11.2045;RPPR=50.4116;RPR=43;RUN=1;SAF=59;SAP=5.96022;SAR=47;SRF=1263;SRP=4.33833;SRR=1224;TYPE=snp	GT:DP:RO:QR:AO:QA:GL	0:65:65:1903:0:0:0,-171.507	0:68:68:2013:0:0:0,-181.419	0:82:82:2442:0:0:0,-220.014	0:58:58:1663:0:0:0,-149.914	0:57:56:1605:0:0:0,-144.549	0:40:40:1168:0:0:0,-105.388	0:78:78:2404:0:0:0,-216.61	0:37:37:1027:0:0:0,-92.6948	0:72:72:2170:0:0:0,-195.544	0:77:77:2144:0:0:0,-193.201	0:63:63:1832:0:0:0,-165.117	0:51:51:1489:0:0:0,-134.273	0:68:68:1996:0:0:0,-179.884	0:46:46:1406:0:0:0,-126.812	1:47:0:0:47:1469:-132.487,0	0:61:61:1818:0:0:0,-163.878	0:32:32:949:0:0:0,-85.6875	0:96:96:2799:0:0:0,-252.14	0:59:59:1771:0:0:0,-159.655	0:52:52:1602:0:0:0,-144.451	0:62:62:1826:0:0:0,-164.597
NC_000962	1662398	.	G	A	988.412	.	AB=0;ABP=0;AC=1;AF=0.047619;AN=21;ANN=A|synonymous_variant|LOW|Rv1473A|Rv1473A|transcript|Rv1473A|protein_coding|1/1|c.18G>A|p.Lys6Lys|18/192|18/192|6/63||,A|downstream_gene_variant|MODIFIER|Rv1473|Rv1473|transcript|Rv1473|protein_coding||c.*114G>A|||||114|;AO=46;CIGAR=1X;DP=2226;DPB=2226;DPRA=0.980962;EPP=7.73089;EPPR=58.4884;GTI=0;LEN=1;MEANALT=1;MQM=60;MQMR=59.9936;NS=21;NUMALT=1;ODDS=148.7;PAIRED=0;PAIREDR=0;PAO=0;PQA=0;PQR=0;PRO=0;QA=1218;QR=54107;RO=2180;RPL=21;RPP=3.76559;RPPR=5.11802;RPR=25;RUN=1;SAF=27;SAP=6.03148;SAR=19;SRF=1103;SRP=3.68366;SRR=1077;TYPE=snp	GT:DP:RO:QR:AO:QA:GL	0:48:48:1233:0:0:0,-111.208	0:57:57:1481:0:0:0,-133.516	0:66:66:1801:0:0:0,-162.333	0:77:77:1911:0:0:0,-172.212	0:41:41:989:0:0:0,-89.2384	0:28:28:673:0:0:0,-60.8003	1:44:0:0:44:1193:-107.619,0	0:29:29:743:0:0:0,-67.1166	0:54:53:1465:1:17:0,-130.401	0:47:47:1239:0:0:0,-111.753	0:49:49:1196:0:0:0,-107.866	0:45:45:1099:0:0:0,-99.1399	0:60:60:1582:0:0:0,-142.616	0:70:70:1787:0:0:0,-161.057	0:47:47:1121:0:0:0,-101.113	0:60:60:1570:0:0:0,-141.533	0:56:56:1407:0:0:0,-126.853	0:62:61:1550:1:8:0,-138.926	0:45:45:1240:0:0:0,-111.853	0:48:48:1198:0:0:0,-108.052	0:63:63:1702:0:0:0,-153.4
NC_000962	1668430	.	G	A	1021.96	.	AB=0;ABP=0;AC=1;AF=0.047619;AN=21;ANN=A|synonymous_variant|LOW|Rv1478|Rv1478|transcript|Rv1478|protein_coding|1/1|c.12G>A|p.Thr4Thr|12/726|12/726|4/241||,A|downstream_gene_variant|MODIFIER|ripA|Rv1477|transcript|Rv1477|protein_coding||c.*22G>A|||||22|;AO=44;CIGAR=1X;DP=2062;DPB=2062;DPRA=0.872151;EPP=4.78696;EPPR=78.0068;GTI=0;LEN=1;MEANALT=1;MQM=60;MQMR=60;NS=21;NUMALT=1;ODDS=144.617;PAIRED=0;PAIREDR=0;PAO=0;PQA=0;PQR=0;PRO=0;QA=1221;QR=51702;RO=2018;RPL=26;RPP=6.16881;RPPR=9.89703;RPR=18;RUN=1;SAF=19;SAP=4.78696;SAR=25;SRF=958;SRP=14.2055;SRR=1060;TYPE=snp	GT:DP:RO:QR:AO:QA:GL	0:55:55:1488:0:0:0,-134.163	0:48:48:1371:0:0:0,-123.649	0:79:79:2094:0:0:0,-188.695	0:57:57:1682:0:0:0,-151.642	0:29:29:793:0:0:0,-71.6302	0:24:24:667:0:0:0,-60.2953	0:49:49:1442:0:0:0,-130.04	0:24:24:601:0:0:0,-54.3323	0:49:49:1330:0:0:0,-119.953	0:31:31:808:0:0:0,-72.968	0:61:61:1656:0:0:0,-149.28	1:44:0:0:44:1221:-110.147,0	0:71:71:1962:0:0:0,-176.818	0:53:53:1404:0:0:0,-126.598	0:46:46:1207:0:0:0,-108.874	0:53:53:1454:0:0:0,-131.108	0:38:38:1090:0:0:0,-98.3691	0:33:33:881:0:0:0,-79.542	0:36:36:1044:0:0:0,-94.2306	0:49:49:1339:0:0:0,-120.759	0:67:67:1805:0:0:0,-162.69
NC_000962	1671415	.	C	A	1201.75	.	AB=0;ABP=0;AC=1;AF=0.047619;AN=21;ANN=A|synonymous_variant|LOW|Rv1481|Rv1481|transcript|Rv1481|protein_coding|1/1|c.39C>A|p.Gly13Gly|39/1008|39/1008|13/335||,A|downstream_gene_variant|MODIFIER|Rv1480|Rv1480|transcript|Rv1480|protein_coding||c.*49C>A|||||49|;AO=56;CIGAR=1X;DP=2090;DPB=2090;DPRA=1.10128;EPP=3.16541;EPPR=4.47255;GTI=0;LEN=1;MEANALT=1;MQM=60;MQMR=60;NS=21;NUMALT=1;ODDS=121.941;PAIRED=0;PAIREDR=0;PAO=0;PQA=0;PQR=0;PRO=0;QA=1442;QR=49478;RO=2033;RPL=16;RPP=25.3454;RPPR=139.14;RPR=40;RUN=1;SAF=25;SAP=4.40625;SAR=31;SRF=825;SRP=159.691;SRR=1208;TYPE=snp	GT:DP:RO:QR:AO:QA:GL	0:45:45:1157:0:0:0,-104.373	0:43:43:1049:0:0:0,-94.6398	0:61:61:1501:0:0:0,-135.32	0:52:52:1163:0:0:0,-104.884	0:38:38:977:0:0:0,-88.1749	0:41:41:1050:0:0:0,-94.74	0:56:55:1394:0:0:0,-125.309	0:31:31:767:0:0:0,-69.268	0:54:54:1307:0:0:0,-117.856	0:45:45:1179:0:0:0,-106.355	0:45:45:1108:0:0:0,-99.9522	0:38:38:960:0:0:0,-86.6387	0:50:50:1264:0:0:0,-113.996	0:49:49:1177:0:0:0,-106.157	0:21:21:508:0:0:0,-45.9559	1:56:0:0:56:1442:-130.015,0	0:31:31:759:0:0:0,-68.5418	0:25:25:653:0:0:0,-59.0228	0:61:61:1481:0:0:0,-133.517	0:40:40:968:0:0:0,-87.3501	0:77:77:1912:0:0:0,-172.305
NC_000962	1671501	.	G	T	1291.3	.	AB=0;ABP=0;AC=1;AF=0.047619;AN=21;ANN=T|missense_variant|MODERATE|Rv1481|Rv1481|transcript|Rv1481|protein_coding|1/1|c.125G>T|p.Arg42Leu|125/1008|125/1008|42/335||,T|downstream_gene_variant|MODIFIER|Rv1480|Rv1480|transcript|Rv1480|protein_coding||c.*135G>T|||||135|;AO=56;CIGAR=1X;DP=2221;DPB=2221;DPRA=0.891245;EPP=6.88793;EPPR=3.30016;GTI=0;LEN=1;MEANALT=1;MQM=60;MQMR=60;NS=21;NUMALT=1;ODDS=155.83;PAIRED=0;PAIREDR=0;PAO=0;PQA=0;PQR=0;PRO=0;QA=1610;QR=51013;RO=2165;RPL=33;RPP=6.88793;RPPR=3.17981;RPR=23;RUN=1;SAF=24;SAP=5.49198;SAR=32;SRF=1001;SRP=29.6587;SRR=1164;TYPE=snp	GT:DP:RO:QR:AO:QA:GL	0:53:53:1304:0:0:0,-117.582	0:49:48:980:1:14:0,-86.9889	0:66:66:1457:0:0:0,-131.321	0:55:55:1304:0:0:0,-117.565	0:42:42:917:0:0:0,-82.7319	0:44:44:1009:0:0:0,-91.0261	0:43:41:965:2:60:0,-81.3704	0:28:28:648:0:0:0,-58.5417	0:59:59:1452:0:0:0,-130.894	0:50:50:1190:0:0:0,-107.318	0:46:46:1036:0:0:0,-93.4491	0:39:39:879:0:0:0,-79.3216	1:54:1:13:53:1536:-137.198,0	0:53:53:1172:0:0:0,-105.678	0:28:28:643:0:0:0,-58.0834	0:59:59:1299:0:0:0,-117.109	0:42:42:937:0:0:0,-84.5427	0:38:38:928:0:0:0,-83.7501	0:50:50:1102:0:0:0,-99.3844	0:35:35:851:0:0:0,-76.8093	0:71:71:1719:0:0:0,-154.911
NC_000962	1673425	.	C	T	605.811	.	AB=0;ABP=0;AC=1;AF=0.047619;AN=21;ANN=T|upstream_gene_variant|MODIFIER|Rv1482c|Rv1482c|transcript|Rv1482c|protein_coding||c.-126G>A|||||126|,T|upstream_gene_variant|MODIFIER|fabG1|Rv1483|transcript|Rv1483|protein_coding||c.-15C>T|||||15|,T|intergenic_region|MODIFIER|Rv1482c-fabG1|Rv1482c-Rv1483|intergenic_region|Rv1482c-Rv1483|||n.1673425C>T||||||;AO=29;CIGAR=1X;DP=1939;DPB=1939;DPRA=0.60733;EPP=12.0706;EPPR=298.717;GTI=0;LEN=1;MEANALT=1;MQM=60;MQMR=59.9843;NS=21;NUMALT=1;ODDS=119.133;PAIRED=0;PAIREDR=0;PAO=0;PQA=0;PQR=0;PRO=0;QA=792;QR=49905;RO=1910;RPL=19;RPP=9.07545;RPPR=602.241;RPR=10;RUN=1;SAF=20;SAP=12.0706;SAR=9;SRF=894;SRP=19.9319;SRR=1016;TYPE=snp	GT:DP:RO:QR:AO:QA:GL	0:45:45:1252:0:0:0,-112.924	0:53:53:1472:0:0:0,-132.73	0:72:72:1917:0:0:0,-172.759	0:49:49:1502:0:0:0,-135.449	0:44:44:1266:0:0:0,-114.2	0:38:38:1061:0:0:0,-95.749	0:59:59:1578:0:0:0,-142.214	1:29:0:0:29:792:-71.5442,0	0:48:48:1365:0:0:0,-123.104	0:44:44:1270:0:0:0,-114.56	0:52:52:1424:0:0:0,-128.405	0:38:38:1081:0:0:0,-97.5512	0:57:57:1599:0:0:0,-144.155	0:51:51:1469:0:0:0,-132.462	0:57:57:1580:0:0:0,-142.442	0:52:52:1535:0:0:0,-138.406	0:39:39:1105:0:0:0,-99.7058	0:37:37:1070:0:0:0,-96.5655	0:38:38:1034:0:0:0,-93.3131	0:48:48:1347:0:0:0,-121.48	0:66:66:1826:0:0:0,-164.579
NC_000962	1698203	.	C	A	3391.4	.	AB=0;ABP=0;AC=2;AF=0.0952381;AN=21;ANN=A|synonymous_variant|LOW|Rv1508c|Rv1508c|transcript|Rv1508c|protein_coding|1/1|c.1692G>T|p.Arg564Arg|1692/1800|1692/1800|564/599||;AO=132;CIGAR=1X;DP=2152;DPB=2152;DPRA=1.31548;EPP=3.60252;EPPR=9.21942;GTI=0;LEN=1;MEANALT=1;MQM=60;MQMR=60;NS=21;NUMALT=1;ODDS=130.023;PAIRED=0;PAIREDR=0;PAO=0;PQA=0;PQR=0;PRO=0;QA=3951;QR=54070;RO=2020;RPL=56;RPP=9.59052;RPPR=59.8771;RPR=76;RUN=1;SAF=77;SAP=10.9724;SAR=55;SRF=1015;SRP=3.1178;SRR=1005;TYPE=snp	GT:DP:RO:QR:AO:QA:GL	0:52:52:1521:0:0:0,-137.136	0:54:54:1644:0:0:0,-148.208	0:75:75:2196:0:0:0,-197.869	1:72:3:33:69:2104:-186.529,0	0:41:41:1148:0:0:0,-103.573	0:42:42:1241:0:0:0,-111.941	0:77:77:2282:0:0:0,-205.618	0:34:34:1041:0:0:0,-93.9683	0:68:68:1961:0:0:0,-176.716	0:38:38:1099:0:0:0,-99.163	0:45:45:1275:0:0:0,-115.004	0:63:63:1886:0:0:0,-169.991	0:70:70:2237:0:0:0,-201.557	0:53:53:1572:0:0:0,-141.729	0:48:48:1412:0:0:0,-127.337	0:55:55:1639:0:0:0,-147.743	0:36:36:1081:0:0:0,-97.5551	0:31:31:912:0:0:0,-82.3504	0:50:50:1568:0:0:0,-141.371	0:50:50:1498:0:0:0,-135.081	1:64:1:8:63:1847:-165.68,0
NC_000962	1707963	.	G	A	1155.51	.	AB=0;ABP=0;AC=1;AF=0.047619;AN=21;ANN=A|missense_variant|MODERATE|Rv1516c|Rv1516c|transcript|Rv1516c|protein_coding|1/1|c.577C>T|p.His193Tyr|577/1011|577/1011|193/336||;AO=47;CIGAR=1X;DP=2546;DPB=2546;DPRA=0.689915;EPP=3.42611;EPPR=10.5257;GTI=0;LEN=1;MEANALT=1;MQM=60;MQMR=59.9984;NS=21;NUMALT=1;ODDS=142.836;PAIRED=0;PAIREDR=0;PAO=0;PQA=0;PQR=0;PRO=0;QA=1411;QR=66634;RO=2499;RPL=25;RPP=3.42611;RPPR=10.5257;RPR=22;RUN=1;SAF=28;SAP=6.75262;SAR=19;SRF=1278;SRP=5.83347;SRR=1221;TYPE=snp	GT:DP:RO:QR:AO:QA:GL	0:53:53:1598:0:0:0,-144.088	0:46:46:1425:0:0:0,-128.514	0:72:72:2167:0:0:0,-195.28	0:76:76:2323:0:0:0,-209.317	0:52:52:1427:0:0:0,-128.675	0:48:48:1443:0:0:0,-130.133	0:64:64:2040:0:0:0,-183.864	0:17:17:514:0:0:0,-46.5521	0:62:62:1819:0:0:0,-163.963	0:69:69:2041:0:0:0,-183.94	0:48:48:1398:0:0:0,-126.082	0:46:46:1386:0:0:0,-125.008	0:56:56:1695:0:0:0,-152.812	0:65:65:1913:0:0:0,-172.423	0:49:49:1424:0:0:0,-128.42	1:46:0:0:46:1376:-124.105,0	0:41:40:1157:1:35:0,-100.901	0:106:106:3120:0:0:0,-281.027	0:62:62:1771:0:0:0,-159.64	0:59:59:1755:0:0:0,-158.207	0:61:61:1866:0:0:0,-168.2
NC_000962	1708719	.	A	C	766.957	.	AB=0;ABP=0;AC=1;AF=0.047619;AN=21;ANN=C|intergenic_region|MODIFIER|Rv1516c-Rv1517|Rv1516c-Rv1517|intergenic_region|Rv1516c-Rv1517|||n.1708719A>C||||||;AO=34;CIGAR=1X;DP=2338;DPB=2338;DPRA=0.739701;EPP=3.26577;EPPR=3.35068;GTI=0;LEN=1;MEANALT=1;MQM=60;MQMR=60;NS=21;NUMALT=1;ODDS=143.897;PAIRED=0;PAIREDR=0;PAO=0;PQA=0;PQR=0;PRO=0;QA=975;QR=60560;RO=2303;RPL=18;RPP=3.26577;RPPR=154.628;RPR=16;RUN=1;SAF=18;SAP=3.26577;SAR=16;SRF=1177;SRP=5.46275;SRR=1126;TYPE=snp	GT:DP:RO:QR:AO:QA:GL	0:59:59:1656:0:0:0,-149.286	0:47:47:1422:0:0:0,-128.247	0:78:78:2267:0:0:0,-204.263	0:70:70:2038:0:0:0,-183.664	0:43:42:1222:1:8:0,-109.446	0:28:28:724:0:0:0,-65.4088	0:63:63:1837:0:0:0,-165.585	0:18:18:494:0:0:0,-44.7283	0:61:61:1740:0:0:0,-156.85	0:56:56:1614:0:0:0,-145.516	0:58:58:1696:0:0:0,-152.895	0:47:46:1396:0:0:0,-125.612	0:71:71:1997:0:0:0,-179.973	0:54:53:1577:1:8:0,-141.388	0:53:53:1557:0:0:0,-140.385	1:32:0:0:32:959:-86.5747,0	0:38:38:1113:0:0:0,-100.435	0:53:53:1495:0:0:0,-134.802	0:50:50:1510:0:0:0,-136.165	0:73:73:2123:0:0:0,-191.315	0:59:59:1634:0:0:0,-147.304
NC_000962	1711289	.	T	G	1662.67	.	AB=0;ABP=0;AC=1;AF=0.047619;AN=21;ANN=G|missense_variant|MODERATE|Rv1520|Rv1520|transcript|Rv1520|protein_coding|1/1|c.262T>G|p.Cys88Gly|262/1041|262/1041|88/346||;AO=60;CIGAR=1X;DP=2483;DPB=2483;DPRA=0.990508;EPP=4.31318;EPPR=3.0103;GTI=0;LEN=1;MEANALT=1;MQM=60;MQMR=60;NS=21;NUMALT=1;ODDS=198.022;PAIRED=0;PAIREDR=0;PAO=0;PQA=0;PQR=0;PRO=0;QA=1934;QR=66901;RO=2422;RPL=31;RPP=3.15506;RPPR=9.95327;RPR=29;RUN=1;SAF=24;SAP=8.22183;SAR=36;SRF=1192;SRP=4.30494;SRR=1230;TYPE=snp	GT:DP:RO:QR:AO:QA:GL	0:66:66:2038:0:0:0,-183.674	0:62:62:1994:0:0:0,-179.721	0:84:84:2647:0:0:0,-238.472	0:67:67:2139:0:0:0,-192.764	0:55:54:1624:0:0:0,-145.984	0:51:51:1586:0:0:0,-142.999	1:60:0:0:60:1934:-174.302,0	0:39:39:1163:0:0:0,-104.945	0:79:79:2354:0:0:0,-212.105	0:59:59:1864:0:0:0,-168.023	0:52:52:1594:0:0:0,-143.727	0:45:45:1411:0:0:0,-127.264	0:64:64:1963:0:0:0,-176.926	0:71:71:2241:0:0:0,-201.946	0:45:45:1419:0:0:0,-127.972	0:66:66:2022:0:0:0,-182.237	0:51:51:1662:0:0:0,-149.85	0:60:60:1954:0:0:0,-176.128	0:50:50:1612:0:0:0,-145.357	0:73:73:2274:0:0:0,-204.91	0:64:64:2060:0:0:0,-185.664
NC_000962	1719212	.	T	G	977.127	.	AB=0;ABP=0;AC=1;AF=0.047619;AN=21;ANN=G|missense_variant|MODERATE|Rv1524|Rv1524|transcript|Rv1524|protein_coding|1/1|c.487T>G|p.Trp163Gly|487/1245|487/1245|163/414||;AO=43;CIGAR=1X;DP=2140;DPB=2140;DPRA=0.820219;EPP=3.0608;EPPR=8.52855;GTI=0;LEN=1;MEANALT=1;MQM=60;MQMR=60;NS=21;NUMALT=1;ODDS=156.97;PAIRED=0;PAIREDR=0;PAO=0;PQA=0;PQR=0;PRO=0;QA=1168;QR=56773;RO=2097;RPL=20;RPP=3.46479;RPPR=14.4268;RPR=23;RUN=1;SAF=19;SAP=4.27278;SAR=24;SRF=1059;SRP=3.46696;SRR=1038;TYPE=snp	GT:DP:RO:QR:AO:QA:GL	0:59:59:1827:0:0:0,-164.689	0:52:52:1610:0:0:0,-145.168	0:85:85:2554:0:0:0,-230.081	0:60:60:1839:0:0:0,-165.769	0:37:37:1081:0:0:0,-97.5556	0:38:38:1131:0:0:0,-102.055	0:59:59:1752:0:0:0,-157.934	0:27:27:818:0:0:0,-73.9041	0:54:54:1665:0:0:0,-150.114	0:47:47:1322:0:0:0,-119.234	0:60:60:1811:0:0:0,-163.245	0:45:45:1360:0:0:0,-122.668	0:65:65:1894:0:0:0,-170.707	0:57:57:1773:0:0:0,-159.829	0:45:45:1424:0:0:0,-128.437	0:61:61:1797:0:0:0,-161.983	0:45:45:1322:0:0:0,-119.246	0:52:52:1564:0:0:0,-141.019	1:43:0:0:43:1168:-105.358,0	0:39:39:1232:0:0:0,-111.16	0:52:52:1605:0:0:0,-144.719
NC_000962	1720916	.	T	G	4342.48	.	AB=0;ABP=0;AC=3;AF=0.142857;AN=21;ANN=G|missense_variant|MODERATE|Rv1526c|Rv1526c|transcript|Rv1526c|protein_coding|1/1|c.1145A>C|p.Glu382Ala|1145/1281|1145/1281|382/426||,G|downstream_gene_variant|MODIFIER|wbbL2|Rv1525|transcript|Rv1525|protein_coding||c.*114T>G|||||114|;AO=177;CIGAR=1X;DP=2432;DPB=2432;DPRA=1.03068;EPP=5.77065;EPPR=4.70971;GTI=0;LEN=1;MEANALT=1;MQM=60;MQMR=60;NS=21;NUMALT=1;ODDS=101.6;PAIRED=0;PAIREDR=0;PAO=0;PQA=0;PQR=0;PRO=0;QA=5090;QR=57024;RO=2254;RPL=84;RPP=4.00402;RPPR=149.541;RPR=93;RUN=1;SAF=83;SAP=4.49475;SAR=94;SRF=1098;SRP=6.25113;SRR=1156;TYPE=snp	GT:DP:RO:QR:AO:QA:GL	0:54:54:1379:0:0:0,-124.339	1:58:0:0:58:1619:-145.96,0	0:73:73:1811:0:0:0,-163.197	0:73:73:1954:0:0:0,-176.088	0:48:48:1359:0:0:0,-122.559	0:43:43:1196:0:0:0,-107.88	0:71:71:1932:0:0:0,-174.099	0:17:17:441:0:0:0,-39.944	0:59:59:1615:0:0:0,-145.577	0:65:65:1823:0:0:0,-164.309	1:62:3:59:59:1719:-149.458,0	0:54:54:1376:0:0:0,-124.07	0:73:73:2023:0:0:0,-182.294	1:63:3:84:60:1752:-150.095,0	0:66:66:1788:0:0:0,-161.141	0:50:50:1354:0:0:0,-122.104	0:50:50:1346:0:0:0,-121.372	0:64:64:1647:0:0:0,-148.446	0:62:61:1694:0:0:0,-152.619	0:56:56:1533:0:0:0,-138.204	0:43:43:1138:0:0:0,-102.667
NC_000962	1721248	.	G	C	928.327	.	AB=0;ABP=0;AC=1;AF=0.047619;AN=21;ANN=C|synonymous_variant|LOW|Rv1526c|Rv1526c|transcript|Rv1526c|protein_coding|1/1|c.813C>G|p.Ser271Ser|813/1281|813/1281|271/426||;AO=39;CIGAR=1X;DP=2273;DPB=2273;DPRA=0.716525;EPP=5.73856;EPPR=4.72493;GTI=0;LEN=1;MEANALT=1;MQM=60;MQMR=59.9937;NS=21;NUMALT=1;ODDS=207.667;PAIRED=0;PAIREDR=0;PAO=0;PQA=0;PQR=0;PRO=0;QA=1136;QR=57396;RO=2234;RPL=21;RPP=3.51141;RPPR=87.027;RPR=18;RUN=1;SAF=20;SAP=3.06598;SAR=19;SRF=1104;SRP=3.66738;SRR=1130;TYPE=snp	GT:DP:RO:QR:AO:QA:GL	0:39:39:1084:0:0:0,-97.8131	0:60:60:1633:0:0:0,-147.208	0:68:68:1915:0:0:0,-172.593	0:56:56:1562:0:0:0,-140.82	0:33:33:881:0:0:0,-79.5411	0:49:49:1317:0:0:0,-118.772	0:67:67:1853:0:0:0,-167.013	0:34:34:841:0:0:0,-75.9285	0:67:67:1846:0:0:0,-166.363	0:68:68:1808:0:0:0,-162.953	0:66:66:1791:0:0:0,-161.42	1:40:1:12:39:1136:-101.309,0	0:77:77:2143:0:0:0,-193.107	0:54:54:1495:0:0:0,-134.794	0:52:52:1489:0:0:0,-134.261	0:44:44:1124:0:0:0,-101.389	0:46:46:1274:0:0:0,-114.903	0:59:59:1600:0:0:0,-144.236	0:43:43:1190:0:0:0,-107.352	0:59:59:1738:0:0:0,-156.671	0:57:57:1560:0:0:0,-140.638
NC_000962	1722228	.	A	C,T	55975.9	.	AB=0,0;ABP=0,0;AC=21,0;AF=1,0;AN=21;ANN=C|missense_variant|MODERATE|pks5|Rv1527c|transcript|Rv1527c|protein_coding|1/1|c.6182T>G|p.Leu2061Arg|6182/6327|6182/6327|2061/2108||,T|missense_variant|MODERATE|pks5|Rv1527c|transcript|Rv1527c|protein_coding|1/1|c.6182T>A|p.Leu2061Gln|6182/6327|6182/6327|2061/2108||;AO=2317,59;CIGAR=1X,1X;DP=2377;DPB=2377;DPRA=0.982203,1.01812;EPP=3.03373,3.34154;EPPR=5.18177;GTI=0;LEN=1,1;MEANALT=1,1;MQM=59.9862,60;MQMR=60;NS=21;NUMALT=2;ODDS=143.217;PAIRED=0,0;PAIREDR=0;PAO=0,0;PQA=0,0;PQR=0;PRO=0;QA=60876,1416;QR=24;RO=1;RPL=1101,21;RPP=15.4047,13.6468;RPPR=5.18177;RPR=1216,38;RUN=1,1;SAF=1226,35;SAP=20.0906,7.46366;SAR=1091,24;SRF=1;SRP=5.18177;SRR=0;TYPE=snp,snp	GT:DP:RO:QR:AO:QA:GL	1:62:0:0:62,0:1778,0:-160.272,0,-160.272	1:60:0:0:60,0:1711,0:-154.246,0,-154.246	1:78:0:0:78,0:2329,0:-209.855,0,-209.855	1:55:0:0:55,0:1538,0:-138.67,0,-138.67	1:52:0:0:52,0:1475,0:-133.005,0,-133.005	1:39:0:0:39,0:1069,0:-96.4626,0,-96.4626	1:59:0:0:59,0:1784,0:-160.817,0,-160.817	1:22:0:0:22,0:584,0:-52.8157,0,-52.8157	1:61:0:0:61,0:1726,0:-155.584,0,-155.584	1:50:0:0:50,0:1442,0:-130.033,0,-130.033	1:57:0:0:57,0:1628,0:-146.778,0,-146.778	1:56:0:0:56,0:1568,0:-141.373,0,-141.373	1:61:0:0:61,0:1679,0:-151.356,0,-151.356	1:43:0:0:43,0:1208,0:-108.978,0,-108.978	1:60:0:0:60,0:1637,0:-147.578,0,-147.578	1:49:0:0:49,0:1411,0:-127.245,0,-127.245	1:45:0:0:45,0:1276,0:-115.1,0,-115.1	1:52:0:0:52,0:1469,0:-132.466,0,-132.466	1:57:0:0:57,0:1686,0:-151.992,0,-151.992	1:46:0:0:46,0:1355,0:-122.212,0,-122.212	1:72:0:0:72,0:2179,0:-196.357,0,-196.357
NC_000962	1730569	.	C	T	6374.88	.	AB=0;ABP=0;AC=4;AF=0.190476;AN=21;ANN=T|synonymous_variant|LOW|fadD24|Rv1529|transcript|Rv1529|protein_coding|1/1|c.1068C>T|p.Asp356Asp|1068/1755|1068/1755|356/584||;AO=299;CIGAR=1X;DP=2788;DPB=2788;DPRA=1.12369;EPP=3.88906;EPPR=4.40675;GTI=0;LEN=1;MEANALT=1.25;MQM=60;MQMR=60;NS=21;NUMALT=1;ODDS=148.744;PAIRED=0;PAIREDR=0;PAO=0;PQA=0;PQR=0;PRO=0;QA=7254;QR=65553;RO=2488;RPL=143;RPP=4.23765;RPPR=23.7091;RPR=156;RUN=1;SAF=139;SAP=6.21304;SAR=160;SRF=1273;SRP=5.94633;SRR=1215;TYPE=snp	GT:DP:RO:QR:AO:QA:GL	0:66:66:1891:0:0:0,-170.44	0:66:66:2008:0:0:0,-180.975	0:104:104:3148:0:0:0,-283.551	1:72:0:0:72:1738:-156.645,0	0:64:64:1779:0:0:0,-160.348	0:42:42:1262:0:0:0,-113.846	0:104:104:3092:0:0:0,-278.507	0:29:29:807:0:0:0,-72.8935	1:77:0:0:77:1906:-171.768,0	0:57:57:1579:0:0:0,-142.357	0:72:72:2086:0:0:0,-187.985	0:67:67:2124:0:0:0,-191.419	0:80:80:2276:0:0:0,-205.08	0:60:60:1720:0:0:0,-155.049	0:58:58:1742:0:0:0,-157.042	0:67:67:1893:0:0:0,-170.61	0:57:57:1655:0:0:0,-149.207	0:46:46:1419:0:0:0,-127.986	0:61:61:1782:0:0:0,-160.631	1:73:2:26:70:1715:-152.125,0	1:80:0:0:80:1895:-170.769,0
NC_000962	1731798	.	G	T	2631.17	.	AB=0;ABP=0;AC=2;AF=0.0952381;AN=21;ANN=T|synonymous_variant|LOW|adh|Rv1530|transcript|Rv1530|protein_coding|1/1|c.426G>T|p.Ala142Ala|426/1104|426/1104|142/367||;AO=97;CIGAR=1X;DP=2140;DPB=2140;DPRA=0.925844;EPP=3.03269;EPPR=3.11664;GTI=0;LEN=1;MEANALT=1;MQM=60;MQMR=60;NS=21;NUMALT=1;ODDS=115.397;PAIRED=0;PAIREDR=0;PAO=0;PQA=0;PQR=0;PRO=0;QA=3037;QR=54349;RO=2042;RPL=53;RPP=4.82359;RPPR=113.268;RPR=44;RUN=1;SAF=57;SAP=9.47994;SAR=40;SRF=1092;SRP=24.4528;SRR=950;TYPE=snp	GT:DP:RO:QR:AO:QA:GL	0:54:54:1660:0:0:0,-149.667	0:55:55:1680:0:0:0,-151.456	0:73:73:2256:0:0:0,-203.289	0:47:47:1432:0:0:0,-129.151	0:49:49:1433:0:0:0,-129.234	0:34:33:973:0:0:0,-87.7101	0:56:56:1713:0:0:0,-154.436	0:19:19:480:0:0:0,-43.4451	1:42:0:0:42:1285:-115.927,0	0:41:41:1299:0:0:0,-117.191	0:47:47:1359:0:0:0,-122.565	0:48:48:1422:0:0:0,-128.245	0:67:67:1987:0:0:0,-179.087	0:37:37:1111:0:0:0,-100.265	0:47:47:1412:0:0:0,-127.35	0:38:38:1098:0:0:0,-99.0798	0:32:32:921:0:0:0,-83.1578	0:38:38:1123:0:0:0,-101.341	0:40:40:1248:0:0:0,-112.6	1:55:0:0:55:1752:-157.953,0	0:67:67:2046:0:0:0,-184.398
NC_000962	1734805	.	C	T	1049.46	.	AB=0;ABP=0;AC=1;AF=0.047619;AN=21;ANN=T|synonymous_variant|LOW|Rv1534|Rv1534|transcript|Rv1534|protein_coding|1/1|c.72C>T|p.Ile24Ile|72/678|72/678|24/225||,T|downstream_gene_variant|MODIFIER|Rv1533|Rv1533|transcript|Rv1533|protein_coding||c.*68C>T|||||68|;AO=46;CIGAR=1X;DP=2616;DPB=2616;DPRA=0.726804;EPP=3.76559;EPPR=43.905;GTI=0;LEN=1;MEANALT=1;MQM=60;MQMR=60;NS=21;NUMALT=1;ODDS=143.534;PAIRED=0;PAIREDR=0;PAO=0;PQA=0;PQR=0;PRO=0;QA=1271;QR=65652;RO=2570;RPL=19;RPP=6.03148;RPPR=91.7078;RPR=27;RUN=1;SAF=26;SAP=4.70971;SAR=20;SRF=1296;SRP=3.41925;SRR=1274;TYPE=snp	GT:DP:RO:QR:AO:QA:GL	0:73:73:1978:0:0:0,-178.249	0:61:61:1684:0:0:0,-151.797	0:66:66:1782:0:0:0,-160.618	0:57:57:1567:0:0:0,-141.271	0:58:58:1526:0:0:0,-137.58	0:33:33:890:0:0:0,-80.356	0:66:66:1859:0:0:0,-167.558	0:18:18:507:0:0:0,-45.9028	0:72:72:1979:0:0:0,-178.341	0:62:62:1788:0:0:0,-161.164	0:49:48:1352:1:8:0,-121.133	0:45:45:1233:0:0:0,-111.224	0:76:76:1962:0:0:0,-176.813	0:73:73:2010:0:0:0,-181.138	0:54:54:1509:0:0:0,-136.054	1:45:0:0:45:1263:-113.913,0	0:46:46:1297:0:0:0,-116.984	0:60:60:1680:0:0:0,-151.45	0:61:61:1728:0:0:0,-155.768	0:61:61:1610:0:0:0,-145.138	0:73:73:1943:0:0:0,-175.1
NC_000962	1735920	.	C	G	12941.9	.	AB=0;ABP=0;AC=6;AF=0.285714;AN=21;ANN=G|upstream_gene_variant|MODIFIER|Rv1535|Rv1535|transcript|Rv1535|protein_coding||c.-56C>G|||||56|,G|intergenic_region|MODIFIER|Rv1534-Rv1535|Rv1534-Rv1535|intergenic_region|Rv1534-Rv1535|||n.1735920C>G||||||;AO=508;CIGAR=1X;DP=2700;DPB=2700;DPRA=0.960616;EPP=8.55012;EPPR=24.4267;GTI=0;LEN=1;MEANALT=1;MQM=60;MQMR=60;NS=21;NUMALT=1;ODDS=142.48;PAIRED=0;PAIREDR=0;PAO=0;PQA=0;PQR=0;PRO=0;QA=14617;QR=56847;RO=2191;RPL=244;RPP=4.72012;RPPR=6.69814;RPR=264;RUN=1;SAF=254;SAP=3.0103;SAR=254;SRF=1110;SRP=3.8438;SRR=1081;TYPE=snp	GT:DP:RO:QR:AO:QA:GL	0:51:51:1465:0:0:0,-132.101	1:66:0:0:66:2025:-182.5,0	0:80:80:2264:0:0:0,-203.99	0:77:77:2204:0:0:0,-198.598	0:62:62:1718:0:0:0,-154.858	0:51:50:1453:0:0:0,-130.683	1:55:2:60:53:1706:-148.118,0	0:56:56:1504:0:0:0,-135.61	0:62:62:1740:0:0:0,-156.844	0:63:63:1833:0:0:0,-165.227	1:52:0:0:52:1652:-148.943,0	1:47:0:0:47:1493:-134.641,0	0:81:81:2359:0:0:0,-212.537	1:67:0:0:67:2051:-184.849,0	0:59:59:1767:0:0:0,-159.284	0:60:60:1675:0:0:0,-151	0:41:41:1167:0:0:0,-105.294	1:49:0:0:49:1514:-136.527,0	0:60:60:1725:0:0:0,-155.5	0:61:61:1717:0:0:0,-154.774	0:72:72:2100:0:0:0,-189.247
NC_000962	1739559	.	T	C	1936.63	.	AB=0;ABP=0;AC=1;AF=0.047619;AN=21;ANN=C|missense_variant|MODERATE|ileS|Rv1536|transcript|Rv1536|protein_coding|1/1|c.3041T>C|p.Ile1014Thr|3041/3126|3041/3126|1014/1041||;AO=99;CIGAR=1X;DP=2067;DPB=2067;DPRA=0.980945;EPP=3.55865;EPPR=3.32934;GTI=0;LEN=1;MEANALT=1;MQM=60;MQMR=60;NS=21;NUMALT=1;ODDS=135.898;PAIRED=0;PAIREDR=0;PAO=0;PQA=0;PQR=0;PRO=0;QA=2271;QR=49852;RO=1967;RPL=53;RPP=4.08507;RPPR=24.3397;RPR=46;RUN=1;SAF=61;SAP=14.6134;SAR=38;SRF=1115;SRP=79.3695;SRR=852;TYPE=snp	GT:DP:RO:QR:AO:QA:GL	0:63:62:1645:0:0:0,-148.078	0:56:56:1639:0:0:0,-147.769	0:82:82:2220:0:0:0,-200.027	0:44:44:1139:0:0:0,-102.751	0:43:43:1089:0:0:0,-98.2425	0:34:34:895:0:0:0,-80.7997	0:58:58:1525:0:0:0,-137.488	0:24:24:662:0:0:0,-59.8457	0:52:52:1398:0:0:0,-126.062	0:36:36:922:0:0:0,-83.2244	0:44:44:1119:0:0:0,-100.946	0:44:44:1144:0:0:0,-103.204	0:65:65:1707:0:0:0,-153.867	0:47:47:1228:0:0:0,-110.762	1:32:0:0:32:663:-59.8706,0	0:58:58:1533:0:0:0,-138.21	0:32:32:799:0:0:0,-72.1479	0:56:56:1585:0:0:0,-142.903	0:47:47:1283:0:0:0,-115.725	0:54:54:1444:0:0:0,-130.204	0:56:56:1524:0:0:0,-137.399
NC_000962	1747384	.	G	A	2008.7	.	AB=0;ABP=0;AC=2;AF=0.0952381;AN=21;ANN=A|missense_variant|MODERATE|Rv1546|Rv1546|transcript|Rv1546|protein_coding|1/1|c.190G>A|p.Val64Ile|190/432|190/432|64/143||;AO=91;CIGAR=1X;DP=1846;DPB=1846;DPRA=1.05797;EPP=4.94315;EPPR=12.5975;GTI=0;LEN=1;MEANALT=1.5;MQM=60;MQMR=60;NS=21;NUMALT=1;ODDS=114.858;PAIRED=0;PAIREDR=0;PAO=0;PQA=0;PQR=0;PRO=0;QA=2389;QR=41582;RO=1754;RPL=50;RPP=4.94315;RPPR=161.679;RPR=41;RUN=1;SAF=54;SAP=9.90651;SAR=37;SRF=945;SRP=25.9086;SRR=809;TYPE=snp	GT:DP:RO:QR:AO:QA:GL	0:45:45:1070:0:0:0,-96.522	0:54:54:1225:0:0:0,-110.459	0:48:48:1080:0:0:0,-97.4084	1:40:2:29:38:998:-87.3134,0	0:30:30:750:0:0:0,-67.7318	0:36:36:836:0:0:0,-75.4585	0:60:60:1498:0:0:0,-135.044	0:27:27:566:0:0:0,-51.1451	0:39:39:888:0:0:0,-80.1245	0:37:37:782:0:0:0,-70.5825	0:38:38:962:0:0:0,-86.8143	0:24:24:534:0:0:0,-48.2745	0:50:50:1127:0:0:0,-101.643	0:42:42:1023:0:0:0,-92.297	0:30:30:626:0:0:0,-56.544	0:26:26:644:0:0:0,-58.1978	0:28:28:620:0:0:0,-56.012	0:33:33:779:0:0:0,-70.3362	0:38:38:854:0:0:0,-77.0716	0:43:43:1124:0:0:0,-101.391	1:55:1:13:53:1391:-124.119,0
NC_000962	1753483	.	T	C	2346.34	.	AB=0;ABP=0;AC=1;AF=0.047619;AN=21;ANN=C|upstream_gene_variant|MODIFIER|PPE21|Rv1548c|transcript|Rv1548c|protein_coding||c.-150A>G|||||150|,C|intergenic_region|MODIFIER|PPE21-fadD11|Rv1548c-Rv1550|intergenic_region|Rv1548c-Rv1550|||n.1753483T>C||||||;AO=126;CIGAR=1X;DP=2496;DPB=2496;DPRA=0.978564;EPP=3.63072;EPPR=51.9634;GTI=0;LEN=1;MEANALT=1;MQM=60;MQMR=60;NS=21;NUMALT=1;ODDS=180.731;PAIRED=0;PAIREDR=0;PAO=0;PQA=0;PQR=0;PRO=0;QA=2736;QR=57377;RO=2367;RPL=53;RPP=9.90386;RPPR=37.1823;RPR=73;RUN=1;SAF=61;SAP=3.28604;SAR=65;SRF=1192;SRP=3.27543;SRR=1175;TYPE=snp	GT:DP:RO:QR:AO:QA:GL	0:49:49:1249:0:0:0,-112.644	0:60:59:1422:0:0:0,-128.076	0:80:80:1938:0:0:0,-174.635	0:66:65:1561:0:0:0,-140.619	0:48:48:1180:0:0:0,-106.432	0:40:40:1028:0:0:0,-92.7622	0:64:64:1613:0:0:0,-145.397	0:34:34:857:0:0:0,-77.3733	0:54:53:1282:1:14:0,-114.194	0:80:80:1893:0:0:0,-170.567	0:62:62:1602:0:0:0,-144.405	0:53:53:1173:0:0:0,-105.773	0:74:73:1743:0:0:0,-156.954	0:68:68:1655:0:0:0,-149.171	1:63:0:0:63:1234:-111.248,0	0:75:75:1863:0:0:0,-167.871	0:39:39:908:0:0:0,-81.9392	0:58:58:1458:0:0:0,-131.433	0:54:54:1326:0:0:0,-119.56	0:37:37:989:0:0:0,-89.2579	0:48:48:1165:0:0:0,-105.077
NC_000962	1755411	.	C	G	1485.12	.	AB=0;ABP=0;AC=1;AF=0.047619;AN=21;ANN=G|missense_variant|MODERATE|fadD11|Rv1550|transcript|Rv1550|protein_coding|1/1|c.1696C>G|p.Pro566Ala|1696/1716|1696/1716|566/571||,G|upstream_gene_variant|MODIFIER|plsB1|Rv1551|transcript|Rv1551|protein_coding||c.-34C>G|||||34|;AO=64;CIGAR=1X;DP=2252;DPB=2252;DPRA=1.17002;EPP=3.0103;EPPR=3.33185;GTI=0;LEN=1;MEANALT=1;MQM=60;MQMR=59.9991;NS=21;NUMALT=1;ODDS=151.031;PAIRED=0;PAIREDR=0;PAO=0;PQA=0;PQR=0;PRO=0;QA=1741;QR=55605;RO=2188;RPL=39;RPP=9.66043;RPPR=10.3504;RPR=25;RUN=1;SAF=33;SAP=3.14602;SAR=31;SRF=1086;SRP=3.26437;SRR=1102;TYPE=snp	GT:DP:RO:QR:AO:QA:GL	0:45:45:1249:0:0:0,-112.658	0:61:61:1727:0:0:0,-155.672	0:59:59:1652:0:0:0,-148.931	0:57:57:1617:0:0:0,-145.776	0:41:41:1154:0:0:0,-104.117	0:45:45:1229:0:0:0,-110.859	0:57:57:1497:0:0:0,-134.969	0:25:25:655:0:0:0,-59.2038	0:51:51:1274:0:0:0,-114.891	0:39:39:1032:0:0:0,-93.1278	0:40:40:1101:0:0:0,-99.3479	0:49:49:1287:0:0:0,-116.072	0:78:78:2002:0:0:0,-180.41	0:64:64:1736:0:0:0,-156.483	0:44:44:1161:0:0:0,-104.733	1:64:0:0:64:1741:-156.933,0	0:49:49:1277:0:0:0,-115.169	0:45:45:1251:0:0:0,-112.848	0:54:54:1452:0:0:0,-130.927	0:55:55:1537:0:0:0,-138.576	0:58:58:1587:0:0:0,-143.069
NC_000962	1774682	.	T	G	1190.99	.	AB=0;ABP=0;AC=1;AF=0.047619;AN=21;ANN=G|upstream_gene_variant|MODIFIER|Rv1566c|Rv1566c|transcript|Rv1566c|protein_coding||c.-62A>C|||||62|,G|intergenic_region|MODIFIER|Rv1566c-Rv1567c|Rv1566c-Rv1567c|intergenic_region|Rv1566c-Rv1567c|||n.1774682T>G||||||;AO=55;CIGAR=1X;DP=2324;DPB=2324;DPRA=0.96959;EPP=7.78754;EPPR=56.3358;GTI=0;LEN=1;MEANALT=1;MQM=60;MQMR=59.9925;NS=21;NUMALT=1;ODDS=150.021;PAIRED=0;PAIREDR=0;PAO=0;PQA=0;PQR=0;PRO=0;QA=1427;QR=59566;RO=2268;RPL=17;RPP=20.4216;RPPR=307.568;RPR=38;RUN=1;SAF=29;SAP=3.36563;SAR=26;SRF=1134;SRP=3.0103;SRR=1134;TYPE=snp	GT:DP:RO:QR:AO:QA:GL	1:55:0:0:55:1427:-128.669,0	0:53:53:1620:0:0:0,-146.062	0:58:58:1625:0:0:0,-146.498	0:61:61:1700:0:0:0,-153.247	0:42:42:1191:0:0:0,-107.449	0:36:36:1078:0:0:0,-97.2965	0:64:64:1883:0:0:0,-169.72	0:50:50:1448:0:0:0,-130.589	0:73:73:2049:0:0:0,-184.653	0:53:53:1503:0:0:0,-135.525	0:39:39:1139:0:0:0,-102.777	0:23:23:674:0:0:0,-60.94	0:57:57:1605:0:0:0,-144.704	0:40:40:1155:0:0:0,-104.217	0:51:50:1469:0:0:0,-132.161	0:50:50:1431:0:0:0,-129.05	0:41:41:1188:0:0:0,-107.189	0:73:73:2246:0:0:0,-202.396	0:42:42:1252:0:0:0,-112.95	0:47:47:1392:0:0:0,-125.538	0:60:60:1774:0:0:0,-159.919
NC_000962	1790886	.	C	T	1277.58	.	AB=0;ABP=0;AC=1;AF=0.047619;AN=21;ANN=T|synonymous_variant|LOW|bioB|Rv1589|transcript|Rv1589|protein_coding|1/1|c.603C>T|p.Thr201Thr|603/1050|603/1050|201/349||;AO=50;CIGAR=1X;DP=2181;DPB=2181;DPRA=0.938527;EPP=14.1282;EPPR=12.598;GTI=0;LEN=1;MEANALT=1;MQM=60;MQMR=59.9962;NS=21;NUMALT=1;ODDS=173.818;PAIRED=0;PAIREDR=0;PAO=0;PQA=0;PQR=0;PRO=0;QA=1512;QR=55966;RO=2131;RPL=28;RPP=4.57376;RPPR=56.4473;RPR=22;RUN=1;SAF=27;SAP=3.70517;SAR=23;SRF=1169;SRP=46.6731;SRR=962;TYPE=snp	GT:DP:RO:QR:AO:QA:GL	1:50:0:0:50:1512:-136.35,0	0:48:48:1406:0:0:0,-126.8	0:65:65:1883:0:0:0,-169.719	0:56:56:1645:0:0:0,-148.304	0:54:54:1528:0:0:0,-137.768	0:39:39:1138:0:0:0,-102.69	0:59:59:1666:0:0:0,-150.192	0:37:37:929:0:0:0,-83.8533	0:75:75:2097:0:0:0,-188.965	0:48:48:1385:0:0:0,-124.912	0:62:62:1751:0:0:0,-157.832	0:48:48:1407:0:0:0,-126.893	0:78:78:2226:0:0:0,-200.585	0:54:54:1514:0:0:0,-136.507	0:50:50:1462:0:0:0,-131.833	0:52:52:1530:0:0:0,-137.956	0:38:38:1072:0:0:0,-96.7408	0:41:41:1169:0:0:0,-105.471	0:37:37:1088:0:0:0,-98.19	0:46:46:1329:0:0:0,-119.871	0:67:67:1893:0:0:0,-170.615
NC_000962	1795292	.	A	C	2320.21	.	AB=0;ABP=0;AC=1;AF=0.047619;AN=21;ANN=C|missense_variant|MODERATE|nadA|Rv1594|transcript|Rv1594|protein_coding|1/1|c.537A>C|p.Gln179His|537/1050|537/1050|179/349||;AO=110;CIGAR=1X;DP=2224;DPB=2224;DPRA=1.01466;EPP=14.3809;EPPR=143.632;GTI=0;LEN=1;MEANALT=1;MQM=60;MQMR=59.9934;NS=21;NUMALT=1;ODDS=114.375;PAIRED=0;PAIREDR=0;PAO=0;PQA=0;PQR=0;PRO=0;QA=2701;QR=54266;RO=2114;RPL=60;RPP=4.98437;RPPR=61.1943;RPR=50;RUN=1;SAF=61;SAP=5.85295;SAR=49;SRF=1130;SRP=24.9058;SRR=984;TYPE=snp	GT:DP:RO:QR:AO:QA:GL	0:48:48:1338:0:0:0,-120.674	0:43:43:1202:0:0:0,-108.44	0:62:62:1728:0:0:0,-155.766	0:60:60:1648:0:0:0,-148.561	0:39:39:1015:0:0:0,-91.5957	0:35:35:961:0:0:0,-86.7474	0:57:57:1476:0:0:0,-133.071	0:19:19:496:0:0:0,-44.8942	0:57:57:1566:0:0:0,-141.189	0:58:58:1635:0:0:0,-147.403	0:53:53:1514:0:0:0,-136.517	0:50:50:1404:0:0:0,-126.616	0:58:58:1597:0:0:0,-143.974	0:58:58:1556:0:0:0,-140.28	1:37:0:0:37:949:-85.6515,0	0:47:47:1267:0:0:0,-114.279	0:41:41:1144:0:0:0,-103.218	0:39:39:1071:0:0:0,-96.6435	0:54:54:1525:0:0:0,-137.505	0:55:55:1623:0:0:0,-146.332	0:51:51:1380:0:0:0,-124.447
NC_000962	1801076	.	G	A	1257.73	.	AB=0;ABP=0;AC=1;AF=0.047619;AN=21;ANN=A|missense_variant|MODERATE|hisC1|Rv1600|transcript|Rv1600|protein_coding|1/1|c.181G>A|p.Ala61Thr|181/1143|181/1143|61/380||;AO=51;CIGAR=1X;DP=2303;DPB=2303;DPRA=0.905861;EPP=3.05288;EPPR=8.00893;GTI=0;LEN=1;MEANALT=1;MQM=60;MQMR=59.9871;NS=21;NUMALT=1;ODDS=130.969;PAIRED=0;PAIREDR=0;PAO=0;PQA=0;PQR=0;PRO=0;QA=1482;QR=58479;RO=2252;RPL=26;RPP=3.05288;RPPR=114.477;RPR=25;RUN=1;SAF=20;SAP=8.16222;SAR=31;SRF=1060;SRP=19.8112;SRR=1192;TYPE=snp	GT:DP:RO:QR:AO:QA:GL	0:55:55:1501:0:0:0,-135.245	0:56:56:1651:0:0:0,-148.845	0:64:64:1838:0:0:0,-165.668	0:61:61:1750:0:0:0,-157.751	0:48:48:1246:0:0:0,-112.381	0:40:40:1115:0:0:0,-100.594	0:56:56:1679:0:0:0,-151.371	0:25:25:691:0:0:0,-62.4573	0:51:51:1352:0:0:0,-121.925	0:44:44:1245:0:0:0,-112.309	0:47:47:1309:0:0:0,-118.065	0:51:51:1451:0:0:0,-130.848	0:54:54:1539:0:0:0,-138.766	0:56:56:1620:0:0:0,-146.053	0:64:64:1870:0:0:0,-168.538	0:68:68:1861:0:0:0,-167.716	0:48:48:1399:0:0:0,-126.171	0:43:43:1163:0:0:0,-104.919	1:51:0:0:51:1482:-133.635,0	0:46:46:1361:0:0:0,-122.755	0:60:60:1678:0:0:0,-151.269
NC_000962	1808545	.	T	C	12328.6	.	AB=0;ABP=0;AC=6;AF=0.285714;AN=21;ANN=C|missense_variant|MODERATE|trpE|Rv1609|transcript|Rv1609|protein_coding|1/1|c.643T>C|p.Ser215Pro|643/1551|643/1551|215/516||;AO=503;CIGAR=1X;DP=2595;DPB=2595;DPRA=0.998574;EPP=3.01462;EPPR=3.94449;GTI=0;LEN=1;MEANALT=1;MQM=60;MQMR=59.9909;NS=21;NUMALT=1;ODDS=136.847;PAIRED=0;PAIREDR=0;PAO=0;PQA=0;PQR=0;PRO=0;QA=13917;QR=56407;RO=2092;RPL=213;RPP=28.606;RPPR=42.8857;RPR=290;RUN=1;SAF=253;SAP=3.04915;SAR=250;SRF=1041;SRP=3.1141;SRR=1051;TYPE=snp	GT:DP:RO:QR:AO:QA:GL	0:53:53:1694:0:0:0,-152.737	1:56:0:0:56:1659:-149.574,0	0:88:88:2705:0:0:0,-243.682	0:58:58:1875:0:0:0,-169.017	0:67:66:1984:1:31:0,-175.711	0:43:43:1341:0:0:0,-120.965	1:73:0:0:73:2213:-199.422,0	0:36:36:1036:0:0:0,-93.5114	0:69:69:2084:0:0:0,-187.811	0:87:87:2724:0:0:0,-245.399	1:55:0:0:55:1622:-146.239,0	1:46:0:0:46:1348:-121.586,0	0:78:78:2339:0:0:0,-210.758	1:66:0:0:66:1840:-165.843,0	0:59:59:1734:0:0:0,-156.318	0:65:65:2027:0:0:0,-182.687	0:51:51:1586:0:0:0,-143.007	1:55:0:0:55:1580:-142.449,0	0:55:55:1677:0:0:0,-151.191	0:51:51:1436:0:0:0,-129.492	0:70:70:2253:0:0:0,-202.983
NC_000962	1822932	.	G	A	657.88	.	AB=0;ABP=0;AC=1;AF=0.047619;AN=21;ANN=A|synonymous_variant|LOW|cydD|Rv1621c|transcript|Rv1621c|protein_coding|1/1|c.342C>T|p.Thr114Thr|342/1584|342/1584|114/527||;AO=32;CIGAR=1X;DP=1698;DPB=1698;DPRA=0.701952;EPP=3.28173;EPPR=13.1039;GTI=0;LEN=1;MEANALT=1;MQM=60;MQMR=60;NS=21;NUMALT=1;ODDS=140.092;PAIRED=0;PAIREDR=0;PAO=0;PQA=0;PQR=0;PRO=0;QA=900;QR=42606;RO=1666;RPL=13;RPP=5.45321;RPPR=33.1242;RPR=19;RUN=1;SAF=26;SAP=30.1537;SAR=6;SRF=1010;SRP=166.348;SRR=656;TYPE=snp	GT:DP:RO:QR:AO:QA:GL	0:35:35:931:0:0:0,-84.0407	0:37:37:1012:0:0:0,-91.3317	0:57:57:1540:0:0:0,-138.843	0:40:40:1090:0:0:0,-98.3536	0:43:43:1206:0:0:0,-108.789	0:28:28:808:0:0:0,-72.9891	0:49:49:1396:0:0:0,-125.898	0:27:27:695:0:0:0,-62.8004	0:37:37:975:0:0:0,-87.9946	0:29:29:780:0:0:0,-70.4499	0:42:42:1184:0:0:0,-106.818	0:29:27:767:2:55:0,-64.0711	0:47:47:1265:0:0:0,-114.092	0:37:37:1060:0:0:0,-95.6612	0:40:40:1149:0:0:0,-103.672	0:24:24:629:0:0:0,-56.8575	0:31:31:850:0:0:0,-76.7582	0:38:38:1116:0:0:0,-100.707	1:30:0:0:30:845:-76.3187,0	0:31:31:831:0:0:0,-75.04	0:43:43:1146:0:0:0,-103.378
NC_000962	1829165	.	G	A	2962.69	.	AB=0;ABP=0;AC=3;AF=0.142857;AN=21;ANN=A|synonymous_variant|LOW|Rv1627c|Rv1627c|transcript|Rv1627c|protein_coding|1/1|c.909C>T|p.Asp303Asp|909/1209|909/1209|303/402||;AO=119;CIGAR=1X;DP=1751;DPB=1751;DPRA=0.982154;EPP=6.09416;EPPR=8.29453;GTI=0;LEN=1;MEANALT=1.33333;MQM=60;MQMR=60;NS=21;NUMALT=1;ODDS=117.87;PAIRED=0;PAIREDR=0;PAO=0;PQA=0;PQR=0;PRO=0;QA=3565;QR=42461;RO=1631;RPL=34;RPP=50.4725;RPPR=668.497;RPR=85;RUN=1;SAF=68;SAP=8.28388;SAR=51;SRF=919;SRP=60.0584;SRR=712;TYPE=snp	GT:DP:RO:QR:AO:QA:GL	0:38:38:1130:0:0:0,-101.974	1:48:2:39:46:1374:-120.221,0	0:46:46:1272:0:0:0,-114.736	0:50:50:1451:0:0:0,-130.848	0:36:36:986:0:0:0,-88.9967	0:21:21:645:0:0:0,-58.3408	0:57:57:1690:0:0:0,-152.361	0:19:19:514:0:0:0,-46.5255	0:39:39:1190:0:0:0,-107.38	0:49:49:1446:0:0:0,-130.406	1:40:2:34:37:1136:-99.2954,0	0:30:30:868:0:0:0,-78.3911	0:53:53:1511:0:0:0,-136.244	1:38:2:24:36:1055:-92.9379,0	0:28:28:816:0:0:0,-73.718	0:48:48:1351:0:0:0,-121.85	0:37:37:1050:0:0:0,-94.7643	0:48:48:1360:0:0:0,-122.663	0:33:33:959:0:0:0,-86.5824	0:25:25:703:0:0:0,-63.5351	0:47:47:1318:0:0:0,-118.878
NC_000962	1833410	.	G	A	1675.05	.	AB=0;ABP=0;AC=1;AF=0.047619;AN=21;ANN=A|upstream_gene_variant|MODIFIER|rpsA|Rv1630|transcript|Rv1630|protein_coding||c.-132G>A|||||132|,A|downstream_gene_variant|MODIFIER|polA|Rv1629|transcript|Rv1629|protein_coding||c.*31G>A|||||31|,A|intergenic_region|MODIFIER|polA-rpsA|Rv1629-Rv1630|intergenic_region|Rv1629-Rv1630|||n.1833410G>A||||||;AO=66;CIGAR=1X;DP=2324;DPB=2324;DPRA=1.16918;EPP=3.53672;EPPR=24.6481;GTI=0;LEN=1;MEANALT=1;MQM=60;MQMR=59.9787;NS=21;NUMALT=1;ODDS=104.839;PAIRED=0;PAIREDR=0;PAO=0;PQA=0;PQR=0;PRO=0;QA=1948;QR=57404;RO=2258;RPL=37;RPP=5.11597;RPPR=3.01415;RPR=29;RUN=1;SAF=34;SAP=3.1419;SAR=32;SRF=1150;SRP=4.7067;SRR=1108;TYPE=snp	GT:DP:RO:QR:AO:QA:GL	0:75:75:1982:0:0:0,-178.611	0:62:62:1609:0:0:0,-145.045	0:45:45:1168:0:0:0,-105.363	0:62:62:1698:0:0:0,-153.059	0:55:55:1442:0:0:0,-130.016	0:44:44:1244:0:0:0,-112.22	0:54:54:1516:0:0:0,-136.687	0:18:18:427:0:0:0,-38.6391	0:57:57:1600:0:0:0,-144.246	0:45:45:1302:0:0:0,-117.443	0:59:59:1551:0:0:0,-139.826	0:41:41:1055:0:0:0,-95.1799	0:66:66:1762:0:0:0,-158.814	0:61:61:1701:0:0:0,-153.34	0:37:37:1037:0:0:0,-93.5929	1:66:0:0:66:1948:-175.559,0	0:43:43:1206:0:0:0,-108.798	0:40:40:1044:0:0:0,-94.2081	0:54:54:1542:0:0:0,-139.016	0:46:46:1225:0:0:0,-110.492	0:52:52:1485:0:0:0,-133.91
NC_000962	1836804	.	C	G	13325.9	.	AB=0;ABP=0;AC=9;AF=0.428571;AN=21;ANN=G|synonymous_variant|LOW|Rv1632c|Rv1632c|transcript|Rv1632c|protein_coding|1/1|c.27G>C|p.Val9Val|27/444|27/444|9/147||;AO=543;CIGAR=1X;DP=2490;DPB=2490;DPRA=0.866598;EPP=75.8926;EPPR=322.563;GTI=0;LEN=1;MEANALT=1.1;MQM=59.9595;MQMR=60;NS=21;NUMALT=1;ODDS=184.715;PAIRED=0;PAIREDR=0;PAO=0;PQA=0;PQR=0;PRO=0;QA=15171;QR=50474;RO=1945;RPL=200;RPP=84.7864;RPPR=327.359;RPR=343;RUN=1;SAF=266;SAP=3.49418;SAR=277;SRF=976;SRP=3.06501;SRR=969;TYPE=snp	GT:DP:RO:QR:AO:QA:GL	1:53:0:0:53:1544:-139.208,0	0:65:65:1942:0:0:0,-175.034	0:67:67:2036:0:0:0,-183.491	1:68:0:0:68:1898:-171.058,0	1:43:0:0:43:1249:-112.668,0	1:40:0:0:40:1120:-101.057,0	0:58:58:1701:0:0:0,-153.34	1:35:0:0:34:945:-85.2386,0	1:62:0:0:62:1783:-160.708,0	0:71:71:2114:0:0:0,-190.512	0:49:49:1458:0:0:0,-131.482	0:38:37:1048:0:0:0,-94.2426	0:73:73:2181:0:0:0,-196.536	0:53:53:1575:0:0:0,-142.013	0:56:56:1664:0:0:0,-150.017	0:59:59:1725:0:0:0,-155.5	1:38:0:0:38:1126:-101.606,0	0:58:58:1696:0:0:0,-152.896	0:39:39:1094:0:0:0,-98.718	1:51:0:0:51:1476:-133.09,0	1:76:0:0:76:2158:-194.446,0
NC_000962	1858398	.	G	A	603.979	.	AB=0;ABP=0;AC=1;AF=0.047619;AN=21;ANN=A|stop_gained|HIGH|Rv1648|Rv1648|transcript|Rv1648|protein_coding|1/1|c.668G>A|p.Trp223*|668/807|668/807|223/268||;AO=28;CIGAR=1X;DP=1761;DPB=1761;DPRA=0.669746;EPP=7.97367;EPPR=153.884;GTI=0;LEN=1;MEANALT=1;MQM=60;MQMR=59.9867;NS=21;NUMALT=1;ODDS=123.716;PAIRED=0;PAIREDR=0;PAO=0;PQA=0;PQR=0;PRO=0;QA=779;QR=43726;RO=1733;RPL=16;RPP=4.25114;RPPR=71.0352;RPR=12;RUN=1;SAF=16;SAP=4.25114;SAR=12;SRF=931;SRP=23.8617;SRR=802;TYPE=snp	GT:DP:RO:QR:AO:QA:GL	0:35:35:870:0:0:0,-78.5311	0:37:37:1013:0:0:0,-91.4244	0:48:48:1331:0:0:0,-120.034	0:58:58:1516:0:0:0,-136.673	0:35:35:928:0:0:0,-83.7625	1:29:1:12:28:779:-69.1712,0	0:53:53:1394:0:0:0,-125.698	0:19:19:460:0:0:0,-41.6365	0:33:33:863:0:0:0,-77.9158	0:41:41:1206:0:0:0,-108.808	0:43:43:1131:0:0:0,-102.034	0:28:28:714:0:0:0,-64.4902	0:49:49:1319:0:0:0,-118.954	0:35:35:928:0:0:0,-83.7666	0:41:41:1065:0:0:0,-96.0915	0:37:37:1005:0:0:0,-90.6981	0:33:33:949:0:0:0,-85.6779	0:37:37:876:0:0:0,-79.0621	0:41:41:1184:0:0:0,-106.823	0:40:40:1089:0:0:0,-98.2632	0:63:63:1649:0:0:0,-148.606
NC_000962	1865588	.	C	T	2967.96	.	AB=0;ABP=0;AC=1;AF=0.047619;AN=21;ANN=T|stop_gained|HIGH|argC|Rv1652|transcript|Rv1652|protein_coding|1/1|c.13C>T|p.Gln5*|13/1059|13/1059|5/352||;AO=129;CIGAR=1X;DP=2489;DPB=2489;DPRA=1.06589;EPP=5.04711;EPPR=11.8471;GTI=0;LEN=1;MEANALT=1;MQM=60;MQMR=59.9835;NS=21;NUMALT=1;ODDS=113.984;PAIRED=0;PAIREDR=0;PAO=0;PQA=0;PQR=0;PRO=0;QA=3412;QR=64581;RO=2360;RPL=69;RPP=4.37378;RPPR=5.89578;RPR=60;RUN=1;SAF=58;SAP=5.8551;SAR=71;SRF=1221;SRP=9.19716;SRR=1139;TYPE=snp	GT:DP:RO:QR:AO:QA:GL	0:51:51:1579:0:0:0,-142.378	0:44:44:1406:0:0:0,-126.821	0:72:72:2267:0:0:0,-204.278	0:72:72:2181:0:0:0,-196.271	1:47:0:0:47:1444:-130.232,0	0:33:33:906:0:0:0,-81.8004	0:71:71:2214:0:0:0,-199.513	0:16:16:498:0:0:0,-45.1188	0:60:60:1840:0:0:0,-165.856	0:95:95:3003:0:0:0,-270.503	0:60:60:1828:0:0:0,-164.769	0:42:42:1279:0:0:0,-115.384	0:57:57:1808:0:0:0,-162.985	0:46:46:1452:0:0:0,-130.952	0:63:63:1919:0:0:0,-172.966	0:58:58:1808:0:0:0,-162.981	0:43:43:1343:0:0:0,-121.144	0:111:111:3444:0:0:0,-310.163	0:52:52:1594:0:0:0,-143.725	0:31:31:927:0:0:0,-83.7087	0:69:69:2149:0:0:0,-193.667
NC_000962	1870286	.	C	T	1480.61	.	AB=0;ABP=0;AC=1;AF=0.047619;AN=21;ANN=T|missense_variant|MODERATE|argF|Rv1656|transcript|Rv1656|protein_coding|1/1|c.365C>T|p.Ala122Val|365/924|365/924|122/307||;AO=54;CIGAR=1X;DP=2105;DPB=2105;DPRA=1.05314;EPP=3.17115;EPPR=11.3966;GTI=0;LEN=1;MEANALT=1;MQM=60;MQMR=60;NS=21;NUMALT=1;ODDS=116.262;PAIRED=0;PAIREDR=0;PAO=0;PQA=0;PQR=0;PRO=0;QA=1730;QR=56169;RO=2051;RPL=33;RPP=8.80089;RPPR=590.637;RPR=21;RUN=1;SAF=27;SAP=3.0103;SAR=27;SRF=1011;SRP=3.9007;SRR=1040;TYPE=snp	GT:DP:RO:QR:AO:QA:GL	0:42:42:1353:0:0:0,-122.048	0:50:50:1558:0:0:0,-140.492	0:63:63:1934:0:0:0,-174.317	0:40:40:1271:0:0:0,-114.674	0:42:42:1225:0:0:0,-110.514	0:25:25:718:0:0:0,-64.8877	1:54:0:0:54:1730:-155.964,0	0:17:17:460:0:0:0,-41.6648	0:55:55:1693:0:0:0,-152.632	0:99:99:3123:0:0:0,-281.287	0:46:46:1409:0:0:0,-127.081	0:39:39:1217:0:0:0,-109.805	0:51:51:1657:0:0:0,-149.408	0:44:44:1430:0:0:0,-128.982	0:31:31:934:0:0:0,-84.3407	0:52:52:1685:0:0:0,-151.926	0:38:38:1205:0:0:0,-108.733	0:85:85:2670:0:0:0,-240.546	0:50:50:1625:0:0:0,-146.526	0:40:40:1263:0:0:0,-113.952	0:48:48:1483:0:0:0,-133.735
NC_000962	1871932	.	A	G	794.076	.	AB=0;ABP=0;AC=1;AF=0.047619;AN=21;ANN=G|synonymous_variant|LOW|argG|Rv1658|transcript|Rv1658|protein_coding|1/1|c.570A>G|p.Leu190Leu|570/1197|570/1197|190/398||;AO=39;CIGAR=1X;DP=2359;DPB=2359;DPRA=0.672414;EPP=5.73856;EPPR=5.73962;GTI=0;LEN=1;MEANALT=1;MQM=60;MQMR=59.9849;NS=21;NUMALT=1;ODDS=180.425;PAIRED=0;PAIREDR=0;PAO=0;PQA=0;PQR=0;PRO=0;QA=994;QR=60657;RO=2320;RPL=12;RPP=15.538;RPPR=41.202;RPR=27;RUN=1;SAF=16;SAP=5.73856;SAR=23;SRF=1192;SRP=6.84407;SRR=1128;TYPE=snp	GT:DP:RO:QR:AO:QA:GL	0:50:50:1393:0:0:0,-125.621	0:81:81:2290:0:0:0,-206.333	0:75:75:2114:0:0:0,-190.496	0:60:60:1753:0:0:0,-158.023	0:27:27:759:0:0:0,-68.5724	0:30:30:868:0:0:0,-78.3898	0:52:52:1511:0:0:0,-136.244	0:38:38:1049:0:0:0,-94.5646	0:63:63:1810:0:0:0,-163.144	0:78:78:2207:0:0:0,-198.862	0:46:46:1300:0:0:0,-117.255	0:39:39:1105:0:0:0,-99.7048	0:56:56:1553:0:0:0,-140.019	0:56:56:1570:0:0:0,-141.545	0:52:52:1403:0:0:0,-126.515	0:41:41:1187:0:0:0,-107.096	1:39:0:0:39:994:-89.6961,0	0:96:96:2940:0:0:0,-264.829	0:35:35:1049:0:0:0,-94.6842	0:46:46:1370:0:0:0,-123.565	0:58:58:1642:0:0:0,-148.025
NC_000962	1875204	.	T	G	1662.79	.	AB=0;ABP=0;AC=1;AF=0.047619;AN=21;ANN=G|missense_variant|MODERATE|pks10|Rv1660|transcript|Rv1660|protein_coding|1/1|c.1045T>G|p.Leu349Val|1045/1062|1045/1062|349/353||,G|upstream_gene_variant|MODIFIER|pks7|Rv1661|transcript|Rv1661|protein_coding||c.-100T>G|||||100|;AO=65;CIGAR=1X;DP=2583;DPB=2583;DPRA=1.03257;EPP=3.84548;EPPR=3.28971;GTI=0;LEN=1;MEANALT=1;MQM=60;MQMR=60;NS=21;NUMALT=1;ODDS=202.38;PAIRED=0;PAIREDR=0;PAO=0;PQA=0;PQR=0;PRO=0;QA=1936;QR=65276;RO=2518;RPL=38;RPP=7.05258;RPPR=4.8351;RPR=27;RUN=1;SAF=28;SAP=5.71629;SAR=37;SRF=1232;SRP=5.525;SRR=1286;TYPE=snp	GT:DP:RO:QR:AO:QA:GL	0:53:53:1538:0:0:0,-138.681	0:50:50:1414:0:0:0,-127.515	0:67:67:1818:0:0:0,-163.862	0:43:43:1258:0:0:0,-113.485	0:41:41:1103:0:0:0,-99.5186	0:49:49:1376:0:0:0,-124.095	0:71:71:2047:0:0:0,-184.478	0:39:39:1033:0:0:0,-93.2213	0:64:64:1765:0:0:0,-159.093	0:66:66:1914:0:0:0,-172.502	0:62:62:1723:0:0:0,-155.322	0:43:43:1208:0:0:0,-108.977	0:74:74:2103:0:0:0,-189.517	0:67:67:2019:0:0:0,-181.959	0:49:49:1497:0:0:0,-134.993	0:52:52:1468:0:0:0,-132.373	0:46:46:1400:0:0:0,-126.267	1:65:0:0:65:1936:-174.487,0	0:56:56:1544:0:0:0,-139.212	0:55:55:1531:0:0:0,-138.043	0:56:56:1557:0:0:0,-140.378
NC_000962	1887060	.	C	G	1661.55	.	AB=0;ABP=0;AC=1;AF=0.047619;AN=21;ANN=G|synonymous_variant|LOW|pks17|Rv1663|transcript|Rv1663|protein_coding|1/1|c.549C>G|p.Thr183Thr|549/1509|549/1509|183/502||;AO=70;CIGAR=1X;DP=1651;DPB=1651;DPRA=0.863378;EPP=3.0103;EPPR=206.594;GTI=0;LEN=1;MEANALT=1;MQM=60;MQMR=59.9285;NS=21;NUMALT=1;ODDS=113.576;PAIRED=0;PAIREDR=0;PAO=0;PQA=0;PQR=0;PRO=0;QA=1969;QR=43874;RO=1581;RPL=39;RPP=4.99565;RPPR=25.8664;RPR=31;RUN=1;SAF=46;SAP=18.0245;SAR=24;SRF=1018;SRP=287.355;SRR=563;TYPE=snp	GT:DP:RO:QR:AO:QA:GL	0:39:39:1237:0:0:0,-111.605	0:30:30:965:0:0:0,-87.1405	0:51:51:1641:0:0:0,-147.945	0:43:43:1328:0:0:0,-119.773	0:53:53:1628:0:0:0,-146.768	0:32:32:950:0:0:0,-85.7713	0:48:48:1575:0:0:0,-142.004	0:40:40:1255:0:0:0,-113.214	0:34:34:1115:0:0:0,-100.635	0:27:27:895:0:0:0,-78.9404	0:35:35:1129:0:0:0,-101.886	0:33:33:1020:0:0:0,-92.0693	0:39:39:1254:0:0:0,-113.126	0:27:27:867:0:0:0,-78.3071	1:45:0:0:45:1369:-123.483,0	0:38:38:1138:0:0:0,-102.689	0:32:32:1077:0:0:0,-97.2146	0:38:38:1236:0:0:0,-111.511	0:36:36:1149:0:0:0,-103.2	0:50:50:1638:0:0:0,-147.677	0:31:31:977:0:0:0,-88.2072
NC_000962	1889245	.	C	T	1186.1	.	AB=0;ABP=0;AC=1;AF=0.047619;AN=21;ANN=T|missense_variant|MODERATE|pks9|Rv1664|transcript|Rv1664|protein_coding|1/1|c.1220C>T|p.Ala407Val|1220/3054|1220/3054|407/1017||;AO=45;CIGAR=1X;DP=2065;DPB=2065;DPRA=1.04464;EPP=3.05855;EPPR=41.8173;GTI=0;LEN=1;MEANALT=1;MQM=60;MQMR=60;NS=21;NUMALT=1;ODDS=118.851;PAIRED=0;PAIREDR=0;PAO=0;PQA=0;PQR=0;PRO=0;QA=1448;QR=54395;RO=2020;RPL=26;RPP=5.37479;RPPR=110.354;RPR=19;RUN=1;SAF=30;SAP=13.8677;SAR=15;SRF=1163;SRP=103.668;SRR=857;TYPE=snp	GT:DP:RO:QR:AO:QA:GL	0:48:48:1460:0:0:0,-131.672	0:61:60:1774:1:36:0,-156.325	0:55:55:1694:0:0:0,-152.726	0:62:62:1883:0:0:0,-169.72	0:40:40:1202:0:0:0,-108.452	0:52:52:1474:0:0:0,-132.912	0:57:57:1783:0:0:0,-160.742	0:27:27:765:0:0:0,-69.1219	0:52:52:1574:0:0:0,-141.928	0:36:36:1066:0:0:0,-96.2147	0:47:47:1399:0:0:0,-126.178	0:46:46:1371:0:0:0,-123.658	0:68:68:1970:0:0:0,-177.544	0:66:66:1984:0:0:0,-178.817	0:46:46:1410:0:0:0,-127.177	1:44:0:0:44:1412:-127.36,0	0:33:33:1013:0:0:0,-91.4556	0:33:33:987:0:0:0,-89.1033	0:43:43:1324:0:0:0,-119.433	0:54:54:1573:0:0:0,-141.828	0:57:57:1777:0:0:0,-160.177
NC_000962	1893887	.	T	C	779.397	.	AB=0;ABP=0;AC=1;AF=0.047619;AN=21;ANN=C|intragenic_variant|MODIFIER|Rv1667c|Rv1667c|gene_variant|Rv1667c|||n.1893887T>C||||||;AO=33;CIGAR=1X;DP=2091;DPB=2091;DPRA=0.641399;EPP=4.65535;EPPR=3.28042;GTI=0;LEN=1;MEANALT=1;MQM=60;MQMR=60;NS=21;NUMALT=1;ODDS=117.649;PAIRED=0;PAIREDR=0;PAO=0;PQA=0;PQR=0;PRO=0;QA=981;QR=55417;RO=2058;RPL=8;RPP=22.0271;RPPR=3.16224;RPR=25;RUN=1;SAF=15;SAP=3.60252;SAR=18;SRF=996;SRP=7.60648;SRR=1062;TYPE=snp	GT:DP:RO:QR:AO:QA:GL	0:52:52:1588:0:0:0,-143.174	0:35:35:1105:0:0:0,-99.7354	0:41:41:1334:0:0:0,-120.338	0:59:59:1852:0:0:0,-166.944	0:39:39:1234:0:0:0,-111.342	0:36:36:1158:0:0:0,-104.507	0:45:45:1377:0:0:0,-124.199	0:14:14:404:0:0:0,-36.6417	0:40:40:1284:0:0:0,-115.843	0:35:35:1099:0:0:0,-99.1881	0:33:33:1045:0:0:0,-94.3383	0:25:25:795:0:0:0,-71.8455	0:44:44:1391:0:0:0,-125.467	0:40:40:1245:0:0:0,-112.327	0:50:50:1525:0:0:0,-137.512	0:43:43:1383:0:0:0,-124.749	0:31:31:971:0:0:0,-87.6679	1:33:0:0:33:981:-88.5639,0	0:47:47:1515:0:0:0,-136.63	0:55:55:1719:0:0:0,-154.973	0:51:51:1561:0:0:0,-140.76
NC_000962	1907067	.	A	G	1227.51	.	AB=0;ABP=0;AC=1;AF=0.047619;AN=21;ANN=G|missense_variant|MODERATE|Rv1682|Rv1682|transcript|Rv1682|protein_coding|1/1|c.665A>G|p.Lys222Arg|665/918|665/918|222/305||;AO=56;CIGAR=1X;DP=2753;DPB=2753;DPRA=0.865516;EPP=10.6105;EPPR=3.01755;GTI=0;LEN=1;MEANALT=1;MQM=60;MQMR=59.9978;NS=21;NUMALT=1;ODDS=169.015;PAIRED=0;PAIREDR=0;PAO=0;PQA=0;PQR=0;PRO=0;QA=1475;QR=70117;RO=2697;RPL=30;RPP=3.63072;RPPR=20.8853;RPR=26;RUN=1;SAF=29;SAP=3.16541;SAR=27;SRF=1470;SRP=50.5532;SRR=1227;TYPE=snp	GT:DP:RO:QR:AO:QA:GL	0:77:77:2241:0:0:0,-201.936	0:43:43:1202:0:0:0,-108.433	0:74:74:2117:0:0:0,-190.772	0:83:83:2362:0:0:0,-212.817	0:62:61:1521:1:18:0,-135.317	0:51:51:1341:0:0:0,-120.929	0:70:70:1977:0:0:0,-178.174	0:45:45:1153:0:0:0,-104.015	0:58:58:1604:0:0:0,-144.606	0:66:66:1835:0:0:0,-165.39	0:63:63:1880:0:0:0,-169.456	0:63:63:1817:0:0:0,-163.781	0:74:74:2082:0:0:0,-187.626	0:67:67:1879:0:0:0,-169.353	0:50:50:1383:0:0:0,-124.722	0:78:78:2143:0:0:0,-193.091	1:55:0:0:55:1457:-131.364,0	0:76:76:2101:0:0:0,-189.328	0:59:59:1723:0:0:0,-155.321	0:69:69:2063:0:0:0,-185.925	0:81:81:2357:0:0:0,-212.374
NC_000962	1909457	.	G	A	791.664	.	AB=0;ABP=0;AC=1;AF=0.047619;AN=21;ANN=A|missense_variant|MODERATE|Rv1683|Rv1683|transcript|Rv1683|protein_coding|1/1|c.1864G>A|p.Asp622Asn|1864/3000|1864/3000|622/999||;AO=37;CIGAR=1X;DP=1981;DPB=1981;DPRA=0.761317;EPP=4.47751;EPPR=80.8616;GTI=0;LEN=1;MEANALT=1;MQM=60;MQMR=60;NS=21;NUMALT=1;ODDS=149.9;PAIRED=0;PAIREDR=0;PAO=0;PQA=0;PQR=0;PRO=0;QA=977;QR=49587;RO=1944;RPL=15;RPP=5.88603;RPPR=221.234;RPR=22;RUN=1;SAF=12;SAP=12.9286;SAR=25;SRF=855;SRP=64.1734;SRR=1089;TYPE=snp	GT:DP:RO:QR:AO:QA:GL	0:51:51:1326:0:0:0,-119.58	0:41:41:1123:0:0:0,-101.325	0:77:77:2077:0:0:0,-187.16	0:57:57:1552:0:0:0,-139.923	0:42:42:1137:0:0:0,-102.583	0:59:59:1698:0:0:0,-153.069	0:75:75:2010:0:0:0,-181.121	0:22:22:585:0:0:0,-52.9081	0:36:36:1042:0:0:0,-94.0458	0:32:32:784:0:0:0,-70.7947	0:53:53:1370:0:0:0,-123.539	1:37:0:0:37:977:-88.1778,0	0:51:51:1404:0:0:0,-126.611	0:58:58:1570:0:0:0,-141.536	0:33:33:871:0:0:0,-78.6367	0:33:33:962:0:0:0,-86.8511	0:37:37:946:0:0:0,-85.3841	0:25:25:690:0:0:0,-62.3603	0:34:34:998:0:0:0,-90.0872	0:43:43:1168:0:0:0,-105.372	0:60:60:1674:0:0:0,-150.91
NC_000962	1918790	.	C	G	16464.1	.	AB=0;ABP=0;AC=11;AF=0.52381;AN=21;ANN=G|synonymous_variant|LOW|ppnK|Rv1695|transcript|Rv1695|protein_coding|1/1|c.45C>G|p.Arg15Arg|45/924|45/924|15/307||,G|downstream_gene_variant|MODIFIER|tlyA|Rv1694|transcript|Rv1694|protein_coding||c.*44C>G|||||44|;AO=628;CIGAR=1X;DP=2013;DPB=2013;DPRA=1.09579;EPP=5.00197;EPPR=11.3654;GTI=0;LEN=1;MEANALT=1;MQM=59.949;MQMR=59.9949;NS=21;NUMALT=1;ODDS=134.896;PAIRED=0;PAIREDR=0;PAO=0;PQA=0;PQR=0;PRO=0;QA=18559;QR=35063;RO=1385;RPL=250;RPP=59.6622;RPPR=200.599;RPR=378;RUN=1;SAF=344;SAP=15.4582;SAR=284;SRF=789;SRP=61.4111;SRR=596;TYPE=snp	GT:DP:RO:QR:AO:QA:GL	1:63:0:0:63:1841:-165.938,0	0:45:45:1312:0:0:0,-118.344	0:62:62:1745:0:0:0,-157.303	1:55:0:0:55:1686:-152.003,0	1:55:0:0:55:1669:-150.456,0	1:41:0:0:41:1258:-113.49,0	0:46:46:1255:0:0:0,-113.197	1:36:0:0:36:1054:-95.1313,0	1:44:0:0:44:1279:-115.37,0	1:57:0:0:57:1755:-158.191,0	0:47:47:1367:0:0:0,-123.287	0:40:40:1097:0:0:0,-98.9852	1:54:0:0:54:1663:-149.921,0	0:48:48:1371:0:0:0,-123.65	0:45:45:1259:0:0:0,-113.57	0:32:32:842:0:0:0,-76.0292	1:50:0:0:50:1458:-131.468,0	0:46:46:1271:0:0:0,-114.643	0:43:43:1200:0:0:0,-108.256	1:62:0:0:62:1856:-167.278,0	1:54:0:0:54:1672:-150.725,0
NC_000962	1924902	.	G	T	7271.31	.	AB=0;ABP=0;AC=4;AF=0.190476;AN=21;ANN=T|synonymous_variant|LOW|pyrG|Rv1699|transcript|Rv1699|protein_coding|1/1|c.1074G>T|p.Val358Val|1074/1761|1074/1761|358/586||;AO=299;CIGAR=1X;DP=2711;DPB=2711;DPRA=1.14867;EPP=4.64435;EPPR=7.67735;GTI=0;LEN=1;MEANALT=1;MQM=60;MQMR=59.9905;NS=21;NUMALT=1;ODDS=136.353;PAIRED=0;PAIREDR=0;PAO=0;PQA=0;PQR=0;PRO=0;QA=8252;QR=62670;RO=2412;RPL=160;RPP=6.21304;RPPR=23.2666;RPR=139;RUN=1;SAF=136;SAP=8.30463;SAR=163;SRF=1179;SRP=5.63551;SRR=1233;TYPE=snp	GT:DP:RO:QR:AO:QA:GL	0:75:74:2071:1:20:0,-184.63	0:51:51:1484:0:0:0,-133.821	0:81:81:2269:0:0:0,-204.441	1:76:0:0:76:2030:-182.931,0	0:42:42:1229:0:0:0,-110.87	0:47:47:1457:0:0:0,-131.404	0:72:72:2064:0:0:0,-185.999	0:25:25:649:0:0:0,-58.6608	1:82:0:0:82:2234:-201.274,0	0:83:83:2441:0:0:0,-219.926	0:62:62:1798:0:0:0,-162.072	0:54:54:1569:0:0:0,-141.465	0:82:82:2368:0:0:0,-213.36	0:63:63:1790:0:0:0,-161.338	0:48:48:1266:0:0:0,-114.181	0:75:75:2132:0:0:0,-192.121	0:50:50:1448:0:0:0,-130.581	0:62:62:1866:0:0:0,-168.195	0:53:53:1457:0:0:0,-131.38	1:60:0:0:60:1682:-151.631,0	1:80:0:0:80:2286:-205.976,0
NC_000962	1928499	.	A	T	1280.81	.	AB=0;ABP=0;AC=1;AF=0.047619;AN=21;ANN=T|missense_variant|MODERATE|Rv1702c|Rv1702c|transcript|Rv1702c|protein_coding|1/1|c.77T>A|p.Val26Asp|77/1365|77/1365|26/454||;AO=51;CIGAR=1X;DP=2240;DPB=2240;DPRA=0.931932;EPP=15.3153;EPPR=464.621;GTI=0;LEN=1;MEANALT=1;MQM=60;MQMR=59.9959;NS=21;NUMALT=1;ODDS=115.419;PAIRED=0;PAIREDR=0;PAO=0;PQA=0;PQR=0;PRO=0;QA=1532;QR=56053;RO=2188;RPL=16;RPP=18.3809;RPPR=861.377;RPR=35;RUN=1;SAF=25;SAP=3.05288;SAR=26;SRF=1062;SRP=7.07536;SRR=1126;TYPE=snp	GT:DP:RO:QR:AO:QA:GL	1:51:0:0:51:1532:-138.147,0	0:52:52:1533:0:0:0,-138.235	0:79:79:2200:0:0:0,-198.244	0:55:55:1525:0:0:0,-137.503	0:35:35:924:0:0:0,-83.4106	0:48:48:1280:0:0:0,-115.45	0:53:53:1479:0:0:0,-133.367	0:40:40:1102:0:0:0,-99.4412	0:47:47:1276:0:0:0,-115.091	0:68:68:1878:0:0:0,-169.267	0:59:59:1598:0:0:0,-144.07	0:17:17:451:0:0:0,-40.8488	0:63:63:1735:0:0:0,-156.4	0:50:50:1359:0:0:0,-122.562	0:51:51:1359:0:0:0,-122.558	0:50:50:1372:0:0:0,-123.733	0:45:45:1273:0:0:0,-114.831	0:57:57:1487:0:0:0,-134.069	0:46:46:1291:0:0:0,-116.45	0:53:53:1522:0:0:0,-137.242	0:53:52:1377:0:0:0,-123.936
NC_000962	1931130	.	C	T	3279.42	.	AB=0;ABP=0;AC=2;AF=0.0952381;AN=21;ANN=T|stop_gained|HIGH|cycA|Rv1704c|transcript|Rv1704c|protein_coding|1/1|c.327G>A|p.Trp109*|327/1671|327/1671|109/556||;AO=130;CIGAR=1X;DP=2528;DPB=2528;DPRA=1.07429;EPP=29.7361;EPPR=222.208;GTI=0;LEN=1;MEANALT=1;MQM=59.9769;MQMR=59.9875;NS=21;NUMALT=1;ODDS=120.078;PAIRED=0;PAIREDR=0;PAO=0;PQA=0;PQR=0;PRO=0;QA=3830;QR=64756;RO=2398;RPL=80;RPP=18.0436;RPPR=216.894;RPR=50;RUN=1;SAF=69;SAP=4.07933;SAR=61;SRF=1287;SRP=31.0601;SRR=1111;TYPE=snp	GT:DP:RO:QR:AO:QA:GL	0:59:59:1724:0:0:0,-155.412	0:64:64:1985:0:0:0,-178.895	0:71:71:2132:0:0:0,-192.114	1:56:0:0:56:1685:-151.912,0	0:53:53:1587:0:0:0,-143.084	0:45:45:1431:0:0:0,-129.05	0:61:61:1868:0:0:0,-168.374	0:30:30:872:0:0:0,-78.7544	0:61:61:1859:0:0:0,-167.538	0:61:61:1964:0:0:0,-177.004	0:50:50:1541:0:0:0,-138.948	0:52:52:1581:0:0:0,-142.538	0:71:71:2181:0:0:0,-196.533	0:53:53:1624:0:0:0,-146.421	0:61:61:1901:0:0:0,-171.348	0:65:65:2079:0:0:0,-187.354	0:38:38:1140:0:0:0,-102.869	0:65:65:2003:0:0:0,-180.521	0:65:65:1978:0:0:0,-177.708	0:49:49:1547:0:0:0,-139.486	1:76:2:31:74:2145:-190.348,0
NC_000962	1933889	.	C	T	1785.37	.	AB=0;ABP=0;AC=1;AF=0.047619;AN=21;ANN=T|upstream_gene_variant|MODIFIER|PPE23|Rv1706c|transcript|Rv1706c|protein_coding||c.-11G>A|||||11|,T|intergenic_region|MODIFIER|PPE23-Rv1706A|Rv1706c-Rv1706A|intergenic_region|Rv1706c-Rv1706A|||n.1933889C>T||||||;AO=79;CIGAR=1X;DP=2614;DPB=2614;DPRA=1.24655;EPP=6.33623;EPPR=3.54567;GTI=0;LEN=1;MEANALT=1;MQM=60;MQMR=60;NS=21;NUMALT=1;ODDS=117.094;PAIRED=0;PAIREDR=0;PAO=0;PQA=0;PQR=0;PRO=0;QA=2334;QR=65543;RO=2535;RPL=0;RPP=174.557;RPPR=5507.69;RPR=79;RUN=1;SAF=45;SAP=6.33623;SAR=34;SRF=1280;SRP=3.54567;SRR=1255;TYPE=snp	GT:DP:RO:QR:AO:QA:GL	0:69:69:1923:0:0:0,-173.307	0:53:53:1511:0:0:0,-136.246	0:47:47:1248:0:0:0,-112.566	0:65:65:1853:0:0:0,-167.016	0:52:52:1326:0:0:0,-119.577	0:32:32:888:0:0:0,-80.1806	0:70:70:1904:0:0:0,-171.577	0:36:36:948:0:0:0,-85.5673	0:62:62:1753:0:0:0,-158.009	1:79:0:0:79:2334:-210.295,0	0:60:60:1755:0:0:0,-158.206	0:44:44:1245:0:0:0,-112.308	0:72:72:2032:0:0:0,-183.119	0:74:74:2061:0:0:0,-185.695	0:46:46:1321:0:0:0,-119.152	0:65:65:1872:0:0:0,-168.725	0:41:41:1229:0:0:0,-110.883	0:74:74:1973:0:0:0,-177.805	0:59:59:1659:0:0:0,-149.556	0:63:63:1814:0:0:0,-163.513	0:74:74:2180:0:0:0,-196.437
NC_000962	1960695	.	G	T	1149.48	.	AB=0;ABP=0;AC=1;AF=0.047619;AN=21;ANN=T|downstream_gene_variant|MODIFIER|Rv1734c|Rv1734c|transcript|Rv1734c|protein_coding||c.*79C>A|||||79|,T|intragenic_variant|MODIFIER|MTS1338|RVnc0036|gene_variant|RVnc0036|||n.1960695G>T||||||;AO=49;CIGAR=1X;DP=2543;DPB=2543;DPRA=0.831488;EPP=5.18177;EPPR=42.1421;GTI=0;LEN=1;MEANALT=1;MQM=60;MQMR=59.9964;NS=21;NUMALT=1;ODDS=241.973;PAIRED=0;PAIREDR=0;PAO=0;PQA=0;PQR=0;PRO=0;QA=1392;QR=65947;RO=2494;RPL=21;RPP=5.18177;RPPR=3.13568;RPR=28;RUN=1;SAF=23;SAP=3.40914;SAR=26;SRF=1156;SRP=31.8507;SRR=1338;TYPE=snp	GT:DP:RO:QR:AO:QA:GL	0:61:61:1844:0:0:0,-166.218	0:63:63:1858:0:0:0,-167.47	0:66:66:1924:0:0:0,-173.404	0:60:60:1735:0:0:0,-156.403	0:47:47:1391:0:0:0,-125.453	0:52:52:1503:0:0:0,-135.523	0:49:49:1507:0:0:0,-135.894	0:38:38:1044:0:0:0,-94.2173	0:66:66:1919:0:0:0,-172.959	0:60:60:1675:0:0:0,-150.991	0:54:54:1594:0:0:0,-143.713	0:62:62:1842:0:0:0,-166.033	0:63:63:1874:0:0:0,-168.911	0:55:55:1696:0:0:0,-152.897	0:66:66:1981:0:0:0,-178.542	0:56:55:1694:1:25:0,-150.229	1:48:0:0:48:1367:-123.285,0	0:53:53:1399:0:0:0,-126.142	0:44:44:1292:0:0:0,-116.542	0:65:65:1897:0:0:0,-170.977	0:67:67:1926:0:0:0,-173.588
NC_000962	1967533	.	C	T	1156.84	.	AB=0;ABP=0;AC=1;AF=0.047619;AN=21;ANN=T|synonymous_variant|LOW|Rv1739c|Rv1739c|transcript|Rv1739c|protein_coding|1/1|c.105G>A|p.Val35Val|105/1683|105/1683|35/560||;AO=45;CIGAR=1X;DP=2155;DPB=2155;DPRA=0.853081;EPP=3.05855;EPPR=44.1757;GTI=0;LEN=1;MEANALT=1;MQM=60;MQMR=60;NS=21;NUMALT=1;ODDS=180.66;PAIRED=0;PAIREDR=0;PAO=0;PQA=0;PQR=0;PRO=0;QA=1365;QR=53520;RO=2110;RPL=23;RPP=3.05855;RPPR=8.95458;RPR=22;RUN=1;SAF=21;SAP=3.44459;SAR=24;SRF=1156;SRP=45.0031;SRR=954;TYPE=snp	GT:DP:RO:QR:AO:QA:GL	0:72:72:1906:0:0:0,-171.769	0:50:50:1378:0:0:0,-124.273	0:53:53:1447:0:0:0,-130.471	0:66:66:1769:0:0:0,-159.445	0:53:53:1410:0:0:0,-127.135	0:48:48:1308:0:0:0,-117.974	0:56:56:1654:0:0:0,-149.118	0:30:30:820:0:0:0,-74.0632	0:56:56:1483:0:0:0,-133.706	0:48:48:1316:0:0:0,-118.686	1:45:0:0:45:1365:-123.118,0	0:46:46:1250:0:0:0,-112.75	0:67:67:1747:0:0:0,-157.468	0:42:42:1186:0:0:0,-106.994	0:44:44:1069:0:0:0,-96.4387	0:60:60:1543:0:0:0,-139.105	0:33:33:840:0:0:0,-75.8425	0:53:53:1399:0:0:0,-126.14	0:43:43:1194:0:0:0,-107.714	0:36:36:997:0:0:0,-89.9716	0:57:57:1476:0:0:0,-133.075
NC_000962	1971720	.	C	T	1685.67	.	AB=0;ABP=0;AC=1;AF=0.047619;AN=21;ANN=T|missense_variant|MODERATE|idi|Rv1745c|transcript|Rv1745c|protein_coding|1/1|c.272G>A|p.Arg91Gln|272/612|272/612|91/203||;AO=68;CIGAR=1X;DP=2287;DPB=2287;DPRA=1.04192;EPP=6.20364;EPPR=8.51482;GTI=0;LEN=1;MEANALT=1;MQM=60;MQMR=59.9847;NS=21;NUMALT=1;ODDS=104.981;PAIRED=0;PAIREDR=0;PAO=0;PQA=0;PQR=0;PRO=0;QA=1996;QR=55599;RO=2219;RPL=39;RPP=6.20364;RPPR=3.83329;RPR=29;RUN=1;SAF=30;SAP=5.05404;SAR=38;SRF=1106;SRP=3.05825;SRR=1113;TYPE=snp	GT:DP:RO:QR:AO:QA:GL	0:36:36:996:0:0:0,-89.8985	0:48:48:1270:0:0:0,-114.548	0:68:68:1852:0:0:0,-166.92	0:57:57:1546:0:0:0,-139.38	0:39:39:931:0:0:0,-84.0187	0:32:32:828:0:0:0,-74.7645	0:49:48:1354:1:27:0,-119.42	0:17:17:436:0:0:0,-39.4906	0:60:60:1658:0:0:0,-149.469	0:93:93:2452:0:0:0,-220.903	0:42:42:1165:0:0:0,-105.108	0:39:39:1049:0:0:0,-94.6622	1:67:0:0:67:1969:-177.444,0	0:43:43:1132:0:0:0,-102.129	0:43:43:1093:0:0:0,-98.6113	0:50:50:1304:0:0:0,-117.598	0:40:40:1048:0:0:0,-94.5685	0:89:89:2233:0:0:0,-201.196	0:39:39:1080:0:0:0,-97.4545	0:42:42:1022:0:0:0,-92.1751	0:49:49:1270:0:0:0,-114.541
NC_000962	1998906	.	T	C	1656.35	.	AB=0;ABP=0;AC=1;AF=0.047619;AN=21;ANN=C|intergenic_region|MODIFIER|Rv1765c-Rv1766|Rv1765c-Rv1766|intergenic_region|Rv1765c-Rv1766|||n.1998906T>C||||||;AO=64;CIGAR=1X;DP=2047;DPB=2047;DPRA=1.29097;EPP=3.55317;EPPR=4.85293;GTI=0;LEN=1;MEANALT=1;MQM=60;MQMR=59.997;NS=21;NUMALT=1;ODDS=108.235;PAIRED=0;PAIREDR=0;PAO=0;PQA=0;PQR=0;PRO=0;QA=1933;QR=52325;RO=1981;RPL=28;RPP=5.18177;RPPR=28.6701;RPR=36;RUN=1;SAF=30;SAP=3.55317;SAR=34;SRF=786;SRP=186.375;SRR=1195;TYPE=snp	GT:DP:RO:QR:AO:QA:GL	0:47:47:1364:0:0:0,-123.022	0:47:47:1319:0:0:0,-118.968	0:69:69:2094:0:0:0,-188.706	0:53:53:1591:0:0:0,-143.452	0:35:35:1003:0:0:0,-90.5328	0:36:36:1074:0:0:0,-96.9301	0:63:63:1899:0:0:0,-171.161	0:20:20:537:0:0:0,-48.5894	0:55:55:1509:0:0:0,-136.059	0:54:54:1574:0:0:0,-141.917	0:48:48:1399:0:0:0,-126.17	0:47:47:1324:0:0:0,-119.409	0:54:54:1454:0:0:0,-131.094	0:60:60:1653:0:0:0,-149.009	0:37:36:1023:0:0:0,-92.208	0:47:47:1433:0:0:0,-129.239	0:29:29:847:0:0:0,-76.504	0:75:75:2246:0:0:0,-202.386	1:64:0:0:64:1933:-174.204,0	0:53:53:1457:0:0:0,-131.381	0:53:53:1525:0:0:0,-137.507
NC_000962	2009848	.	C	G	2390.99	.	AB=0;ABP=0;AC=1;AF=0.047619;AN=21;ANN=G|missense_variant|MODERATE|Rv1775|Rv1775|transcript|Rv1775|protein_coding|1/1|c.677C>G|p.Ser226Cys|677/819|677/819|226/272||,G|downstream_gene_variant|MODIFIER|Rv1776c|Rv1776c|transcript|Rv1776c|protein_coding||c.*147G>C|||||147|;AO=103;CIGAR=1X;DP=2314;DPB=2314;DPRA=0.908412;EPP=3.03138;EPPR=4.01645;GTI=0;LEN=1;MEANALT=1;MQM=60;MQMR=60;NS=21;NUMALT=1;ODDS=143.8;PAIRED=0;PAIREDR=0;PAO=0;PQA=0;PQR=0;PRO=0;QA=2769;QR=56290;RO=2210;RPL=62;RPP=12.3076;RPPR=3.07318;RPR=41;RUN=1;SAF=54;SAP=3.53736;SAR=49;SRF=1116;SRP=3.48586;SRR=1094;TYPE=snp	GT:DP:RO:QR:AO:QA:GL	0:61:61:1663:0:0:0,-149.914	0:50:50:1435:0:0:0,-129.406	0:96:96:2528:0:0:0,-227.747	0:58:58:1506:0:0:0,-135.776	0:53:53:1409:0:0:0,-127.054	0:34:34:974:0:0:0,-87.9282	0:66:66:1766:0:0:0,-159.181	0:28:28:792:0:0:0,-71.5464	0:61:61:1567:0:0:0,-141.263	0:52:52:1307:0:0:0,-117.865	0:57:57:1490:0:0:0,-134.337	0:49:49:1353:0:0:0,-122.022	0:54:53:1420:0:0:0,-127.928	0:64:64:1733:0:0:0,-156.205	1:50:0:0:50:1497:-134.995,0	0:52:52:1401:0:0:0,-126.336	0:35:35:922:0:0:0,-83.229	0:46:46:1230:0:0:0,-110.949	0:49:49:1365:0:0:0,-123.107	0:52:52:1487:0:0:0,-134.088	0:87:87:2374:0:0:0,-213.897
NC_000962	2010154	.	A	G	1013.96	.	AB=0;ABP=0;AC=1;AF=0.047619;AN=21;ANN=G|synonymous_variant|LOW|Rv1776c|Rv1776c|transcript|Rv1776c|protein_coding|1/1|c.402T>C|p.Phe134Phe|402/561|402/561|134/186||;AO=41;CIGAR=1X;DP=1970;DPB=1970;DPRA=0.850181;EPP=3.48696;EPPR=31.4691;GTI=0;LEN=1;MEANALT=1;MQM=60;MQMR=60;NS=21;NUMALT=1;ODDS=158.587;PAIRED=0;PAIREDR=0;PAO=0;PQA=0;PQR=0;PRO=0;QA=1215;QR=49044;RO=1929;RPL=26;RPP=9.41879;RPPR=195.02;RPR=15;RUN=1;SAF=17;SAP=5.60547;SAR=24;SRF=892;SRP=26.6781;SRR=1037;TYPE=snp	GT:DP:RO:QR:AO:QA:GL	0:55:55:1497:0:0:0,-134.974	0:49:49:1349:0:0:0,-121.653	0:68:68:1853:0:0:0,-167.002	0:43:43:1182:0:0:0,-106.633	0:39:39:1000:0:0:0,-90.2393	0:45:45:1107:0:0:0,-99.8603	0:58:58:1607:0:0:0,-144.862	0:39:39:993:0:0:0,-89.6125	0:49:49:1279:0:0:0,-115.348	0:33:33:967:0:0:0,-87.2988	0:51:51:1497:0:0:0,-134.982	0:34:34:899:0:0:0,-81.1584	0:63:63:1615:0:0:0,-145.576	0:42:42:980:0:0:0,-88.412	0:47:47:1209:0:0:0,-109.046	0:48:48:1412:0:0:0,-127.338	0:43:43:1112:0:0:0,-100.321	1:41:0:0:41:1215:-109.62,0	0:54:54:1488:0:0:0,-134.164	0:50:50:1392:0:0:0,-125.52	0:58:58:1542:0:0:0,-139.014
NC_000962	2012265	.	C	T	1162.3	.	AB=0;ABP=0;AC=1;AF=0.047619;AN=21;ANN=T|missense_variant|MODERATE|Rv1778c|Rv1778c|transcript|Rv1778c|protein_coding|1/1|c.266G>A|p.Arg89His|266/450|266/450|89/149||;AO=54;CIGAR=1X;DP=2272;DPB=2272;DPRA=1.08736;EPP=4.45795;EPPR=19.5558;GTI=0;LEN=1;MEANALT=1;MQM=60;MQMR=60;NS=21;NUMALT=1;ODDS=137.81;PAIRED=0;PAIREDR=0;PAO=0;PQA=0;PQR=0;PRO=0;QA=1384;QR=54954;RO=2218;RPL=27;RPP=3.0103;RPPR=3.01422;RPR=27;RUN=1;SAF=27;SAP=3.0103;SAR=27;SRF=1034;SRP=25.0383;SRR=1184;TYPE=snp	GT:DP:RO:QR:AO:QA:GL	0:62:62:1535:0:0:0,-138.376	0:54:54:1366:0:0:0,-123.177	0:82:82:2101:0:0:0,-189.318	0:73:73:1808:0:0:0,-162.948	0:56:56:1500:0:0:0,-135.243	0:49:49:1285:0:0:0,-115.889	0:77:77:2030:0:0:0,-182.933	0:22:22:594:0:0:0,-53.7214	0:62:62:1615:0:0:0,-145.592	0:50:50:1251:0:0:0,-112.828	0:77:77:1921:0:0:0,-173.121	0:50:50:1276:0:0:0,-115.075	0:72:72:1735:0:0:0,-156.372	0:55:55:1401:0:0:0,-126.329	0:37:37:976:0:0:0,-88.0894	1:53:0:0:53:1371:-123.63,0	0:53:53:1287:0:0:0,-116.053	0:51:51:1383:0:0:0,-124.722	0:46:46:1190:0:0:0,-107.342	0:54:54:1319:0:0:0,-118.935	0:67:66:1701:1:13:0,-152.023
NC_000962	2029876	.	C	T	4369.35	.	AB=0;ABP=0;AC=3;AF=0.142857;AN=21;ANN=T|upstream_gene_variant|MODIFIER|PE19|Rv1791|transcript|Rv1791|protein_coding||c.-28C>T|||||28|,T|intergenic_region|MODIFIER|PPE27-PE19|Rv1790-Rv1791|intergenic_region|Rv1790-Rv1791|||n.2029876C>T||||||;AO=192;CIGAR=1X;DP=2607;DPB=2607;DPRA=1.00704;EPP=7.5342;EPPR=8.34142;GTI=0;LEN=1;MEANALT=1;MQM=59.9948;MQMR=60;NS=21;NUMALT=1;ODDS=145.419;PAIRED=0;PAIREDR=0;PAO=0;PQA=0;PQR=0;PRO=0;QA=5369;QR=63762;RO=2415;RPL=177;RPP=299.823;RPPR=3829.81;RPR=15;RUN=1;SAF=89;SAP=5.22701;SAR=103;SRF=1213;SRP=3.1191;SRR=1202;TYPE=snp	GT:DP:RO:QR:AO:QA:GL	0:66:66:1985:0:0:0,-178.903	1:57:0:0:57:1648:-148.573,0	0:84:84:2375:0:0:0,-213.986	0:54:54:1645:0:0:0,-148.314	0:50:50:1421:0:0:0,-128.144	0:52:52:1550:0:0:0,-139.76	0:65:65:1873:0:0:0,-168.819	0:38:38:1091:0:0:0,-98.4593	0:71:71:2149:0:0:0,-193.661	0:79:79:2264:0:0:0,-203.998	1:71:0:0:71:1987:-179.078,0	0:41:41:1246:0:0:0,-112.414	0:72:72:2152:0:0:0,-193.93	1:64:0:0:64:1734:-156.305,0	0:49:49:1426:0:0:0,-128.6	0:52:52:1565:0:0:0,-141.113	0:56:56:1651:0:0:0,-148.841	0:80:80:2289:0:0:0,-206.25	0:45:45:1295:0:0:0,-116.811	0:56:56:1661:0:0:0,-149.749	0:70:70:2084:0:0:0,-187.816
NC_000962	2032261	.	C	T	1074.87	.	AB=0;ABP=0;AC=1;AF=0.047619;AN=21;ANN=T|missense_variant|MODERATE|eccD5|Rv1795|transcript|Rv1795|protein_coding|1/1|c.22C>T|p.Pro8Ser|22/1512|22/1512|8/503||;AO=45;CIGAR=1X;DP=2324;DPB=2324;DPRA=0.78982;EPP=13.8677;EPPR=29.5834;GTI=0;LEN=1;MEANALT=1;MQM=60;MQMR=60;NS=21;NUMALT=1;ODDS=158.68;PAIRED=0;PAIREDR=0;PAO=0;PQA=0;PQR=0;PRO=0;QA=1334;QR=61825;RO=2279;RPL=27;RPP=6.91895;RPPR=93.9863;RPR=18;RUN=1;SAF=36;SAP=38.1882;SAR=9;SRF=1297;SRP=97.5537;SRR=982;TYPE=snp	GT:DP:RO:QR:AO:QA:GL	0:61:61:1768:0:0:0,-159.37	0:47:47:1451:0:0:0,-130.854	0:73:73:2201:0:0:0,-198.339	0:48:48:1452:0:0:0,-130.945	0:43:43:1311:0:0:0,-118.261	0:36:36:1062:0:0:0,-95.8455	0:71:71:2212:0:0:0,-199.33	0:34:34:967:0:0:0,-87.2979	0:64:64:2007:0:0:0,-180.878	0:51:51:1502:0:0:0,-135.441	0:64:64:1968:0:0:0,-177.377	0:39:39:1186:0:0:0,-107.014	0:63:63:1894:0:0:0,-170.709	0:58:58:1877:0:0:0,-169.189	0:51:51:1532:0:0:0,-138.141	1:45:0:0:45:1334:-120.33,0	0:44:44:1301:0:0:0,-117.355	0:69:69:2055:0:0:0,-185.197	0:56:56:1737:0:0:0,-156.595	0:66:66:2066:0:0:0,-186.2	0:75:75:2292:0:0:0,-206.525
NC_000962	2038356	.	G	A	1374.27	.	AB=0;ABP=0;AC=1;AF=0.047619;AN=21;ANN=A|missense_variant|MODERATE|eccA5|Rv1798|transcript|Rv1798|protein_coding|1/1|c.1657G>A|p.Val553Met|1657/1833|1657/1833|553/610||;AO=56;CIGAR=1X;DP=2298;DPB=2298;DPRA=0.915034;EPP=3.63072;EPPR=3.56818;GTI=0;LEN=1;MEANALT=1;MQM=60;MQMR=60;NS=21;NUMALT=1;ODDS=141.299;PAIRED=0;PAIREDR=0;PAO=0;PQA=0;PQR=0;PRO=0;QA=1653;QR=55238;RO=2242;RPL=21;RPP=10.6105;RPPR=4.40888;RPR=35;RUN=1;SAF=31;SAP=4.40625;SAR=25;SRF=1189;SRP=20.9245;SRR=1053;TYPE=snp	GT:DP:RO:QR:AO:QA:GL	0:53:53:1379:0:0:0,-124.354	0:47:46:1176:1:12:0,-104.88	0:74:74:1842:0:0:0,-166.001	0:57:57:1390:0:0:0,-125.323	0:48:48:1128:0:0:0,-101.741	0:46:46:1228:0:0:0,-110.771	0:87:87:2240:0:0:0,-201.822	0:38:38:879:0:0:0,-79.3351	0:68:68:1718:0:0:0,-154.854	0:49:49:1277:0:0:0,-115.17	0:49:49:1256:0:0:0,-113.279	0:48:48:1327:0:0:0,-119.684	0:73:73:1912:0:0:0,-172.315	0:51:51:1204:0:0:0,-108.583	0:54:54:1449:0:0:0,-130.65	0:53:53:1305:0:0:0,-117.68	0:50:50:1117:0:0:0,-100.744	0:52:52:1280:0:0:0,-115.428	1:56:1:23:55:1641:-145.648,0	0:52:52:1328:0:0:0,-119.756	0:79:79:2044:0:0:0,-184.193
NC_000962	2041459	.	A	C	1333.59	.	AB=0;ABP=0;AC=1;AF=0.047619;AN=21;ANN=C|downstream_gene_variant|MODIFIER|PPE28|Rv1800|transcript|Rv1800|protein_coding||c.*39A>C|||||39|,C|intergenic_region|MODIFIER|PPE28-PPE29|Rv1800-Rv1801|intergenic_region|Rv1800-Rv1801|||n.2041459A>C||||||;AO=59;CIGAR=1X;DP=2313;DPB=2313;DPRA=1.04703;EPP=5.99147;EPPR=7.465;GTI=0;LEN=1;MEANALT=1;MQM=60;MQMR=59.9756;NS=21;NUMALT=1;ODDS=123.91;PAIRED=0;PAIREDR=0;PAO=0;PQA=0;PQR=0;PRO=0;QA=1656;QR=59396;RO=2254;RPL=7;RPP=77.5396;RPPR=2543.82;RPR=52;RUN=1;SAF=30;SAP=3.0471;SAR=29;SRF=1160;SRP=7.20681;SRR=1094;TYPE=snp	GT:DP:RO:QR:AO:QA:GL	0:50:50:1391:0:0:0,-125.44	0:57:57:1640:0:0:0,-147.852	0:67:67:1999:0:0:0,-180.157	0:55:55:1514:0:0:0,-136.499	0:47:47:1390:0:0:0,-125.352	0:47:47:1209:0:0:0,-109.047	1:59:0:0:59:1656:-149.286,0	0:37:37:1088:0:0:0,-98.1957	0:47:47:1321:0:0:0,-119.145	0:71:71:1998:0:0:0,-180.065	0:49:49:1430:0:0:0,-128.963	0:41:41:1185:0:0:0,-106.916	0:72:72:2056:0:0:0,-185.284	0:75:75:2147:0:0:0,-193.457	0:40:40:1142:0:0:0,-103.041	0:61:61:1798:0:0:0,-162.078	0:41:41:1192:0:0:0,-107.545	0:55:55:1705:0:0:0,-153.712	0:57:57:1714:0:0:0,-154.519	0:52:52:1505:0:0:0,-135.706	0:65:65:1940:0:0:0,-174.855
NC_000962	2046937	.	G	C	2946.88	.	AB=0;ABP=0;AC=1;AF=0.047619;AN=21;ANN=C|upstream_gene_variant|MODIFIER|PE_PGRS32|Rv1803c|transcript|Rv1803c|protein_coding||c.-95C>G|||||95|,C|downstream_gene_variant|MODIFIER|Rv1804c|Rv1804c|transcript|Rv1804c|protein_coding||c.*86C>G|||||86|,C|intergenic_region|MODIFIER|PE_PGRS32-Rv1804c|Rv1803c-Rv1804c|intergenic_region|Rv1803c-Rv1804c|||n.2046937G>C||||||;AO=138;CIGAR=1X;DP=2880;DPB=2880;DPRA=1.01132;EPP=3.57677;EPPR=96.7241;GTI=0;LEN=1;MEANALT=1;MQM=60;MQMR=60;NS=21;NUMALT=1;ODDS=167.206;PAIRED=0;PAIREDR=0;PAO=0;PQA=0;PQR=0;PRO=0;QA=3499;QR=73538;RO=2742;RPL=46;RPP=36.3062;RPPR=477.437;RPR=92;RUN=1;SAF=76;SAP=6.09442;SAR=62;SRF=1285;SRP=26.4388;SRR=1457;TYPE=snp	GT:DP:RO:QR:AO:QA:GL	0:79:79:2485:0:0:0,-223.879	0:49:49:1475:0:0:0,-132.997	0:83:83:2394:0:0:0,-215.677	0:58:58:1734:0:0:0,-156.312	1:58:4:75:54:1483:-126.78,0	0:51:51:1501:0:0:0,-135.345	0:86:86:2662:0:0:0,-239.809	0:38:38:1065:0:0:0,-96.112	0:76:76:2203:0:0:0,-198.5	0:96:96:2793:0:0:0,-251.572	0:53:53:1572:0:0:0,-141.716	0:44:44:1381:0:0:0,-124.544	0:81:81:2423:0:0:0,-218.294	0:55:55:1752:0:0:0,-157.928	0:71:71:2062:0:0:0,-185.806	0:67:67:1948:0:0:0,-175.55	0:46:46:1395:0:0:0,-125.794	0:93:93:2713:0:0:0,-244.384	0:62:62:1899:0:0:0,-171.161	0:46:46:1387:0:0:0,-125.08	0:86:86:2587:0:0:0,-233.046
NC_000962	2047282	.	C	T	19908.6	.	AB=0;ABP=0;AC=11;AF=0.52381;AN=21;ANN=T|missense_variant|MODERATE|Rv1804c|Rv1804c|transcript|Rv1804c|protein_coding|1/1|c.68G>A|p.Gly23Glu|68/327|68/327|23/108||;AO=794;CIGAR=1X;DP=3014;DPB=3014;DPRA=0.870262;EPP=4.58557;EPPR=3.40156;GTI=0;LEN=1;MEANALT=1;MQM=60;MQMR=60;NS=21;NUMALT=1;ODDS=152.367;PAIRED=0;PAIREDR=0;PAO=0;PQA=0;PQR=0;PRO=0;QA=22466;QR=57792;RO=2220;RPL=353;RPP=24.189;RPPR=74.3168;RPR=441;RUN=1;SAF=398;SAP=3.02124;SAR=396;SRF=1091;SRP=4.42274;SRR=1129;TYPE=snp	GT:DP:RO:QR:AO:QA:GL	1:72:0:0:72:1946:-175.382,0	0:60:60:1859:0:0:0,-167.541	0:80:80:2457:0:0:0,-221.37	1:73:0:0:73:2102:-189.416,0	1:69:1:28:68:1999:-177.353,0	1:58:0:0:58:1632:-147.128,0	0:82:82:2494:0:0:0,-224.677	1:41:0:0:41:1149:-103.671,0	1:68:1:26:67:2028:-180.166,0	1:77:0:0:77:2185:-196.885,0	0:68:68:2081:0:0:0,-187.51	0:70:70:2066:0:0:0,-186.174	1:80:0:0:80:2312:-208.318,0	0:68:68:2096:0:0:0,-188.879	0:65:65:1899:0:0:0,-171.146	0:68:68:2085:0:0:0,-187.89	1:41:0:0:41:1186:-107.007,0	0:108:108:3166:0:0:0,-285.146	0:63:63:1875:0:0:0,-168.993	1:65:1:29:64:1828:-161.87,0	1:78:1:15:77:2275:-203.495,0
NC_000962	2053878	.	C	T	3195.43	.	AB=0;ABP=0;AC=2;AF=0.0952381;AN=21;ANN=T|synonymous_variant|LOW|mgtC|Rv1811|transcript|Rv1811|protein_coding|1/1|c.436C>T|p.Leu146Leu|436/705|436/705|146/234||;AO=143;CIGAR=1X;DP=2304;DPB=2304;DPRA=0.910269;EPP=3.14697;EPPR=7.52105;GTI=0;LEN=1;MEANALT=1;MQM=60;MQMR=60;NS=21;NUMALT=1;ODDS=119.745;PAIRED=0;PAIREDR=0;PAO=0;PQA=0;PQR=0;PRO=0;QA=3728;QR=54050;RO=2161;RPL=72;RPP=3.02549;RPPR=133.963;RPR=71;RUN=1;SAF=68;SAP=3.75437;SAR=75;SRF=983;SRP=41.2196;SRR=1178;TYPE=snp	GT:DP:RO:QR:AO:QA:GL	0:65:65:1725:0:0:0,-155.483	0:59:59:1645:0:0:0,-148.3	0:67:66:1776:1:13:0,-158.782	0:71:71:1774:0:0:0,-159.886	1:51:0:0:51:1538:-138.685,0	0:25:25:646:0:0:0,-58.3892	0:50:50:1405:0:0:0,-126.705	1:25:0:0:25:610:-55.1371,0	0:57:57:1443:0:0:0,-130.104	0:47:47:1288:0:0:0,-116.173	0:63:63:1532:0:0:0,-138.103	0:46:45:1207:1:18:0,-107.076	0:74:74:1939:0:0:0,-174.739	0:54:54:1316:0:0:0,-118.66	0:44:44:1195:0:0:0,-107.801	0:57:57:1363:0:0:0,-122.894	0:46:46:1239:0:0:0,-111.757	0:28:28:692:0:0:0,-62.5197	0:41:41:1059:0:0:0,-95.5538	0:58:57:1545:1:13:0,-137.985	0:66:66:1757:0:0:0,-158.367
NC_000962	2057434	.	C	T	17179.7	.	AB=0;ABP=0;AC=11;AF=0.52381;AN=21;ANN=T|upstream_gene_variant|MODIFIER|Rv1815|Rv1815|transcript|Rv1815|protein_coding||c.-94C>T|||||94|,T|downstream_gene_variant|MODIFIER|erg3|Rv1814|transcript|Rv1814|protein_coding||c.*11C>T|||||11|,T|intergenic_region|MODIFIER|erg3-Rv1815|Rv1814-Rv1815|intergenic_region|Rv1814-Rv1815|||n.2057434C>T||||||;AO=689;CIGAR=1X;DP=2404;DPB=2404;DPRA=0.97287;EPP=3.16473;EPPR=27.4739;GTI=0;LEN=1;MEANALT=1;MQM=60;MQMR=60;NS=21;NUMALT=1;ODDS=139.71;PAIRED=0;PAIREDR=0;PAO=0;PQA=0;PQR=0;PRO=0;QA=19284;QR=41949;RO=1715;RPL=349;RPP=3.26558;RPPR=4.38915;RPR=340;RUN=1;SAF=324;SAP=8.30819;SAR=365;SRF=804;SRP=17.5066;SRR=911;TYPE=snp	GT:DP:RO:QR:AO:QA:GL	1:80:0:0:80:2281:-205.526,0	0:66:66:1690:0:0:0,-152.326	0:74:74:1934:0:0:0,-174.29	1:57:0:0:57:1725:-155.499,0	1:71:0:0:71:1998:-180.058,0	1:37:0:0:37:1141:-102.972,0	0:75:75:1941:0:0:0,-174.915	1:24:0:0:24:679:-61.3834,0	1:82:0:0:82:2343:-211.106,0	1:59:0:0:59:1502:-135.405,0	0:52:52:1350:0:0:0,-121.732	0:47:47:1118:0:0:0,-100.845	1:72:0:0:72:2047:-184.472,0	0:60:60:1493:0:0:0,-134.599	0:43:43:996:0:0:0,-89.8642	0:52:52:1418:0:0:0,-127.87	1:54:0:0:54:1475:-132.984,0	0:53:53:1292:0:0:0,-116.505	0:43:43:1133:0:0:0,-102.21	1:47:1:8:46:1226:-109.78,0	1:61:0:0:61:1763:-158.919,0
NC_000962	2062777	.	C	A	1970.08	.	AB=0;ABP=0;AC=1;AF=0.047619;AN=21;ANN=A|upstream_gene_variant|MODIFIER|PE_PGRS33|Rv1818c|transcript|Rv1818c|protein_coding||c.-103G>T|||||103|,A|downstream_gene_variant|MODIFIER|bacA|Rv1819c|transcript|Rv1819c|protein_coding||c.*32G>T|||||32|,A|intergenic_region|MODIFIER|PE_PGRS33-bacA|Rv1818c-Rv1819c|intergenic_region|Rv1818c-Rv1819c|||n.2062777C>A||||||;AO=78;CIGAR=1X;DP=2417;DPB=2417;DPRA=1.3339;EPP=4.01252;EPPR=20.6979;GTI=0;LEN=1;MEANALT=1;MQM=60;MQMR=60;NS=21;NUMALT=1;ODDS=103.301;PAIRED=0;PAIREDR=0;PAO=0;PQA=0;PQR=0;PRO=0;QA=2333;QR=61993;RO=2338;RPL=20;RPP=43.2104;RPPR=1640.98;RPR=58;RUN=1;SAF=36;SAP=4.01252;SAR=42;SRF=1089;SRP=26.7869;SRR=1249;TYPE=snp	GT:DP:RO:QR:AO:QA:GL	0:44:44:1230:0:0:0,-110.959	0:62:62:1774:0:0:0,-159.915	1:78:0:0:78:2333:-210.193,0	0:53:53:1465:0:0:0,-132.103	0:42:42:1219:0:0:0,-109.977	0:43:43:1262:0:0:0,-113.849	0:60:59:1846:0:0:0,-166.078	0:16:16:454:0:0:0,-41.1368	0:47:47:1395:0:0:0,-125.821	0:102:102:3058:0:0:0,-275.454	0:68:68:2036:0:0:0,-183.49	0:34:34:1024:0:0:0,-92.438	0:74:74:2163:0:0:0,-194.921	0:46:46:1379:0:0:0,-124.382	0:50:50:1407:0:0:0,-126.887	0:60:60:1760:0:0:0,-158.659	0:38:38:1180:0:0:0,-106.484	0:92:92:2750:0:0:0,-247.739	0:46:46:1341:0:0:0,-120.955	0:54:54:1554:0:0:0,-140.114	0:59:59:1720:0:0:0,-155.054
NC_000962	2090322	.	T	G	1614.93	.	AB=0;ABP=0;AC=1;AF=0.047619;AN=21;ANN=G|missense_variant|MODERATE|Rv1841c|Rv1841c|transcript|Rv1841c|protein_coding|1/1|c.397A>C|p.Met133Leu|397/1038|397/1038|133/345||;AO=62;CIGAR=1X;DP=2531;DPB=2531;DPRA=1.00446;EPP=5.25182;EPPR=29.3327;GTI=0;LEN=1;MEANALT=1;MQM=60;MQMR=60;NS=21;NUMALT=1;ODDS=161.983;PAIRED=0;PAIREDR=0;PAO=0;PQA=0;PQR=0;PRO=0;QA=1877;QR=67421;RO=2469;RPL=33;RPP=3.57068;RPPR=15.0497;RPR=29;RUN=1;SAF=32;SAP=3.15039;SAR=30;SRF=1318;SRP=27.5385;SRR=1151;TYPE=snp	GT:DP:RO:QR:AO:QA:GL	1:62:0:0:62:1877:-169.187,0	0:53:53:1702:0:0:0,-153.448	0:69:69:2209:0:0:0,-199.058	0:58:58:1764:0:0:0,-159.022	0:46:46:1333:0:0:0,-120.222	0:41:41:1288:0:0:0,-116.198	0:52:52:1721:0:0:0,-155.155	0:41:41:1272:0:0:0,-114.763	0:60:60:1820:0:0:0,-164.058	0:65:65:2030:0:0:0,-182.947	0:65:65:2043:0:0:0,-184.112	0:37:37:1164:0:0:0,-105.042	0:68:68:2085:0:0:0,-187.901	0:67:67:1997:0:0:0,-179.971	0:63:63:1950:0:0:0,-175.759	0:51:51:1555:0:0:0,-140.209	0:56:56:1726:0:0:0,-155.607	0:82:82:2536:0:0:0,-228.478	0:47:47:1518:0:0:0,-136.897	0:52:52:1635:0:0:0,-147.417	0:70:70:2249:0:0:0,-202.663
NC_000962	2112793	.	A	C	1463.26	.	AB=0;ABP=0;AC=1;AF=0.047619;AN=21;ANN=C|synonymous_variant|LOW|Rv1865c|Rv1865c|transcript|Rv1865c|protein_coding|1/1|c.174T>G|p.Gly58Gly|174/861|174/861|58/286||;AO=60;CIGAR=1X;DP=2173;DPB=2173;DPRA=1.13583;EPP=3.15506;EPPR=47.045;GTI=0;LEN=1;MEANALT=1;MQM=60;MQMR=59.9849;NS=21;NUMALT=1;ODDS=158.543;PAIRED=0;PAIREDR=0;PAO=0;PQA=0;PQR=0;PRO=0;QA=1712;QR=55658;RO=2113;RPL=35;RPP=6.62942;RPPR=17.0781;RPR=25;RUN=1;SAF=28;SAP=3.58936;SAR=32;SRF=1013;SRP=10.7888;SRR=1100;TYPE=snp	GT:DP:RO:QR:AO:QA:GL	0:55:55:1518:0:0:0,-136.87	0:40:40:1205:0:0:0,-108.722	1:60:0:0:60:1712:-154.327,0	0:50:50:1383:0:0:0,-124.717	0:33:33:907:0:0:0,-81.8869	0:36:36:1022:0:0:0,-92.2455	0:52:52:1495:0:0:0,-134.805	0:28:28:820:0:0:0,-74.0783	0:57:57:1686:0:0:0,-151.998	0:52:52:1557:0:0:0,-140.393	0:53:53:1535:0:0:0,-138.41	0:37:37:1094:0:0:0,-98.7281	0:72:72:2091:0:0:0,-188.439	0:56:56:1637:0:0:0,-147.589	0:48:48:1444:0:0:0,-130.226	0:57:57:1622:0:0:0,-146.234	0:30:30:872:0:0:0,-78.7504	0:40:40:1168:0:0:0,-105.387	0:56:56:1649:0:0:0,-148.666	0:55:55:1572:0:0:0,-141.733	0:71:71:2141:0:0:0,-192.931
NC_000962	2114738	.	T	C	2131.23	.	AB=0;ABP=0;AC=1;AF=0.047619;AN=21;ANN=C|synonymous_variant|LOW|Rv1866|Rv1866|transcript|Rv1866|protein_coding|1/1|c.1599T>C|p.His533His|1599/2337|1599/2337|533/778||;AO=107;CIGAR=1X;DP=2028;DPB=2028;DPRA=1.0263;EPP=4.65412;EPPR=43.3888;GTI=0;LEN=1;MEANALT=1;MQM=60;MQMR=59.9927;NS=21;NUMALT=1;ODDS=130.885;PAIRED=0;PAIREDR=0;PAO=0;PQA=0;PQR=0;PRO=0;QA=2487;QR=51052;RO=1921;RPL=52;RPP=3.19295;RPPR=9.03413;RPR=55;RUN=1;SAF=59;SAP=5.46589;SAR=48;SRF=942;SRP=4.5578;SRR=979;TYPE=snp	GT:DP:RO:QR:AO:QA:GL	0:52:52:1505:0:0:0,-135.707	0:40:40:1197:0:0:0,-108.002	0:55:55:1586:0:0:0,-142.995	0:61:61:1797:0:0:0,-161.982	1:45:0:0:45:1010:-91.11,0	0:35:35:965:0:0:0,-87.11	0:51:51:1569:0:0:0,-141.48	0:24:24:713:0:0:0,-64.4552	0:52:52:1557:0:0:0,-140.385	0:31:31:909:0:0:0,-82.0841	0:56:56:1710:0:0:0,-154.161	0:30:30:899:0:0:0,-81.19	0:65:65:1857:0:0:0,-167.383	0:44:44:1295:0:0:0,-116.814	0:38:38:1117:0:0:0,-100.794	0:46:45:1338:1:13:0,-119.391	0:57:57:1659:0:0:0,-149.567	0:34:34:986:0:0:0,-89.0114	0:47:47:1379:0:0:0,-124.376	0:46:46:1332:0:0:0,-120.143	0:50:50:1490:0:0:0,-134.366
NC_000962	2118201	.	C	G	1066.31	.	AB=0;ABP=0;AC=1;AF=0.047619;AN=21;ANN=G|synonymous_variant|LOW|Rv1868|Rv1868|transcript|Rv1868|protein_coding|1/1|c.855C>G|p.Gly285Gly|855/2100|855/2100|285/699||;AO=52;CIGAR=1X;DP=2181;DPB=2181;DPRA=1.00603;EPP=23.2217;EPPR=9.87166;GTI=0;LEN=1;MEANALT=1;MQM=60;MQMR=59.9812;NS=21;NUMALT=1;ODDS=112.271;PAIRED=0;PAIREDR=0;PAO=0;PQA=0;PQR=0;PRO=0;QA=1306;QR=54379;RO=2128;RPL=25;RPP=3.17734;RPPR=5.76954;RPR=27;RUN=1;SAF=20;SAP=9.02361;SAR=32;SRF=1067;SRP=3.04704;SRR=1061;TYPE=snp	GT:DP:RO:QR:AO:QA:GL	0:59:59:1634:0:0:0,-147.307	0:70:70:1907:0:0:0,-171.872	0:66:66:1760:0:0:0,-158.634	0:50:50:1453:0:0:0,-131.032	0:41:41:1041:0:0:0,-93.9295	0:31:31:815:0:0:0,-73.5994	0:63:63:1737:0:0:0,-156.569	0:16:16:434:0:0:0,-39.325	0:51:51:1354:0:0:0,-122.1	0:57:57:1634:0:0:0,-147.303	0:51:51:1427:0:0:0,-128.686	0:49:49:1406:0:0:0,-126.8	0:56:56:1549:0:0:0,-139.66	0:56:55:1522:1:12:0,-136.028	0:43:42:1107:0:0:0,-99.8012	1:51:0:0:51:1294:-116.687,0	0:41:41:1142:0:0:0,-103.036	0:35:35:898:0:0:0,-80.9944	0:48:48:1329:0:0:0,-119.86	0:46:46:1228:0:0:0,-110.77	0:74:74:1954:0:0:0,-176.093
NC_000962	2133649	.	A	G	15681	.	AB=0;ABP=0;AC=11;AF=0.52381;AN=21;ANN=G|missense_variant|MODERATE|Rv1883c|Rv1883c|transcript|Rv1883c|protein_coding|1/1|c.44T>C|p.Met15Thr|44/462|44/462|15/153||,G|downstream_gene_variant|MODIFIER|rpfC|Rv1884c|transcript|Rv1884c|protein_coding||c.*82T>C|||||82|;AO=628;CIGAR=1X;DP=2216;DPB=2216;DPRA=0.937425;EPP=8.54271;EPPR=12.6589;GTI=0;LEN=1;MEANALT=1;MQM=60;MQMR=60;NS=21;NUMALT=1;ODDS=139.669;PAIRED=0;PAIREDR=0;PAO=0;PQA=0;PQR=0;PRO=0;QA=17635;QR=41931;RO=1588;RPL=308;RPP=3.50822;RPPR=45.3677;RPR=320;RUN=1;SAF=314;SAP=3.0103;SAR=314;SRF=822;SRP=7.29855;SRR=766;TYPE=snp	GT:DP:RO:QR:AO:QA:GL	1:61:0:0:61:1664:-150.001,0	0:68:68:2099:0:0:0,-189.156	0:75:75:2220:0:0:0,-200.035	1:67:0:0:67:1916:-172.688,0	1:36:0:0:36:985:-88.906,0	1:51:0:0:51:1512:-136.345,0	0:56:56:1748:0:0:0,-157.585	1:25:0:0:25:714:-64.5312,0	1:68:0:0:68:1997:-179.977,0	1:38:0:0:38:997:-89.9784,0	0:62:62:1873:0:0:0,-168.819	0:45:44:1353:1:25:0,-119.539	1:70:0:0:70:2006:-180.788,0	0:64:64:2021:0:0:0,-182.149	0:51:51:1541:0:0:0,-138.951	0:46:46:1418:0:0:0,-127.882	1:42:0:0:42:1152:-103.936,0	0:41:41:1294:0:0:0,-116.741	0:61:61:1884:0:0:0,-169.82	1:57:0:0:57:1608:-144.97,0	1:73:0:0:73:2123:-191.314,0
NC_000962	2133732	.	C	T	1199.3	.	AB=0;ABP=0;AC=1;AF=0.047619;AN=21;ANN=T|splice_region_variant&stop_retained_variant|LOW|rpfC|Rv1884c|transcript|Rv1884c|protein_coding|1/1|c.530G>A|p.Ter177Ter|530/531|530/531|177/176||,T|upstream_gene_variant|MODIFIER|Rv1883c|Rv1883c|transcript|Rv1883c|protein_coding||c.-40G>A|||||40|;AO=52;CIGAR=1X;DP=2390;DPB=2390;DPRA=0.889649;EPP=3.17734;EPPR=3.73846;GTI=0;LEN=1;MEANALT=1;MQM=60;MQMR=59.9837;NS=21;NUMALT=1;ODDS=160.91;PAIRED=0;PAIREDR=0;PAO=0;PQA=0;PQR=0;PRO=0;QA=1435;QR=64163;RO=2338;RPL=26;RPP=3.0103;RPPR=6.58051;RPR=26;RUN=1;SAF=37;SAP=23.2217;SAR=15;SRF=1199;SRP=6.35388;SRR=1139;TYPE=snp	GT:DP:RO:QR:AO:QA:GL	0:60:60:1916:0:0:0,-172.704	0:68:68:2198:0:0:0,-198.08	0:84:84:2575:0:0:0,-231.987	0:66:66:2116:0:0:0,-190.688	0:46:46:1388:0:0:0,-125.186	0:47:47:1447:0:0:0,-130.492	0:61:61:1875:0:0:0,-169.01	0:28:28:835:0:0:0,-75.4341	0:64:64:2003:0:0:0,-180.529	0:40:40:1242:0:0:0,-112.057	0:58:58:1765:0:0:0,-159.107	0:48:48:1464:0:0:0,-132.026	0:83:83:2519:0:0:0,-226.892	0:67:67:2077:0:0:0,-187.189	0:55:55:1670:0:0:0,-150.564	1:52:0:0:52:1435:-129.4,0	0:48:48:1478:0:0:0,-133.283	0:43:43:1337:0:0:0,-120.606	0:72:72:2145:0:0:0,-193.287	0:52:52:1610:0:0:0,-145.169	0:71:71:2255:0:0:0,-203.201
NC_000962	2135273	.	T	C	2215.5	.	AB=0;ABP=0;AC=1;AF=0.047619;AN=21;ANN=C|missense_variant|MODERATE|fbpB|Rv1886c|transcript|Rv1886c|protein_coding|1/1|c.595A>G|p.Met199Val|595/978|595/978|199/325||;AO=114;CIGAR=1X;DP=2354;DPB=2354;DPRA=1.00368;EPP=5.75321;EPPR=16.078;GTI=0;LEN=1;MEANALT=1.4;MQM=59.9737;MQMR=59.9973;NS=21;NUMALT=1;ODDS=144.868;PAIRED=0;PAIREDR=0;PAO=0;PQA=0;PQR=0;PRO=0;QA=2634;QR=58583;RO=2236;RPL=47;RPP=10.6295;RPPR=69.6733;RPR=67;RUN=1;SAF=56;SAP=3.08649;SAR=58;SRF=1107;SRP=3.48033;SRR=1129;TYPE=snp	GT:DP:RO:QR:AO:QA:GL	0:52:50:1417:1:21:0,-125.686	0:49:48:1409:0:0:0,-126.941	0:64:64:1857:0:0:0,-167.385	0:69:69:2007:0:0:0,-180.876	0:57:57:1542:0:0:0,-139.021	0:35:35:1018:0:0:0,-91.8814	0:64:64:1751:0:0:0,-157.833	0:24:24:618:0:0:0,-55.8721	0:62:62:1770:0:0:0,-159.551	0:51:51:1493:0:0:0,-134.633	0:63:63:1780:0:0:0,-160.451	0:49:48:1366:1:12:0,-121.997	0:55:55:1595:0:0:0,-143.805	0:70:70:1942:0:0:0,-175.025	1:57:0:0:56:1257:-113.129,0	0:66:66:1884:0:0:0,-169.808	0:55:55:1578:0:0:0,-142.268	0:40:40:1122:0:0:0,-101.239	0:44:44:1258:0:0:0,-113.48	0:49:48:1385:0:0:0,-124.706	0:75:75:2239:0:0:0,-201.759
NC_000962	2140797	.	T	G	1287.67	.	AB=0;ABP=0;AC=1;AF=0.047619;AN=21;ANN=G|missense_variant|MODERATE|Rv1894c|Rv1894c|transcript|Rv1894c|protein_coding|1/1|c.1073A>C|p.Gln358Pro|1073/1131|1073/1131|358/376||,G|downstream_gene_variant|MODIFIER|Rv1893|Rv1893|transcript|Rv1893|protein_coding||c.*93T>G|||||93|;AO=57;CIGAR=1X;DP=2453;DPB=2453;DPRA=0.951586;EPP=3.0484;EPPR=3.16366;GTI=0;LEN=1;MEANALT=1;MQM=60;MQMR=60;NS=21;NUMALT=1;ODDS=188.727;PAIRED=0;PAIREDR=0;PAO=0;PQA=0;PQR=0;PRO=0;QA=1512;QR=64076;RO=2393;RPL=31;RPP=3.9627;RPPR=62.9449;RPR=26;RUN=1;SAF=31;SAP=3.9627;SAR=26;SRF=1207;SRP=3.41048;SRR=1186;TYPE=snp	GT:DP:RO:QR:AO:QA:GL	0:74:74:2201:0:0:0,-198.341	0:54:54:1602:0:0:0,-144.441	0:69:69:2035:0:0:0,-183.391	0:63:63:1907:0:0:0,-171.88	0:44:43:1298:0:0:0,-117.012	0:46:46:1369:0:0:0,-123.476	0:61:61:1867:0:0:0,-168.291	0:41:41:1168:0:0:0,-105.388	0:70:69:2014:0:0:0,-181.149	0:49:49:1357:0:0:0,-122.38	0:66:65:1911:0:0:0,-171.966	0:42:42:1260:0:0:0,-113.674	0:71:71:2071:0:0:0,-186.639	0:65:65:1924:0:0:0,-173.411	0:56:56:1720:0:0:0,-155.067	0:55:55:1580:0:0:0,-142.453	0:58:58:1758:0:0:0,-158.479	0:60:60:1667:0:0:0,-150.277	1:57:0:0:57:1512:-136.318,0	0:64:64:1963:0:0:0,-176.928	0:68:68:2124:0:0:0,-191.414
[truncated: 377,655 more chars]
