# Supplementary material for: Whole Genome Sequencing Demonstrates Limited Transmission within Identified Mycobacterium tuberculosis Clusters in New South Wales, Australia
Source: PLoS One. 2016 Oct 13;11(10):e0163612. doi: 10.1371/journal.pone.0163612 (PMC5063377; doi:10.1371/journal.pone.0163612)
Supplement: S2 File — (ZIP) [file pone.0163612.s006.zip]

Archive with 10 entries (7 files):
- S2 File/
- S2 File/mb-lineage1.log
- __MACOSX/
- __MACOSX/S2 File/
- __MACOSX/S2 File/._mb-lineage1.log
- S2 File/mb-lineage2.log
- __MACOSX/S2 File/._mb-lineage2.log
- S2 File/mb-version.txt
- __MACOSX/S2 File/._mb-version.txt
- __MACOSX/._S2 File
