# Supplementary material for: Whole Genome Sequencing Demonstrates Limited Transmission within Identified Mycobacterium tuberculosis Clusters in New South Wales, Australia
Source: PLoS One. 2016 Oct 13;11(10):e0163612. doi: 10.1371/journal.pone.0163612 (PMC5063377; doi:10.1371/journal.pone.0163612)
Supplement: S2 File — (ZIP) [file pone.0163612.s006.zip › S2 File/mb-lineage1.log]

      Logging screen output to file "mb-screen.log"
      Setting quitonerror to no

      Executing file "lineage1_clusters_plus_NC_000962.3.RRE_with_lineage1_SNPs.nexus"...

   UNIX line termination
   Longest line length = 108
   Parsing file
   Expecting NEXUS formatted file
   Reading data block
      Allocated taxon set
      Allocated matrix
      Defining new matrix with 10 taxa and 4411532 characters
      Data is Dna
      Missing data coded as ?
      Gaps coded as -
      Taxon  1 -> NC_000962.3.RRE.lineage1_SNPs_incorp
      Taxon  2 -> Mtb_1625
      Taxon  3 -> Mtb_2096
      Taxon  4 -> Mtb_2703
      Taxon  5 -> Mtb_3547
      Taxon  6 -> Mtb_3642
      Taxon  7 -> Mtb_4199
      Taxon  8 -> Mtb_4499
      Taxon  9 -> Mtb_4627
      Taxon 10 -> Mtb_4745
      Successfully read matrix
      Setting default partition (does not divide up characters)
      Setting model defaults
      Seed (for generating default start values) = 1443947671
      Setting output file names to "lineage1_clusters_plus_NC_000962.3.RRE_with_lineage1_SNPs.nexus.run<i>.<p|t>"
   Exiting data block
   Reached end of file

   Returning execution to calling file ...

      Setting Nst to Mixed
      Setting Rates to Gamma
      Setting ploidy level to Haploid
      Successfully set likelihood model parameters
      Setting number of generations to 10000000
      Setting number of runs to 4
      Using stopping rule.
      Setting burnin fraction to 0.25
      Setting burnin fraction to 0.20
      Setting chain output file names to "lineage1_clusters_plus_NC_000962.3.RRE_with_lineage1_SNPs.nexus.run<i>.<p/t>"
      Running Markov chain
      MCMC stamp = 8817610811
      Seed = 1197160439
      Swapseed = 1443947671
      Model settings:

         Data not partitioned --
            Datatype  = DNA
            Nucmodel  = 4by4
            Nst       = Mixed
                        Substitution rates, expressed as proportions
                        of the rate sum, have a Dirichlet prior
                        (1.00,1.00,1.00,1.00,1.00,1.00)
            Covarion  = No
            # States  = 4
                        State frequencies have a Dirichlet prior
                        (1.00,1.00,1.00,1.00)
            Rates     = Gamma
                        The distribution is approximated using 4 categories.
                        Likelihood summarized over all rate categories in each generation.
                        Shape parameter is exponentially
                        distributed with parameter (1.00).

      Active parameters: 

         Parameters
         ---------------------
         Revmat              1
         Statefreq           2
         Shape               3
         Ratemultiplier      4
         Topology            5
         Brlens              6
         ---------------------

         1 --  Parameter  = Revmat
               Type       = Rates of reversible rate matrix
               Prior      = All GTR submodels have equal probability
                            All revmat rates have a Symmetric Dirichlet(1.00) prior

         2 --  Parameter  = Pi
               Type       = Stationary state frequencies
               Prior      = Dirichlet

         3 --  Parameter  = Alpha
               Type       = Shape of scaled gamma distribution of site rates
               Prior      = Exponential(1.00)

         4 --  Parameter  = Ratemultiplier
               Type       = Partition-specific rate multiplier
               Prior      = Fixed(1.0)

         5 --  Parameter  = Tau
               Type       = Topology
               Prior      = All topologies equally probable a priori
               Subparam.  = V

         6 --  Parameter  = V
               Type       = Branch lengths
               Prior      = Unconstrained:GammaDir(1.0,0.1000,1.0,1.0)


      Number of chains per MPI processor = 4

      The MCMC sampler will use the following moves:
         With prob.  Chain will use move
            1.82 %   Dirichlet(Revmat)
            1.82 %   Splitmerge1(Revmat)
            1.82 %   Splitmerge2(Revmat)
            0.91 %   Dirichlet(Pi)
            0.91 %   Slider(Pi)
            1.82 %   Multiplier(Alpha)
            9.09 %   ExtSPR(Tau,V)
            9.09 %   ExtTBR(Tau,V)
            9.09 %   NNI(Tau,V)
            9.09 %   ParsSPR(Tau,V)
           36.36 %   Multiplier(V)
           12.73 %   Nodeslider(V)
            5.45 %   TLMultiplier(V)

      Division 1 has 108 unique site patterns
      Initializing conditional likelihoods
      Using standard SSE likelihood calculator for division 1 (single-precision)

      Initial log likelihoods and log prior probs for run 1:
         Chain 1 -- -6861113.335869 -- 26.552703
         Chain 2 -- -6861181.554278 -- 26.552703
         Chain 3 -- -6861211.281749 -- 26.552703
         Chain 4 -- -6861207.581106 -- 26.552703

      There are 12 more chains on other processor(s)


      Using a relative burnin of 20.0 % for diagnostics

      Chain results (10000000 generations requested):

         0 -- [-6861113.336] (-6861181.554) (-6861211.282) (-6861207.581) [...12 remote chains...] 
      1000 -- (-5463333.986) [-5452131.931] (-5460057.394) (-5466071.197) [...12 remote chains...] -- 30:33:09
      2000 -- (-5463263.869) [-5452097.964] (-5453519.894) (-5454025.389) [...12 remote chains...] -- 30:32:58
      3000 -- (-5458432.358) [-5451426.488] (-5452388.998) (-5451802.918) [...12 remote chains...] -- 29:37:14
      4000 -- (-5457537.939) [-5451425.644] (-5452397.489) (-5451711.972) [...12 remote chains...] -- 30:32:36
      5000 -- (-5455327.195) [-5451427.438] (-5451958.185) (-5451721.460) [...12 remote chains...] -- 29:59:06

      Average standard deviation of split frequencies: 0.057163

      6000 -- (-5451883.831) [-5451434.114] (-5451771.131) (-5451646.848) [...12 remote chains...] -- 30:04:28
      7000 -- (-5451756.900) [-5451431.463] (-5451770.331) (-5451637.917) [...12 remote chains...] -- 29:44:27
      8000 -- (-5451534.203) (-5451433.523) (-5451776.398) [-5451345.488] [...12 remote chains...] -- 29:50:13
      9000 -- (-5451533.385) (-5451451.860) (-5451768.023) [-5451339.102] [...12 remote chains...] -- 29:36:10
      10000 -- (-5451531.872) (-5451431.931) (-5451777.011) [-5451339.572] [...12 remote chains...] -- 29:08:15

      Average standard deviation of split frequencies: 0.055725

      11000 -- (-5451531.525) (-5451426.974) (-5451779.900) [-5451336.859] [...12 remote chains...] -- 29:45:54
      12000 -- (-5451522.425) (-5451405.561) (-5451769.013) [-5451333.404] [...12 remote chains...] -- 29:35:38
      13000 -- (-5451530.830) (-5451408.492) [-5451328.288] (-5451328.783) [...12 remote chains...] -- 29:26:55
      14000 -- (-5451529.404) (-5451411.252) [-5451330.790] (-5451328.679) [...12 remote chains...] -- 29:31:19
      15000 -- (-5451523.468) (-5451394.283) (-5451330.151) [-5451326.273] [...12 remote chains...] -- 29:35:06

      Average standard deviation of split frequencies: 0.037155

      16000 -- (-5451533.728) (-5451404.924) (-5451331.018) [-5451319.401] [...12 remote chains...] -- 29:38:24
      17000 -- (-5451528.141) (-5451405.683) (-5451338.254) [-5451330.683] [...12 remote chains...] -- 29:41:16
      18000 -- (-5451529.426) (-5451402.771) (-5451330.747) [-5451322.381] [...12 remote chains...] -- 29:43:49
      19000 -- (-5451529.613) (-5451400.699) (-5451340.712) [-5451326.811] [...12 remote chains...] -- 29:46:04
      20000 -- (-5451524.924) (-5451393.565) [-5451338.749] (-5451325.614) [...12 remote chains...] -- 29:48:04

      Average standard deviation of split frequencies: 0.029194

      21000 -- (-5451530.270) (-5451348.315) (-5451338.874) [-5451323.817] [...12 remote chains...] -- 29:41:57
      22000 -- (-5451529.017) (-5451347.636) (-5451333.964) [-5451323.475] [...12 remote chains...] -- 29:51:30
      23000 -- (-5451503.523) (-5451354.396) (-5451337.558) [-5451323.738] [...12 remote chains...] -- 29:45:44
      24000 -- (-5451504.472) (-5451352.842) (-5451334.685) [-5451321.864] [...12 remote chains...] -- 29:40:26
      25000 -- (-5451507.852) (-5451363.435) [-5451331.221] (-5451319.382) [...12 remote chains...] -- 29:42:12

      Average standard deviation of split frequencies: 0.019381

      26000 -- (-5451508.380) (-5451355.348) (-5451342.442) [-5451311.507] [...12 remote chains...] -- 29:43:48
      27000 -- (-5451505.404) (-5451353.760) [-5451330.341] (-5451322.274) [...12 remote chains...] -- 29:51:26
      28000 -- (-5451507.607) (-5451352.986) (-5451337.176) [-5451319.076] [...12 remote chains...] -- 29:46:38
      29000 -- (-5451517.466) (-5451347.248) (-5451329.893) [-5451314.672] [...12 remote chains...] -- 29:42:10
      30000 -- (-5451506.824) (-5451348.387) (-5451337.271) [-5451317.412] [...12 remote chains...] -- 29:43:31

      Average standard deviation of split frequencies: 0.018941

      31000 -- (-5451502.055) (-5451353.289) (-5451334.380) [-5451312.667] [...12 remote chains...] -- 29:50:07
      32000 -- (-5451421.570) (-5451347.268) (-5451329.331) [-5451316.584] [...12 remote chains...] -- 30:01:30
      33000 -- (-5451412.653) (-5451360.368) (-5451341.109) [-5451314.512] [...12 remote chains...] -- 30:02:06
      34000 -- (-5451382.245) (-5451349.232) (-5451329.642) [-5451320.176] [...12 remote chains...] -- 30:02:40
      35000 -- (-5451321.625) (-5451352.833) (-5451337.057) [-5451314.214] [...12 remote chains...] -- 30:03:11

      Average standard deviation of split frequencies: 0.025589

      36000 -- [-5451319.034] (-5451357.950) (-5451346.701) (-5451315.146) [...12 remote chains...] -- 30:03:40
      37000 -- [-5451322.974] (-5451353.618) (-5451339.305) (-5451318.339) [...12 remote chains...] -- 29:59:37
      38000 -- (-5451319.457) (-5451352.104) [-5451332.347] (-5451319.700) [...12 remote chains...] -- 30:00:09
      39000 -- (-5451327.707) (-5451353.282) (-5451326.901) [-5451317.810] [...12 remote chains...] -- 30:00:38
      40000 -- (-5451321.367) (-5451357.770) (-5451332.838) [-5451316.328] [...12 remote chains...] -- 29:56:57

      Average standard deviation of split frequencies: 0.025624

      41000 -- (-5451319.406) (-5451350.519) (-5451334.855) [-5451316.227] [...12 remote chains...] -- 29:57:28
      42000 -- [-5451318.940] (-5451349.777) (-5451334.685) (-5451308.876) [...12 remote chains...] -- 30:01:55
      43000 -- (-5451317.337) (-5451343.885) (-5451339.747) [-5451315.806] [...12 remote chains...] -- 30:02:17
      44000 -- (-5451325.344) (-5451342.078) (-5451335.042) [-5451319.344] [...12 remote chains...] -- 30:02:38
      45000 -- [-5451317.411] (-5451345.198) (-5451329.500) (-5451314.771) [...12 remote chains...] -- 29:59:16

      Average standard deviation of split frequencies: 0.023125

      46000 -- (-5451324.034) (-5451343.710) (-5451331.471) [-5451317.228] [...12 remote chains...] -- 30:03:15
      47000 -- (-5451322.359) (-5451343.925) (-5451327.212) [-5451313.475] [...12 remote chains...] -- 30:03:32
      48000 -- (-5451320.718) (-5451332.970) (-5451325.520) [-5451311.639] [...12 remote chains...] -- 30:03:47
      49000 -- (-5451330.918) [-5451326.042] (-5451327.175) (-5451320.064) [...12 remote chains...] -- 30:04:02
      50000 -- (-5451325.567) (-5451337.646) (-5451326.292) [-5451315.085] [...12 remote chains...] -- 30:04:16

      Average standard deviation of split frequencies: 0.017797

      51000 -- (-5451325.122) (-5451337.221) (-5451328.950) [-5451309.558] [...12 remote chains...] -- 30:14:13
      52000 -- (-5451324.012) (-5451341.201) [-5451323.853] (-5451317.198) [...12 remote chains...] -- 30:23:48
      53000 -- (-5451324.207) (-5451338.590) (-5451324.820) [-5451311.660] [...12 remote chains...] -- 30:33:00
      54000 -- (-5451323.236) (-5451329.195) (-5451329.688) [-5451308.162] [...12 remote chains...] -- 30:44:55
      55000 -- (-5451324.472) (-5451331.929) (-5451327.319) [-5451319.266] [...12 remote chains...] -- 30:59:24

      Average standard deviation of split frequencies: 0.013768

      56000 -- (-5451328.580) (-5451336.419) [-5451320.062] (-5451316.819) [...12 remote chains...] -- 31:10:25
      57000 -- (-5451328.566) (-5451328.223) (-5451327.945) [-5451319.671] [...12 remote chains...] -- 31:15:12
      58000 -- (-5451329.931) (-5451336.761) (-5451322.408) [-5451319.920] [...12 remote chains...] -- 31:28:24
      59000 -- [-5451322.147] (-5451331.365) (-5451320.090) (-5451316.860) [...12 remote chains...] -- 31:38:20
      60000 -- (-5451323.382) (-5451330.616) (-5451328.382) [-5451312.081] [...12 remote chains...] -- 31:50:41

      Average standard deviation of split frequencies: 0.014880

      61000 -- (-5451331.676) (-5451338.498) (-5451319.095) [-5451323.433] [...12 remote chains...] -- 31:57:11
      62000 -- [-5451330.120] (-5451351.691) (-5451322.667) (-5451316.632) [...12 remote chains...] -- 32:14:10
      63000 -- (-5451325.111) (-5451335.372) [-5451326.098] (-5451315.687) [...12 remote chains...] -- 32:20:04
      64000 -- (-5451324.668) (-5451343.186) [-5451327.028] (-5451316.502) [...12 remote chains...] -- 32:30:58
      65000 -- [-5451320.994] (-5451331.220) (-5451323.547) (-5451322.042) [...12 remote chains...] -- 32:36:25

      Average standard deviation of split frequencies: 0.009570

      66000 -- [-5451323.848] (-5451344.910) (-5451318.668) (-5451327.740) [...12 remote chains...] -- 32:44:13
      67000 -- (-5451321.731) (-5451333.449) (-5451324.610) [-5451314.641] [...12 remote chains...] -- 32:51:46
      68000 -- (-5451321.825) (-5451335.860) [-5451318.923] (-5451325.329) [...12 remote chains...] -- 33:01:31
      69000 -- (-5451329.717) (-5451329.907) (-5451315.105) [-5451313.593] [...12 remote chains...] -- 33:08:35
      70000 -- (-5451326.960) (-5451330.964) (-5451323.727) [-5451317.768] [...12 remote chains...] -- 33:15:27

      Average standard deviation of split frequencies: 0.009802

      71000 -- (-5451324.275) (-5451324.950) (-5451317.575) [-5451316.857] [...12 remote chains...] -- 33:24:26
      72000 -- (-5451328.985) (-5451331.884) (-5451314.972) [-5451325.567] [...12 remote chains...] -- 33:33:10
      73000 -- [-5451327.993] (-5451326.721) (-5451314.592) (-5451316.416) [...12 remote chains...] -- 33:41:39
      74000 -- (-5451323.114) (-5451327.752) (-5451314.537) [-5451315.215] [...12 remote chains...] -- 33:47:40
      75000 -- (-5451322.430) (-5451329.115) (-5451310.822) [-5451309.613] [...12 remote chains...] -- 33:53:31

      Average standard deviation of split frequencies: 0.011250

      76000 -- [-5451314.227] (-5451332.416) (-5451317.506) (-5451316.343) [...12 remote chains...] -- 33:57:01
      77000 -- (-5451330.609) (-5451333.263) (-5451324.099) [-5451313.329] [...12 remote chains...] -- 34:04:44
      78000 -- (-5451319.861) (-5451330.177) (-5451321.055) [-5451320.662] [...12 remote chains...] -- 34:12:14
      79000 -- [-5451315.203] (-5451326.951) (-5451321.673) (-5451325.872) [...12 remote chains...] -- 34:13:16
      80000 -- (-5451323.280) (-5451335.550) (-5451317.844) [-5451314.118] [...12 remote chains...] -- 34:20:28

      Average standard deviation of split frequencies: 0.007351

      81000 -- (-5451317.082) (-5451338.561) (-5451318.731) [-5451318.127] [...12 remote chains...] -- 34:23:23
      82000 -- (-5451322.344) (-5451328.134) [-5451322.250] (-5451324.025) [...12 remote chains...] -- 34:30:16
      83000 -- (-5451317.831) (-5451323.979) (-5451317.549) [-5451325.655] [...12 remote chains...] -- 34:33:00
      84000 -- [-5451324.334] (-5451336.182) (-5451329.499) (-5451324.633) [...12 remote chains...] -- 34:37:38
      85000 -- [-5451319.241] (-5451328.869) (-5451324.268) (-5451315.653) [...12 remote chains...] -- 34:40:12

      Average standard deviation of split frequencies: 0.006597

      86000 -- [-5451320.055] (-5451328.263) (-5451316.404) (-5451321.140) [...12 remote chains...] -- 34:46:33
      87000 -- (-5451322.020) (-5451326.986) (-5451322.674) [-5451322.300] [...12 remote chains...] -- 34:54:38
      88000 -- (-5451319.523) (-5451332.413) [-5451310.513] (-5451320.808) [...12 remote chains...] -- 35:00:40
      89000 -- (-5451323.735) (-5451336.787) (-5451323.981) [-5451313.168] [...12 remote chains...] -- 35:08:24
      90000 -- (-5451321.891) (-5451326.722) [-5451313.771] (-5451314.849) [...12 remote chains...] -- 35:14:08

      Average standard deviation of split frequencies: 0.007470

      91000 -- (-5451327.726) (-5451326.786) [-5451319.633] (-5451325.561) [...12 remote chains...] -- 35:19:43
      92000 -- (-5451318.167) (-5451322.168) [-5451317.211] (-5451321.298) [...12 remote chains...] -- 35:23:23
      93000 -- (-5451322.278) (-5451329.207) (-5451314.370) [-5451312.890] [...12 remote chains...] -- 35:26:59
      94000 -- [-5451316.335] (-5451330.134) (-5451319.686) (-5451320.967) [...12 remote chains...] -- 35:30:29
      95000 -- [-5451316.666] (-5451336.146) (-5451325.479) (-5451321.995) [...12 remote chains...] -- 35:33:55

      Average standard deviation of split frequencies: 0.010088

      96000 -- [-5451319.180] (-5451327.235) (-5451317.612) (-5451319.948) [...12 remote chains...] -- 35:37:16
      97000 -- (-5451321.873) [-5451323.124] (-5451316.878) (-5451329.908) [...12 remote chains...] -- 35:38:50
      98000 -- (-5451316.235) (-5451329.243) (-5451315.470) [-5451318.195] [...12 remote chains...] -- 35:42:03
      99000 -- (-5451310.275) (-5451329.107) (-5451322.195) [-5451313.187] [...12 remote chains...] -- 35:45:13
      100000 -- [-5451311.434] (-5451323.250) (-5451324.876) (-5451311.894) [...12 remote chains...] -- 35:48:18

      Average standard deviation of split frequencies: 0.010406

      101000 -- (-5451317.600) (-5451325.494) (-5451314.930) [-5451312.584] [...12 remote chains...] -- 35:51:19
      102000 -- (-5451317.216) (-5451321.736) [-5451312.687] (-5451324.495) [...12 remote chains...] -- 35:54:16
      103000 -- [-5451315.105] (-5451326.117) (-5451317.985) (-5451325.705) [...12 remote chains...] -- 35:55:33
      104000 -- (-5451316.575) (-5451323.019) (-5451322.893) [-5451319.129] [...12 remote chains...] -- 35:59:59
      105000 -- (-5451320.419) (-5451321.017) [-5451322.610] (-5451323.884) [...12 remote chains...] -- 36:01:11

      Average standard deviation of split frequencies: 0.010298

      106000 -- (-5451315.562) (-5451324.019) [-5451317.178] (-5451321.030) [...12 remote chains...] -- 36:03:55
      107000 -- (-5451316.193) (-5451328.982) [-5451316.420] (-5451318.622) [...12 remote chains...] -- 36:06:35
      108000 -- [-5451314.027] (-5451324.172) (-5451312.410) (-5451315.220) [...12 remote chains...] -- 36:09:13
      109000 -- (-5451312.076) (-5451332.014) [-5451317.173] (-5451318.449) [...12 remote chains...] -- 36:13:17
      110000 -- [-5451312.125] (-5451325.227) (-5451320.216) (-5451318.985) [...12 remote chains...] -- 36:14:18

      Average standard deviation of split frequencies: 0.010456

      111000 -- (-5451329.999) (-5451321.150) (-5451321.416) [-5451314.300] [...12 remote chains...] -- 36:16:46
      112000 -- [-5451311.031] (-5451320.346) (-5451318.672) (-5451321.573) [...12 remote chains...] -- 36:20:39
      113000 -- (-5451321.282) (-5451322.328) [-5451324.217] (-5451320.764) [...12 remote chains...] -- 36:23:00
      114000 -- (-5451313.591) [-5451320.156] (-5451314.985) (-5451322.631) [...12 remote chains...] -- 36:23:52
      115000 -- (-5451317.620) [-5451317.618] (-5451319.257) (-5451320.866) [...12 remote chains...] -- 36:26:09

      Average standard deviation of split frequencies: 0.010474

      116000 -- (-5451313.151) (-5451327.468) [-5451314.720] (-5451327.363) [...12 remote chains...] -- 36:26:58
      117000 -- [-5451316.177] (-5451316.836) (-5451328.336) (-5451317.752) [...12 remote chains...] -- 36:29:10
      118000 -- [-5451316.223] (-5451326.621) (-5451313.309) (-5451318.526) [...12 remote chains...] -- 36:32:44
      119000 -- (-5451318.595) (-5451317.368) (-5451317.704) [-5451317.930] [...12 remote chains...] -- 36:34:51
      120000 -- (-5451316.158) (-5451320.547) (-5451323.835) [-5451319.013] [...12 remote chains...] -- 36:36:55

      Average standard deviation of split frequencies: 0.010225

      121000 -- [-5451310.920] (-5451318.985) (-5451319.704) (-5451319.420) [...12 remote chains...] -- 36:37:36
      122000 -- (-5451316.400) (-5451318.581) [-5451315.655] (-5451328.668) [...12 remote chains...] -- 36:39:36
      123000 -- (-5451318.179) (-5451313.094) [-5451317.108] (-5451319.581) [...12 remote chains...] -- 36:42:55
      124000 -- [-5451316.205] (-5451315.527) (-5451323.034) (-5451314.526) [...12 remote chains...] -- 36:43:30
      125000 -- (-5451315.165) (-5451318.975) (-5451325.882) [-5451319.106] [...12 remote chains...] -- 36:46:44

      Average standard deviation of split frequencies: 0.009747

      126000 -- [-5451320.041] (-5451325.558) (-5451324.126) (-5451317.573) [...12 remote chains...] -- 36:45:58
      127000 -- (-5451319.817) (-5451326.170) (-5451317.848) [-5451314.536] [...12 remote chains...] -- 36:49:06
      128000 -- [-5451316.610] (-5451325.070) (-5451320.565) (-5451318.674) [...12 remote chains...] -- 36:49:37
      129000 -- [-5451312.754] (-5451320.690) (-5451331.768) (-5451323.148) [...12 remote chains...] -- 36:51:24
      130000 -- (-5451315.078) (-5451321.400) (-5451314.739) [-5451312.539] [...12 remote chains...] -- 36:53:09

      Average standard deviation of split frequencies: 0.011546

      131000 -- (-5451313.979) (-5451319.810) [-5451315.346] (-5451315.648) [...12 remote chains...] -- 36:54:52
      132000 -- (-5451316.011) (-5451321.055) [-5451317.176] (-5451319.199) [...12 remote chains...] -- 36:57:48
      133000 -- (-5451323.126) [-5451327.304] (-5451317.266) (-5451313.414) [...12 remote chains...] -- 36:58:13
      134000 -- (-5451312.394) (-5451319.735) (-5451319.617) [-5451310.175] [...12 remote chains...] -- 37:02:18
      135000 -- (-5451327.746) (-5451319.516) (-5451318.776) [-5451315.198] [...12 remote chains...] -- 37:01:27

      Average standard deviation of split frequencies: 0.010155

      136000 -- [-5451314.523] (-5451319.102) (-5451319.146) (-5451320.698) [...12 remote chains...] -- 37:06:39
      137000 -- (-5451317.895) [-5451321.995] (-5451314.158) (-5451314.162) [...12 remote chains...] -- 37:06:58
      138000 -- (-5451315.324) (-5451322.144) (-5451321.477) [-5451314.721] [...12 remote chains...] -- 37:08:28
      139000 -- (-5451313.703) (-5451326.937) [-5451313.203] (-5451312.813) [...12 remote chains...] -- 37:11:08
      140000 -- (-5451315.643) (-5451331.930) [-5451315.829] (-5451316.821) [...12 remote chains...] -- 37:13:45

      Average standard deviation of split frequencies: 0.010137

      141000 -- [-5451318.778] (-5451321.906) (-5451320.437) (-5451317.462) [...12 remote chains...] -- 37:12:50
      142000 -- [-5451327.115] (-5451316.455) (-5451315.116) (-5451320.272) [...12 remote chains...] -- 37:17:43
      143000 -- (-5451317.746) (-5451319.586) [-5451323.877] (-5451314.754) [...12 remote chains...] -- 37:19:04
      144000 -- [-5451311.768] (-5451316.062) (-5451327.048) (-5451316.383) [...12 remote chains...] -- 37:19:16
      145000 -- (-5451312.673) [-5451317.875] (-5451320.909) (-5451320.764) [...12 remote chains...] -- 37:21:43

      Average standard deviation of split frequencies: 0.012417

      146000 -- [-5451319.563] (-5451318.096) (-5451317.826) (-5451330.589) [...12 remote chains...] -- 37:21:53
      147000 -- [-5451317.944] (-5451320.377) (-5451315.506) (-5451316.109) [...12 remote chains...] -- 37:23:10
      148000 -- (-5451320.117) [-5451312.655] (-5451321.265) (-5451324.565) [...12 remote chains...] -- 37:25:32
      149000 -- (-5451315.739) (-5451322.051) (-5451319.948) [-5451317.964] [...12 remote chains...] -- 37:28:58
      150000 -- (-5451313.705) (-5451322.269) [-5451318.725] (-5451316.105) [...12 remote chains...] -- 37:30:10

      Average standard deviation of split frequencies: 0.013243

      151000 -- [-5451310.858] (-5451314.382) (-5451319.228) (-5451318.351) [...12 remote chains...] -- 37:31:21
      152000 -- [-5451314.485] (-5451322.101) (-5451321.400) (-5451312.248) [...12 remote chains...] -- 37:33:35
      153000 -- (-5451315.315) (-5451318.979) [-5451314.204] (-5451320.814) [...12 remote chains...] -- 37:34:43
      154000 -- (-5451321.607) (-5451328.368) [-5451320.319] (-5451320.271) [...12 remote chains...] -- 37:34:46
      155000 -- (-5451321.367) (-5451318.816) [-5451317.149] (-5451319.090) [...12 remote chains...] -- 37:36:56

      Average standard deviation of split frequencies: 0.012161

      156000 -- (-5451314.788) [-5451313.949] (-5451318.305) (-5451317.888) [...12 remote chains...] -- 37:38:01
      157000 -- (-5451314.317) (-5451313.463) (-5451312.203) [-5451312.829] [...12 remote chains...] -- 37:38:02
      158000 -- (-5451320.460) (-5451318.344) [-5451313.243] (-5451318.282) [...12 remote chains...] -- 37:39:05
      159000 -- (-5451310.506) (-5451322.079) [-5451313.946] (-5451317.443) [...12 remote chains...] -- 37:41:09
      160000 -- [-5451317.119] (-5451315.212) (-5451317.929) (-5451327.520) [...12 remote chains...] -- 37:41:09

      Average standard deviation of split frequencies: 0.011672

      161000 -- [-5451312.370] (-5451313.902) (-5451322.087) (-5451316.175) [...12 remote chains...] -- 37:43:10
      162000 -- [-5451320.718] (-5451325.339) (-5451321.893) (-5451318.151) [...12 remote chains...] -- 37:45:10
      163000 -- (-5451318.051) (-5451321.067) (-5451320.960) [-5451315.210] [...12 remote chains...] -- 37:47:08
      164000 -- (-5451315.340) (-5451313.033) [-5451313.869] (-5451313.277) [...12 remote chains...] -- 37:48:04
      165000 -- (-5451313.791) (-5451327.529) (-5451327.955) [-5451319.271] [...12 remote chains...] -- 37:49:00

      Average standard deviation of split frequencies: 0.012388

      166000 -- (-5451322.133) (-5451313.390) (-5451324.921) [-5451309.489] [...12 remote chains...] -- 37:48:55
      167000 -- (-5451317.606) (-5451317.028) [-5451319.964] (-5451316.788) [...12 remote chains...] -- 37:49:49
      168000 -- (-5451320.497) (-5451319.155) [-5451316.375] (-5451320.555) [...12 remote chains...] -- 37:50:43
      169000 -- (-5451314.755) (-5451316.980) [-5451314.313] (-5451327.534) [...12 remote chains...] -- 37:52:34
      170000 -- (-5451316.099) [-5451307.408] (-5451317.810) (-5451331.180) [...12 remote chains...] -- 37:53:25

      Average standard deviation of split frequencies: 0.012429

      171000 -- (-5451321.989) [-5451319.082] (-5451318.577) (-5451317.544) [...12 remote chains...] -- 37:52:21
      172000 -- (-5451311.713) (-5451316.904) (-5451318.979) [-5451317.341] [...12 remote chains...] -- 37:53:12
      173000 -- [-5451313.524] (-5451313.986) (-5451317.562) (-5451313.138) [...12 remote chains...] -- 37:54:01
      174000 -- (-5451319.514) (-5451321.927) (-5451315.211) [-5451314.024] [...12 remote chains...] -- 37:55:47
      175000 -- [-5451315.296] (-5451320.785) (-5451323.027) (-5451314.573) [...12 remote chains...] -- 37:57:31

      Average standard deviation of split frequencies: 0.010737

      176000 -- (-5451315.595) [-5451312.449] (-5451321.867) (-5451314.926) [...12 remote chains...] -- 37:57:22
      177000 -- (-5451318.343) [-5451313.956] (-5451324.974) (-5451312.857) [...12 remote chains...] -- 37:59:05
      178000 -- [-5451313.235] (-5451319.940) (-5451324.014) (-5451317.928) [...12 remote chains...] -- 38:00:45
      179000 -- (-5451316.577) (-5451319.579) (-5451320.721) [-5451310.916] [...12 remote chains...] -- 38:00:35
      180000 -- (-5451324.345) (-5451312.379) (-5451315.425) [-5451314.447] [...12 remote chains...] -- 38:01:19

      Average standard deviation of split frequencies: 0.010735

      181000 -- (-5451317.391) [-5451318.671] (-5451324.963) (-5451316.867) [...12 remote chains...] -- 38:01:09
      182000 -- (-5451318.431) (-5451322.646) (-5451323.047) [-5451316.156] [...12 remote chains...] -- 38:02:46
      183000 -- (-5451311.943) (-5451332.291) [-5451322.409] (-5451316.549) [...12 remote chains...] -- 38:02:35
      184000 -- [-5451316.783] (-5451312.407) (-5451318.157) (-5451315.126) [...12 remote chains...] -- 38:03:17
      185000 -- [-5451314.843] (-5451316.417) (-5451320.447) (-5451320.012) [...12 remote chains...] -- 38:04:51

      Average standard deviation of split frequencies: 0.010592

      186000 -- (-5451312.823) (-5451316.099) [-5451316.150] (-5451319.004) [...12 remote chains...] -- 38:06:24
      187000 -- (-5451318.322) (-5451313.863) [-5451316.618] (-5451317.331) [...12 remote chains...] -- 38:06:12
      188000 -- [-5451310.696] (-5451314.058) (-5451317.065) (-5451319.018) [...12 remote chains...] -- 38:07:43
      189000 -- (-5451312.415) (-5451319.138) (-5451329.511) [-5451313.333] [...12 remote chains...] -- 38:07:30
      190000 -- [-5451316.108] (-5451308.676) (-5451319.748) (-5451315.387) [...12 remote chains...] -- 38:09:00

      Average standard deviation of split frequencies: 0.010859

      191000 -- (-5451321.547) (-5451328.834) (-5451318.375) [-5451312.246] [...12 remote chains...] -- 38:09:37
      192000 -- (-5451310.536) [-5451315.151] (-5451322.911) (-5451320.130) [...12 remote chains...] -- 38:10:14
      193000 -- (-5451310.722) [-5451323.795] (-5451328.403) (-5451330.233) [...12 remote chains...] -- 38:12:32
      194000 -- [-5451314.428] (-5451321.742) (-5451317.797) (-5451319.310) [...12 remote chains...] -- 38:13:57
      195000 -- [-5451313.270] (-5451318.821) (-5451321.377) (-5451329.244) [...12 remote chains...] -- 38:15:22

      Average standard deviation of split frequencies: 0.009266

      196000 -- (-5451319.823) [-5451311.412] (-5451315.534) (-5451324.604) [...12 remote chains...] -- 38:15:56
      197000 -- (-5451322.121) [-5451315.451] (-5451317.630) (-5451315.413) [...12 remote chains...] -- 38:15:39
      198000 -- (-5451314.808) (-5451312.183) (-5451318.566) [-5451311.784] [...12 remote chains...] -- 38:17:02
      199000 -- (-5451317.423) (-5451330.236) [-5451318.574] (-5451318.598) [...12 remote chains...] -- 38:17:34
      200000 -- (-5451317.947) (-5451318.133) (-5451324.223) [-5451315.600] [...12 remote chains...] -- 38:18:06

      Average standard deviation of split frequencies: 0.008947

      201000 -- (-5451315.591) (-5451315.948) (-5451320.915) [-5451317.036] [...12 remote chains...] -- 38:18:37
      202000 -- [-5451312.941] (-5451318.022) (-5451315.594) (-5451316.488) [...12 remote chains...] -- 38:19:56
      203000 -- (-5451313.143) (-5451319.585) [-5451315.832] (-5451318.629) [...12 remote chains...] -- 38:19:38
      204000 -- (-5451318.403) [-5451315.647] (-5451315.861) (-5451311.141) [...12 remote chains...] -- 38:20:08
      205000 -- (-5451315.829) [-5451317.947] (-5451317.820) (-5451315.130) [...12 remote chains...] -- 38:20:37

      Average standard deviation of split frequencies: 0.009262

      206000 -- (-5451317.795) (-5451314.247) [-5451317.142] (-5451317.553) [...12 remote chains...] -- 38:20:19
      207000 -- (-5451317.372) (-5451314.179) (-5451315.076) [-5451318.034] [...12 remote chains...] -- 38:21:35
      208000 -- [-5451318.380] (-5451314.156) (-5451323.252) (-5451316.297) [...12 remote chains...] -- 38:21:16
      209000 -- (-5451322.000) [-5451316.401] (-5451321.153) (-5451315.258) [...12 remote chains...] -- 38:21:44
      210000 -- (-5451319.362) [-5451321.615] (-5451321.455) (-5451322.706) [...12 remote chains...] -- 38:23:45

      Average standard deviation of split frequencies: 0.008059

      211000 -- (-5451319.726) (-5451317.304) [-5451312.937] (-5451314.901) [...12 remote chains...] -- 38:23:25
      212000 -- (-5451313.544) [-5451314.593] (-5451326.047) (-5451320.731) [...12 remote chains...] -- 38:23:52
      213000 -- [-5451316.397] (-5451311.838) (-5451322.401) (-5451315.686) [...12 remote chains...] -- 38:24:18
      214000 -- (-5451312.257) (-5451320.451) (-5451316.789) [-5451313.218] [...12 remote chains...] -- 38:23:58
      215000 -- (-5451321.012) (-5451324.076) (-5451321.113) [-5451315.987] [...12 remote chains...] -- 38:25:09

      Average standard deviation of split frequencies: 0.007885

      216000 -- [-5451309.604] (-5451316.708) (-5451316.479) (-5451313.304) [...12 remote chains...] -- 38:25:34
      217000 -- [-5451316.804] (-5451317.711) (-5451327.240) (-5451319.458) [...12 remote chains...] -- 38:25:14
      218000 -- [-5451309.616] (-5451316.610) (-5451316.104) (-5451320.835) [...12 remote chains...] -- 38:24:54
      219000 -- (-5451315.418) [-5451320.481] (-5451323.499) (-5451309.237) [...12 remote chains...] -- 38:27:32
      220000 -- (-5451311.338) (-5451314.083) [-5451317.018] (-5451326.152) [...12 remote chains...] -- 38:27:55

      Average standard deviation of split frequencies: 0.007399

      221000 -- (-5451319.387) [-5451313.481] (-5451316.030) (-5451310.756) [...12 remote chains...] -- 38:29:03
      222000 -- [-5451313.261] (-5451312.015) (-5451315.306) (-5451312.999) [...12 remote chains...] -- 38:28:41
      223000 -- (-5451319.631) (-5451318.822) (-5451314.586) [-5451312.244] [...12 remote chains...] -- 38:29:47
      224000 -- (-5451331.295) (-5451315.794) [-5451321.346] (-5451315.201) [...12 remote chains...] -- 38:30:53
      225000 -- (-5451320.337) (-5451314.406) (-5451318.714) [-5451314.547] [...12 remote chains...] -- 38:31:14

      Average standard deviation of split frequencies: 0.007101

      226000 -- (-5451316.968) [-5451316.623] (-5451318.111) (-5451324.144) [...12 remote chains...] -- 38:31:35
      227000 -- (-5451314.766) (-5451328.519) [-5451313.809] (-5451313.826) [...12 remote chains...] -- 38:31:13
      228000 -- [-5451322.325] (-5451316.761) (-5451316.609) (-5451319.428) [...12 remote chains...] -- 38:32:59
      229000 -- (-5451318.444) (-5451314.624) (-5451318.039) [-5451325.087] [...12 remote chains...] -- 38:32:36
      230000 -- [-5451314.544] (-5451317.415) (-5451313.397) (-5451314.806) [...12 remote chains...] -- 38:33:38

      Average standard deviation of split frequencies: 0.005971

      231000 -- (-5451318.393) (-5451319.297) [-5451320.072] (-5451312.024) [...12 remote chains...] -- 38:33:58
      232000 -- (-5451331.157) (-5451312.752) [-5451313.784] (-5451321.676) [...12 remote chains...] -- 38:33:35
      233000 -- (-5451317.932) (-5451324.980) [-5451314.666] (-5451313.367) [...12 remote chains...] -- 38:33:53
      234000 -- (-5451329.690) (-5451313.584) (-5451315.024) [-5451313.575] [...12 remote chains...] -- 38:33:30
      235000 -- [-5451311.896] (-5451314.633) (-5451320.633) (-5451315.057) [...12 remote chains...] -- 38:34:30

      Average standard deviation of split frequencies: 0.005182

      236000 -- (-5451321.260) (-5451318.585) (-5451317.108) [-5451314.911] [...12 remote chains...] -- 38:34:48
      237000 -- [-5451315.371] (-5451321.098) (-5451316.961) (-5451311.440) [...12 remote chains...] -- 38:35:06
      238000 -- (-5451320.505) (-5451320.385) (-5451324.778) [-5451316.636] [...12 remote chains...] -- 38:35:23
      239000 -- (-5451327.253) (-5451316.573) [-5451313.584] (-5451315.044) [...12 remote chains...] -- 38:36:21
      240000 -- (-5451322.123) [-5451319.225] (-5451324.333) (-5451311.302) [...12 remote chains...] -- 38:36:38

      Average standard deviation of split frequencies: 0.006198

      241000 -- (-5451322.334) (-5451326.266) [-5451313.001] (-5451308.858) [...12 remote chains...] -- 38:36:14
      242000 -- (-5451312.810) (-5451322.629) (-5451325.931) [-5451319.710] [...12 remote chains...] -- 38:36:31
      243000 -- (-5451326.971) (-5451315.089) (-5451318.825) [-5451319.755] [...12 remote chains...] -- 38:37:27
      244000 -- [-5451315.289] (-5451317.353) (-5451316.327) (-5451318.987) [...12 remote chains...] -- 38:37:03
      245000 -- (-5451320.329) (-5451316.180) (-5451318.851) [-5451322.298] [...12 remote chains...] -- 38:37:58

      Average standard deviation of split frequencies: 0.006618

      246000 -- (-5451318.069) [-5451318.033] (-5451315.527) (-5451320.825) [...12 remote chains...] -- 38:40:12
      247000 -- (-5451312.463) (-5451316.368) [-5451314.878] (-5451317.386) [...12 remote chains...] -- 38:39:47
      248000 -- (-5451319.967) [-5451317.062] (-5451318.985) (-5451320.303) [...12 remote chains...] -- 38:40:01
      249000 -- (-5451319.089) [-5451312.360] (-5451314.868) (-5451313.120) [...12 remote chains...] -- 38:40:55
      250000 -- (-5451319.107) [-5451313.564] (-5451321.567) (-5451333.335) [...12 remote chains...] -- 38:41:09

      Average standard deviation of split frequencies: 0.006690

      251000 -- (-5451313.053) [-5451318.502] (-5451316.817) (-5451317.865) [...12 remote chains...] -- 38:42:01
      252000 -- [-5451323.671] (-5451314.011) (-5451320.073) (-5451320.497) [...12 remote chains...] -- 38:41:35
      253000 -- (-5451318.955) (-5451319.359) [-5451316.217] (-5451325.680) [...12 remote chains...] -- 38:42:27
      254000 -- (-5451316.966) (-5451314.934) (-5451320.703) [-5451313.033] [...12 remote chains...] -- 38:42:40
      255000 -- (-5451321.168) [-5451310.910] (-5451319.732) (-5451333.729) [...12 remote chains...] -- 38:42:52

      Average standard deviation of split frequencies: 0.006939

      256000 -- [-5451326.119] (-5451312.917) (-5451320.451) (-5451320.650) [...12 remote chains...] -- 38:43:04
      257000 -- (-5451316.818) (-5451334.629) [-5451316.723] (-5451322.000) [...12 remote chains...] -- 38:43:54
      258000 -- (-5451319.231) (-5451317.502) (-5451331.327) [-5451313.525] [...12 remote chains...] -- 38:44:44
      259000 -- [-5451313.966] (-5451316.597) (-5451327.153) (-5451318.082) [...12 remote chains...] -- 38:44:55
      260000 -- (-5451319.577) [-5451314.213] (-5451320.697) (-5451314.030) [...12 remote chains...] -- 38:45:06

      Average standard deviation of split frequencies: 0.007258

      261000 -- (-5451327.850) (-5451314.072) (-5451325.659) [-5451313.702] [...12 remote chains...] -- 38:45:17
      262000 -- (-5451323.313) [-5451313.166] (-5451324.387) (-5451314.695) [...12 remote chains...] -- 38:46:05
      263000 -- [-5451313.582] (-5451317.512) (-5451328.841) (-5451312.878) [...12 remote chains...] -- 38:45:38
      264000 -- (-5451324.788) [-5451313.423] (-5451323.648) (-5451315.530) [...12 remote chains...] -- 38:46:26
      265000 -- (-5451318.507) [-5451318.376] (-5451319.884) (-5451319.322) [...12 remote chains...] -- 38:46:36

      Average standard deviation of split frequencies: 0.006737

      266000 -- (-5451317.948) (-5451316.785) (-5451330.029) [-5451316.307] [...12 remote chains...] -- 38:46:09
      267000 -- [-5451313.824] (-5451319.853) (-5451321.432) (-5451313.220) [...12 remote chains...] -- 38:46:55
      268000 -- (-5451319.529) [-5451314.064] (-5451320.373) (-5451316.656) [...12 remote chains...] -- 38:46:28
      269000 -- (-5451315.487) (-5451315.035) (-5451322.973) [-5451311.592] [...12 remote chains...] -- 38:47:14
      270000 -- [-5451312.025] (-5451315.560) (-5451325.291) (-5451315.040) [...12 remote chains...] -- 38:47:23

      Average standard deviation of split frequencies: 0.006202

      271000 -- [-5451323.114] (-5451315.875) (-5451323.145) (-5451311.073) [...12 remote chains...] -- 38:47:32
      272000 -- (-5451312.491) [-5451321.314] (-5451324.197) (-5451312.222) [...12 remote chains...] -- 38:47:41
      273000 -- (-5451313.890) (-5451317.344) (-5451319.344) [-5451317.811] [...12 remote chains...] -- 38:48:25
      274000 -- (-5451312.242) (-5451327.186) (-5451319.857) [-5451313.509] [...12 remote chains...] -- 38:48:33
      275000 -- (-5451321.341) [-5451319.351] (-5451321.681) (-5451319.903) [...12 remote chains...] -- 38:48:41

      Average standard deviation of split frequencies: 0.006268

      276000 -- (-5451314.513) [-5451320.121] (-5451319.060) (-5451317.997) [...12 remote chains...] -- 38:49:24
      277000 -- [-5451311.617] (-5451313.754) (-5451327.097) (-5451315.511) [...12 remote chains...] -- 38:50:07
      278000 -- [-5451312.735] (-5451316.213) (-5451324.271) (-5451320.713) [...12 remote chains...] -- 38:49:39
      279000 -- (-5451322.462) [-5451319.217] (-5451328.189) (-5451317.389) [...12 remote chains...] -- 38:49:12
      280000 -- (-5451324.700) [-5451313.420] (-5451329.143) (-5451324.094) [...12 remote chains...] -- 38:49:19

      Average standard deviation of split frequencies: 0.006724

      281000 -- (-5451319.654) (-5451321.630) [-5451318.073] (-5451325.216) [...12 remote chains...] -- 38:50:01
      282000 -- [-5451311.915] (-5451316.340) (-5451321.281) (-5451327.284) [...12 remote chains...] -- 38:50:08
      283000 -- [-5451321.922] (-5451315.950) (-5451332.584) (-5451320.792) [...12 remote chains...] -- 38:50:14
      284000 -- [-5451313.573] (-5451322.503) (-5451314.359) (-5451321.232) [...12 remote chains...] -- 38:50:21
      285000 -- (-5451314.358) [-5451317.434] (-5451316.783) (-5451323.972) [...12 remote chains...] -- 38:50:27

      Average standard deviation of split frequencies: 0.006512

      286000 -- (-5451317.656) (-5451319.032) (-5451324.133) [-5451311.211] [...12 remote chains...] -- 38:50:34
      287000 -- (-5451327.354) (-5451318.598) (-5451324.142) [-5451322.324] [...12 remote chains...] -- 38:50:40
      288000 -- (-5451316.165) [-5451313.102] (-5451315.492) (-5451325.875) [...12 remote chains...] -- 38:51:19
      289000 -- (-5451316.426) (-5451329.526) (-5451324.552) [-5451310.836] [...12 remote chains...] -- 38:51:25
      290000 -- (-5451312.159) (-5451323.747) (-5451329.197) [-5451310.290] [...12 remote chains...] -- 38:50:57

      Average standard deviation of split frequencies: 0.006491

      291000 -- (-5451315.970) (-5451322.013) (-5451319.644) [-5451317.500] [...12 remote chains...] -- 38:50:29
      292000 -- (-5451316.587) (-5451321.401) [-5451318.701] (-5451322.848) [...12 remote chains...] -- 38:51:08
      293000 -- (-5451318.264) (-5451313.403) (-5451334.302) [-5451318.219] [...12 remote chains...] -- 38:50:40
      294000 -- (-5451319.790) (-5451320.642) (-5451320.820) [-5451314.023] [...12 remote chains...] -- 38:51:18
      295000 -- (-5451323.246) [-5451322.087] (-5451316.678) (-5451316.905) [...12 remote chains...] -- 38:51:56

      Average standard deviation of split frequencies: 0.006216

      296000 -- [-5451308.472] (-5451317.431) (-5451329.212) (-5451314.138) [...12 remote chains...] -- 38:52:01
      297000 -- (-5451314.842) (-5451322.102) (-5451320.406) [-5451316.421] [...12 remote chains...] -- 38:51:33
      298000 -- (-5451321.329) (-5451315.858) [-5451317.384] (-5451318.807) [...12 remote chains...] -- 38:51:37
      299000 -- (-5451326.245) [-5451318.301] (-5451316.079) (-5451318.615) [...12 remote chains...] -- 38:51:42
      300000 -- (-5451315.900) (-5451317.438) [-5451315.727] (-5451311.531) [...12 remote chains...] -- 38:51:14

      Average standard deviation of split frequencies: 0.005118

      301000 -- [-5451311.832] (-5451312.717) (-5451318.810) (-5451311.623) [...12 remote chains...] -- 38:51:18
      302000 -- (-5451317.290) (-5451321.841) (-5451321.802) [-5451315.459] [...12 remote chains...] -- 38:51:22
      303000 -- (-5451321.650) (-5451318.197) (-5451325.660) [-5451312.541] [...12 remote chains...] -- 38:51:58
      304000 -- (-5451323.833) (-5451311.084) (-5451322.093) [-5451324.799] [...12 remote chains...] -- 38:52:02
      305000 -- [-5451317.205] (-5451317.548) (-5451323.513) (-5451319.871) [...12 remote chains...] -- 38:52:05

      Average standard deviation of split frequencies: 0.004949

      Analysis stopped because convergence diagnostic hit stop value.

      Analysis completed in 1 hours 13 mins 22 seconds
      Analysis used 4324.81 seconds of CPU time on processor 0
      Likelihood of best state for "cold" chain of run 1 was -5451305.98
      Likelihood of best state for "cold" chain of run 2 was -5451306.12
      Likelihood of best state for "cold" chain of run 3 was -5451306.24
      Likelihood of best state for "cold" chain of run 4 was -5451306.30

      Acceptance rates for the moves in the "cold" chain of run 1:
         With prob.   (last 100)   chain accepted proposals by move
            38.1 %     ( 43 %)     Dirichlet(Revmat)
            12.1 %     ( 16 %)     Splitmerge1(Revmat)
             5.9 %     (  9 %)     Splitmerge2(Revmat)
             0.2 %     (  0 %)     Dirichlet(Pi)
             0.9 %     (  1 %)     Slider(Pi)
            87.6 %     ( 80 %)     Multiplier(Alpha)
            10.0 %     ( 17 %)     ExtSPR(Tau,V)
            11.4 %     ( 14 %)     ExtTBR(Tau,V)
            14.5 %     ( 11 %)     NNI(Tau,V)
            10.3 %     (  7 %)     ParsSPR(Tau,V)
            27.1 %     ( 20 %)     Multiplier(V)
            25.9 %     ( 27 %)     Nodeslider(V)
            20.9 %     ( 30 %)     TLMultiplier(V)

      Acceptance rates for the moves in the "cold" chain of run 2:
         With prob.   (last 100)   chain accepted proposals by move
            37.2 %     ( 18 %)     Dirichlet(Revmat)
            11.9 %     ( 12 %)     Splitmerge1(Revmat)
             6.4 %     (  8 %)     Splitmerge2(Revmat)
             0.1 %     (  0 %)     Dirichlet(Pi)
             1.1 %     (  1 %)     Slider(Pi)
            88.4 %     ( 88 %)     Multiplier(Alpha)
            10.2 %     ( 14 %)     ExtSPR(Tau,V)
            11.3 %     ( 12 %)     ExtTBR(Tau,V)
            14.1 %     ( 10 %)     NNI(Tau,V)
            10.8 %     ( 10 %)     ParsSPR(Tau,V)
            27.0 %     ( 25 %)     Multiplier(V)
            25.5 %     ( 22 %)     Nodeslider(V)
            20.9 %     ( 29 %)     TLMultiplier(V)

      Acceptance rates for the moves in the "cold" chain of run 3:
         With prob.   (last 100)   chain accepted proposals by move
            36.8 %     ( 28 %)     Dirichlet(Revmat)
            12.9 %     ( 11 %)     Splitmerge1(Revmat)
             6.1 %     (  8 %)     Splitmerge2(Revmat)
             0.2 %     (  0 %)     Dirichlet(Pi)
             1.1 %     (  1 %)     Slider(Pi)
            88.2 %     ( 79 %)     Multiplier(Alpha)
            10.5 %     ( 14 %)     ExtSPR(Tau,V)
            11.1 %     ( 10 %)     ExtTBR(Tau,V)
            14.3 %     ( 18 %)     NNI(Tau,V)
            10.4 %     (  9 %)     ParsSPR(Tau,V)
            26.9 %     ( 22 %)     Multiplier(V)
            25.8 %     ( 29 %)     Nodeslider(V)
            20.7 %     ( 24 %)     TLMultiplier(V)

      Acceptance rates for the moves in the "cold" chain of run 4:
         With prob.   (last 100)   chain accepted proposals by move
            37.3 %     ( 34 %)     Dirichlet(Revmat)
            12.8 %     ( 11 %)     Splitmerge1(Revmat)
             6.0 %     (  7 %)     Splitmerge2(Revmat)
             0.1 %     (  0 %)     Dirichlet(Pi)
             1.0 %     (  1 %)     Slider(Pi)
            87.7 %     ( 88 %)     Multiplier(Alpha)
            10.4 %     (  3 %)     ExtSPR(Tau,V)
            11.4 %     ( 10 %)     ExtTBR(Tau,V)
            14.0 %     ( 15 %)     NNI(Tau,V)
            10.4 %     ( 11 %)     ParsSPR(Tau,V)
            27.1 %     ( 25 %)     Multiplier(V)
            25.4 %     ( 25 %)     Nodeslider(V)
            19.9 %     ( 24 %)     TLMultiplier(V)

      Chain swap information for run 1:

                  1      2      3      4 
           ------------------------------
         1 |          0.69   0.47   0.32 
         2 |  50789          0.69   0.49 
         3 |  50915  50649          0.69 
         4 |  50914  50979  50754        

      Chain swap information for run 2:

                  1      2      3      4 
           ------------------------------
         1 |          0.72   0.49   0.33 
         2 |  50391          0.70   0.49 
         3 |  51128  51125          0.69 
         4 |  50623  50840  50893        

      Chain swap information for run 3:

                  1      2      3      4 
           ------------------------------
         1 |          0.74   0.52   0.34 
         2 |  50585          0.74   0.49 
         3 |  51027  50638          0.68 
         4 |  51157  50994  50599        

      Chain swap information for run 4:

                  1      2      3      4 
           ------------------------------
         1 |          0.67   0.44   0.30 
         2 |  51094          0.65   0.45 
         3 |  50739  51171          0.66 
         4 |  50739  50734  50523        

      Upper diagonal: Proportion of successful state exchanges between chains
      Lower diagonal: Number of attempted state exchanges between chains

      Chain information:

        ID -- Heat 
       -----------
         1 -- 1.00  (cold chain)
         2 -- 0.91 
         3 -- 0.83 
         4 -- 0.77 

      Heat = 1 / (1 + T * (ID - 1))
         (where T = 0.10 is the temperature and ID is the chain number)

      Model settings:

         Data not partitioned --
            Datatype  = DNA
            Nucmodel  = 4by4
            Nst       = Mixed
                        Substitution rates, expressed as proportions
                        of the rate sum, have a Dirichlet prior
                        (1.00,1.00,1.00,1.00,1.00,1.00)
            Covarion  = No
            # States  = 4
                        State frequencies have a Dirichlet prior
                        (1.00,1.00,1.00,1.00)
            Rates     = Gamma
                        The distribution is approximated using 4 categories.
                        Likelihood summarized over all rate categories in each generation.
                        Shape parameter is exponentially
                        distributed with parameter (1.00).

      Active parameters: 

         Parameters
         ---------------------
         Revmat              1
         Statefreq           2
         Shape               3
         Ratemultiplier      4
         Topology            5
         Brlens              6
         ---------------------

         1 --  Parameter  = Revmat
               Type       = Rates of reversible rate matrix
               Prior      = All GTR submodels have equal probability
                            All revmat rates have a Symmetric Dirichlet(1.00) prior

         2 --  Parameter  = Pi
               Type       = Stationary state frequencies
               Prior      = Dirichlet

         3 --  Parameter  = Alpha
               Type       = Shape of scaled gamma distribution of site rates
               Prior      = Exponential(1.00)

         4 --  Parameter  = Ratemultiplier
               Type       = Partition-specific rate multiplier
               Prior      = Fixed(1.0)

         5 --  Parameter  = Tau
               Type       = Topology
               Prior      = All topologies equally probable a priori
               Subparam.  = V

         6 --  Parameter  = V
               Type       = Branch lengths
               Prior      = Unconstrained:GammaDir(1.0,0.1000,1.0,1.0)

      Using relative burnin (a fraction of samples discarded).
      Setting burnin fraction to 0.30
      Summarizing parameters in 4 files (lineage1_clusters_plus_NC_000962.3.RRE_with_lineage1_SNPs.nexus.run1.p,
         lineage1_clusters_plus_NC_000962.3.RRE_with_lineage1_SNPs.nexus.run2.p, etc)
      Writing summary statistics to file lineage1_clusters_plus_NC_000962.3.RRE_with_lineage1_SNPs.nexus.pstat
      Using relative burnin ('relburnin=yes'), discarding the first 30 % of samples

      Below are rough plots of the generation (x-axis) versus the log   
      probability of observing the data (y-axis). You can use these     
      graphs to determine what the burn in for your analysis should be. 
      When the log probability starts to plateau you may be at station- 
      arity. Sample trees and parameters after the log probability      
      plateaus. Of course, this is not a guarantee that you are at sta- 
      tionarity. Also examine the convergence diagnostics provided by   
      the 'sump' and 'sumt' commands for all the parameters in your     
      model. Remember that the burn in is the number of samples to dis- 
      card. There are a total of ngen / samplefreq samples taken during 
      a MCMC analysis.                                                  

      Overlay plot for all 4 runs:
      (1 = Run number 1; 2 = Run number 2 etc.; * = Several runs)

      +------------------------------------------------------------+ -5451311.88
      |                         3   13                  3     *    |
      |   3       3               *                           1    |
      |                       1   3     21     *      3 1          |
      | 3  3 4 24   4    * 113      4     3* 3     1 *1    3   4   |
      |  14          4   42* 13 22        2 3243  4 *3 1         1*|
      |     4  *   4 3 3* 1    * * 33 4 431224  1   1          *  3|
      |1   1  3   *21 3 2 * *  1   2  1     1    2    2 2332 4 12* |
      |  2 21244 1    2*   2   2      21*2   1  2 24   2   *4    4 |
      |31     2 *31   *21    2*  1 *2*3*   3   23* 231 34   332 * 1|
      | ***4331  2 12    3      4        44 4 2   *3  44 *  11     |
      |      1       *               4 3      3 4        1* 2      |
      |     2      33       34  1                4                 |
      |*        1                 4                                |
      |          4                                           2  1  |
      |                                       1                    |
      +------+-----+-----+-----+-----+-----+-----+-----+-----+-----+ -5451320.86
      ^                                                            ^
      91500                                                        305000


      Estimated marginal likelihoods for runs sampled in files
         "lineage1_clusters_plus_NC_000962.3.RRE_with_lineage1_SNPs.nexus.run1.p", "lineage1_clusters_plus_NC_000962.3.RRE_with_lineage1_SNPs.nexus.run2.p", etc:
         (Use the harmonic mean for Bayes factor comparisons of models)

         (Values are saved to the file lineage1_clusters_plus_NC_000962.3.RRE_with_lineage1_SNPs.nexus.lstat)

      Run   Arithmetic mean   Harmonic mean
      --------------------------------------
        1     -5451311.33        -5451325.11
        2     -5451311.61        -5451323.78
        3     -5451310.31        -5451322.08
        4     -5451311.28        -5451323.66
      --------------------------------------
      TOTAL   -5451311.00        -5451324.16
      --------------------------------------


      Model parameter summaries over all 4 runs sampled in files
         "lineage1_clusters_plus_NC_000962.3.RRE_with_lineage1_SNPs.nexus.run1.p", "lineage1_clusters_plus_NC_000962.3.RRE_with_lineage1_SNPs.nexus.run2.p" etc:
         Summaries are based on a total of 1712 samples from 4 runs.
         Each run produced 611 samples of which 428 samples were included.
         Parameter summaries saved to file "lineage1_clusters_plus_NC_000962.3.RRE_with_lineage1_SNPs.nexus.pstat".

                                            95% HPD Interval
                                          --------------------
      Parameter      Mean      Variance     Lower       Upper       Median    min ESS*  avg ESS    PSRF+ 
      --------------------------------------------------------------------------------------------------
      TL          0.000102    0.000000    0.000093    0.000112    0.000102    273.74    332.13    1.000
      r(A<->C)    0.090888    0.000159    0.064485    0.113000    0.090993    277.70    332.23    1.000
      r(A<->G)    0.382022    0.000844    0.339191    0.442677    0.373724    321.10    336.00    0.999
      r(A<->T)    0.036190    0.000226    0.008320    0.061971    0.036060    260.22    276.68    1.000
      r(C<->G)    0.054429    0.000128    0.035997    0.078134    0.052222    269.69    334.08    1.000
      r(C<->T)    0.345772    0.000776    0.288651    0.385501    0.353826    320.44    373.06    1.001
      r(G<->T)    0.090699    0.000166    0.065239    0.116204    0.091069    305.49    355.94    1.000
      k_revmat    4.064252    0.624741    3.000000    5.000000    4.000000    199.03    333.23    0.999
      pi(A)       0.173397    0.000000    0.173068    0.173726    0.173379     23.10    125.43    1.010
      pi(C)       0.327272    0.000000    0.326831    0.327655    0.327317      6.37     39.13    1.065
      pi(G)       0.326135    0.000000    0.325715    0.326562    0.326161      8.49     59.30    1.051
      pi(T)       0.173196    0.000000    0.172849    0.173608    0.173173     14.77     31.72    1.016
      alpha       0.996931    0.898276    0.000455    2.900873    0.719066    164.72    240.37    0.999
      --------------------------------------------------------------------------------------------------
      * Convergence diagnostic (ESS = Estimated Sample Size); min and avg values
        correspond to minimal and average ESS among runs. 
        ESS value below 100 may indicate that the parameter is undersampled. 
      + Convergence diagnostic (PSRF = Potential Scale Reduction Factor; Gelman
        and Rubin, 1992) should approach 1.0 as runs converge.


      Model probabilities above 0.050
      Estimates saved to file "lineage1_clusters_plus_NC_000962.3.RRE_with_lineage1_SNPs.nexus.mstat".

                                 Posterior      Standard         Min.           Max.   
      Model                     Probability     Deviation     Probability    Probability
      ----------------------------------------------------------------------------------
      gtrsubmodel[123421]          0.235          0.024          0.203          0.259
      gtrsubmodel[123321]          0.176          0.012          0.164          0.192
      gtrsubmodel[123451]          0.175          0.002          0.173          0.178
      gtrsubmodel[123341]          0.117          0.019          0.091          0.131
      ----------------------------------------------------------------------------------

   Using relative burnin (a fraction of samples discarded).
   Setting burnin fraction to 0.30
   Summarizing trees in files "lineage1_clusters_plus_NC_000962.3.RRE_with_lineage1_SNPs.nexus.run1.t", "lineage1_clusters_plus_NC_000962.3.RRE_with_lineage1_SNPs.nexus.run2.t",...,"lineage1_clusters_plus_NC_000962.3.RRE_with_lineage1_SNPs.nexus.run4.t"
   Using relative burnin ('relburnin=yes'), discarding the first 30 % of sampled trees
   Writing statistics to files lineage1_clusters_plus_NC_000962.3.RRE_with_lineage1_SNPs.nexus.<parts|tstat|vstat|trprobs|con>
   Examining first file ...
   Found one tree block in file "lineage1_clusters_plus_NC_000962.3.RRE_with_lineage1_SNPs.nexus.run1.t" with 611 trees in last block
   Expecting the same number of trees in the last tree block of all files

   Tree reading status:

   0      10      20      30      40      50      60      70      80      90     100
   v-------v-------v-------v-------v-------v-------v-------v-------v-------v-------v
   *********************************************************************************

   Read a total of 2444 trees in 4 files (sampling 1712 of them)
      (Each file contained 611 trees of which 428 were sampled)
                                                                                   
   General explanation:                                                          
                                                                                   
   In an unrooted tree, a taxon bipartition (split) is specified by removing a   
   branch, thereby dividing the species into those to the left and those to the  
   right of the branch. Here, taxa to one side of the removed branch are denoted 
   '.' and those to the other side are denoted '*'. Specifically, the '.' symbol 
   is used for the taxa on the same side as the outgroup.                        
                                                                                   
   In a rooted or clock tree, the tree is rooted using the model and not by      
   reference to an outgroup. Each bipartition therefore corresponds to a clade,  
   that is, a group that includes all the descendants of a particular branch in  
   the tree.  Taxa that are included in each clade are denoted using '*', and    
   taxa that are not included are denoted using the '.' symbol.                  
                                                                                   
   The output first includes a key to all the bipartitions with frequency larger 
   or equual to (Minpartfreq) in at least one run. Minpartfreq is a parameter to 
   sumt command and currently it is set to 0.10.  This is followed by a table  
   with statistics for the informative bipartitions (those including at least    
   two taxa), sorted from highest to lowest probability. For each bipartition,   
   the table gives the number of times the partition or split was observed in all
   runs (#obs) and the posterior probability of the bipartition (Probab.), which 
   is the same as the split frequency. If several runs are summarized, this is   
   followed by the minimum split frequency (Min(s)), the maximum frequency       
   (Max(s)), and the standard deviation of frequencies (Stddev(s)) across runs.  
   The latter value should approach 0 for all bipartitions as MCMC runs converge.
                                                                                   
   This is followed by a table summarizing branch lengths, node heights (if a    
   clock model was used) and relaxed clock parameters (if a relaxed clock model  
   was used). The mean, variance, and 95 % credible interval are given for each 
   of these parameters. If several runs are summarized, the potential scale      
   reduction factor (PSRF) is also given; it should approach 1 as runs converge. 
   Node heights will take calibration points into account, if such points were   
   used in the analysis.                                                         
                                                                                 
   Note that Stddev may be unreliable if the partition is not present in all     
   runs (the last column indicates the number of runs that sampled the partition 
   if more than one run is summarized). The PSRF is not calculated at all if     
   the partition is not present in all runs.The PSRF is also sensitive to small  
   sample sizes and it should only be considered a rough guide to convergence    
   since some of the assumptions allowing one to interpret it as a true potential
   scale reduction factor are violated in MrBayes.                               
                                                                                 
   List of taxa in bipartitions:                                                 
                                                                                   
      1 -- NC_000962.3.RRE.lineage1_SNPs_incorp
      2 -- Mtb_1625
      3 -- Mtb_2096
      4 -- Mtb_2703
      5 -- Mtb_3547
      6 -- Mtb_3642
      7 -- Mtb_4199
      8 -- Mtb_4499
      9 -- Mtb_4627
     10 -- Mtb_4745

   Key to taxon bipartitions (saved to file "lineage1_clusters_plus_NC_000962.3.RRE_with_lineage1_SNPs.nexus.parts"):

   ID -- Partition
   ----------------
    1 -- 
    2 -- 
    3 -- 
    4 -- 
    5 -- 
    6 -- 
    7 -- 
    8 -- 
    9 -- 
   10 -- 
   11 -- 
   12 -- 
   13 -- 
   14 -- 
   15 -- 
   16 -- 
   17 -- 
   18 -- 
   19 -- 
   ----------------

   Summary statistics for informative taxon bipartitions
      (saved to file "lineage1_clusters_plus_NC_000962.3.RRE_with_lineage1_SNPs.nexus.tstat"):

   ID   #obs    Probab.     Sd(s)+      Min(s)      Max(s)   Nruns 
   ----------------------------------------------------------------
   11  1712    1.000000    0.000000    1.000000    1.000000    4
   12  1712    1.000000    0.000000    1.000000    1.000000    4
   13  1712    1.000000    0.000000    1.000000    1.000000    4
   14  1712    1.000000    0.000000    1.000000    1.000000    4
   15  1712    1.000000    0.000000    1.000000    1.000000    4
   16  1712    1.000000    0.000000    1.000000    1.000000    4
   17   574    0.335280    0.027612    0.294393    0.355140    4
   18   573    0.334696    0.015425    0.317757    0.355140    4
   19   565    0.330023    0.017209    0.310748    0.350467    4
   ----------------------------------------------------------------
   + Convergence diagnostic (standard deviation of split frequencies)
     should approach 0.0 as runs converge.


   Summary statistics for branch and node parameters
      (saved to file "lineage1_clusters_plus_NC_000962.3.RRE_with_lineage1_SNPs.nexus.vstat"):

                                           95% HPD Interval
                                         --------------------
   Parameter      Mean       Variance     Lower       Upper       Median     PSRF+  Nruns
   --------------------------------------------------------------------------------------
   length[1]     0.000019    0.000000    0.000015    0.000023    0.000019    1.000    4
   length[2]     0.000008    0.000000    0.000005    0.000010    0.000008    1.000    4
   length[3]     0.000011    0.000000    0.000008    0.000014    0.000011    1.000    4
   length[4]     0.000005    0.000000    0.000003    0.000007    0.000005    0.999    4
   length[5]     0.000016    0.000000    0.000012    0.000020    0.000016    0.999    4
   length[6]     0.000008    0.000000    0.000005    0.000010    0.000008    0.999    4
   length[7]     0.000003    0.000000    0.000001    0.000004    0.000003    0.999    4
   length[8]     0.000004    0.000000    0.000002    0.000006    0.000004    0.999    4
   length[9]     0.000011    0.000000    0.000008    0.000014    0.000011    1.000    4
   length[10]    0.000010    0.000000    0.000007    0.000013    0.000010    0.999    4
   length[11]    0.000001    0.000000    0.000000    0.000002    0.000001    0.999    4
   length[12]    0.000000    0.000000    0.000000    0.000001    0.000000    1.000    4
   length[13]    0.000000    0.000000    0.000000    0.000001    0.000000    0.999    4
   length[14]    0.000002    0.000000    0.000001    0.000003    0.000002    0.999    4
   length[15]    0.000002    0.000000    0.000001    0.000004    0.000002    0.999    4
   length[16]    0.000002    0.000000    0.000001    0.000003    0.000002    0.999    4
   length[17]    0.000000    0.000000    0.000000    0.000001    0.000000    0.999    4
   length[18]    0.000000    0.000000    0.000000    0.000001    0.000000    0.997    4
   length[19]    0.000000    0.000000    0.000000    0.000001    0.000000    1.002    4
   --------------------------------------------------------------------------------------
   + Convergence diagnostic (PSRF = Potential Scale Reduction Factor; Gelman
     and Rubin, 1992) should approach 1.0 as runs converge. NA is reported when
     deviation of parameter values within all runs is 0 or when a parameter
     value (a branch length, for instance) is not sampled in all runs.


   Summary statistics for partitions with frequency >= 0.10 in at least one run:
       Average standard deviation of split frequencies = 0.006694
       Maximum standard deviation of split frequencies = 0.027612
       Average PSRF for parameter values (excluding NA and >10.0) = 0.999
       Maximum PSRF for parameter values = 1.002


   Clade credibility values:

   /---------------------------------------------------------- NC_000962.3.RRE~ (1)
   |                                                                               
   |---------------------------------------------------------- Mtb_3547 (5)
   |                                                                               
   |                                        /----------------- Mtb_1625 (2)
   |                                        |                                      
   |                                        |        /-------- Mtb_2703 (4)
   |                                /--100--+---100--+                             
   +                                |       |        \-------- Mtb_4199 (7)
   |                                |       |                                      
   |                        /--100--+       \----------------- Mtb_3642 (6)
   |                        |       |                                              
   |                /--100--+       \------------------------- Mtb_4499 (8)
   |                |       |                                                      
   |       /---100--+       \--------------------------------- Mtb_4745 (10)
   |       |        |                                                              
   \--100--+        \----------------------------------------- Mtb_4627 (9)
           |                                                                       
           \-------------------------------------------------- Mtb_2096 (3)
                                                                                   

   Phylogram (based on average branch lengths):

                                                               /---------------------------------------------------------- NC_000962.3.RRE~ (1)
   |                                                                               
   |------------------------------------------------- Mtb_3547 (5)
   |                                                                               
   |                /------------------------ Mtb_1625 (2)
   |                |                                                              
   |                |     /-------------- Mtb_2703 (4)
   |               /+-----+                                                        
   +               ||     \-------- Mtb_4199 (7)
   |               ||                                                              
   |        /------+\------------------------ Mtb_3642 (6)
   |        |      |                                                               
   |     /--+      \----------- Mtb_4499 (8)
   |     |  |                                                                      
   |    /+  \------------------------------- Mtb_4745 (10)
   |    ||                                                                         
   \----+\--------------------------------- Mtb_4627 (9)
        |                                                                          
        \-------------------------------- Mtb_2096 (3)
                                                                                   
   |--------------| 0.000 expected changes per site

   Calculating tree probabilities...

   Credible sets of trees (3 trees sampled):
      50 % credible set contains 2 trees
      90 % credible set contains 3 trees
      95 % credible set contains 3 trees
      99 % credible set contains 3 trees

   Exiting mrbayes block
   Reached end of file

   Tasks completed, exiting program because mode is noninteractive
   To return control to the command line after completion of file processing, 
   set mode to interactive with 'mb -i <filename>' (i is for interactive)
   or use 'set mode=interactive'
