# Supplementary material for: Whole Genome Sequencing Demonstrates Limited Transmission within Identified Mycobacterium tuberculosis Clusters in New South Wales, Australia
Source: PLoS One. 2016 Oct 13;11(10):e0163612. doi: 10.1371/journal.pone.0163612 (PMC5063377; doi:10.1371/journal.pone.0163612)
Supplement: S2 File — (ZIP) [file pone.0163612.s006.zip › S2 File/mb-lineage2.log]

      Logging screen output to file "mb-screen.log"
      Setting quitonerror to no

      Executing file "lineage2-clusters-plus-NC_000962.3.RRE-with-lineage2-SNPs.nexus"...

   UNIX line termination
   Longest line length = 108
   Parsing file
   Expecting NEXUS formatted file
   Reading data block
      Allocated taxon set
      Allocated matrix
      Defining new matrix with 22 taxa and 4411532 characters
      Data is Dna
      Missing data coded as ?
      Gaps coded as -
      Taxon  1 -> Mtb_0058
      Taxon  2 -> Mtb_2043
      Taxon  3 -> Mtb_2213
      Taxon  4 -> Mtb_2400
      Taxon  5 -> Mtb_3138
      Taxon  6 -> Mtb_3578
      Taxon  7 -> Mtb_3715
      Taxon  8 -> Mtb_3969
      Taxon  9 -> Mtb_4212
      Taxon 10 -> Mtb_4277
      Taxon 11 -> Mtb_4302
      Taxon 12 -> Mtb_4541
      Taxon 13 -> Mtb_4616
      Taxon 14 -> Mtb_4628
      Taxon 15 -> Mtb_4690
      Taxon 16 -> Mtb_4804
      Taxon 17 -> Mtb_4805
      Taxon 18 -> Mtb_4878
      Taxon 19 -> NC_000962.3.RRE.lineage2_SNPs_incorp
      Taxon 20 -> Mtb_4889
      Taxon 21 -> Mtb_4566
      Taxon 22 -> Mtb_4285
      Successfully read matrix
      Setting default partition (does not divide up characters)
      Setting model defaults
      Seed (for generating default start values) = 1445066204
      Setting output file names to "lineage2-clusters-plus-NC_000962.3.RRE-with-lineage2-SNPs.nexus.run<i>.<p|t>"
   Exiting data block
   Reached end of file

   Returning execution to calling file ...

      Setting Nst to Mixed
      Setting Rates to Gamma
      Setting ploidy level to Haploid
      Successfully set likelihood model parameters
      Setting number of generations to 10000000
      Setting number of runs to 4
      Using stopping rule.
      Setting burnin fraction to 0.25
      Setting burnin fraction to 0.20
      Setting heating parameter to 0.130000
      Setting chain output file names to "lineage2-clusters-plus-NC_000962.3.RRE-with-lineage2-SNPs.nexus.run<i>.<p/t>"
      Running Markov chain
      MCMC stamp = 6161329450
      Seed = 1122766223
      Swapseed = 1445066204
      Model settings:

         Data not partitioned --
            Datatype  = DNA
            Nucmodel  = 4by4
            Nst       = Mixed
                        Substitution rates, expressed as proportions
                        of the rate sum, have a Dirichlet prior
                        (1.00,1.00,1.00,1.00,1.00,1.00)
            Covarion  = No
            # States  = 4
                        State frequencies have a Dirichlet prior
                        (1.00,1.00,1.00,1.00)
            Rates     = Gamma
                        The distribution is approximated using 4 categories.
                        Likelihood summarized over all rate categories in each generation.
                        Shape parameter is exponentially
                        distributed with parameter (1.00).

      Active parameters: 

         Parameters
         ---------------------
         Revmat              1
         Statefreq           2
         Shape               3
         Ratemultiplier      4
         Topology            5
         Brlens              6
         ---------------------

         1 --  Parameter  = Revmat
               Type       = Rates of reversible rate matrix
               Prior      = All GTR submodels have equal probability
                            All revmat rates have a Symmetric Dirichlet(1.00) prior

         2 --  Parameter  = Pi
               Type       = Stationary state frequencies
               Prior      = Dirichlet

         3 --  Parameter  = Alpha
               Type       = Shape of scaled gamma distribution of site rates
               Prior      = Exponential(1.00)

         4 --  Parameter  = Ratemultiplier
               Type       = Partition-specific rate multiplier
               Prior      = Fixed(1.0)

         5 --  Parameter  = Tau
               Type       = Topology
               Prior      = All topologies equally probable a priori
               Subparam.  = V

         6 --  Parameter  = V
               Type       = Branch lengths
               Prior      = Unconstrained:GammaDir(1.0,0.1000,1.0,1.0)


      Number of chains per MPI processor = 4

      The MCMC sampler will use the following moves:
         With prob.  Chain will use move
            1.82 %   Dirichlet(Revmat)
            1.82 %   Splitmerge1(Revmat)
            1.82 %   Splitmerge2(Revmat)
            0.91 %   Dirichlet(Pi)
            0.91 %   Slider(Pi)
            1.82 %   Multiplier(Alpha)
            9.09 %   ExtSPR(Tau,V)
            9.09 %   ExtTBR(Tau,V)
            9.09 %   NNI(Tau,V)
            9.09 %   ParsSPR(Tau,V)
           36.36 %   Multiplier(V)
           12.73 %   Nodeslider(V)
            5.45 %   TLMultiplier(V)

      Division 1 has 226 unique site patterns
      Initializing conditional likelihoods
      Using standard SSE likelihood calculator for division 1 (single-precision)

      Initial log likelihoods and log prior probs for run 1:
         Chain 1 -- -8161622.682618 -- 57.230566
         Chain 2 -- -8161368.098345 -- 57.230566
         Chain 3 -- -8161426.956938 -- 57.230566
         Chain 4 -- -8161437.639014 -- 57.230566

      There are 12 more chains on other processor(s)


      Using a relative burnin of 20.0 % for diagnostics

      Chain results (10000000 generations requested):

         0 -- [-8161622.683] (-8161368.098) (-8161426.957) (-8161437.639) [...12 remote chains...] 
      1000 -- [-5457799.690] (-5462146.098) (-5476464.901) (-5458939.939) [...12 remote chains...] -- 36:06:27
      2000 -- (-5457418.039) (-5457961.285) [-5456662.991] (-5457653.220) [...12 remote chains...] -- 33:19:36
      3000 -- (-5457400.178) (-5456039.659) [-5455909.471] (-5457153.942) [...12 remote chains...] -- 32:23:51
      4000 -- (-5457402.049) (-5456026.784) [-5455912.219] (-5456412.343) [...12 remote chains...] -- 33:19:12
      5000 -- (-5456400.944) [-5455864.416] (-5455915.810) (-5456178.886) [...12 remote chains...] -- 33:19:00

      Average standard deviation of split frequencies: 0.081351

      6000 -- (-5455972.096) [-5455859.031] (-5455915.581) (-5455987.337) [...12 remote chains...] -- 33:18:48
      7000 -- [-5455866.242] (-5455861.288) (-5455915.266) (-5455993.144) [...12 remote chains...] -- 32:54:48
      8000 -- (-5455876.426) [-5455837.776] (-5455909.580) (-5456002.648) [...12 remote chains...] -- 33:18:24
      9000 -- (-5455870.831) [-5455816.331] (-5455857.137) (-5456004.915) [...12 remote chains...] -- 32:41:11
      10000 -- (-5455867.621) [-5455817.987] (-5455855.259) (-5455990.612) [...12 remote chains...] -- 33:01:21

      Average standard deviation of split frequencies: 0.051718

      11000 -- (-5455881.495) (-5455817.905) [-5455810.532] (-5455998.195) [...12 remote chains...] -- 32:47:31
      12000 -- (-5455876.394) (-5455821.292) [-5455797.455] (-5456002.679) [...12 remote chains...] -- 32:49:51
      13000 -- (-5455867.549) (-5455826.509) [-5455762.568] (-5455999.977) [...12 remote chains...] -- 32:51:47
      14000 -- (-5455876.159) (-5455822.550) [-5455765.877] (-5456005.372) [...12 remote chains...] -- 32:53:25
      15000 -- (-5455858.149) (-5455819.271) [-5455768.023] (-5455994.784) [...12 remote chains...] -- 32:43:43

      Average standard deviation of split frequencies: 0.044504

      16000 -- (-5455864.888) (-5455805.424) [-5455759.595] (-5455830.227) [...12 remote chains...] -- 32:45:36
      17000 -- (-5455874.709) (-5455812.494) [-5455769.872] (-5455815.036) [...12 remote chains...] -- 32:27:39
      18000 -- (-5455878.987) (-5455820.145) [-5455766.588] (-5455811.091) [...12 remote chains...] -- 32:39:25
      19000 -- (-5455865.901) (-5455803.777) [-5455770.962] (-5455821.760) [...12 remote chains...] -- 32:32:25
      20000 -- (-5455878.509) (-5455796.415) [-5455760.509] (-5455816.124) [...12 remote chains...] -- 32:26:06

      Average standard deviation of split frequencies: 0.043158

      21000 -- (-5455826.736) (-5455784.249) [-5455767.709] (-5455815.093) [...12 remote chains...] -- 32:28:16
      22000 -- (-5455815.644) (-5455784.462) [-5455753.799] (-5455824.338) [...12 remote chains...] -- 32:30:14
      23000 -- (-5455826.710) (-5455793.407) [-5455747.644] (-5455766.562) [...12 remote chains...] -- 32:32:01
      24000 -- (-5455832.089) (-5455781.953) [-5455746.734] (-5455755.857) [...12 remote chains...] -- 32:33:38
      25000 -- (-5455830.720) (-5455774.295) (-5455761.467) [-5455758.788] [...12 remote chains...] -- 32:35:06

      Average standard deviation of split frequencies: 0.032673

      26000 -- (-5455824.161) [-5455748.924] (-5455762.114) (-5455765.896) [...12 remote chains...] -- 32:30:02
      27000 -- (-5455827.376) [-5455737.675] (-5455753.144) (-5455760.873) [...12 remote chains...] -- 32:37:39
      28000 -- (-5455829.557) [-5455733.389] (-5455746.014) (-5455785.674) [...12 remote chains...] -- 32:44:43
      29000 -- (-5455829.265) [-5455730.331] (-5455746.046) (-5455748.050) [...12 remote chains...] -- 32:39:49
      30000 -- (-5455828.741) [-5455731.113] (-5455758.401) (-5455755.788) [...12 remote chains...] -- 32:40:46

      Average standard deviation of split frequencies: 0.029939

      31000 -- (-5455828.149) [-5455730.499] (-5455751.574) (-5455753.246) [...12 remote chains...] -- 32:47:00
      32000 -- (-5455817.221) (-5455751.173) [-5455734.450] (-5455751.998) [...12 remote chains...] -- 32:47:38
      33000 -- (-5455822.415) [-5455730.354] (-5455752.088) (-5455758.944) [...12 remote chains...] -- 32:48:13
      34000 -- (-5455816.031) [-5455732.932] (-5455764.232) (-5455744.162) [...12 remote chains...] -- 32:43:53
      35000 -- (-5455828.235) [-5455741.741] (-5455760.757) (-5455751.293) [...12 remote chains...] -- 32:44:31

      Average standard deviation of split frequencies: 0.026931

      36000 -- (-5455819.984) (-5455744.738) [-5455737.909] (-5455755.920) [...12 remote chains...] -- 32:45:07
      37000 -- (-5455743.420) (-5455738.365) [-5455745.899] (-5455767.182) [...12 remote chains...] -- 32:45:40
      38000 -- (-5455737.944) [-5455744.515] (-5455771.685) (-5455758.500) [...12 remote chains...] -- 32:41:48
      39000 -- (-5455732.137) [-5455739.281] (-5455753.124) (-5455766.664) [...12 remote chains...] -- 32:46:39
      40000 -- (-5455749.531) [-5455724.839] (-5455758.812) (-5455776.747) [...12 remote chains...] -- 32:47:06

      Average standard deviation of split frequencies: 0.022100

      41000 -- (-5455741.225) [-5455729.040] (-5455738.810) (-5455759.380) [...12 remote chains...] -- 32:47:30
      42000 -- (-5455742.008) [-5455727.025] (-5455745.864) (-5455758.121) [...12 remote chains...] -- 32:43:56
      43000 -- (-5455737.565) [-5455736.176] (-5455754.852) (-5455756.481) [...12 remote chains...] -- 32:52:06
      44000 -- (-5455737.442) [-5455729.907] (-5455746.486) (-5455758.089) [...12 remote chains...] -- 32:52:20
      45000 -- (-5455740.139) [-5455725.774] (-5455745.538) (-5455749.566) [...12 remote chains...] -- 32:52:33

      Average standard deviation of split frequencies: 0.023616

      46000 -- (-5455740.196) [-5455730.475] (-5455738.394) (-5455760.621) [...12 remote chains...] -- 32:49:09
      47000 -- (-5455751.228) (-5455728.926) (-5455743.044) [-5455750.663] [...12 remote chains...] -- 32:49:25
      48000 -- (-5455739.805) [-5455731.768] (-5455759.355) (-5455757.732) [...12 remote chains...] -- 32:46:12
      49000 -- (-5455734.125) [-5455742.067] (-5455757.287) (-5455752.287) [...12 remote chains...] -- 32:46:30
      50000 -- (-5455756.551) (-5455736.877) [-5455743.529] (-5455752.106) [...12 remote chains...] -- 32:46:47

      Average standard deviation of split frequencies: 0.023388

      51000 -- [-5455737.631] (-5455739.628) (-5455751.683) (-5455753.396) [...12 remote chains...] -- 32:47:02
      52000 -- (-5455735.626) [-5455744.102] (-5455743.456) (-5455749.076) [...12 remote chains...] -- 32:47:16
      53000 -- (-5455735.871) (-5455733.716) [-5455734.065] (-5455745.377) [...12 remote chains...] -- 32:44:22
      54000 -- (-5455743.003) (-5455735.204) (-5455737.132) [-5455740.506] [...12 remote chains...] -- 32:44:38
      55000 -- (-5455735.873) [-5455730.760] (-5455734.643) (-5455753.225) [...12 remote chains...] -- 32:44:53

      Average standard deviation of split frequencies: 0.021398

      56000 -- (-5455741.017) [-5455724.549] (-5455739.803) (-5455742.649) [...12 remote chains...] -- 32:45:07
      57000 -- (-5455736.945) [-5455732.672] (-5455733.992) (-5455755.755) [...12 remote chains...] -- 32:45:20
      58000 -- [-5455730.779] (-5455742.874) (-5455721.566) (-5455768.257) [...12 remote chains...] -- 32:45:32
      59000 -- (-5455742.033) [-5455739.151] (-5455742.077) (-5455758.834) [...12 remote chains...] -- 32:42:55
      60000 -- [-5455735.699] (-5455749.302) (-5455729.560) (-5455749.905) [...12 remote chains...] -- 32:43:09

      Average standard deviation of split frequencies: 0.019634

      61000 -- (-5455749.073) (-5455746.571) [-5455728.533] (-5455752.774) [...12 remote chains...] -- 32:43:21
      62000 -- [-5455738.095] (-5455744.322) (-5455730.183) (-5455757.582) [...12 remote chains...] -- 32:43:33
      63000 -- (-5455737.726) [-5455732.565] (-5455746.742) (-5455761.788) [...12 remote chains...] -- 32:43:44
      64000 -- (-5455740.590) [-5455735.367] (-5455754.005) (-5455752.424) [...12 remote chains...] -- 32:43:54
      65000 -- (-5455729.603) (-5455737.092) [-5455734.501] (-5455747.709) [...12 remote chains...] -- 32:41:31

      Average standard deviation of split frequencies: 0.018239

      66000 -- (-5455738.359) [-5455740.043] (-5455737.713) (-5455755.376) [...12 remote chains...] -- 32:44:13
      67000 -- [-5455738.478] (-5455733.514) (-5455744.009) (-5455761.744) [...12 remote chains...] -- 32:41:53
      68000 -- (-5455738.445) (-5455747.642) [-5455737.162] (-5455745.441) [...12 remote chains...] -- 32:42:03
      69000 -- (-5455728.263) (-5455740.985) [-5455734.742] (-5455754.056) [...12 remote chains...] -- 32:42:12
      70000 -- [-5455732.172] (-5455733.492) (-5455738.031) (-5455756.791) [...12 remote chains...] -- 32:42:21

      Average standard deviation of split frequencies: 0.018080

      71000 -- [-5455730.729] (-5455740.562) (-5455740.681) (-5455752.446) [...12 remote chains...] -- 32:44:49
      72000 -- [-5455735.760] (-5455738.955) (-5455745.476) (-5455758.205) [...12 remote chains...] -- 32:44:55
      73000 -- (-5455728.134) [-5455736.403] (-5455745.993) (-5455762.854) [...12 remote chains...] -- 32:42:44
      74000 -- [-5455733.596] (-5455732.408) (-5455742.967) (-5455762.205) [...12 remote chains...] -- 32:42:50
      75000 -- [-5455724.905] (-5455738.174) (-5455744.721) (-5455739.607) [...12 remote chains...] -- 32:42:56

      Average standard deviation of split frequencies: 0.017775

      76000 -- (-5455733.349) [-5455736.184] (-5455737.224) (-5455756.446) [...12 remote chains...] -- 32:45:12
      77000 -- (-5455742.556) (-5455736.679) [-5455727.911] (-5455764.045) [...12 remote chains...] -- 32:43:07
      78000 -- [-5455723.966] (-5455736.983) (-5455731.639) (-5455763.399) [...12 remote chains...] -- 32:43:11
      79000 -- [-5455735.177] (-5455734.771) (-5455741.378) (-5455749.882) [...12 remote chains...] -- 32:43:16
      80000 -- (-5455729.193) (-5455739.790) [-5455728.192] (-5455756.342) [...12 remote chains...] -- 32:43:20

      Average standard deviation of split frequencies: 0.018330

      81000 -- [-5455740.023] (-5455748.558) (-5455738.227) (-5455751.324) [...12 remote chains...] -- 32:41:20
      82000 -- (-5455749.513) (-5455738.977) [-5455728.667] (-5455747.237) [...12 remote chains...] -- 32:45:27
      83000 -- (-5455738.036) [-5455735.538] (-5455745.422) (-5455742.399) [...12 remote chains...] -- 32:45:28
      84000 -- (-5455728.284) (-5455726.879) [-5455729.562] (-5455767.564) [...12 remote chains...] -- 32:45:29
      85000 -- (-5455738.308) (-5455731.408) [-5455737.106] (-5455748.646) [...12 remote chains...] -- 32:43:33

      Average standard deviation of split frequencies: 0.019383

      86000 -- [-5455735.178] (-5455744.688) (-5455740.289) (-5455754.135) [...12 remote chains...] -- 32:43:35
      87000 -- (-5455725.250) [-5455735.443] (-5455737.615) (-5455746.983) [...12 remote chains...] -- 32:41:42
      88000 -- (-5455747.877) (-5455731.872) [-5455741.056] (-5455738.875) [...12 remote chains...] -- 32:41:45
      89000 -- [-5455732.818] (-5455742.729) (-5455739.024) (-5455753.394) [...12 remote chains...] -- 32:39:55
      90000 -- [-5455729.576] (-5455733.723) (-5455739.691) (-5455758.261) [...12 remote chains...] -- 32:39:58

      Average standard deviation of split frequencies: 0.018650

      91000 -- (-5455738.885) (-5455741.664) [-5455735.938] (-5455750.246) [...12 remote chains...] -- 32:38:12
      92000 -- [-5455737.754] (-5455730.347) (-5455747.013) (-5455752.564) [...12 remote chains...] -- 32:38:15
      93000 -- [-5455737.330] (-5455731.777) (-5455743.069) (-5455734.484) [...12 remote chains...] -- 32:38:19
      94000 -- (-5455736.655) (-5455736.045) [-5455737.329] (-5455734.383) [...12 remote chains...] -- 32:38:22
      95000 -- (-5455734.509) (-5455738.431) [-5455728.604] (-5455744.126) [...12 remote chains...] -- 32:38:24

      Average standard deviation of split frequencies: 0.018141

      96000 -- [-5455727.776] (-5455746.431) (-5455732.982) (-5455738.078) [...12 remote chains...] -- 32:38:26
      97000 -- [-5455728.263] (-5455748.410) (-5455738.170) (-5455742.699) [...12 remote chains...] -- 32:38:28
      98000 -- (-5455735.338) [-5455729.733] (-5455730.985) (-5455737.547) [...12 remote chains...] -- 32:38:30
      99000 -- [-5455730.966] (-5455730.792) (-5455735.697) (-5455753.062) [...12 remote chains...] -- 32:38:31
      100000 -- [-5455729.421] (-5455723.701) (-5455734.624) (-5455751.043) [...12 remote chains...] -- 32:38:33

      Average standard deviation of split frequencies: 0.017709

      101000 -- [-5455736.143] (-5455735.599) (-5455725.846) (-5455749.188) [...12 remote chains...] -- 32:40:11
      102000 -- (-5455733.747) [-5455739.992] (-5455750.282) (-5455744.032) [...12 remote chains...] -- 32:40:11
      103000 -- [-5455733.512] (-5455749.214) (-5455735.868) (-5455743.208) [...12 remote chains...] -- 32:40:10
      104000 -- [-5455738.278] (-5455747.414) (-5455733.387) (-5455748.199) [...12 remote chains...] -- 32:40:10
      105000 -- (-5455741.740) (-5455755.942) [-5455732.999] (-5455749.135) [...12 remote chains...] -- 32:40:09

      Average standard deviation of split frequencies: 0.014875

      106000 -- [-5455727.747] (-5455737.345) (-5455740.558) (-5455740.871) [...12 remote chains...] -- 32:40:07
      107000 -- [-5455730.587] (-5455730.695) (-5455738.527) (-5455738.235) [...12 remote chains...] -- 32:40:06
      108000 -- (-5455738.384) (-5455732.497) (-5455734.160) [-5455740.135] [...12 remote chains...] -- 32:38:33
      109000 -- (-5455744.695) [-5455737.223] (-5455733.309) (-5455739.760) [...12 remote chains...] -- 32:38:32
      110000 -- (-5455739.392) [-5455736.822] (-5455742.204) (-5455744.150) [...12 remote chains...] -- 32:38:31

      Average standard deviation of split frequencies: 0.014833

      111000 -- (-5455729.596) (-5455746.704) [-5455730.646] (-5455740.759) [...12 remote chains...] -- 32:37:00
      112000 -- (-5455729.964) (-5455733.114) [-5455722.075] (-5455739.519) [...12 remote chains...] -- 32:38:28
      113000 -- (-5455732.232) (-5455747.299) (-5455733.693) [-5455729.106] [...12 remote chains...] -- 32:36:59
      114000 -- (-5455740.407) (-5455748.126) [-5455735.166] (-5455735.256) [...12 remote chains...] -- 32:38:24
      115000 -- (-5455734.245) (-5455748.932) [-5455734.354] (-5455737.772) [...12 remote chains...] -- 32:36:56

      Average standard deviation of split frequencies: 0.014534

      116000 -- [-5455726.207] (-5455743.675) (-5455730.827) (-5455738.823) [...12 remote chains...] -- 32:35:29
      117000 -- (-5455744.309) (-5455741.661) [-5455734.879] (-5455743.096) [...12 remote chains...] -- 32:35:28
      118000 -- [-5455742.178] (-5455742.914) (-5455730.018) (-5455743.952) [...12 remote chains...] -- 32:35:27
      119000 -- (-5455736.331) (-5455737.513) [-5455731.257] (-5455741.633) [...12 remote chains...] -- 32:35:26
      120000 -- [-5455740.496] (-5455732.091) (-5455740.022) (-5455742.372) [...12 remote chains...] -- 32:34:02

      Average standard deviation of split frequencies: 0.014674

      121000 -- (-5455733.474) (-5455749.756) [-5455738.515] (-5455729.428) [...12 remote chains...] -- 32:35:23
      122000 -- (-5455753.789) (-5455728.630) [-5455733.102] (-5455738.050) [...12 remote chains...] -- 32:34:00
      123000 -- [-5455728.785] (-5455749.485) (-5455739.421) (-5455738.370) [...12 remote chains...] -- 32:33:59
      124000 -- (-5455735.064) (-5455751.041) [-5455731.229] (-5455752.814) [...12 remote chains...] -- 32:33:57
      125000 -- [-5455732.141] (-5455744.259) (-5455734.736) (-5455749.032) [...12 remote chains...] -- 32:32:37

      Average standard deviation of split frequencies: 0.014561

      126000 -- (-5455735.447) (-5455741.337) [-5455731.592] (-5455737.371) [...12 remote chains...] -- 32:31:17
      127000 -- (-5455739.124) (-5455741.386) [-5455741.248] (-5455748.313) [...12 remote chains...] -- 32:32:34
      128000 -- (-5455729.595) (-5455749.111) [-5455726.148] (-5455737.799) [...12 remote chains...] -- 32:33:50
      129000 -- (-5455739.194) [-5455735.469] (-5455733.091) (-5455741.140) [...12 remote chains...] -- 32:33:47
      130000 -- [-5455728.507] (-5455730.661) (-5455738.848) (-5455737.234) [...12 remote chains...] -- 32:32:29

      Average standard deviation of split frequencies: 0.013877

      131000 -- (-5455737.402) (-5455728.327) [-5455730.237] (-5455733.712) [...12 remote chains...] -- 32:31:11
      132000 -- (-5455744.420) [-5455725.434] (-5455738.111) (-5455742.165) [...12 remote chains...] -- 32:32:25
      133000 -- (-5455740.786) (-5455753.064) [-5455726.201] (-5455751.382) [...12 remote chains...] -- 32:32:22
      134000 -- [-5455735.637] (-5455758.210) (-5455731.763) (-5455730.843) [...12 remote chains...] -- 32:31:06
      135000 -- [-5455725.835] (-5455749.231) (-5455737.867) (-5455731.542) [...12 remote chains...] -- 32:29:51

      Average standard deviation of split frequencies: 0.012889

      136000 -- [-5455729.667] (-5455740.864) (-5455747.826) (-5455741.052) [...12 remote chains...] -- 32:29:49
      137000 -- (-5455742.721) [-5455737.894] (-5455742.601) (-5455744.853) [...12 remote chains...] -- 32:29:48
      138000 -- [-5455735.550] (-5455738.947) (-5455739.205) (-5455744.848) [...12 remote chains...] -- 32:29:46
      139000 -- [-5455736.340] (-5455728.610) (-5455739.224) (-5455747.749) [...12 remote chains...] -- 32:29:44
      140000 -- [-5455734.749] (-5455732.648) (-5455730.423) (-5455761.124) [...12 remote chains...] -- 32:28:31

      Average standard deviation of split frequencies: 0.012498

      141000 -- (-5455744.038) [-5455736.072] (-5455732.930) (-5455739.863) [...12 remote chains...] -- 32:27:19
      142000 -- (-5455749.524) (-5455727.725) (-5455737.208) [-5455737.068] [...12 remote chains...] -- 32:28:27
      143000 -- (-5455734.297) [-5455734.407] (-5455733.036) (-5455746.641) [...12 remote chains...] -- 32:28:25
      144000 -- [-5455735.304] (-5455732.515) (-5455725.966) (-5455745.726) [...12 remote chains...] -- 32:27:14
      145000 -- (-5455749.801) [-5455723.647] (-5455735.147) (-5455733.085) [...12 remote chains...] -- 32:27:12

      Average standard deviation of split frequencies: 0.012607

      146000 -- (-5455741.606) (-5455742.962) [-5455742.980] (-5455750.982) [...12 remote chains...] -- 32:27:10
      147000 -- (-5455743.429) [-5455729.139] (-5455734.439) (-5455746.059) [...12 remote chains...] -- 32:26:01
      148000 -- (-5455732.559) (-5455731.603) [-5455729.092] (-5455752.488) [...12 remote chains...] -- 32:27:06
      149000 -- (-5455742.891) (-5455739.270) [-5455726.768] (-5455743.800) [...12 remote chains...] -- 32:25:57
      150000 -- [-5455738.678] (-5455744.812) (-5455747.436) (-5455738.928) [...12 remote chains...] -- 32:25:55

      Average standard deviation of split frequencies: 0.012268

      151000 -- (-5455743.422) (-5455734.652) [-5455726.998] (-5455755.392) [...12 remote chains...] -- 32:25:53
      152000 -- (-5455736.038) (-5455728.319) (-5455736.429) [-5455730.697] [...12 remote chains...] -- 32:25:50
      153000 -- (-5455739.005) (-5455734.533) (-5455743.684) [-5455736.982] [...12 remote chains...] -- 32:26:52
      154000 -- [-5455723.407] (-5455750.451) (-5455743.185) (-5455746.500) [...12 remote chains...] -- 32:24:41
      155000 -- [-5455730.837] (-5455737.410) (-5455749.179) (-5455733.095) [...12 remote chains...] -- 32:25:42

      Average standard deviation of split frequencies: 0.011634

      156000 -- [-5455732.764] (-5455737.589) (-5455739.131) (-5455739.612) [...12 remote chains...] -- 32:25:39
      157000 -- (-5455738.247) [-5455727.334] (-5455733.712) (-5455735.921) [...12 remote chains...] -- 32:26:39
      158000 -- (-5455744.526) [-5455727.624] (-5455732.996) (-5455733.341) [...12 remote chains...] -- 32:25:33
      159000 -- (-5455747.955) (-5455732.842) (-5455742.196) [-5455730.802] [...12 remote chains...] -- 32:24:28
      160000 -- [-5455742.167] (-5455727.664) (-5455740.602) (-5455755.362) [...12 remote chains...] -- 32:25:27

      Average standard deviation of split frequencies: 0.011231

      161000 -- [-5455727.742] (-5455729.434) (-5455749.884) (-5455739.928) [...12 remote chains...] -- 32:25:23
      162000 -- [-5455730.446] (-5455723.994) (-5455738.655) (-5455734.176) [...12 remote chains...] -- 32:23:18
      163000 -- (-5455737.980) [-5455728.395] (-5455729.110) (-5455742.304) [...12 remote chains...] -- 32:23:15
      164000 -- (-5455731.302) (-5455754.018) [-5455734.211] (-5455744.908) [...12 remote chains...] -- 32:23:12
      165000 -- (-5455738.948) [-5455731.325] (-5455723.835) (-5455741.241) [...12 remote chains...] -- 32:23:09

      Average standard deviation of split frequencies: 0.011799

      166000 -- (-5455733.962) [-5455740.891] (-5455739.656) (-5455739.564) [...12 remote chains...] -- 32:23:06
      167000 -- (-5455735.731) (-5455737.366) (-5455744.313) [-5455725.398] [...12 remote chains...] -- 32:22:03
      168000 -- (-5455746.088) (-5455734.141) (-5455743.346) [-5455734.886] [...12 remote chains...] -- 32:22:59
      169000 -- (-5455738.921) (-5455723.166) (-5455730.396) [-5455732.118] [...12 remote chains...] -- 32:22:55
      170000 -- (-5455747.429) [-5455725.129] (-5455735.442) (-5455749.180) [...12 remote chains...] -- 32:22:52

      Average standard deviation of split frequencies: 0.010880

      171000 -- (-5455746.928) (-5455742.451) (-5455737.611) [-5455726.707] [...12 remote chains...] -- 32:22:48
      172000 -- [-5455725.594] (-5455745.007) (-5455741.284) (-5455726.295) [...12 remote chains...] -- 32:21:47
      173000 -- [-5455722.000] (-5455748.741) (-5455737.963) (-5455723.010) [...12 remote chains...] -- 32:22:40
      174000 -- [-5455743.044] (-5455735.304) (-5455745.769) (-5455732.133) [...12 remote chains...] -- 32:21:40
      175000 -- [-5455729.593] (-5455735.195) (-5455749.900) (-5455737.760) [...12 remote chains...] -- 32:23:28

      Average standard deviation of split frequencies: 0.010747

      176000 -- (-5455731.380) [-5455728.168] (-5455740.216) (-5455733.396) [...12 remote chains...] -- 32:22:28
      177000 -- (-5455736.764) (-5455732.748) [-5455738.544] (-5455744.283) [...12 remote chains...] -- 32:22:24
      178000 -- (-5455733.464) (-5455741.910) (-5455745.073) [-5455732.404] [...12 remote chains...] -- 32:21:24
      179000 -- (-5455730.980) (-5455726.340) (-5455737.922) [-5455734.701] [...12 remote chains...] -- 32:20:25
      180000 -- (-5455742.935) [-5455740.757] (-5455731.132) (-5455747.098) [...12 remote chains...] -- 32:20:21

      Average standard deviation of split frequencies: 0.011752

      181000 -- (-5455742.797) [-5455736.538] (-5455737.029) (-5455738.541) [...12 remote chains...] -- 32:19:23
      182000 -- (-5455731.209) [-5455739.501] (-5455735.378) (-5455742.104) [...12 remote chains...] -- 32:19:19
      183000 -- (-5455760.365) (-5455736.899) [-5455736.671] (-5455729.733) [...12 remote chains...] -- 32:18:21
      184000 -- (-5455745.156) (-5455735.063) (-5455737.849) [-5455733.676] [...12 remote chains...] -- 32:18:18
      185000 -- (-5455755.060) (-5455730.891) [-5455733.146] (-5455747.481) [...12 remote chains...] -- 32:19:07

      Average standard deviation of split frequencies: 0.012252

      186000 -- (-5455728.226) (-5455746.451) [-5455726.647] (-5455731.877) [...12 remote chains...] -- 32:18:10
      187000 -- (-5455733.050) (-5455743.472) [-5455732.787] (-5455738.596) [...12 remote chains...] -- 32:18:59
      188000 -- (-5455730.866) (-5455737.105) [-5455728.353] (-5455738.257) [...12 remote chains...] -- 32:18:54
      189000 -- (-5455738.332) [-5455725.534] (-5455732.008) (-5455745.399) [...12 remote chains...] -- 32:17:58
      190000 -- (-5455746.057) [-5455731.240] (-5455737.117) (-5455727.455) [...12 remote chains...] -- 32:17:02

      Average standard deviation of split frequencies: 0.012466

      191000 -- [-5455731.458] (-5455743.168) (-5455740.883) (-5455734.580) [...12 remote chains...] -- 32:16:58
      192000 -- (-5455750.271) (-5455742.958) (-5455741.134) [-5455743.638] [...12 remote chains...] -- 32:16:54
      193000 -- (-5455734.482) [-5455732.003] (-5455725.333) (-5455735.454) [...12 remote chains...] -- 32:16:50
      194000 -- [-5455722.269] (-5455725.207) (-5455739.194) (-5455745.178) [...12 remote chains...] -- 32:16:46
      195000 -- (-5455751.347) (-5455734.975) [-5455726.046] (-5455725.911) [...12 remote chains...] -- 32:15:51

      Average standard deviation of split frequencies: 0.012013

      196000 -- (-5455754.992) (-5455728.750) (-5455746.895) [-5455730.771] [...12 remote chains...] -- 32:15:47
      197000 -- (-5455733.508) [-5455725.084] (-5455739.135) (-5455747.704) [...12 remote chains...] -- 32:15:43
      198000 -- (-5455729.663) (-5455740.378) [-5455733.553] (-5455741.040) [...12 remote chains...] -- 32:15:38
      199000 -- (-5455738.381) (-5455734.955) (-5455741.416) [-5455736.273] [...12 remote chains...] -- 32:15:34
      200000 -- (-5455730.050) [-5455738.593] (-5455752.833) (-5455742.775) [...12 remote chains...] -- 32:14:41

      Average standard deviation of split frequencies: 0.012365

      201000 -- [-5455735.475] (-5455739.320) (-5455739.456) (-5455733.935) [...12 remote chains...] -- 32:15:25
      202000 -- [-5455735.863] (-5455735.435) (-5455745.037) (-5455729.305) [...12 remote chains...] -- 32:13:43
      203000 -- (-5455743.302) (-5455763.388) (-5455741.970) [-5455732.058] [...12 remote chains...] -- 32:13:39
      204000 -- [-5455727.241] (-5455740.169) (-5455738.030) (-5455752.356) [...12 remote chains...] -- 32:14:23
      205000 -- [-5455725.957] (-5455736.929) (-5455744.831) (-5455754.702) [...12 remote chains...] -- 32:13:31

      Average standard deviation of split frequencies: 0.013224

      206000 -- [-5455732.111] (-5455737.709) (-5455745.917) (-5455733.121) [...12 remote chains...] -- 32:13:26
      207000 -- (-5455735.941) (-5455735.113) [-5455737.554] (-5455749.845) [...12 remote chains...] -- 32:13:22
      208000 -- (-5455722.467) (-5455740.108) (-5455745.859) [-5455729.626] [...12 remote chains...] -- 32:13:17
      209000 -- (-5455724.596) (-5455748.389) [-5455737.768] (-5455739.162) [...12 remote chains...] -- 32:13:12
      210000 -- (-5455727.171) [-5455740.818] (-5455738.072) (-5455732.369) [...12 remote chains...] -- 32:12:21

      Average standard deviation of split frequencies: 0.012777

      211000 -- (-5455741.804) [-5455724.931] (-5455746.535) (-5455733.282) [...12 remote chains...] -- 32:12:17
      212000 -- [-5455730.898] (-5455731.828) (-5455747.870) (-5455742.170) [...12 remote chains...] -- 32:12:58
      213000 -- [-5455730.423] (-5455739.632) (-5455755.177) (-5455735.648) [...12 remote chains...] -- 32:12:07
      214000 -- [-5455735.511] (-5455739.246) (-5455749.519) (-5455735.178) [...12 remote chains...] -- 32:12:02
      215000 -- (-5455738.093) [-5455732.070] (-5455754.484) (-5455734.751) [...12 remote chains...] -- 32:12:43

      Average standard deviation of split frequencies: 0.012343

      216000 -- (-5455742.512) [-5455728.822] (-5455761.190) (-5455730.950) [...12 remote chains...] -- 32:12:38
      217000 -- (-5455739.467) (-5455731.365) (-5455751.775) [-5455733.345] [...12 remote chains...] -- 32:11:48
      218000 -- (-5455750.286) [-5455727.962] (-5455742.403) (-5455735.864) [...12 remote chains...] -- 32:10:58
      219000 -- (-5455752.016) [-5455728.078] (-5455743.351) (-5455737.751) [...12 remote chains...] -- 32:10:53
      220000 -- (-5455733.204) [-5455728.040] (-5455741.496) (-5455747.434) [...12 remote chains...] -- 32:10:48

      Average standard deviation of split frequencies: 0.012310

      221000 -- (-5455744.174) [-5455725.491] (-5455743.518) (-5455746.626) [...12 remote chains...] -- 32:10:43
      222000 -- (-5455740.048) [-5455730.060] (-5455734.734) (-5455760.481) [...12 remote chains...] -- 32:11:22
      223000 -- (-5455740.191) (-5455735.127) [-5455738.090] (-5455755.821) [...12 remote chains...] -- 32:11:17
      224000 -- (-5455734.778) (-5455738.166) (-5455736.494) [-5455734.662] [...12 remote chains...] -- 32:11:11
      225000 -- [-5455735.096] (-5455725.285) (-5455734.019) (-5455746.221) [...12 remote chains...] -- 32:11:06

      Average standard deviation of split frequencies: 0.011893

      226000 -- (-5455727.888) [-5455729.372] (-5455734.670) (-5455756.963) [...12 remote chains...] -- 32:11:00
      227000 -- (-5455735.787) (-5455733.689) [-5455738.490] (-5455762.337) [...12 remote chains...] -- 32:10:55
      228000 -- (-5455726.288) (-5455749.935) [-5455745.175] (-5455750.019) [...12 remote chains...] -- 32:10:06
      229000 -- (-5455731.094) (-5455735.158) [-5455741.676] (-5455746.848) [...12 remote chains...] -- 32:09:18
      230000 -- (-5455728.905) [-5455724.793] (-5455756.257) (-5455751.767) [...12 remote chains...] -- 32:09:55

      Average standard deviation of split frequencies: 0.011584

      231000 -- [-5455726.112] (-5455745.728) (-5455748.559) (-5455732.365) [...12 remote chains...] -- 32:09:07
      232000 -- [-5455727.946] (-5455742.659) (-5455748.544) (-5455744.425) [...12 remote chains...] -- 32:09:02
      233000 -- (-5455738.007) (-5455730.080) (-5455748.880) [-5455725.716] [...12 remote chains...] -- 32:08:14
      234000 -- (-5455736.031) [-5455726.280] (-5455750.576) (-5455758.426) [...12 remote chains...] -- 32:08:09
      235000 -- (-5455741.952) [-5455731.886] (-5455745.648) (-5455745.727) [...12 remote chains...] -- 32:07:22

      Average standard deviation of split frequencies: 0.011452

      236000 -- (-5455742.163) [-5455735.368] (-5455746.758) (-5455727.048) [...12 remote chains...] -- 32:07:17
      237000 -- (-5455735.371) (-5455730.342) (-5455737.463) [-5455723.783] [...12 remote chains...] -- 32:07:11
      238000 -- (-5455732.959) (-5455733.775) [-5455735.484] (-5455745.072) [...12 remote chains...] -- 32:07:06
      239000 -- [-5455731.294] (-5455741.009) (-5455735.442) (-5455749.387) [...12 remote chains...] -- 32:06:20
      240000 -- [-5455741.826] (-5455743.801) (-5455744.473) (-5455728.707) [...12 remote chains...] -- 32:06:14

      Average standard deviation of split frequencies: 0.011461

      241000 -- (-5455745.789) (-5455730.258) (-5455746.226) [-5455728.241] [...12 remote chains...] -- 32:06:09
      242000 -- (-5455745.102) [-5455727.087] (-5455742.856) (-5455740.811) [...12 remote chains...] -- 32:05:23
      243000 -- (-5455743.400) (-5455746.526) [-5455745.575] (-5455732.114) [...12 remote chains...] -- 32:05:18
      244000 -- (-5455738.915) (-5455737.508) [-5455731.184] (-5455748.240) [...12 remote chains...] -- 32:05:12
      245000 -- (-5455735.135) [-5455733.284] (-5455744.879) (-5455746.111) [...12 remote chains...] -- 32:05:46

      Average standard deviation of split frequencies: 0.010952

      246000 -- [-5455732.951] (-5455726.762) (-5455755.345) (-5455735.377) [...12 remote chains...] -- 32:05:41
      247000 -- [-5455731.082] (-5455740.234) (-5455744.651) (-5455747.561) [...12 remote chains...] -- 32:05:35
      248000 -- (-5455757.748) (-5455733.678) [-5455731.116] (-5455740.197) [...12 remote chains...] -- 32:04:50
      249000 -- (-5455739.400) (-5455736.447) (-5455760.579) [-5455727.727] [...12 remote chains...] -- 32:04:44
      250000 -- [-5455736.635] (-5455738.538) (-5455741.175) (-5455733.694) [...12 remote chains...] -- 32:04:00

      Average standard deviation of split frequencies: 0.010981

      251000 -- (-5455743.879) (-5455740.388) [-5455733.638] (-5455744.274) [...12 remote chains...] -- 32:03:54
      252000 -- (-5455743.866) (-5455727.300) [-5455728.172] (-5455736.427) [...12 remote chains...] -- 32:03:48
      253000 -- (-5455747.360) (-5455739.936) (-5455752.972) [-5455731.266] [...12 remote chains...] -- 32:03:42
      254000 -- (-5455747.405) (-5455734.311) (-5455746.820) [-5455736.619] [...12 remote chains...] -- 32:02:58
      255000 -- [-5455731.933] (-5455747.165) (-5455740.586) (-5455743.086) [...12 remote chains...] -- 32:02:53

      Average standard deviation of split frequencies: 0.011452

      256000 -- (-5455745.572) (-5455734.473) (-5455753.782) [-5455729.571] [...12 remote chains...] -- 32:04:03
      257000 -- (-5455733.125) (-5455732.709) (-5455750.703) [-5455734.887] [...12 remote chains...] -- 32:03:19
      258000 -- [-5455727.990] (-5455733.080) (-5455741.980) (-5455729.523) [...12 remote chains...] -- 32:04:29
      259000 -- (-5455758.056) [-5455744.603] (-5455758.650) (-5455740.768) [...12 remote chains...] -- 32:05:00
      260000 -- (-5455725.983) [-5455726.745] (-5455742.350) (-5455740.956) [...12 remote chains...] -- 32:04:16

      Average standard deviation of split frequencies: 0.011134

      261000 -- (-5455738.233) [-5455727.134] (-5455742.066) (-5455733.740) [...12 remote chains...] -- 32:04:47
      262000 -- [-5455726.720] (-5455733.380) (-5455744.236) (-5455731.971) [...12 remote chains...] -- 32:04:03
      263000 -- (-5455740.526) [-5455729.111] (-5455736.209) (-5455749.954) [...12 remote chains...] -- 32:04:34
      264000 -- (-5455740.141) (-5455740.745) (-5455741.806) [-5455739.968] [...12 remote chains...] -- 32:03:50
      265000 -- (-5455734.849) (-5455736.740) (-5455754.638) [-5455729.678] [...12 remote chains...] -- 32:03:07

      Average standard deviation of split frequencies: 0.011015

      266000 -- [-5455743.247] (-5455734.651) (-5455755.740) (-5455736.643) [...12 remote chains...] -- 32:03:37
      267000 -- [-5455739.549] (-5455732.813) (-5455754.929) (-5455734.412) [...12 remote chains...] -- 32:03:30
      268000 -- (-5455744.548) (-5455743.167) [-5455731.926] (-5455741.135) [...12 remote chains...] -- 32:03:24
      269000 -- (-5455743.446) [-5455738.068] (-5455737.357) (-5455734.274) [...12 remote chains...] -- 32:02:41
      270000 -- (-5455744.887) (-5455756.558) (-5455758.680) [-5455729.277] [...12 remote chains...] -- 32:02:34

      Average standard deviation of split frequencies: 0.011024

      271000 -- (-5455745.204) (-5455740.033) (-5455735.655) [-5455733.836] [...12 remote chains...] -- 32:02:27
      272000 -- (-5455749.332) [-5455730.460] (-5455751.471) (-5455733.878) [...12 remote chains...] -- 32:02:21
      273000 -- (-5455742.113) (-5455732.976) (-5455743.158) [-5455736.699] [...12 remote chains...] -- 32:01:38
      274000 -- (-5455725.096) [-5455728.557] (-5455756.227) (-5455747.853) [...12 remote chains...] -- 32:01:32
      275000 -- [-5455732.636] (-5455738.897) (-5455745.137) (-5455748.347) [...12 remote chains...] -- 32:00:50

      Average standard deviation of split frequencies: 0.011174

      276000 -- [-5455730.043] (-5455726.703) (-5455740.797) (-5455729.587) [...12 remote chains...] -- 32:00:43
      277000 -- (-5455743.855) [-5455729.755] (-5455734.169) (-5455738.681) [...12 remote chains...] -- 32:00:36
      278000 -- (-5455745.460) [-5455734.650] (-5455736.870) (-5455745.653) [...12 remote chains...] -- 32:00:30
      279000 -- (-5455757.612) [-5455734.812] (-5455741.867) (-5455736.062) [...12 remote chains...] -- 32:00:23
      280000 -- [-5455739.071] (-5455741.188) (-5455743.410) (-5455741.713) [...12 remote chains...] -- 31:59:42

      Average standard deviation of split frequencies: 0.010300

      281000 -- (-5455724.619) [-5455738.434] (-5455742.792) (-5455750.008) [...12 remote chains...] -- 32:00:09
      282000 -- (-5455740.686) [-5455738.877] (-5455740.082) (-5455733.436) [...12 remote chains...] -- 32:00:03
      283000 -- (-5455739.695) (-5455741.005) [-5455736.803] (-5455738.265) [...12 remote chains...] -- 31:59:56
      284000 -- (-5455729.964) (-5455750.840) (-5455748.348) [-5455736.348] [...12 remote chains...] -- 31:59:49
      285000 -- [-5455727.784] (-5455745.314) (-5455741.565) (-5455732.523) [...12 remote chains...] -- 31:59:08

      Average standard deviation of split frequencies: 0.010028

      286000 -- [-5455730.524] (-5455746.559) (-5455748.635) (-5455748.989) [...12 remote chains...] -- 31:59:35
      287000 -- (-5455731.123) [-5455730.220] (-5455737.623) (-5455748.281) [...12 remote chains...] -- 31:59:28
      288000 -- (-5455746.810) (-5455751.863) (-5455751.847) [-5455741.115] [...12 remote chains...] -- 31:58:47
      289000 -- (-5455722.332) (-5455731.727) [-5455734.743] (-5455741.937) [...12 remote chains...] -- 31:58:40
      290000 -- (-5455726.959) (-5455741.271) (-5455741.916) [-5455745.162] [...12 remote chains...] -- 31:58:00

      Average standard deviation of split frequencies: 0.010351

      291000 -- (-5455735.494) [-5455722.442] (-5455736.807) (-5455736.666) [...12 remote chains...] -- 31:57:53
      292000 -- (-5455748.779) [-5455729.038] (-5455740.827) (-5455738.046) [...12 remote chains...] -- 31:57:46
      293000 -- (-5455743.826) [-5455725.122] (-5455740.657) (-5455735.008) [...12 remote chains...] -- 31:58:12
      294000 -- (-5455726.996) (-5455726.841) (-5455744.750) [-5455737.005] [...12 remote chains...] -- 31:58:05
      295000 -- [-5455734.290] (-5455728.250) (-5455736.219) (-5455734.686) [...12 remote chains...] -- 31:57:58

      Average standard deviation of split frequencies: 0.010300

      296000 -- (-5455741.873) (-5455735.804) [-5455734.766] (-5455735.876) [...12 remote chains...] -- 31:57:18
      297000 -- (-5455748.910) (-5455744.481) (-5455756.726) [-5455734.721] [...12 remote chains...] -- 31:57:11
      298000 -- [-5455730.022] (-5455744.120) (-5455750.400) (-5455726.834) [...12 remote chains...] -- 31:57:04
      299000 -- [-5455740.709] (-5455746.362) (-5455739.275) (-5455733.987) [...12 remote chains...] -- 31:56:56
      300000 -- (-5455739.631) [-5455731.580] (-5455754.786) (-5455739.567) [...12 remote chains...] -- 31:56:17

      Average standard deviation of split frequencies: 0.010214

      301000 -- [-5455731.904] (-5455733.819) (-5455739.581) (-5455741.796) [...12 remote chains...] -- 31:56:42
      302000 -- (-5455731.714) (-5455735.521) (-5455745.495) [-5455732.477] [...12 remote chains...] -- 31:56:03
      303000 -- (-5455736.583) (-5455743.786) [-5455732.693] (-5455738.102) [...12 remote chains...] -- 31:55:55
      304000 -- (-5455744.608) (-5455740.877) [-5455730.870] (-5455727.937) [...12 remote chains...] -- 31:56:20
      305000 -- (-5455741.725) [-5455737.499] (-5455735.512) (-5455737.461) [...12 remote chains...] -- 31:55:41

      Average standard deviation of split frequencies: 0.010276

      306000 -- (-5455735.849) (-5455758.823) (-5455745.532) [-5455739.853] [...12 remote chains...] -- 31:56:05
      307000 -- (-5455745.092) (-5455736.667) [-5455730.571] (-5455734.034) [...12 remote chains...] -- 31:55:58
      308000 -- (-5455732.004) (-5455739.332) [-5455738.071] (-5455733.840) [...12 remote chains...] -- 31:55:50
      309000 -- (-5455726.822) [-5455736.478] (-5455743.611) (-5455727.182) [...12 remote chains...] -- 31:55:43
      310000 -- (-5455737.089) (-5455745.060) (-5455742.562) [-5455733.238] [...12 remote chains...] -- 31:56:07

      Average standard deviation of split frequencies: 0.010038

      311000 -- (-5455739.025) [-5455730.654] (-5455734.844) (-5455735.162) [...12 remote chains...] -- 31:54:57
      312000 -- [-5455727.661] (-5455741.027) (-5455742.418) (-5455734.435) [...12 remote chains...] -- 31:55:20
      313000 -- (-5455740.797) (-5455747.750) (-5455739.157) [-5455723.274] [...12 remote chains...] -- 31:54:42
      314000 -- (-5455735.080) (-5455748.822) (-5455751.667) [-5455731.888] [...12 remote chains...] -- 31:54:34
      315000 -- [-5455737.243] (-5455746.269) (-5455741.566) (-5455739.647) [...12 remote chains...] -- 31:54:27

      Average standard deviation of split frequencies: 0.010321

      316000 -- [-5455729.555] (-5455742.614) (-5455737.147) (-5455736.074) [...12 remote chains...] -- 31:53:48
      317000 -- (-5455743.928) (-5455739.830) (-5455730.197) [-5455726.747] [...12 remote chains...] -- 31:53:41
      318000 -- (-5455728.705) (-5455737.598) (-5455741.708) [-5455731.413] [...12 remote chains...] -- 31:53:03
      319000 -- (-5455725.435) (-5455729.888) [-5455729.097] (-5455746.729) [...12 remote chains...] -- 31:52:55
      320000 -- (-5455746.090) (-5455730.383) [-5455735.271] (-5455734.761) [...12 remote chains...] -- 31:52:18

      Average standard deviation of split frequencies: 0.009908

      321000 -- (-5455739.657) (-5455736.874) [-5455727.781] (-5455728.223) [...12 remote chains...] -- 31:52:10
      322000 -- (-5455738.799) (-5455731.647) (-5455730.095) [-5455723.327] [...12 remote chains...] -- 31:52:03
      323000 -- (-5455736.915) (-5455743.880) (-5455733.001) [-5455729.093] [...12 remote chains...] -- 31:51:25
      324000 -- (-5455754.530) (-5455730.411) [-5455724.438] (-5455730.167) [...12 remote chains...] -- 31:51:48
      325000 -- (-5455745.790) (-5455745.891) [-5455744.516] (-5455740.830) [...12 remote chains...] -- 31:51:11

      Average standard deviation of split frequencies: 0.009562

      326000 -- (-5455740.180) [-5455731.380] (-5455721.776) (-5455743.633) [...12 remote chains...] -- 31:51:03
      327000 -- (-5455735.393) (-5455750.391) [-5455734.344] (-5455743.544) [...12 remote chains...] -- 31:50:56
      328000 -- (-5455742.065) (-5455748.442) [-5455727.865] (-5455740.890) [...12 remote chains...] -- 31:51:18
      329000 -- (-5455741.470) (-5455751.516) (-5455738.341) [-5455733.634] [...12 remote chains...] -- 31:51:10
      330000 -- (-5455742.871) (-5455754.119) (-5455736.919) [-5455729.866] [...12 remote chains...] -- 31:51:02

      Average standard deviation of split frequencies: 0.009416

      331000 -- (-5455729.977) (-5455744.071) [-5455727.678] (-5455735.613) [...12 remote chains...] -- 31:50:25
      332000 -- (-5455741.434) [-5455735.424] (-5455731.939) (-5455738.118) [...12 remote chains...] -- 31:50:18
      333000 -- [-5455734.615] (-5455744.208) (-5455742.576) (-5455741.202) [...12 remote chains...] -- 31:50:39
      334000 -- (-5455733.650) (-5455732.328) (-5455736.312) [-5455729.344] [...12 remote chains...] -- 31:50:31
      335000 -- (-5455741.750) (-5455741.424) [-5455744.640] (-5455738.436) [...12 remote chains...] -- 31:50:24

      Average standard deviation of split frequencies: 0.009749

      336000 -- (-5455755.646) (-5455737.102) (-5455744.780) [-5455728.925] [...12 remote chains...] -- 31:50:16
      337000 -- (-5455745.305) (-5455739.474) (-5455742.306) [-5455730.765] [...12 remote chains...] -- 31:49:39
      338000 -- (-5455736.123) (-5455736.118) [-5455734.367] (-5455735.860) [...12 remote chains...] -- 31:50:00
      339000 -- (-5455740.443) (-5455743.812) [-5455728.936] (-5455747.000) [...12 remote chains...] -- 31:49:24
      340000 -- (-5455749.705) (-5455739.821) [-5455730.335] (-5455740.968) [...12 remote chains...] -- 31:49:16

      Average standard deviation of split frequencies: 0.009873

      341000 -- (-5455743.532) (-5455733.867) [-5455732.618] (-5455738.548) [...12 remote chains...] -- 31:49:08
      342000 -- (-5455741.654) (-5455728.868) (-5455742.598) [-5455730.011] [...12 remote chains...] -- 31:48:32
      343000 -- (-5455747.081) (-5455751.167) [-5455731.914] (-5455731.430) [...12 remote chains...] -- 31:48:24
      344000 -- (-5455741.596) (-5455749.545) [-5455731.272] (-5455731.186) [...12 remote chains...] -- 31:48:16
      345000 -- (-5455749.135) (-5455736.863) (-5455732.117) [-5455732.530] [...12 remote chains...] -- 31:48:08

      Average standard deviation of split frequencies: 0.009843

      346000 -- [-5455728.859] (-5455725.527) (-5455742.517) (-5455731.664) [...12 remote chains...] -- 31:48:00
      347000 -- (-5455744.252) (-5455734.065) [-5455737.713] (-5455730.720) [...12 remote chains...] -- 31:47:25
      348000 -- (-5455736.739) [-5455732.355] (-5455726.188) (-5455742.602) [...12 remote chains...] -- 31:46:49
      349000 -- (-5455745.540) (-5455733.258) [-5455737.449] (-5455738.719) [...12 remote chains...] -- 31:46:14
      350000 -- (-5455735.605) [-5455739.680] (-5455743.664) (-5455741.247) [...12 remote chains...] -- 31:46:33

      Average standard deviation of split frequencies: 0.009910

      351000 -- (-5455759.734) (-5455740.591) [-5455735.054] (-5455733.877) [...12 remote chains...] -- 31:45:31
      352000 -- (-5455751.779) [-5455728.027] (-5455741.101) (-5455743.695) [...12 remote chains...] -- 31:45:23
      353000 -- (-5455739.197) [-5455731.111] (-5455737.660) (-5455736.842) [...12 remote chains...] -- 31:45:15
      354000 -- (-5455744.587) [-5455734.345] (-5455737.411) (-5455742.238) [...12 remote chains...] -- 31:45:35
      355000 -- [-5455736.628] (-5455740.201) (-5455729.168) (-5455727.638) [...12 remote chains...] -- 31:45:00

      Average standard deviation of split frequencies: 0.009529

      356000 -- (-5455732.372) (-5455748.957) (-5455731.695) [-5455734.204] [...12 remote chains...] -- 31:44:52
      357000 -- (-5455732.472) (-5455743.719) [-5455739.671] (-5455743.998) [...12 remote chains...] -- 31:44:17
      358000 -- (-5455732.251) (-5455742.823) [-5455730.789] (-5455731.684) [...12 remote chains...] -- 31:44:36
      359000 -- (-5455752.974) [-5455724.608] (-5455735.180) (-5455735.156) [...12 remote chains...] -- 31:44:28
      360000 -- (-5455736.047) (-5455727.119) (-5455738.327) [-5455730.221] [...12 remote chains...] -- 31:44:20

      Average standard deviation of split frequencies: 0.009674

      361000 -- (-5455740.164) (-5455734.993) [-5455739.311] (-5455737.987) [...12 remote chains...] -- 31:43:46
      362000 -- [-5455747.255] (-5455746.564) (-5455746.909) (-5455752.800) [...12 remote chains...] -- 31:43:11
      363000 -- (-5455730.385) [-5455731.488] (-5455732.457) (-5455736.719) [...12 remote chains...] -- 31:43:03
      364000 -- (-5455770.932) [-5455732.762] (-5455736.535) (-5455740.991) [...12 remote chains...] -- 31:42:29
      365000 -- (-5455752.821) (-5455725.609) (-5455732.383) [-5455731.194] [...12 remote chains...] -- 31:42:48

      Average standard deviation of split frequencies: 0.009430

      366000 -- (-5455737.151) [-5455729.573] (-5455733.034) (-5455743.215) [...12 remote chains...] -- 31:42:40
      367000 -- (-5455745.003) (-5455739.119) [-5455731.207] (-5455744.098) [...12 remote chains...] -- 31:42:06
      368000 -- (-5455727.417) (-5455733.886) [-5455724.777] (-5455737.309) [...12 remote chains...] -- 31:42:50
      369000 -- (-5455728.025) [-5455733.322] (-5455766.159) (-5455731.907) [...12 remote chains...] -- 31:42:16
      370000 -- (-5455742.623) (-5455743.156) [-5455737.089] (-5455739.313) [...12 remote chains...] -- 31:42:08

      Average standard deviation of split frequencies: 0.009262

      371000 -- (-5455730.685) [-5455728.581] (-5455742.083) (-5455740.701) [...12 remote chains...] -- 31:42:00
      372000 -- (-5455743.246) [-5455737.317] (-5455745.343) (-5455735.940) [...12 remote chains...] -- 31:41:26
      373000 -- [-5455740.229] (-5455750.441) (-5455742.047) (-5455742.586) [...12 remote chains...] -- 31:41:18
      374000 -- (-5455749.152) (-5455744.999) [-5455727.695] (-5455752.780) [...12 remote chains...] -- 31:41:10
      375000 -- (-5455741.923) (-5455735.925) [-5455731.695] (-5455738.198) [...12 remote chains...] -- 31:40:36

      Average standard deviation of split frequencies: 0.009399

      376000 -- (-5455736.991) (-5455729.130) (-5455724.503) [-5455720.530] [...12 remote chains...] -- 31:40:54
      377000 -- (-5455748.630) [-5455742.485] (-5455745.694) (-5455725.526) [...12 remote chains...] -- 31:40:21
      378000 -- (-5455739.753) (-5455743.625) [-5455733.268] (-5455734.536) [...12 remote chains...] -- 31:39:47
      379000 -- [-5455734.273] (-5455752.891) (-5455742.361) (-5455728.702) [...12 remote chains...] -- 31:40:30
      380000 -- [-5455747.655] (-5455742.120) (-5455748.432) (-5455736.506) [...12 remote chains...] -- 31:39:31

      Average standard deviation of split frequencies: 0.009269

      381000 -- (-5455743.450) (-5455738.549) (-5455730.794) [-5455727.186] [...12 remote chains...] -- 31:39:48
      382000 -- (-5455737.694) [-5455736.219] (-5455733.635) (-5455729.005) [...12 remote chains...] -- 31:39:40
      383000 -- (-5455746.012) (-5455748.842) (-5455744.113) [-5455737.315] [...12 remote chains...] -- 31:39:07
      384000 -- (-5455735.548) (-5455729.984) [-5455744.275] (-5455736.385) [...12 remote chains...] -- 31:39:24
      385000 -- (-5455748.026) [-5455731.691] (-5455727.674) (-5455725.093) [...12 remote chains...] -- 31:39:16

      Average standard deviation of split frequencies: 0.009219

      386000 -- (-5455762.483) (-5455741.782) (-5455738.448) [-5455731.570] [...12 remote chains...] -- 31:38:43
      387000 -- [-5455737.830] (-5455724.495) (-5455740.784) (-5455735.442) [...12 remote chains...] -- 31:39:00
      388000 -- (-5455737.370) (-5455737.436) [-5455725.124] (-5455745.088) [...12 remote chains...] -- 31:38:27
      389000 -- (-5455731.038) [-5455735.210] (-5455757.744) (-5455754.923) [...12 remote chains...] -- 31:38:18
      390000 -- (-5455727.870) (-5455743.988) [-5455737.129] (-5455739.124) [...12 remote chains...] -- 31:37:46

      Average standard deviation of split frequencies: 0.009443

      391000 -- [-5455733.977] (-5455738.490) (-5455751.597) (-5455735.004) [...12 remote chains...] -- 31:38:02
      392000 -- (-5455748.801) (-5455741.220) (-5455740.008) [-5455732.439] [...12 remote chains...] -- 31:37:54
      393000 -- [-5455730.268] (-5455738.788) (-5455746.659) (-5455723.787) [...12 remote chains...] -- 31:37:21
      394000 -- [-5455734.329] (-5455746.216) (-5455744.424) (-5455737.101) [...12 remote chains...] -- 31:37:13
      395000 -- (-5455736.064) [-5455726.539] (-5455748.307) (-5455739.007) [...12 remote chains...] -- 31:37:05

      Average standard deviation of split frequencies: 0.009562

      396000 -- (-5455728.367) (-5455744.752) (-5455748.203) [-5455726.923] [...12 remote chains...] -- 31:36:57
      397000 -- [-5455737.516] (-5455740.354) (-5455747.860) (-5455724.871) [...12 remote chains...] -- 31:36:48
      398000 -- (-5455745.090) [-5455733.488] (-5455750.322) (-5455735.329) [...12 remote chains...] -- 31:36:16
      399000 -- (-5455733.857) (-5455735.989) (-5455749.063) [-5455735.565] [...12 remote chains...] -- 31:36:32
      400000 -- (-5455729.139) [-5455728.240] (-5455743.405) (-5455738.342) [...12 remote chains...] -- 31:36:24

      Average standard deviation of split frequencies: 0.009636

      401000 -- (-5455740.453) [-5455727.594] (-5455745.624) (-5455727.108) [...12 remote chains...] -- 31:35:51
      402000 -- [-5455741.617] (-5455740.824) (-5455742.784) (-5455731.992) [...12 remote chains...] -- 31:35:43
      403000 -- (-5455740.162) (-5455730.836) [-5455727.485] (-5455737.902) [...12 remote chains...] -- 31:35:58
      404000 -- (-5455747.540) [-5455731.311] (-5455745.633) (-5455744.181) [...12 remote chains...] -- 31:36:14
      405000 -- (-5455735.568) (-5455732.262) (-5455748.257) [-5455725.644] [...12 remote chains...] -- 31:36:05

      Average standard deviation of split frequencies: 0.009622

      406000 -- [-5455735.654] (-5455731.051) (-5455742.652) (-5455750.922) [...12 remote chains...] -- 31:35:33
      407000 -- [-5455723.969] (-5455764.298) (-5455746.485) (-5455728.470) [...12 remote chains...] -- 31:35:25
      408000 -- [-5455735.682] (-5455739.882) (-5455738.279) (-5455747.753) [...12 remote chains...] -- 31:35:16
      409000 -- [-5455729.196] (-5455746.005) (-5455760.580) (-5455748.741) [...12 remote chains...] -- 31:35:08
      410000 -- (-5455740.057) (-5455747.159) [-5455736.734] (-5455728.126) [...12 remote chains...] -- 31:34:59

      Average standard deviation of split frequencies: 0.009403

      411000 -- (-5455734.272) (-5455735.300) (-5455736.212) [-5455730.355] [...12 remote chains...] -- 31:34:51
      412000 -- (-5455753.929) (-5455737.458) (-5455748.625) [-5455721.772] [...12 remote chains...] -- 31:34:19
      413000 -- (-5455754.472) (-5455733.377) [-5455732.849] (-5455737.506) [...12 remote chains...] -- 31:34:34
      414000 -- (-5455730.277) (-5455741.676) (-5455744.432) [-5455728.877] [...12 remote chains...] -- 31:34:25
      415000 -- (-5455752.128) (-5455749.874) (-5455738.145) [-5455724.848] [...12 remote chains...] -- 31:34:17

      Average standard deviation of split frequencies: 0.009428

      416000 -- (-5455737.741) (-5455758.270) [-5455726.454] (-5455730.725) [...12 remote chains...] -- 31:34:08
      417000 -- (-5455730.820) (-5455749.393) [-5455729.672] (-5455733.442) [...12 remote chains...] -- 31:33:37
      418000 -- (-5455737.145) (-5455740.458) (-5455751.979) [-5455721.147] [...12 remote chains...] -- 31:33:28
      419000 -- (-5455743.108) [-5455743.979] (-5455744.615) (-5455731.936) [...12 remote chains...] -- 31:32:34
      420000 -- (-5455738.143) [-5455729.158] (-5455746.287) (-5455733.209) [...12 remote chains...] -- 31:32:25

      Average standard deviation of split frequencies: 0.009265

      421000 -- (-5455745.671) (-5455736.635) [-5455736.447] (-5455746.415) [...12 remote chains...] -- 31:32:17
      422000 -- (-5455744.143) [-5455736.575] (-5455733.410) (-5455744.060) [...12 remote chains...] -- 31:32:08
      423000 -- (-5455753.202) (-5455732.746) [-5455725.385] (-5455737.127) [...12 remote chains...] -- 31:32:00
      424000 -- (-5455739.117) [-5455730.847] (-5455742.587) (-5455740.691) [...12 remote chains...] -- 31:31:29
      425000 -- (-5455741.899) [-5455727.335] (-5455731.515) (-5455740.276) [...12 remote chains...] -- 31:31:20

      Average standard deviation of split frequencies: 0.009110

      426000 -- (-5455732.876) (-5455732.133) [-5455727.522] (-5455737.639) [...12 remote chains...] -- 31:31:34
      427000 -- (-5455745.335) [-5455722.956] (-5455734.132) (-5455752.942) [...12 remote chains...] -- 31:31:03
      428000 -- (-5455734.770) [-5455734.269] (-5455742.295) (-5455730.906) [...12 remote chains...] -- 31:30:55
      429000 -- [-5455742.737] (-5455743.135) (-5455743.685) (-5455735.820) [...12 remote chains...] -- 31:30:46
      430000 -- (-5455741.930) (-5455734.701) [-5455736.244] (-5455739.785) [...12 remote chains...] -- 31:30:37

      Average standard deviation of split frequencies: 0.008914

      431000 -- (-5455756.713) (-5455731.052) (-5455742.478) [-5455736.109] [...12 remote chains...] -- 31:30:07
      432000 -- (-5455736.874) (-5455743.440) (-5455749.269) [-5455726.429] [...12 remote chains...] -- 31:29:58
      433000 -- (-5455741.360) [-5455731.803] (-5455761.111) (-5455734.326) [...12 remote chains...] -- 31:29:27
      434000 -- (-5455750.124) [-5455729.191] (-5455755.668) (-5455743.470) [...12 remote chains...] -- 31:28:57
      435000 -- (-5455742.711) (-5455745.922) [-5455737.304] (-5455745.843) [...12 remote chains...] -- 31:29:10

      Average standard deviation of split frequencies: 0.009040

      436000 -- (-5455739.195) (-5455732.660) [-5455747.268] (-5455736.036) [...12 remote chains...] -- 31:29:02
      437000 -- (-5455735.055) (-5455767.270) (-5455751.331) [-5455736.245] [...12 remote chains...] -- 31:28:31
      438000 -- (-5455761.715) [-5455734.665] (-5455742.077) (-5455732.393) [...12 remote chains...] -- 31:28:23
      439000 -- (-5455750.656) [-5455731.685] (-5455752.967) (-5455740.402) [...12 remote chains...] -- 31:28:14
      440000 -- (-5455753.196) (-5455735.387) [-5455735.642] (-5455736.334) [...12 remote chains...] -- 31:28:27

      Average standard deviation of split frequencies: 0.008979

      441000 -- (-5455738.436) (-5455733.359) [-5455733.066] (-5455741.926) [...12 remote chains...] -- 31:28:19
      442000 -- (-5455761.238) (-5455726.153) (-5455741.001) [-5455732.611] [...12 remote chains...] -- 31:28:10
      443000 -- (-5455739.278) [-5455725.340] (-5455736.603) (-5455739.001) [...12 remote chains...] -- 31:27:40
      444000 -- [-5455734.791] (-5455739.048) (-5455733.657) (-5455750.278) [...12 remote chains...] -- 31:27:53
      445000 -- (-5455733.108) [-5455733.700] (-5455739.404) (-5455733.243) [...12 remote chains...] -- 31:27:44

      Average standard deviation of split frequencies: 0.008532

      446000 -- (-5455744.734) (-5455739.357) (-5455728.532) [-5455724.595] [...12 remote chains...] -- 31:27:35
      447000 -- [-5455738.637] (-5455756.497) (-5455738.215) (-5455745.851) [...12 remote chains...] -- 31:27:05
      448000 -- (-5455749.715) (-5455737.480) (-5455736.990) [-5455725.965] [...12 remote chains...] -- 31:26:35
      449000 -- (-5455751.499) [-5455736.655] (-5455746.780) (-5455733.615) [...12 remote chains...] -- 31:26:48
      450000 -- (-5455761.314) [-5455724.548] (-5455738.618) (-5455731.223) [...12 remote chains...] -- 31:26:39

      Average standard deviation of split frequencies: 0.008310

      451000 -- (-5455739.375) (-5455739.159) [-5455740.612] (-5455746.286) [...12 remote chains...] -- 31:26:30
      452000 -- (-5455741.612) [-5455736.713] (-5455738.576) (-5455739.784) [...12 remote chains...] -- 31:26:42
      453000 -- (-5455746.807) (-5455733.207) [-5455732.930] (-5455742.096) [...12 remote chains...] -- 31:25:51
      454000 -- (-5455746.764) (-5455743.491) [-5455731.653] (-5455729.127) [...12 remote chains...] -- 31:26:25
      455000 -- (-5455729.472) (-5455733.833) (-5455739.082) [-5455730.658] [...12 remote chains...] -- 31:25:34

      Average standard deviation of split frequencies: 0.008209

      456000 -- [-5455729.399] (-5455750.013) (-5455738.087) (-5455732.714) [...12 remote chains...] -- 31:25:25
      457000 -- (-5455730.935) [-5455735.081] (-5455730.865) (-5455737.183) [...12 remote chains...] -- 31:25:37
      458000 -- (-5455733.752) (-5455748.313) (-5455761.010) [-5455731.268] [...12 remote chains...] -- 31:25:08
      459000 -- [-5455736.703] (-5455749.625) (-5455743.904) (-5455730.133) [...12 remote chains...] -- 31:25:20
      460000 -- [-5455725.039] (-5455738.262) (-5455729.871) (-5455749.634) [...12 remote chains...] -- 31:24:50

      Average standard deviation of split frequencies: 0.008312

      461000 -- (-5455743.158) (-5455744.289) [-5455739.306] (-5455750.023) [...12 remote chains...] -- 31:24:41
      462000 -- [-5455733.833] (-5455737.531) (-5455747.967) (-5455750.051) [...12 remote chains...] -- 31:24:32
      463000 -- (-5455732.143) [-5455736.501] (-5455744.303) (-5455737.161) [...12 remote chains...] -- 31:24:03
      464000 -- (-5455744.665) (-5455742.678) (-5455754.312) [-5455734.138] [...12 remote chains...] -- 31:23:33
      465000 -- (-5455744.930) [-5455740.260] (-5455732.818) (-5455747.908) [...12 remote chains...] -- 31:23:25

      Average standard deviation of split frequencies: 0.008628

      466000 -- (-5455739.486) [-5455738.590] (-5455724.990) (-5455744.029) [...12 remote chains...] -- 31:23:16
      467000 -- [-5455729.767] (-5455738.449) (-5455750.466) (-5455740.936) [...12 remote chains...] -- 31:23:27
      468000 -- (-5455726.578) [-5455734.889] (-5455746.679) (-5455740.492) [...12 remote chains...] -- 31:22:58
      469000 -- (-5455740.380) (-5455736.049) (-5455749.824) [-5455729.338] [...12 remote chains...] -- 31:22:29
      470000 -- [-5455737.807] (-5455737.176) (-5455749.558) (-5455734.887) [...12 remote chains...] -- 31:22:20

      Average standard deviation of split frequencies: 0.008947

      471000 -- (-5455734.762) (-5455740.850) (-5455739.699) [-5455730.340] [...12 remote chains...] -- 31:22:11
      472000 -- (-5455746.491) (-5455737.927) (-5455735.977) [-5455734.207] [...12 remote chains...] -- 31:22:02
      473000 -- (-5455740.373) [-5455740.276] (-5455755.646) (-5455760.453) [...12 remote chains...] -- 31:21:54
      474000 -- (-5455729.261) (-5455737.599) [-5455744.600] (-5455746.281) [...12 remote chains...] -- 31:21:45
      475000 -- [-5455730.756] (-5455743.310) (-5455742.912) (-5455745.972) [...12 remote chains...] -- 31:21:16

      Average standard deviation of split frequencies: 0.009092

      476000 -- (-5455742.641) [-5455728.663] (-5455741.150) (-5455725.079) [...12 remote chains...] -- 31:20:47
      477000 -- (-5455745.938) (-5455739.046) (-5455731.962) [-5455731.397] [...12 remote chains...] -- 31:20:38
      478000 -- (-5455732.367) [-5455731.932] (-5455742.778) (-5455753.338) [...12 remote chains...] -- 31:20:09
      479000 -- [-5455726.836] (-5455740.587) (-5455733.482) (-5455751.705) [...12 remote chains...] -- 31:20:00
      480000 -- (-5455743.002) (-5455737.313) (-5455752.960) [-5455732.592] [...12 remote chains...] -- 31:19:52

      Average standard deviation of split frequencies: 0.009102

      481000 -- (-5455729.900) (-5455747.921) (-5455746.764) [-5455741.672] [...12 remote chains...] -- 31:19:43
      482000 -- (-5455737.528) (-5455734.951) (-5455750.025) [-5455730.502] [...12 remote chains...] -- 31:19:14
      483000 -- (-5455741.140) [-5455729.712] (-5455750.513) (-5455745.757) [...12 remote chains...] -- 31:19:05
      484000 -- [-5455726.907] (-5455744.595) (-5455734.458) (-5455738.145) [...12 remote chains...] -- 31:18:57
      485000 -- (-5455739.659) (-5455732.020) (-5455742.895) [-5455740.021] [...12 remote chains...] -- 31:18:48

      Average standard deviation of split frequencies: 0.009545

      486000 -- (-5455742.425) [-5455727.729] (-5455748.195) (-5455731.167) [...12 remote chains...] -- 31:18:19
      487000 -- (-5455729.337) [-5455732.230] (-5455731.293) (-5455735.552) [...12 remote chains...] -- 31:18:30
      488000 -- (-5455731.073) (-5455748.347) [-5455729.772] (-5455737.704) [...12 remote chains...] -- 31:18:41
      489000 -- [-5455738.613] (-5455739.063) (-5455743.590) (-5455735.121) [...12 remote chains...] -- 31:18:32
      490000 -- (-5455729.398) [-5455743.439] (-5455740.464) (-5455751.587) [...12 remote chains...] -- 31:18:23

      Average standard deviation of split frequencies: 0.009475

      491000 -- (-5455736.599) (-5455747.704) (-5455740.058) [-5455736.953] [...12 remote chains...] -- 31:18:52
      492000 -- [-5455735.599] (-5455755.683) (-5455740.521) (-5455738.128) [...12 remote chains...] -- 31:19:03
      493000 -- (-5455745.858) (-5455751.979) (-5455742.257) [-5455736.353] [...12 remote chains...] -- 31:18:54
      494000 -- [-5455731.610] (-5455743.514) (-5455736.677) (-5455749.737) [...12 remote chains...] -- 31:19:04
      495000 -- [-5455731.602] (-5455740.362) (-5455729.267) (-5455744.598) [...12 remote chains...] -- 31:18:55

      Average standard deviation of split frequencies: 0.009400

      496000 -- (-5455746.682) (-5455729.021) (-5455755.852) [-5455730.010] [...12 remote chains...] -- 31:19:05
      497000 -- (-5455744.068) [-5455734.827] (-5455744.688) (-5455740.360) [...12 remote chains...] -- 31:19:14
      498000 -- [-5455734.035] (-5455745.643) (-5455736.572) (-5455746.592) [...12 remote chains...] -- 31:18:46
      499000 -- (-5455742.016) (-5455757.180) [-5455733.987] (-5455738.003) [...12 remote chains...] -- 31:18:56
      500000 -- (-5455738.282) (-5455753.350) (-5455733.545) [-5455740.141] [...12 remote chains...] -- 31:18:28

      Average standard deviation of split frequencies: 0.009126

      501000 -- (-5455730.504) (-5455738.948) (-5455747.528) [-5455736.450] [...12 remote chains...] -- 31:18:18
      502000 -- [-5455732.256] (-5455743.409) (-5455730.640) (-5455757.543) [...12 remote chains...] -- 31:17:50
      503000 -- [-5455731.484] (-5455743.674) (-5455738.046) (-5455754.685) [...12 remote chains...] -- 31:17:41
      504000 -- [-5455730.430] (-5455736.989) (-5455741.892) (-5455754.025) [...12 remote chains...] -- 31:17:31
      505000 -- (-5455728.066) (-5455736.702) (-5455738.593) [-5455735.152] [...12 remote chains...] -- 31:17:03

      Average standard deviation of split frequencies: 0.008928

      506000 -- (-5455731.384) [-5455731.611] (-5455741.372) (-5455756.343) [...12 remote chains...] -- 31:17:13
      507000 -- (-5455741.483) (-5455742.363) [-5455731.959] (-5455743.922) [...12 remote chains...] -- 31:17:04
      508000 -- (-5455744.718) (-5455740.241) (-5455738.251) [-5455736.268] [...12 remote chains...] -- 31:16:54
      509000 -- (-5455739.343) (-5455743.885) (-5455743.637) [-5455729.982] [...12 remote chains...] -- 31:16:26
      510000 -- (-5455740.668) (-5455745.927) (-5455749.835) [-5455739.561] [...12 remote chains...] -- 31:16:17

      Average standard deviation of split frequencies: 0.008863

      511000 -- (-5455748.375) (-5455735.207) [-5455727.896] (-5455742.237) [...12 remote chains...] -- 31:16:08
      512000 -- (-5455737.979) (-5455742.001) [-5455730.442] (-5455753.373) [...12 remote chains...] -- 31:15:58
      513000 -- (-5455744.601) (-5455735.940) (-5455741.286) [-5455734.917] [...12 remote chains...] -- 31:15:30
      514000 -- (-5455740.133) (-5455743.868) (-5455762.958) [-5455735.715] [...12 remote chains...] -- 31:15:03
      515000 -- [-5455738.249] (-5455748.591) (-5455745.223) (-5455739.419) [...12 remote chains...] -- 31:15:12

      Average standard deviation of split frequencies: 0.009105

      516000 -- (-5455740.581) (-5455735.094) (-5455737.653) [-5455729.655] [...12 remote chains...] -- 31:15:03
      517000 -- (-5455737.702) [-5455728.787] (-5455744.975) (-5455732.753) [...12 remote chains...] -- 31:14:35
      518000 -- [-5455730.237] (-5455736.816) (-5455747.871) (-5455733.551) [...12 remote chains...] -- 31:14:26
      519000 -- (-5455734.538) (-5455751.177) [-5455739.483] (-5455728.124) [...12 remote chains...] -- 31:14:16
      520000 -- (-5455728.426) (-5455736.603) (-5455742.800) [-5455737.438] [...12 remote chains...] -- 31:14:07

      Average standard deviation of split frequencies: 0.009104

      521000 -- (-5455730.200) (-5455736.692) (-5455736.482) [-5455732.270] [...12 remote chains...] -- 31:14:16
      522000 -- (-5455731.619) (-5455731.926) (-5455737.491) [-5455724.724] [...12 remote chains...] -- 31:14:43
      523000 -- [-5455725.596] (-5455746.805) (-5455746.607) (-5455741.990) [...12 remote chains...] -- 31:14:33
      524000 -- [-5455733.864] (-5455743.691) (-5455737.206) (-5455737.256) [...12 remote chains...] -- 31:14:24
      525000 -- [-5455728.271] (-5455746.518) (-5455736.475) (-5455741.932) [...12 remote chains...] -- 31:14:14

      Average standard deviation of split frequencies: 0.008750

      526000 -- (-5455753.913) [-5455722.242] (-5455748.678) (-5455743.055) [...12 remote chains...] -- 31:14:41
      527000 -- [-5455731.611] (-5455729.860) (-5455749.140) (-5455735.714) [...12 remote chains...] -- 31:14:31
      528000 -- [-5455728.178] (-5455739.266) (-5455733.000) (-5455746.052) [...12 remote chains...] -- 31:14:22
      529000 -- [-5455722.955] (-5455743.397) (-5455737.926) (-5455737.149) [...12 remote chains...] -- 31:13:54
      530000 -- [-5455732.203] (-5455743.813) (-5455731.908) (-5455746.438) [...12 remote chains...] -- 31:13:44

      Average standard deviation of split frequencies: 0.008503

      531000 -- (-5455738.327) (-5455734.192) [-5455737.129] (-5455734.374) [...12 remote chains...] -- 31:13:17
      532000 -- [-5455730.138] (-5455732.629) (-5455745.359) (-5455740.592) [...12 remote chains...] -- 31:12:50
      533000 -- [-5455727.104] (-5455735.223) (-5455737.714) (-5455753.286) [...12 remote chains...] -- 31:12:40
      534000 -- (-5455743.450) (-5455737.102) [-5455736.062] (-5455744.382) [...12 remote chains...] -- 31:12:31
      535000 -- (-5455744.028) [-5455736.861] (-5455731.282) (-5455740.135) [...12 remote chains...] -- 31:12:39

      Average standard deviation of split frequencies: 0.008431

      536000 -- (-5455734.898) (-5455738.685) [-5455725.817] (-5455750.404) [...12 remote chains...] -- 31:12:47
      537000 -- [-5455723.576] (-5455739.167) (-5455749.969) (-5455740.812) [...12 remote chains...] -- 31:12:37
      538000 -- (-5455727.914) (-5455754.170) (-5455737.207) [-5455735.409] [...12 remote chains...] -- 31:12:28
      539000 -- (-5455743.890) (-5455743.861) [-5455738.304] (-5455742.801) [...12 remote chains...] -- 31:12:35
      540000 -- (-5455734.949) (-5455740.880) (-5455732.929) [-5455732.853] [...12 remote chains...] -- 31:13:01

      Average standard deviation of split frequencies: 0.008357

      541000 -- (-5455733.451) (-5455742.977) (-5455742.308) [-5455734.019] [...12 remote chains...] -- 31:12:34
      542000 -- (-5455736.614) (-5455755.084) (-5455739.822) [-5455723.326] [...12 remote chains...] -- 31:12:24
      543000 -- (-5455733.625) [-5455730.056] (-5455747.821) (-5455742.923) [...12 remote chains...] -- 31:12:14
      544000 -- (-5455739.619) (-5455741.396) [-5455734.185] (-5455751.117) [...12 remote chains...] -- 31:11:47
      545000 -- (-5455742.365) (-5455745.203) [-5455737.638] (-5455745.761) [...12 remote chains...] -- 31:11:37

      Average standard deviation of split frequencies: 0.008286

      546000 -- (-5455744.292) (-5455750.980) (-5455738.018) [-5455732.074] [...12 remote chains...] -- 31:11:10
      547000 -- [-5455737.689] (-5455734.305) (-5455737.839) (-5455745.774) [...12 remote chains...] -- 31:11:18
      548000 -- (-5455735.765) [-5455730.949] (-5455760.218) (-5455754.354) [...12 remote chains...] -- 31:11:08
      549000 -- (-5455731.864) (-5455735.644) (-5455754.063) [-5455727.407] [...12 remote chains...] -- 31:10:41
      550000 -- (-5455737.311) (-5455746.997) (-5455755.801) [-5455734.844] [...12 remote chains...] -- 31:11:06

      Average standard deviation of split frequencies: 0.008281

      551000 -- (-5455736.514) (-5455753.651) (-5455737.435) [-5455726.868] [...12 remote chains...] -- 31:10:56
      552000 -- [-5455738.898] (-5455735.942) (-5455740.778) (-5455735.854) [...12 remote chains...] -- 31:10:46
      553000 -- (-5455740.205) [-5455735.425] (-5455735.786) (-5455729.076) [...12 remote chains...] -- 31:10:36
      554000 -- [-5455735.018] (-5455728.995) (-5455741.576) (-5455742.823) [...12 remote chains...] -- 31:10:26
      555000 -- (-5455731.882) [-5455737.252] (-5455737.629) (-5455752.488) [...12 remote chains...] -- 31:10:33

      Average standard deviation of split frequencies: 0.008306

      556000 -- [-5455735.526] (-5455740.701) (-5455734.351) (-5455743.514) [...12 remote chains...] -- 31:10:06
      557000 -- (-5455753.577) (-5455736.288) [-5455733.561] (-5455735.304) [...12 remote chains...] -- 31:09:57
      558000 -- (-5455739.258) (-5455741.030) [-5455738.037] (-5455752.009) [...12 remote chains...] -- 31:10:04
      559000 -- [-5455743.312] (-5455752.739) (-5455750.527) (-5455736.416) [...12 remote chains...] -- 31:09:54
      560000 -- (-5455732.724) [-5455734.436] (-5455740.597) (-5455750.679) [...12 remote chains...] -- 31:09:27

      Average standard deviation of split frequencies: 0.008339

      561000 -- (-5455731.868) [-5455736.135] (-5455743.707) (-5455739.134) [...12 remote chains...] -- 31:09:17
      562000 -- (-5455734.834) [-5455735.556] (-5455741.949) (-5455747.569) [...12 remote chains...] -- 31:09:07
      563000 -- [-5455746.868] (-5455730.017) (-5455742.040) (-5455746.619) [...12 remote chains...] -- 31:08:40
      564000 -- (-5455749.366) (-5455740.411) [-5455742.633] (-5455751.475) [...12 remote chains...] -- 31:08:47
      565000 -- [-5455733.190] (-5455757.002) (-5455750.328) (-5455735.338) [...12 remote chains...] -- 31:08:21

      Average standard deviation of split frequencies: 0.008294

      566000 -- (-5455741.731) (-5455744.908) [-5455728.159] (-5455737.404) [...12 remote chains...] -- 31:08:11
      567000 -- (-5455743.512) (-5455751.427) [-5455731.759] (-5455752.597) [...12 remote chains...] -- 31:08:01
      568000 -- (-5455733.023) [-5455729.239] (-5455740.043) (-5455752.700) [...12 remote chains...] -- 31:07:34
      569000 -- (-5455731.813) (-5455733.390) [-5455739.066] (-5455744.228) [...12 remote chains...] -- 31:07:41
      570000 -- (-5455734.661) (-5455737.316) [-5455737.799] (-5455729.665) [...12 remote chains...] -- 31:07:31

      Average standard deviation of split frequencies: 0.008502

      571000 -- (-5455741.596) (-5455758.904) (-5455746.202) [-5455731.577] [...12 remote chains...] -- 31:07:38
      572000 -- (-5455748.665) (-5455751.019) [-5455731.706] (-5455727.318) [...12 remote chains...] -- 31:07:28
      573000 -- [-5455744.688] (-5455741.955) (-5455747.061) (-5455741.396) [...12 remote chains...] -- 31:07:01
      574000 -- (-5455750.288) [-5455735.136] (-5455742.681) (-5455749.406) [...12 remote chains...] -- 31:06:51
      575000 -- (-5455745.466) [-5455727.398] (-5455751.291) (-5455750.192) [...12 remote chains...] -- 31:06:58

      Average standard deviation of split frequencies: 0.008703

      576000 -- (-5455751.535) [-5455729.204] (-5455759.616) (-5455735.234) [...12 remote chains...] -- 31:06:48
      577000 -- (-5455745.456) (-5455738.154) (-5455736.907) [-5455735.785] [...12 remote chains...] -- 31:06:54
      578000 -- [-5455730.989] (-5455740.192) (-5455735.097) (-5455731.803) [...12 remote chains...] -- 31:06:44
      579000 -- [-5455738.999] (-5455735.608) (-5455744.193) (-5455753.729) [...12 remote chains...] -- 31:06:34
      580000 -- (-5455737.880) [-5455737.441] (-5455750.821) (-5455744.853) [...12 remote chains...] -- 31:06:40

      Average standard deviation of split frequencies: 0.008720

      581000 -- (-5455735.295) [-5455735.007] (-5455746.875) (-5455746.651) [...12 remote chains...] -- 31:06:14
      582000 -- (-5455737.442) (-5455756.136) [-5455731.414] (-5455730.250) [...12 remote chains...] -- 31:06:04
      583000 -- (-5455722.342) (-5455741.920) [-5455726.097] (-5455737.555) [...12 remote chains...] -- 31:06:10
      584000 -- (-5455739.361) (-5455733.460) [-5455729.562] (-5455742.923) [...12 remote chains...] -- 31:06:00
      585000 -- (-5455733.608) [-5455746.204] (-5455729.247) (-5455754.484) [...12 remote chains...] -- 31:05:17

      Average standard deviation of split frequencies: 0.008650

      586000 -- (-5455738.760) (-5455741.160) [-5455740.188] (-5455739.414) [...12 remote chains...] -- 31:05:23
      587000 -- (-5455743.631) (-5455729.566) (-5455747.779) [-5455745.874] [...12 remote chains...] -- 31:05:13
      588000 -- (-5455739.315) (-5455730.705) [-5455733.143] (-5455754.841) [...12 remote chains...] -- 31:05:19
      589000 -- (-5455739.754) [-5455729.055] (-5455755.740) (-5455743.707) [...12 remote chains...] -- 31:04:53
      590000 -- [-5455729.797] (-5455749.745) (-5455741.672) (-5455741.771) [...12 remote chains...] -- 31:04:59

      Average standard deviation of split frequencies: 0.008605

      591000 -- [-5455723.009] (-5455736.449) (-5455731.705) (-5455731.601) [...12 remote chains...] -- 31:04:49
      592000 -- (-5455730.726) (-5455748.840) (-5455742.577) [-5455725.862] [...12 remote chains...] -- 31:04:38
      593000 -- (-5455726.256) (-5455745.178) (-5455734.158) [-5455733.782] [...12 remote chains...] -- 31:04:28
      594000 -- (-5455755.462) [-5455729.437] (-5455737.420) (-5455737.947) [...12 remote chains...] -- 31:04:02
      595000 -- (-5455740.525) [-5455740.989] (-5455738.754) (-5455738.153) [...12 remote chains...] -- 31:03:52

      Average standard deviation of split frequencies: 0.008658

      596000 -- (-5455737.813) (-5455742.717) (-5455744.167) [-5455732.862] [...12 remote chains...] -- 31:03:58
      597000 -- (-5455734.228) (-5455747.482) (-5455743.302) [-5455735.990] [...12 remote chains...] -- 31:03:32
      598000 -- [-5455732.991] (-5455746.702) (-5455739.415) (-5455742.380) [...12 remote chains...] -- 31:03:22
      599000 -- (-5455749.423) (-5455740.236) [-5455735.417] (-5455756.228) [...12 remote chains...] -- 31:03:11
      600000 -- [-5455729.865] (-5455752.236) (-5455736.284) (-5455727.287) [...12 remote chains...] -- 31:02:46

      Average standard deviation of split frequencies: 0.008511

      601000 -- [-5455731.531] (-5455745.018) (-5455742.707) (-5455732.294) [...12 remote chains...] -- 31:02:35
      602000 -- (-5455732.262) (-5455737.151) [-5455729.946] (-5455737.644) [...12 remote chains...] -- 31:02:25
      603000 -- (-5455744.261) [-5455732.258] (-5455765.086) (-5455752.639) [...12 remote chains...] -- 31:02:31
      604000 -- (-5455739.324) [-5455726.450] (-5455746.113) (-5455750.841) [...12 remote chains...] -- 31:02:20
      605000 -- (-5455739.371) [-5455721.303] (-5455745.728) (-5455755.736) [...12 remote chains...] -- 31:02:26

      Average standard deviation of split frequencies: 0.008479

      606000 -- (-5455737.358) [-5455725.491] (-5455749.041) (-5455748.437) [...12 remote chains...] -- 31:01:44
      607000 -- [-5455732.894] (-5455733.514) (-5455748.245) (-5455742.042) [...12 remote chains...] -- 31:01:50
      608000 -- (-5455740.239) [-5455733.535] (-5455738.910) (-5455744.734) [...12 remote chains...] -- 31:01:39
      609000 -- (-5455731.589) [-5455731.082] (-5455739.556) (-5455734.741) [...12 remote chains...] -- 31:01:29
      610000 -- [-5455727.813] (-5455746.228) (-5455750.210) (-5455740.200) [...12 remote chains...] -- 31:01:04

      Average standard deviation of split frequencies: 0.008239

      611000 -- [-5455731.525] (-5455738.860) (-5455751.663) (-5455728.247) [...12 remote chains...] -- 31:00:53
      612000 -- (-5455743.518) (-5455731.364) (-5455759.726) [-5455731.711] [...12 remote chains...] -- 31:00:58
      613000 -- [-5455743.877] (-5455740.104) (-5455747.573) (-5455735.689) [...12 remote chains...] -- 31:01:03
      614000 -- (-5455758.674) (-5455740.438) (-5455733.125) [-5455738.869] [...12 remote chains...] -- 31:00:38
      615000 -- (-5455745.812) (-5455741.695) (-5455734.105) [-5455725.995] [...12 remote chains...] -- 31:00:28

      Average standard deviation of split frequencies: 0.008157

      616000 -- (-5455735.172) (-5455733.759) [-5455738.590] (-5455739.813) [...12 remote chains...] -- 31:00:33
      617000 -- (-5455732.251) (-5455743.113) (-5455758.129) [-5455727.542] [...12 remote chains...] -- 31:00:07
      618000 -- (-5455746.042) (-5455739.901) [-5455730.750] (-5455738.997) [...12 remote chains...] -- 30:59:57
      619000 -- (-5455744.498) (-5455748.448) (-5455742.364) [-5455738.098] [...12 remote chains...] -- 31:00:02
      620000 -- [-5455728.873] (-5455738.010) (-5455739.326) (-5455732.826) [...12 remote chains...] -- 30:59:36

      Average standard deviation of split frequencies: 0.008130

      621000 -- (-5455729.421) (-5455762.812) (-5455737.962) [-5455733.811] [...12 remote chains...] -- 30:59:26
      622000 -- [-5455730.900] (-5455735.699) (-5455739.036) (-5455732.290) [...12 remote chains...] -- 30:59:15
      623000 -- (-5455743.850) [-5455730.848] (-5455737.628) (-5455735.289) [...12 remote chains...] -- 30:59:05
      624000 -- (-5455745.873) [-5455731.753] (-5455735.822) (-5455734.475) [...12 remote chains...] -- 30:58:55
      625000 -- (-5455755.518) (-5455750.195) (-5455743.651) [-5455735.638] [...12 remote chains...] -- 30:58:45

      Average standard deviation of split frequencies: 0.008252

      626000 -- (-5455742.494) (-5455741.430) (-5455729.599) [-5455729.719] [...12 remote chains...] -- 30:58:34
      627000 -- (-5455739.128) [-5455732.479] (-5455735.031) (-5455741.225) [...12 remote chains...] -- 30:58:09
      628000 -- (-5455749.461) (-5455742.476) (-5455731.202) [-5455736.274] [...12 remote chains...] -- 30:57:59
      629000 -- (-5455741.921) (-5455734.759) (-5455742.936) [-5455728.329] [...12 remote chains...] -- 30:57:48
      630000 -- [-5455734.480] (-5455727.782) (-5455734.972) (-5455737.776) [...12 remote chains...] -- 30:57:23

      Average standard deviation of split frequencies: 0.008276

      631000 -- (-5455735.334) [-5455737.212] (-5455742.831) (-5455736.090) [...12 remote chains...] -- 30:57:13
      632000 -- (-5455747.060) [-5455726.454] (-5455740.353) (-5455733.945) [...12 remote chains...] -- 30:57:02
      633000 -- (-5455739.448) (-5455742.410) [-5455735.742] (-5455761.303) [...12 remote chains...] -- 30:57:07
      634000 -- (-5455736.590) (-5455730.936) (-5455749.960) [-5455736.388] [...12 remote chains...] -- 30:56:56
      635000 -- [-5455725.495] (-5455730.785) (-5455736.838) (-5455736.165) [...12 remote chains...] -- 30:57:01

      Average standard deviation of split frequencies: 0.008207

      636000 -- (-5455743.509) (-5455733.324) [-5455723.026] (-5455731.968) [...12 remote chains...] -- 30:56:36
      637000 -- (-5455734.415) [-5455726.627] (-5455753.090) (-5455748.008) [...12 remote chains...] -- 30:56:25
      638000 -- (-5455730.181) (-5455743.907) [-5455734.846] (-5455744.138) [...12 remote chains...] -- 30:56:00
      639000 -- [-5455735.051] (-5455733.540) (-5455748.464) (-5455737.926) [...12 remote chains...] -- 30:56:05
      640000 -- (-5455737.966) [-5455732.599] (-5455728.129) (-5455744.422) [...12 remote chains...] -- 30:55:54

      Average standard deviation of split frequencies: 0.008003

      641000 -- (-5455746.103) [-5455723.274] (-5455728.486) (-5455730.305) [...12 remote chains...] -- 30:55:44
      642000 -- (-5455735.225) [-5455726.244] (-5455745.506) (-5455727.618) [...12 remote chains...] -- 30:55:33
      643000 -- [-5455741.634] (-5455734.811) (-5455740.037) (-5455731.986) [...12 remote chains...] -- 30:55:23
      644000 -- (-5455729.546) (-5455729.312) (-5455751.758) [-5455732.431] [...12 remote chains...] -- 30:55:13
      645000 -- (-5455728.606) (-5455744.057) (-5455735.063) [-5455729.042] [...12 remote chains...] -- 30:54:48

      Average standard deviation of split frequencies: 0.007842

      646000 -- [-5455722.112] (-5455732.225) (-5455757.018) (-5455740.416) [...12 remote chains...] -- 30:54:37
      647000 -- (-5455731.910) [-5455727.804] (-5455733.538) (-5455740.164) [...12 remote chains...] -- 30:54:56
      648000 -- (-5455735.171) (-5455736.212) [-5455732.821] (-5455733.346) [...12 remote chains...] -- 30:54:45
      649000 -- (-5455740.321) (-5455743.118) (-5455731.286) [-5455728.577] [...12 remote chains...] -- 30:54:49
      650000 -- (-5455741.824) [-5455728.709] (-5455736.091) (-5455727.996) [...12 remote chains...] -- 30:54:25

      Average standard deviation of split frequencies: 0.007772

      651000 -- (-5455725.683) (-5455746.852) (-5455743.842) [-5455723.259] [...12 remote chains...] -- 30:54:14
      652000 -- [-5455736.237] (-5455754.343) (-5455738.735) (-5455732.324) [...12 remote chains...] -- 30:54:04
      653000 -- (-5455740.253) (-5455742.562) [-5455737.369] (-5455732.052) [...12 remote chains...] -- 30:54:07
      654000 -- (-5455737.939) (-5455738.924) (-5455750.796) [-5455736.848] [...12 remote chains...] -- 30:53:57
      655000 -- [-5455733.899] (-5455740.086) (-5455746.310) (-5455737.126) [...12 remote chains...] -- 30:54:01

      Average standard deviation of split frequencies: 0.007717

      656000 -- (-5455755.013) (-5455743.370) [-5455725.516] (-5455727.770) [...12 remote chains...] -- 30:53:36
      657000 -- [-5455736.215] (-5455743.445) (-5455734.341) (-5455754.670) [...12 remote chains...] -- 30:53:11
      658000 -- [-5455737.026] (-5455742.003) (-5455729.021) (-5455751.800) [...12 remote chains...] -- 30:53:01
      659000 -- (-5455757.231) [-5455728.106] (-5455726.875) (-5455745.199) [...12 remote chains...] -- 30:52:50
      660000 -- (-5455739.480) [-5455736.611] (-5455742.521) (-5455748.385) [...12 remote chains...] -- 30:52:26

      Average standard deviation of split frequencies: 0.007779

      661000 -- (-5455760.787) [-5455727.789] (-5455734.122) (-5455731.941) [...12 remote chains...] -- 30:52:29
      662000 -- [-5455739.162] (-5455747.720) (-5455733.202) (-5455738.525) [...12 remote chains...] -- 30:52:19
      663000 -- (-5455733.427) (-5455742.806) (-5455739.988) [-5455724.317] [...12 remote chains...] -- 30:52:08
      664000 -- (-5455741.673) [-5455741.831] (-5455732.318) (-5455733.371) [...12 remote chains...] -- 30:52:12
      665000 -- [-5455728.566] (-5455754.575) (-5455730.674) (-5455744.221) [...12 remote chains...] -- 30:52:01

      Average standard deviation of split frequencies: 0.007684

      666000 -- (-5455746.104) [-5455735.126] (-5455751.852) (-5455732.279) [...12 remote chains...] -- 30:51:37
      667000 -- [-5455722.579] (-5455739.343) (-5455745.031) (-5455749.643) [...12 remote chains...] -- 30:51:40
      668000 -- [-5455719.063] (-5455746.209) (-5455732.013) (-5455741.564) [...12 remote chains...] -- 30:51:43
      669000 -- (-5455731.979) (-5455734.463) (-5455738.357) [-5455728.976] [...12 remote chains...] -- 30:51:47
      670000 -- [-5455737.055] (-5455749.761) (-5455746.453) (-5455733.587) [...12 remote chains...] -- 30:52:18

      Average standard deviation of split frequencies: 0.007481

      671000 -- (-5455735.364) [-5455724.144] (-5455726.782) (-5455740.281) [...12 remote chains...] -- 30:52:07
      672000 -- (-5455732.948) (-5455743.800) (-5455732.911) [-5455734.991] [...12 remote chains...] -- 30:51:57
      673000 -- (-5455734.936) (-5455742.380) (-5455744.089) [-5455726.690] [...12 remote chains...] -- 30:51:46
      674000 -- (-5455731.537) (-5455745.628) (-5455741.180) [-5455739.047] [...12 remote chains...] -- 30:51:35
      675000 -- [-5455725.730] (-5455745.869) (-5455745.805) (-5455736.589) [...12 remote chains...] -- 30:51:38

      Average standard deviation of split frequencies: 0.007556

      676000 -- (-5455732.419) (-5455742.829) (-5455737.875) [-5455735.725] [...12 remote chains...] -- 30:51:41
      677000 -- [-5455734.452] (-5455742.247) (-5455742.142) (-5455741.866) [...12 remote chains...] -- 30:51:17
      678000 -- [-5455729.928] (-5455749.022) (-5455752.759) (-5455748.636) [...12 remote chains...] -- 30:51:06
      679000 -- (-5455733.834) (-5455755.793) [-5455743.125] (-5455746.481) [...12 remote chains...] -- 30:51:09
      680000 -- [-5455728.559] (-5455739.955) (-5455738.349) (-5455745.587) [...12 remote chains...] -- 30:50:45

      Average standard deviation of split frequencies: 0.007752

      681000 -- (-5455726.134) (-5455733.787) (-5455741.776) [-5455735.319] [...12 remote chains...] -- 30:50:34
      682000 -- (-5455741.266) [-5455735.117] (-5455741.346) (-5455760.540) [...12 remote chains...] -- 30:50:37
      683000 -- [-5455739.540] (-5455747.917) (-5455753.739) (-5455736.511) [...12 remote chains...] -- 30:50:12
      684000 -- (-5455742.709) [-5455743.576] (-5455750.095) (-5455733.235) [...12 remote chains...] -- 30:50:15
      685000 -- (-5455739.897) (-5455741.021) (-5455739.024) [-5455725.868] [...12 remote chains...] -- 30:50:04

      Average standard deviation of split frequencies: 0.007451

      686000 -- (-5455748.216) [-5455734.188] (-5455736.598) (-5455737.161) [...12 remote chains...] -- 30:49:54
      687000 -- (-5455752.880) (-5455733.324) (-5455748.560) [-5455730.409] [...12 remote chains...] -- 30:49:43
      688000 -- [-5455732.394] (-5455750.578) (-5455739.194) (-5455739.000) [...12 remote chains...] -- 30:49:32
      689000 -- [-5455733.417] (-5455744.282) (-5455733.376) (-5455740.892) [...12 remote chains...] -- 30:49:35
      690000 -- (-5455741.624) (-5455753.377) (-5455745.146) [-5455735.775] [...12 remote chains...] -- 30:49:37

      Average standard deviation of split frequencies: 0.007318

      691000 -- (-5455723.777) (-5455741.084) (-5455744.036) [-5455733.475] [...12 remote chains...] -- 30:49:13
      692000 -- [-5455725.273] (-5455737.957) (-5455745.299) (-5455736.512) [...12 remote chains...] -- 30:49:02
      693000 -- (-5455738.419) (-5455748.871) (-5455739.053) [-5455726.936] [...12 remote chains...] -- 30:48:51
      694000 -- (-5455736.191) (-5455746.359) (-5455740.493) [-5455727.487] [...12 remote chains...] -- 30:48:41
      695000 -- (-5455737.164) [-5455733.192] (-5455742.017) (-5455727.309) [...12 remote chains...] -- 30:48:43

      Average standard deviation of split frequencies: 0.007374

      696000 -- [-5455731.509] (-5455747.099) (-5455741.927) (-5455726.760) [...12 remote chains...] -- 30:48:32
      697000 -- [-5455724.426] (-5455728.522) (-5455752.235) (-5455747.039) [...12 remote chains...] -- 30:48:35
      698000 -- [-5455738.091] (-5455747.444) (-5455732.805) (-5455754.473) [...12 remote chains...] -- 30:48:11
      699000 -- [-5455739.650] (-5455746.075) (-5455742.734) (-5455754.833) [...12 remote chains...] -- 30:48:13
      700000 -- [-5455731.395] (-5455733.184) (-5455748.096) (-5455744.915) [...12 remote chains...] -- 30:47:36

      Average standard deviation of split frequencies: 0.007388

      701000 -- (-5455733.369) (-5455742.396) (-5455754.820) [-5455730.863] [...12 remote chains...] -- 30:47:51
      702000 -- (-5455743.953) (-5455747.373) [-5455735.199] (-5455747.925) [...12 remote chains...] -- 30:47:40
      703000 -- (-5455732.891) [-5455730.515] (-5455732.682) (-5455748.732) [...12 remote chains...] -- 30:47:29
      704000 -- (-5455727.033) (-5455742.860) (-5455747.909) [-5455739.138] [...12 remote chains...] -- 30:47:05
      705000 -- (-5455747.849) (-5455745.184) [-5455731.245] (-5455737.514) [...12 remote chains...] -- 30:46:54

      Average standard deviation of split frequencies: 0.007435

      706000 -- [-5455721.690] (-5455729.315) (-5455747.865) (-5455742.118) [...12 remote chains...] -- 30:46:43
      707000 -- (-5455752.960) (-5455738.520) [-5455740.044] (-5455753.169) [...12 remote chains...] -- 30:46:33
      708000 -- [-5455729.115] (-5455745.902) (-5455733.488) (-5455742.063) [...12 remote chains...] -- 30:46:09
      709000 -- [-5455727.098] (-5455749.395) (-5455724.973) (-5455750.746) [...12 remote chains...] -- 30:46:11
      710000 -- [-5455735.710] (-5455756.706) (-5455746.563) (-5455743.022) [...12 remote chains...] -- 30:45:47

      Average standard deviation of split frequencies: 0.007379

      711000 -- (-5455730.105) (-5455758.592) [-5455734.745] (-5455753.010) [...12 remote chains...] -- 30:45:49
      712000 -- (-5455733.032) (-5455745.185) [-5455733.395] (-5455743.517) [...12 remote chains...] -- 30:45:38
      713000 -- (-5455733.266) (-5455750.946) [-5455731.202] (-5455735.322) [...12 remote chains...] -- 30:45:40
      714000 -- (-5455735.314) (-5455737.465) (-5455731.079) [-5455734.129] [...12 remote chains...] -- 30:45:16
      715000 -- (-5455757.575) (-5455736.267) [-5455733.024] (-5455755.902) [...12 remote chains...] -- 30:45:05

      Average standard deviation of split frequencies: 0.007376

      716000 -- (-5455734.472) [-5455734.016] (-5455751.911) (-5455742.302) [...12 remote chains...] -- 30:45:07
      717000 -- (-5455732.877) (-5455734.563) [-5455726.600] (-5455749.003) [...12 remote chains...] -- 30:45:09
      718000 -- (-5455738.428) (-5455744.691) [-5455738.838] (-5455730.472) [...12 remote chains...] -- 30:44:45
      719000 -- (-5455732.790) (-5455749.210) [-5455734.511] (-5455732.872) [...12 remote chains...] -- 30:44:47
      720000 -- (-5455746.547) (-5455746.820) (-5455755.885) [-5455738.332] [...12 remote chains...] -- 30:44:49

      Average standard deviation of split frequencies: 0.007431

      721000 -- (-5455751.805) [-5455739.437] (-5455745.379) (-5455744.971) [...12 remote chains...] -- 30:45:04
      722000 -- (-5455729.201) (-5455734.210) (-5455744.441) [-5455736.389] [...12 remote chains...] -- 30:44:40
      723000 -- [-5455723.394] (-5455749.808) (-5455734.574) (-5455737.461) [...12 remote chains...] -- 30:44:29
      724000 -- (-5455732.843) (-5455754.339) [-5455745.636] (-5455753.742) [...12 remote chains...] -- 30:44:31
      725000 -- [-5455738.687] (-5455748.846) (-5455737.257) (-5455743.132) [...12 remote chains...] -- 30:44:20

      Average standard deviation of split frequencies: 0.007320

      726000 -- (-5455747.054) [-5455744.332] (-5455753.335) (-5455745.124) [...12 remote chains...] -- 30:44:09
      727000 -- (-5455748.578) (-5455746.485) [-5455741.575] (-5455735.284) [...12 remote chains...] -- 30:43:58
      728000 -- [-5455743.262] (-5455737.159) (-5455743.277) (-5455736.682) [...12 remote chains...] -- 30:43:59
      729000 -- (-5455743.217) (-5455744.637) (-5455738.867) [-5455729.104] [...12 remote chains...] -- 30:43:48
      730000 -- (-5455756.189) (-5455743.118) (-5455741.992) [-5455739.885] [...12 remote chains...] -- 30:43:37

      Average standard deviation of split frequencies: 0.007437

      731000 -- (-5455738.107) (-5455739.117) (-5455733.424) [-5455726.514] [...12 remote chains...] -- 30:43:26
      732000 -- (-5455743.781) (-5455742.882) (-5455744.365) [-5455729.862] [...12 remote chains...] -- 30:43:15
      733000 -- (-5455744.167) [-5455743.973] (-5455740.574) (-5455749.660) [...12 remote chains...] -- 30:43:17
      734000 -- (-5455741.095) (-5455746.021) (-5455742.294) [-5455732.883] [...12 remote chains...] -- 30:42:53
      735000 -- (-5455738.529) [-5455743.850] (-5455750.965) (-5455742.035) [...12 remote chains...] -- 30:42:29

      Average standard deviation of split frequencies: 0.007380

      736000 -- (-5455739.108) [-5455728.775] (-5455767.129) (-5455738.342) [...12 remote chains...] -- 30:42:31
      737000 -- (-5455738.829) [-5455735.403] (-5455752.462) (-5455724.030) [...12 remote chains...] -- 30:42:20
      738000 -- [-5455736.648] (-5455739.165) (-5455745.354) (-5455743.972) [...12 remote chains...] -- 30:42:21
      739000 -- (-5455740.658) (-5455751.889) [-5455736.420] (-5455731.119) [...12 remote chains...] -- 30:42:10
      740000 -- (-5455743.293) (-5455745.146) (-5455740.055) [-5455724.936] [...12 remote chains...] -- 30:42:11

      Average standard deviation of split frequencies: 0.007413

      741000 -- (-5455738.248) [-5455734.151] (-5455743.680) (-5455735.197) [...12 remote chains...] -- 30:42:00
      742000 -- (-5455758.008) [-5455739.750] (-5455730.275) (-5455741.291) [...12 remote chains...] -- 30:41:49
      743000 -- (-5455735.630) (-5455742.821) (-5455734.293) [-5455731.022] [...12 remote chains...] -- 30:41:50
      744000 -- (-5455737.691) (-5455758.359) (-5455727.835) [-5455734.760] [...12 remote chains...] -- 30:41:27
      745000 -- (-5455747.342) (-5455742.345) [-5455734.459] (-5455729.057) [...12 remote chains...] -- 30:41:28

      Average standard deviation of split frequencies: 0.007358

      746000 -- (-5455736.132) (-5455726.928) (-5455741.831) [-5455738.673] [...12 remote chains...] -- 30:41:29
      747000 -- (-5455759.215) [-5455723.155] (-5455743.053) (-5455750.601) [...12 remote chains...] -- 30:41:43
      748000 -- (-5455767.084) [-5455727.076] (-5455744.964) (-5455739.554) [...12 remote chains...] -- 30:41:44
      749000 -- (-5455742.476) [-5455732.743] (-5455742.662) (-5455741.417) [...12 remote chains...] -- 30:41:20
      750000 -- (-5455745.235) [-5455724.368] (-5455745.074) (-5455742.340) [...12 remote chains...] -- 30:41:22

      Average standard deviation of split frequencies: 0.007376

      751000 -- [-5455738.506] (-5455736.171) (-5455753.517) (-5455742.489) [...12 remote chains...] -- 30:41:23
      752000 -- [-5455729.822] (-5455750.904) (-5455748.264) (-5455751.725) [...12 remote chains...] -- 30:41:24
      753000 -- [-5455726.019] (-5455743.236) (-5455751.625) (-5455763.558) [...12 remote chains...] -- 30:41:12
      754000 -- (-5455737.278) (-5455734.102) (-5455735.105) [-5455742.697] [...12 remote chains...] -- 30:40:49
      755000 -- (-5455732.075) [-5455735.838] (-5455743.462) (-5455739.615) [...12 remote chains...] -- 30:40:37

      Average standard deviation of split frequencies: 0.007447

      756000 -- (-5455726.024) [-5455722.987] (-5455736.405) (-5455732.694) [...12 remote chains...] -- 30:40:51
      757000 -- (-5455729.764) (-5455746.703) (-5455749.291) [-5455732.386] [...12 remote chains...] -- 30:40:52
      758000 -- (-5455749.403) (-5455725.643) (-5455746.140) [-5455726.259] [...12 remote chains...] -- 30:40:40
      759000 -- (-5455733.124) (-5455739.499) (-5455758.869) [-5455732.157] [...12 remote chains...] -- 30:40:17
      760000 -- (-5455737.225) (-5455744.828) (-5455747.437) [-5455728.750] [...12 remote chains...] -- 30:40:18

      Average standard deviation of split frequencies: 0.007441

      761000 -- (-5455731.699) (-5455738.033) (-5455745.406) [-5455743.428] [...12 remote chains...] -- 30:39:54
      762000 -- (-5455727.695) (-5455737.432) (-5455748.110) [-5455731.633] [...12 remote chains...] -- 30:39:43
      763000 -- [-5455742.747] (-5455739.270) (-5455741.114) (-5455728.983) [...12 remote chains...] -- 30:39:31
      764000 -- (-5455743.253) (-5455750.027) (-5455757.009) [-5455733.222] [...12 remote chains...] -- 30:39:20
      765000 -- (-5455739.841) (-5455753.757) (-5455752.885) [-5455728.920] [...12 remote chains...] -- 30:39:21

      Average standard deviation of split frequencies: 0.007471

      766000 -- (-5455737.437) [-5455738.526] (-5455755.448) (-5455739.914) [...12 remote chains...] -- 30:39:34
      767000 -- (-5455751.523) (-5455746.039) (-5455752.235) [-5455726.896] [...12 remote chains...] -- 30:39:22
      768000 -- [-5455726.535] (-5455740.910) (-5455758.672) (-5455749.478) [...12 remote chains...] -- 30:39:23
      769000 -- (-5455730.706) (-5455750.576) (-5455746.616) [-5455726.682] [...12 remote chains...] -- 30:39:11
      770000 -- [-5455723.268] (-5455741.318) (-5455740.548) (-5455753.975) [...12 remote chains...] -- 30:38:48

      Average standard deviation of split frequencies: 0.007294

      771000 -- [-5455726.519] (-5455745.523) (-5455738.971) (-5455746.656) [...12 remote chains...] -- 30:38:49
      772000 -- (-5455736.081) [-5455733.124] (-5455748.511) (-5455758.204) [...12 remote chains...] -- 30:38:37
      773000 -- [-5455737.172] (-5455736.883) (-5455748.931) (-5455745.529) [...12 remote chains...] -- 30:38:14
      774000 -- (-5455739.479) [-5455737.092] (-5455744.526) (-5455749.226) [...12 remote chains...] -- 30:38:14
      775000 -- [-5455739.703] (-5455745.591) (-5455738.059) (-5455739.681) [...12 remote chains...] -- 30:37:51

      Average standard deviation of split frequencies: 0.007185

      776000 -- (-5455763.682) [-5455728.245] (-5455733.789) (-5455758.381) [...12 remote chains...] -- 30:37:51
      777000 -- (-5455739.371) [-5455728.127] (-5455744.905) (-5455752.029) [...12 remote chains...] -- 30:37:40
      778000 -- (-5455769.579) (-5455731.493) [-5455743.288] (-5455739.473) [...12 remote chains...] -- 30:37:29
      779000 -- [-5455747.323] (-5455740.832) (-5455740.065) (-5455755.483) [...12 remote chains...] -- 30:37:17
      780000 -- [-5455733.738] (-5455731.671) (-5455742.050) (-5455740.462) [...12 remote chains...] -- 30:37:06

      Average standard deviation of split frequencies: 0.007220

      781000 -- (-5455737.064) (-5455738.183) (-5455741.852) [-5455742.636] [...12 remote chains...] -- 30:36:43
      782000 -- (-5455747.016) (-5455743.013) (-5455740.557) [-5455741.016] [...12 remote chains...] -- 30:36:31
      783000 -- (-5455740.063) [-5455741.238] (-5455741.970) (-5455747.950) [...12 remote chains...] -- 30:36:20
      784000 -- (-5455746.859) (-5455742.256) [-5455734.416] (-5455747.343) [...12 remote chains...] -- 30:36:08
      785000 -- [-5455737.280] (-5455744.610) (-5455745.279) (-5455743.768) [...12 remote chains...] -- 30:36:09

      Average standard deviation of split frequencies: 0.007088

      786000 -- (-5455737.856) (-5455741.463) (-5455756.585) [-5455751.555] [...12 remote chains...] -- 30:35:57
      787000 -- [-5455729.048] (-5455740.746) (-5455738.671) (-5455738.419) [...12 remote chains...] -- 30:35:46
      788000 -- (-5455736.879) (-5455749.428) [-5455743.337] (-5455741.786) [...12 remote chains...] -- 30:35:34
      789000 -- (-5455728.269) (-5455739.362) (-5455764.535) [-5455731.648] [...12 remote chains...] -- 30:35:23
      790000 -- [-5455738.972] (-5455737.289) (-5455740.688) (-5455746.390) [...12 remote chains...] -- 30:34:48

      Average standard deviation of split frequencies: 0.007154

      791000 -- (-5455757.681) [-5455733.428] (-5455755.487) (-5455742.394) [...12 remote chains...] -- 30:34:48
      792000 -- (-5455746.761) [-5455743.586] (-5455757.981) (-5455734.760) [...12 remote chains...] -- 30:34:37
      793000 -- (-5455745.794) [-5455749.236] (-5455769.826) (-5455726.740) [...12 remote chains...] -- 30:34:26
      794000 -- (-5455742.535) (-5455736.819) (-5455754.130) [-5455742.951] [...12 remote chains...] -- 30:34:14
      795000 -- (-5455732.956) [-5455734.364] (-5455767.227) (-5455738.555) [...12 remote chains...] -- 30:33:51

      Average standard deviation of split frequencies: 0.007233

      796000 -- (-5455745.532) [-5455727.717] (-5455777.013) (-5455743.864) [...12 remote chains...] -- 30:33:28
      797000 -- (-5455744.762) [-5455734.796] (-5455762.370) (-5455742.131) [...12 remote chains...] -- 30:33:28
      798000 -- (-5455735.100) (-5455739.789) (-5455761.008) [-5455734.704] [...12 remote chains...] -- 30:33:05
      799000 -- (-5455743.991) (-5455749.469) (-5455750.233) [-5455735.131] [...12 remote chains...] -- 30:32:42
      800000 -- (-5455759.670) [-5455730.285] (-5455738.740) (-5455728.787) [...12 remote chains...] -- 30:32:43

      Average standard deviation of split frequencies: 0.007145

      801000 -- (-5455753.293) (-5455761.001) [-5455740.401] (-5455732.762) [...12 remote chains...] -- 30:32:31
      802000 -- (-5455759.655) [-5455724.757] (-5455735.449) (-5455748.083) [...12 remote chains...] -- 30:32:31
      803000 -- (-5455751.497) (-5455736.735) (-5455743.464) [-5455726.945] [...12 remote chains...] -- 30:32:31
      804000 -- (-5455755.738) (-5455736.798) (-5455747.039) [-5455727.947] [...12 remote chains...] -- 30:32:31
      805000 -- (-5455747.645) [-5455736.584] (-5455733.034) (-5455751.449) [...12 remote chains...] -- 30:32:08

      Average standard deviation of split frequencies: 0.007186

      806000 -- (-5455744.940) (-5455736.472) [-5455724.356] (-5455734.748) [...12 remote chains...] -- 30:31:45
      807000 -- (-5455738.315) (-5455753.636) [-5455737.102] (-5455747.057) [...12 remote chains...] -- 30:31:34
      808000 -- (-5455742.403) (-5455754.367) [-5455732.563] (-5455727.584) [...12 remote chains...] -- 30:31:23
      809000 -- (-5455743.488) (-5455732.118) (-5455744.105) [-5455723.086] [...12 remote chains...] -- 30:31:11
      810000 -- (-5455748.198) (-5455735.704) [-5455731.655] (-5455735.080) [...12 remote chains...] -- 30:31:11

      Average standard deviation of split frequencies: 0.006997

      811000 -- (-5455740.652) [-5455737.228] (-5455747.247) (-5455745.848) [...12 remote chains...] -- 30:31:00
      812000 -- (-5455744.115) [-5455734.590] (-5455739.675) (-5455753.077) [...12 remote chains...] -- 30:30:37
      813000 -- (-5455741.539) (-5455752.987) (-5455739.567) [-5455747.657] [...12 remote chains...] -- 30:30:14
      814000 -- [-5455737.520] (-5455743.606) (-5455748.926) (-5455734.534) [...12 remote chains...] -- 30:29:51
      815000 -- [-5455734.602] (-5455740.643) (-5455747.499) (-5455747.529) [...12 remote chains...] -- 30:29:40

      Average standard deviation of split frequencies: 0.007034

      816000 -- [-5455755.492] (-5455761.705) (-5455743.488) (-5455751.559) [...12 remote chains...] -- 30:29:17
      817000 -- (-5455757.575) [-5455736.046] (-5455738.977) (-5455746.763) [...12 remote chains...] -- 30:29:06
      818000 -- [-5455732.009] (-5455735.802) (-5455735.641) (-5455744.771) [...12 remote chains...] -- 30:28:55
      819000 -- [-5455758.022] (-5455732.301) (-5455738.853) (-5455735.897) [...12 remote chains...] -- 30:28:43
      820000 -- (-5455738.306) (-5455742.520) [-5455722.335] (-5455740.982) [...12 remote chains...] -- 30:28:32

      Average standard deviation of split frequencies: 0.006837

      821000 -- (-5455746.258) (-5455742.908) (-5455736.662) [-5455727.430] [...12 remote chains...] -- 30:28:20
      822000 -- (-5455748.884) (-5455741.838) [-5455730.878] (-5455736.771) [...12 remote chains...] -- 30:28:20
      823000 -- (-5455752.060) (-5455735.942) [-5455730.665] (-5455746.356) [...12 remote chains...] -- 30:27:57
      824000 -- (-5455734.545) [-5455731.256] (-5455746.104) (-5455742.873) [...12 remote chains...] -- 30:27:35
      825000 -- (-5455738.349) [-5455727.732] (-5455749.317) (-5455745.997) [...12 remote chains...] -- 30:27:24

      Average standard deviation of split frequencies: 0.006834

      826000 -- [-5455729.063] (-5455744.708) (-5455735.290) (-5455752.574) [...12 remote chains...] -- 30:27:01
      827000 -- [-5455728.553] (-5455741.576) (-5455739.618) (-5455741.274) [...12 remote chains...] -- 30:26:50
      828000 -- (-5455727.266) [-5455735.665] (-5455732.011) (-5455749.287) [...12 remote chains...] -- 30:26:38
      829000 -- [-5455738.859] (-5455741.709) (-5455736.569) (-5455755.088) [...12 remote chains...] -- 30:26:27
      830000 -- [-5455736.884] (-5455749.855) (-5455729.880) (-5455737.555) [...12 remote chains...] -- 30:26:15

      Average standard deviation of split frequencies: 0.006624

      831000 -- [-5455732.336] (-5455731.170) (-5455751.828) (-5455732.631) [...12 remote chains...] -- 30:26:04
      832000 -- (-5455748.635) [-5455726.947] (-5455735.376) (-5455739.891) [...12 remote chains...] -- 30:26:04
      833000 -- [-5455729.945] (-5455751.595) (-5455753.424) (-5455733.676) [...12 remote chains...] -- 30:25:52
      834000 -- [-5455727.830] (-5455753.496) (-5455746.484) (-5455737.066) [...12 remote chains...] -- 30:25:30
      835000 -- (-5455738.183) (-5455758.539) [-5455733.921] (-5455743.531) [...12 remote chains...] -- 30:25:29

      Average standard deviation of split frequencies: 0.006530

      836000 -- (-5455736.756) (-5455747.342) (-5455743.341) [-5455733.559] [...12 remote chains...] -- 30:25:18
      837000 -- (-5455735.054) (-5455743.595) (-5455742.110) [-5455727.953] [...12 remote chains...] -- 30:25:07
      838000 -- (-5455729.097) (-5455746.215) [-5455732.861] (-5455733.937) [...12 remote chains...] -- 30:24:55
      839000 -- [-5455738.930] (-5455735.504) (-5455738.208) (-5455735.631) [...12 remote chains...] -- 30:24:33
      840000 -- (-5455738.097) (-5455731.460) (-5455742.038) [-5455738.187] [...12 remote chains...] -- 30:24:32

      Average standard deviation of split frequencies: 0.006608

      841000 -- (-5455726.846) (-5455759.929) (-5455738.732) [-5455733.280] [...12 remote chains...] -- 30:24:21
      842000 -- [-5455736.308] (-5455743.515) (-5455727.888) (-5455728.920) [...12 remote chains...] -- 30:23:59
      843000 -- [-5455730.363] (-5455736.277) (-5455744.771) (-5455736.458) [...12 remote chains...] -- 30:23:58
      844000 -- (-5455737.744) (-5455757.948) [-5455741.720] (-5455754.364) [...12 remote chains...] -- 30:23:36
      845000 -- [-5455732.341] (-5455737.053) (-5455747.844) (-5455741.594) [...12 remote chains...] -- 30:23:24

      Average standard deviation of split frequencies: 0.006584

      846000 -- [-5455731.641] (-5455732.058) (-5455737.387) (-5455732.513) [...12 remote chains...] -- 30:23:13
      847000 -- [-5455727.523] (-5455740.118) (-5455739.771) (-5455732.673) [...12 remote chains...] -- 30:22:51
      848000 -- [-5455736.247] (-5455740.469) (-5455743.756) (-5455747.030) [...12 remote chains...] -- 30:22:50
      849000 -- (-5455756.182) (-5455751.861) [-5455731.032] (-5455741.849) [...12 remote chains...] -- 30:22:39
      850000 -- (-5455738.277) (-5455742.341) [-5455726.142] (-5455735.080) [...12 remote chains...] -- 30:22:17

      Average standard deviation of split frequencies: 0.006621

      851000 -- [-5455729.217] (-5455750.563) (-5455736.576) (-5455757.827) [...12 remote chains...] -- 30:22:16
      852000 -- (-5455734.692) (-5455728.519) [-5455729.913] (-5455743.695) [...12 remote chains...] -- 30:22:05
      853000 -- (-5455740.730) [-5455735.767] (-5455737.776) (-5455742.246) [...12 remote chains...] -- 30:21:53
      854000 -- (-5455745.947) (-5455731.303) [-5455737.423] (-5455752.728) [...12 remote chains...] -- 30:21:42
      855000 -- (-5455732.781) [-5455735.415] (-5455753.156) (-5455751.082) [...12 remote chains...] -- 30:21:20

      Average standard deviation of split frequencies: 0.006582

      856000 -- (-5455732.736) (-5455745.421) [-5455741.743] (-5455755.931) [...12 remote chains...] -- 30:21:19
      857000 -- [-5455736.258] (-5455757.258) (-5455750.510) (-5455745.957) [...12 remote chains...] -- 30:21:07
      858000 -- (-5455747.378) [-5455732.952] (-5455743.777) (-5455739.060) [...12 remote chains...] -- 30:20:56
      859000 -- (-5455754.948) [-5455728.215] (-5455736.482) (-5455729.913) [...12 remote chains...] -- 30:20:45
      860000 -- (-5455756.120) [-5455741.504] (-5455743.682) (-5455739.575) [...12 remote chains...] -- 30:20:44

      Average standard deviation of split frequencies: 0.006530

      861000 -- (-5455734.613) [-5455726.619] (-5455753.474) (-5455740.748) [...12 remote chains...] -- 30:20:43
      862000 -- (-5455743.963) [-5455734.171] (-5455740.725) (-5455739.649) [...12 remote chains...] -- 30:20:31
      863000 -- (-5455743.054) (-5455740.189) (-5455736.004) [-5455731.340] [...12 remote chains...] -- 30:20:09
      864000 -- (-5455733.886) (-5455745.514) (-5455751.949) [-5455732.467] [...12 remote chains...] -- 30:19:58
      865000 -- (-5455744.675) (-5455753.101) [-5455732.732] (-5455737.543) [...12 remote chains...] -- 30:19:57

      Average standard deviation of split frequencies: 0.006487

      866000 -- (-5455746.037) (-5455748.702) (-5455736.049) [-5455725.682] [...12 remote chains...] -- 30:19:46
      867000 -- (-5455739.315) (-5455757.423) [-5455728.817] (-5455742.044) [...12 remote chains...] -- 30:19:34
      868000 -- (-5455741.555) (-5455745.099) [-5455726.529] (-5455748.010) [...12 remote chains...] -- 30:19:23
      869000 -- [-5455731.939] (-5455735.781) (-5455742.834) (-5455739.390) [...12 remote chains...] -- 30:19:01
      870000 -- [-5455732.508] (-5455751.468) (-5455741.049) (-5455731.594) [...12 remote chains...] -- 30:19:00

      Average standard deviation of split frequencies: 0.006499

      871000 -- [-5455732.198] (-5455742.238) (-5455747.987) (-5455738.797) [...12 remote chains...] -- 30:18:48
      872000 -- (-5455750.793) (-5455733.340) [-5455738.430] (-5455753.940) [...12 remote chains...] -- 30:18:47
      873000 -- [-5455728.864] (-5455743.325) (-5455740.902) (-5455743.969) [...12 remote chains...] -- 30:18:36
      874000 -- (-5455734.457) (-5455736.811) [-5455727.994] (-5455737.741) [...12 remote chains...] -- 30:18:03
      875000 -- (-5455733.086) (-5455734.771) [-5455742.077] (-5455755.969) [...12 remote chains...] -- 30:17:52

      Average standard deviation of split frequencies: 0.006321

      876000 -- [-5455729.818] (-5455738.940) (-5455747.443) (-5455751.997) [...12 remote chains...] -- 30:17:30
      877000 -- [-5455741.227] (-5455731.748) (-5455745.389) (-5455752.772) [...12 remote chains...] -- 30:17:19
      878000 -- (-5455745.846) [-5455731.818] (-5455732.366) (-5455753.522) [...12 remote chains...] -- 30:17:18
      879000 -- (-5455745.986) [-5455728.808] (-5455746.085) (-5455760.871) [...12 remote chains...] -- 30:16:56
      880000 -- (-5455749.226) (-5455741.066) [-5455733.222] (-5455740.500) [...12 remote chains...] -- 30:16:55

      Average standard deviation of split frequencies: 0.006246

      881000 -- (-5455754.766) (-5455736.664) [-5455728.892] (-5455735.728) [...12 remote chains...] -- 30:16:43
      882000 -- [-5455731.257] (-5455746.872) (-5455731.448) (-5455726.701) [...12 remote chains...] -- 30:16:32
      883000 -- (-5455728.129) (-5455748.602) [-5455740.674] (-5455730.631) [...12 remote chains...] -- 30:16:20
      884000 -- [-5455731.745] (-5455749.356) (-5455730.235) (-5455742.195) [...12 remote chains...] -- 30:15:58
      885000 -- (-5455728.588) (-5455743.437) (-5455732.932) [-5455733.461] [...12 remote chains...] -- 30:15:37

      Average standard deviation of split frequencies: 0.006321

      886000 -- [-5455734.726] (-5455749.572) (-5455748.644) (-5455746.416) [...12 remote chains...] -- 30:15:15
      887000 -- [-5455726.030] (-5455749.856) (-5455723.901) (-5455746.629) [...12 remote chains...] -- 30:14:53
      888000 -- (-5455735.622) [-5455741.439] (-5455751.616) (-5455736.633) [...12 remote chains...] -- 30:14:42
      889000 -- (-5455740.075) (-5455740.005) (-5455746.882) [-5455733.700] [...12 remote chains...] -- 30:14:20
      890000 -- (-5455745.520) [-5455722.715] (-5455737.324) (-5455735.945) [...12 remote chains...] -- 30:14:09

      Average standard deviation of split frequencies: 0.006266

      891000 -- [-5455733.553] (-5455734.440) (-5455748.210) (-5455736.681) [...12 remote chains...] -- 30:14:07
      892000 -- (-5455742.174) [-5455727.100] (-5455748.196) (-5455750.928) [...12 remote chains...] -- 30:13:56
      893000 -- (-5455745.519) [-5455727.619] (-5455748.609) (-5455725.561) [...12 remote chains...] -- 30:13:34
      894000 -- (-5455753.674) [-5455728.827] (-5455748.083) (-5455733.367) [...12 remote chains...] -- 30:13:13
      895000 -- (-5455756.934) [-5455726.621] (-5455752.417) (-5455729.490) [...12 remote chains...] -- 30:13:12

      Average standard deviation of split frequencies: 0.006276

      896000 -- (-5455752.418) (-5455736.978) (-5455750.211) [-5455725.083] [...12 remote chains...] -- 30:13:00
      897000 -- (-5455743.210) (-5455739.090) (-5455751.480) [-5455734.659] [...12 remote chains...] -- 30:12:39
      898000 -- (-5455732.496) (-5455745.586) (-5455748.120) [-5455730.861] [...12 remote chains...] -- 30:12:27
      899000 -- (-5455749.857) (-5455734.752) (-5455744.425) [-5455747.784] [...12 remote chains...] -- 30:12:16
      900000 -- (-5455748.402) (-5455750.698) (-5455754.467) [-5455744.516] [...12 remote chains...] -- 30:12:04

      Average standard deviation of split frequencies: 0.006255

      901000 -- (-5455755.294) (-5455757.681) [-5455730.350] (-5455728.263) [...12 remote chains...] -- 30:11:53
      902000 -- (-5455751.492) (-5455751.865) [-5455733.675] (-5455732.692) [...12 remote chains...] -- 30:11:41
      903000 -- (-5455745.054) (-5455763.267) [-5455728.381] (-5455742.277) [...12 remote chains...] -- 30:11:20
      904000 -- (-5455752.886) (-5455741.076) [-5455723.796] (-5455725.507) [...12 remote chains...] -- 30:11:19
      905000 -- (-5455759.103) (-5455739.709) (-5455724.831) [-5455728.960] [...12 remote chains...] -- 30:11:07

      Average standard deviation of split frequencies: 0.006329

      906000 -- (-5455745.863) (-5455744.958) [-5455728.957] (-5455750.924) [...12 remote chains...] -- 30:10:56
      907000 -- (-5455752.483) (-5455757.863) [-5455725.650] (-5455728.694) [...12 remote chains...] -- 30:10:34
      908000 -- (-5455742.901) (-5455746.845) (-5455741.536) [-5455733.639] [...12 remote chains...] -- 30:10:33
      909000 -- (-5455750.136) (-5455739.548) (-5455732.408) [-5455732.104] [...12 remote chains...] -- 30:10:01
      910000 -- (-5455741.709) (-5455746.460) [-5455734.936] (-5455731.144) [...12 remote chains...] -- 30:10:00

      Average standard deviation of split frequencies: 0.006277

      911000 -- (-5455744.266) (-5455741.436) [-5455741.219] (-5455737.712) [...12 remote chains...] -- 30:09:59
      912000 -- (-5455747.517) (-5455737.356) (-5455752.426) [-5455733.970] [...12 remote chains...] -- 30:09:47
      913000 -- (-5455745.359) (-5455739.069) [-5455730.517] (-5455728.929) [...12 remote chains...] -- 30:09:36
      914000 -- (-5455750.451) [-5455733.065] (-5455737.284) (-5455738.109) [...12 remote chains...] -- 30:09:14
      915000 -- (-5455736.384) (-5455735.927) (-5455749.089) [-5455731.722] [...12 remote chains...] -- 30:09:23

      Average standard deviation of split frequencies: 0.006201

      916000 -- (-5455748.733) (-5455737.235) [-5455735.542] (-5455734.625) [...12 remote chains...] -- 30:09:01
      917000 -- (-5455754.971) (-5455732.142) (-5455733.516) [-5455733.471] [...12 remote chains...] -- 30:08:40
      918000 -- (-5455750.954) [-5455729.818] (-5455752.690) (-5455737.788) [...12 remote chains...] -- 30:08:39
      919000 -- (-5455751.884) [-5455726.466] (-5455734.122) (-5455740.075) [...12 remote chains...] -- 30:08:37
      920000 -- (-5455747.210) (-5455746.959) [-5455751.046] (-5455732.209) [...12 remote chains...] -- 30:08:16

      Average standard deviation of split frequencies: 0.006277

      921000 -- (-5455743.607) (-5455755.661) (-5455742.608) [-5455736.563] [...12 remote chains...] -- 30:08:04
      922000 -- [-5455742.017] (-5455748.179) (-5455747.720) (-5455742.625) [...12 remote chains...] -- 30:08:03
      923000 -- [-5455745.531] (-5455734.330) (-5455741.482) (-5455750.280) [...12 remote chains...] -- 30:07:41
      924000 -- [-5455736.611] (-5455742.896) (-5455744.611) (-5455734.136) [...12 remote chains...] -- 30:07:20
      925000 -- (-5455733.271) (-5455732.743) (-5455731.300) [-5455736.184] [...12 remote chains...] -- 30:07:09

      Average standard deviation of split frequencies: 0.006299

      926000 -- (-5455742.099) (-5455739.969) (-5455750.451) [-5455731.543] [...12 remote chains...] -- 30:06:47
      927000 -- (-5455732.565) (-5455747.562) [-5455734.987] (-5455739.957) [...12 remote chains...] -- 30:06:36
      928000 -- (-5455744.550) [-5455732.209] (-5455745.200) (-5455733.578) [...12 remote chains...] -- 30:06:34
      929000 -- (-5455745.429) (-5455737.699) (-5455748.347) [-5455734.952] [...12 remote chains...] -- 30:06:13
      930000 -- (-5455756.642) (-5455744.584) [-5455741.959] (-5455740.117) [...12 remote chains...] -- 30:06:11

      Average standard deviation of split frequencies: 0.006274

      931000 -- (-5455739.797) [-5455732.827] (-5455740.047) (-5455739.867) [...12 remote chains...] -- 30:05:50
      932000 -- [-5455730.761] (-5455743.531) (-5455746.939) (-5455737.159) [...12 remote chains...] -- 30:05:39
      933000 -- [-5455728.049] (-5455744.000) (-5455748.267) (-5455741.920) [...12 remote chains...] -- 30:05:27
      934000 -- [-5455729.563] (-5455739.102) (-5455744.488) (-5455732.122) [...12 remote chains...] -- 30:05:26
      935000 -- (-5455729.432) (-5455739.480) (-5455758.509) [-5455742.422] [...12 remote chains...] -- 30:05:24

      Average standard deviation of split frequencies: 0.006251

      936000 -- (-5455744.532) (-5455725.114) (-5455749.096) [-5455732.150] [...12 remote chains...] -- 30:05:03
      937000 -- (-5455757.686) [-5455736.799] (-5455737.936) (-5455732.953) [...12 remote chains...] -- 30:04:51
      938000 -- (-5455756.424) (-5455732.584) (-5455742.931) [-5455729.188] [...12 remote chains...] -- 30:04:30
      939000 -- [-5455729.247] (-5455755.673) (-5455741.277) (-5455742.148) [...12 remote chains...] -- 30:04:09
      940000 -- (-5455744.962) [-5455734.833] (-5455753.896) (-5455763.974) [...12 remote chains...] -- 30:03:58

      Average standard deviation of split frequencies: 0.006294

      941000 -- (-5455737.274) [-5455722.762] (-5455752.412) (-5455752.604) [...12 remote chains...] -- 30:03:46
      942000 -- [-5455731.504] (-5455731.557) (-5455735.444) (-5455750.071) [...12 remote chains...] -- 30:03:35
      943000 -- (-5455732.545) [-5455727.105] (-5455740.157) (-5455729.784) [...12 remote chains...] -- 30:03:23
      944000 -- (-5455740.796) [-5455743.349] (-5455734.909) (-5455728.642) [...12 remote chains...] -- 30:03:12
      945000 -- (-5455766.473) (-5455736.534) (-5455737.832) [-5455737.999] [...12 remote chains...] -- 30:03:10

      Average standard deviation of split frequencies: 0.006251

      946000 -- (-5455753.028) (-5455734.485) [-5455737.025] (-5455732.366) [...12 remote chains...] -- 30:02:59
      947000 -- (-5455752.840) [-5455728.459] (-5455741.277) (-5455744.716) [...12 remote chains...] -- 30:02:47
      948000 -- (-5455746.930) [-5455740.056] (-5455750.285) (-5455750.189) [...12 remote chains...] -- 30:02:26
      949000 -- (-5455738.374) [-5455735.494] (-5455754.631) (-5455748.415) [...12 remote chains...] -- 30:02:15
      950000 -- (-5455762.585) (-5455747.869) (-5455730.615) [-5455726.894] [...12 remote chains...] -- 30:02:03

      Average standard deviation of split frequencies: 0.006374

      951000 -- (-5455741.874) (-5455744.526) [-5455736.326] (-5455749.537) [...12 remote chains...] -- 30:01:52
      952000 -- [-5455728.085] (-5455751.067) (-5455729.465) (-5455742.430) [...12 remote chains...] -- 30:01:31
      953000 -- (-5455748.622) (-5455752.370) (-5455745.404) [-5455739.880] [...12 remote chains...] -- 30:01:19
      954000 -- (-5455752.647) (-5455736.840) (-5455743.662) [-5455742.721] [...12 remote chains...] -- 30:01:08
      955000 -- (-5455737.945) (-5455750.372) [-5455726.874] (-5455741.166) [...12 remote chains...] -- 30:00:47

      Average standard deviation of split frequencies: 0.006317

      956000 -- [-5455727.524] (-5455736.705) (-5455731.269) (-5455736.886) [...12 remote chains...] -- 30:00:36
      957000 -- (-5455740.486) (-5455751.431) [-5455725.391] (-5455744.131) [...12 remote chains...] -- 30:00:15
      958000 -- (-5455731.590) (-5455738.209) [-5455733.411] (-5455741.024) [...12 remote chains...] -- 30:00:03
      959000 -- (-5455747.573) (-5455755.917) [-5455730.410] (-5455737.185) [...12 remote chains...] -- 29:59:52
      960000 -- [-5455733.387] (-5455745.408) (-5455734.912) (-5455740.010) [...12 remote chains...] -- 29:59:50

      Average standard deviation of split frequencies: 0.006317

      961000 -- (-5455749.134) (-5455741.047) [-5455732.210] (-5455735.754) [...12 remote chains...] -- 29:59:38
      962000 -- [-5455730.597] (-5455751.537) (-5455734.448) (-5455747.512) [...12 remote chains...] -- 29:59:18
      963000 -- (-5455740.820) (-5455742.065) [-5455739.242] (-5455742.342) [...12 remote chains...] -- 29:59:06
      964000 -- (-5455738.663) (-5455750.278) [-5455738.340] (-5455739.899) [...12 remote chains...] -- 29:59:04
      965000 -- (-5455741.478) (-5455750.568) (-5455731.948) [-5455737.140] [...12 remote chains...] -- 29:58:53

      Average standard deviation of split frequencies: 0.006321

      966000 -- [-5455734.968] (-5455756.262) (-5455736.133) (-5455756.440) [...12 remote chains...] -- 29:58:41
      967000 -- (-5455735.103) [-5455740.269] (-5455751.924) (-5455743.939) [...12 remote chains...] -- 29:58:30
      968000 -- [-5455725.739] (-5455754.649) (-5455728.852) (-5455740.424) [...12 remote chains...] -- 29:58:18
      969000 -- [-5455732.010] (-5455755.775) (-5455734.020) (-5455739.585) [...12 remote chains...] -- 29:58:07
      970000 -- (-5455726.570) (-5455761.758) [-5455741.187] (-5455744.337) [...12 remote chains...] -- 29:57:55

      Average standard deviation of split frequencies: 0.006297

      971000 -- [-5455735.720] (-5455761.398) (-5455752.839) (-5455736.193) [...12 remote chains...] -- 29:57:35
      972000 -- [-5455740.025] (-5455740.183) (-5455740.866) (-5455747.951) [...12 remote chains...] -- 29:57:23
      973000 -- (-5455751.549) (-5455747.404) (-5455754.843) [-5455741.637] [...12 remote chains...] -- 29:57:03
      974000 -- (-5455728.314) (-5455748.482) [-5455727.514] (-5455749.442) [...12 remote chains...] -- 29:56:51
      975000 -- (-5455743.568) (-5455744.573) [-5455731.519] (-5455737.397) [...12 remote chains...] -- 29:56:49

      Average standard deviation of split frequencies: 0.006141

      976000 -- [-5455730.665] (-5455757.912) (-5455735.364) (-5455750.665) [...12 remote chains...] -- 29:56:28
      977000 -- (-5455749.958) [-5455740.859] (-5455750.395) (-5455748.173) [...12 remote chains...] -- 29:56:17
      978000 -- (-5455755.431) (-5455749.733) [-5455733.008] (-5455733.178) [...12 remote chains...] -- 29:56:15
      979000 -- (-5455746.734) (-5455754.866) (-5455734.674) [-5455723.348] [...12 remote chains...] -- 29:55:54
      980000 -- (-5455746.164) (-5455736.852) (-5455745.219) [-5455739.518] [...12 remote chains...] -- 29:55:33

      Average standard deviation of split frequencies: 0.006232

      981000 -- (-5455737.045) [-5455734.620] (-5455729.722) (-5455743.105) [...12 remote chains...] -- 29:55:22
      982000 -- [-5455727.685] (-5455740.308) (-5455732.759) (-5455743.165) [...12 remote chains...] -- 29:55:01
      983000 -- (-5455730.955) (-5455738.858) [-5455750.727] (-5455743.087) [...12 remote chains...] -- 29:54:59
      984000 -- [-5455734.157] (-5455744.051) (-5455729.396) (-5455738.906) [...12 remote chains...] -- 29:54:38
      985000 -- (-5455726.964) (-5455745.567) [-5455734.611] (-5455748.936) [...12 remote chains...] -- 29:54:18

      Average standard deviation of split frequencies: 0.006287

      986000 -- (-5455755.799) (-5455726.995) [-5455732.517] (-5455739.019) [...12 remote chains...] -- 29:54:16
      987000 -- (-5455736.741) (-5455744.451) [-5455726.829] (-5455739.151) [...12 remote chains...] -- 29:53:46
      988000 -- (-5455738.504) (-5455739.893) [-5455729.716] (-5455734.770) [...12 remote chains...] -- 29:53:34
      989000 -- (-5455740.878) (-5455724.703) (-5455741.759) [-5455742.917] [...12 remote chains...] -- 29:53:23
      990000 -- (-5455746.720) [-5455732.218] (-5455735.619) (-5455747.749) [...12 remote chains...] -- 29:53:03

      Average standard deviation of split frequencies: 0.006238

      991000 -- (-5455749.779) [-5455743.422] (-5455733.247) (-5455766.794) [...12 remote chains...] -- 29:52:42
      992000 -- (-5455752.704) (-5455747.632) [-5455738.468] (-5455762.608) [...12 remote chains...] -- 29:52:40
      993000 -- [-5455729.491] (-5455756.366) (-5455748.873) (-5455740.095) [...12 remote chains...] -- 29:52:37
      994000 -- (-5455730.299) (-5455759.243) (-5455735.888) [-5455726.056] [...12 remote chains...] -- 29:52:17
      995000 -- (-5455732.610) (-5455746.544) [-5455735.631] (-5455744.001) [...12 remote chains...] -- 29:51:56

      Average standard deviation of split frequencies: 0.006188

      996000 -- (-5455758.964) (-5455757.233) [-5455732.418] (-5455724.540) [...12 remote chains...] -- 29:51:45
      997000 -- (-5455750.670) (-5455742.723) [-5455729.647] (-5455747.200) [...12 remote chains...] -- 29:51:25
      998000 -- (-5455739.202) [-5455747.951] (-5455743.600) (-5455743.729) [...12 remote chains...] -- 29:51:04
      999000 -- (-5455754.227) [-5455748.854] (-5455731.256) (-5455737.233) [...12 remote chains...] -- 29:51:02
      1000000 -- (-5455750.939) [-5455734.341] (-5455737.332) (-5455731.932) [...12 remote chains...] -- 29:50:51

      Average standard deviation of split frequencies: 0.006069

      1001000 -- [-5455739.647] (-5455749.284) (-5455737.203) (-5455745.430) [...12 remote chains...] -- 29:50:39
      1002000 -- (-5455745.909) (-5455748.813) [-5455728.189] (-5455742.104) [...12 remote chains...] -- 29:50:28
      1003000 -- (-5455745.488) (-5455750.404) [-5455731.908] (-5455735.676) [...12 remote chains...] -- 29:50:07
      1004000 -- (-5455745.735) (-5455740.411) [-5455736.891] (-5455734.455) [...12 remote chains...] -- 29:49:56
      1005000 -- (-5455752.163) (-5455743.227) [-5455728.411] (-5455739.847) [...12 remote chains...] -- 29:49:54

      Average standard deviation of split frequencies: 0.006202

      1006000 -- (-5455764.996) (-5455738.864) (-5455762.306) [-5455740.217] [...12 remote chains...] -- 29:49:42
      1007000 -- (-5455742.150) [-5455733.749] (-5455749.407) (-5455740.500) [...12 remote chains...] -- 29:49:31
      1008000 -- [-5455738.806] (-5455743.540) (-5455732.917) (-5455734.973) [...12 remote chains...] -- 29:49:28
      1009000 -- (-5455738.354) (-5455736.656) (-5455732.846) [-5455728.884] [...12 remote chains...] -- 29:49:17
      1010000 -- (-5455750.337) (-5455733.333) [-5455726.031] (-5455736.103) [...12 remote chains...] -- 29:48:57

      Average standard deviation of split frequencies: 0.006105

      1011000 -- (-5455750.008) (-5455741.017) (-5455745.083) [-5455739.248] [...12 remote chains...] -- 29:48:45
      1012000 -- (-5455751.291) [-5455730.442] (-5455745.016) (-5455727.390) [...12 remote chains...] -- 29:48:34
      1013000 -- (-5455739.124) (-5455742.366) [-5455736.556] (-5455753.279) [...12 remote chains...] -- 29:48:22
      1014000 -- (-5455735.516) [-5455732.172] (-5455758.692) (-5455747.880) [...12 remote chains...] -- 29:48:11
      1015000 -- [-5455729.984] (-5455741.916) (-5455738.587) (-5455736.506) [...12 remote chains...] -- 29:48:00

      Average standard deviation of split frequencies: 0.006153

      1016000 -- (-5455738.474) (-5455740.205) [-5455731.972] (-5455749.532) [...12 remote chains...] -- 29:47:48
      1017000 -- [-5455732.623] (-5455742.609) (-5455724.178) (-5455747.412) [...12 remote chains...] -- 29:47:28
      1018000 -- (-5455737.725) [-5455738.133] (-5455736.879) (-5455753.513) [...12 remote chains...] -- 29:47:16
      1019000 -- [-5455737.290] (-5455741.864) (-5455742.816) (-5455751.562) [...12 remote chains...] -- 29:47:14
      1020000 -- (-5455759.457) (-5455746.924) [-5455736.740] (-5455746.100) [...12 remote chains...] -- 29:47:20

      Average standard deviation of split frequencies: 0.006104

      1021000 -- (-5455745.835) (-5455752.788) (-5455735.522) [-5455740.980] [...12 remote chains...] -- 29:47:00
      1022000 -- (-5455744.337) (-5455759.693) [-5455734.820] (-5455726.984) [...12 remote chains...] -- 29:46:57
      1023000 -- (-5455736.118) (-5455744.844) [-5455729.179] (-5455748.313) [...12 remote chains...] -- 29:46:37
      1024000 -- (-5455751.832) (-5455749.828) [-5455732.022] (-5455732.421) [...12 remote chains...] -- 29:46:26
      1025000 -- (-5455750.931) (-5455753.992) (-5455743.101) [-5455729.047] [...12 remote chains...] -- 29:46:05

      Average standard deviation of split frequencies: 0.006076

      1026000 -- (-5455736.070) (-5455754.603) (-5455733.902) [-5455728.668] [...12 remote chains...] -- 29:46:03
      1027000 -- (-5455749.523) (-5455742.185) [-5455736.349] (-5455730.408) [...12 remote chains...] -- 29:46:00
      1028000 -- (-5455759.469) (-5455736.826) [-5455726.167] (-5455734.740) [...12 remote chains...] -- 29:45:40
      1029000 -- (-5455745.437) (-5455751.160) (-5455738.374) [-5455734.251] [...12 remote chains...] -- 29:45:28
      1030000 -- (-5455730.981) (-5455744.042) [-5455736.398] (-5455743.959) [...12 remote chains...] -- 29:45:08

      Average standard deviation of split frequencies: 0.006077

      1031000 -- [-5455730.827] (-5455730.884) (-5455749.997) (-5455739.963) [...12 remote chains...] -- 29:44:57
      1032000 -- (-5455740.401) [-5455734.301] (-5455739.382) (-5455742.296) [...12 remote chains...] -- 29:44:45
      1033000 -- [-5455738.210] (-5455732.289) (-5455748.620) (-5455740.545) [...12 remote chains...] -- 29:44:43
      1034000 -- (-5455736.715) [-5455737.856] (-5455748.012) (-5455742.861) [...12 remote chains...] -- 29:44:14
      1035000 -- (-5455741.441) [-5455741.829] (-5455759.575) (-5455758.566) [...12 remote chains...] -- 29:44:11

      Average standard deviation of split frequencies: 0.006034

      1036000 -- (-5455751.158) (-5455738.474) [-5455749.757] (-5455743.838) [...12 remote chains...] -- 29:44:08
      1037000 -- (-5455754.706) (-5455754.705) [-5455743.244] (-5455732.168) [...12 remote chains...] -- 29:43:48
      1038000 -- (-5455749.151) (-5455743.533) (-5455748.953) [-5455729.580] [...12 remote chains...] -- 29:43:45
      1039000 -- (-5455748.197) [-5455734.047] (-5455739.048) (-5455729.847) [...12 remote chains...] -- 29:43:34
      1040000 -- (-5455752.951) [-5455735.477] (-5455734.303) (-5455737.729) [...12 remote chains...] -- 29:43:23

      Average standard deviation of split frequencies: 0.006104

      1041000 -- (-5455737.851) (-5455753.558) [-5455737.421] (-5455734.905) [...12 remote chains...] -- 29:43:03
      1042000 -- (-5455736.902) [-5455731.290] (-5455747.647) (-5455735.682) [...12 remote chains...] -- 29:43:00
      1043000 -- (-5455748.243) (-5455734.249) [-5455740.394] (-5455738.818) [...12 remote chains...] -- 29:42:48
      1044000 -- (-5455751.012) (-5455748.826) (-5455748.720) [-5455730.896] [...12 remote chains...] -- 29:42:28
      1045000 -- (-5455755.936) (-5455753.167) (-5455751.340) [-5455736.172] [...12 remote chains...] -- 29:42:25

      Average standard deviation of split frequencies: 0.006146

      1046000 -- [-5455745.778] (-5455747.460) (-5455738.823) (-5455750.133) [...12 remote chains...] -- 29:42:05
      1047000 -- [-5455740.673] (-5455749.361) (-5455744.424) (-5455747.268) [...12 remote chains...] -- 29:41:37
      1048000 -- (-5455759.477) (-5455734.690) (-5455749.909) [-5455733.201] [...12 remote chains...] -- 29:41:25
      1049000 -- (-5455763.763) (-5455740.400) (-5455747.722) [-5455739.727] [...12 remote chains...] -- 29:41:05
      1050000 -- (-5455738.522) (-5455732.910) (-5455752.106) [-5455734.285] [...12 remote chains...] -- 29:40:54

      Average standard deviation of split frequencies: 0.006145

      1051000 -- (-5455746.881) (-5455735.836) (-5455741.361) [-5455730.458] [...12 remote chains...] -- 29:40:34
      1052000 -- (-5455749.708) (-5455758.807) [-5455731.747] (-5455731.980) [...12 remote chains...] -- 29:40:31
      1053000 -- (-5455732.837) (-5455754.674) (-5455743.425) [-5455723.067] [...12 remote chains...] -- 29:40:11
      1054000 -- (-5455751.495) (-5455729.836) (-5455747.924) [-5455731.734] [...12 remote chains...] -- 29:40:00
      1055000 -- (-5455760.088) (-5455738.067) [-5455726.087] (-5455749.440) [...12 remote chains...] -- 29:39:40

      Average standard deviation of split frequencies: 0.006087

      1056000 -- (-5455748.786) (-5455741.080) (-5455734.657) [-5455731.729] [...12 remote chains...] -- 29:39:29
      1057000 -- (-5455740.289) (-5455744.600) (-5455745.201) [-5455728.324] [...12 remote chains...] -- 29:39:17
      1058000 -- (-5455739.198) (-5455731.701) (-5455766.156) [-5455731.901] [...12 remote chains...] -- 29:39:06
      1059000 -- (-5455742.278) (-5455743.602) [-5455737.104] (-5455736.449) [...12 remote chains...] -- 29:38:54
      1060000 -- (-5455760.177) (-5455737.541) [-5455735.453] (-5455730.983) [...12 remote chains...] -- 29:38:51

      Average standard deviation of split frequencies: 0.006105

      1061000 -- [-5455737.165] (-5455749.506) (-5455732.507) (-5455740.388) [...12 remote chains...] -- 29:38:31
      1062000 -- (-5455755.029) [-5455745.337] (-5455731.480) (-5455737.505) [...12 remote chains...] -- 29:38:28
      1063000 -- (-5455751.610) (-5455748.882) [-5455742.340] (-5455749.602) [...12 remote chains...] -- 29:38:17
      1064000 -- (-5455747.081) (-5455738.457) [-5455728.468] (-5455740.825) [...12 remote chains...] -- 29:38:06
      1065000 -- [-5455734.499] (-5455735.783) (-5455738.708) (-5455744.609) [...12 remote chains...] -- 29:37:46

      Average standard deviation of split frequencies: 0.006055

      1066000 -- (-5455753.532) [-5455741.554] (-5455742.047) (-5455744.368) [...12 remote chains...] -- 29:37:26
      1067000 -- [-5455730.563] (-5455739.746) (-5455747.021) (-5455751.485) [...12 remote chains...] -- 29:37:23
      1068000 -- (-5455752.170) [-5455735.491] (-5455743.549) (-5455765.130) [...12 remote chains...] -- 29:37:03
      1069000 -- (-5455748.794) [-5455731.993] (-5455740.847) (-5455740.020) [...12 remote chains...] -- 29:36:52
      1070000 -- (-5455755.607) (-5455745.083) [-5455750.837] (-5455751.877) [...12 remote chains...] -- 29:36:49

      Average standard deviation of split frequencies: 0.006047

      1071000 -- (-5455759.757) [-5455735.924] (-5455757.804) (-5455739.306) [...12 remote chains...] -- 29:36:37
      1072000 -- (-5455739.118) [-5455738.448] (-5455740.126) (-5455735.410) [...12 remote chains...] -- 29:36:18
      1073000 -- (-5455749.007) (-5455757.179) (-5455739.405) [-5455733.285] [...12 remote chains...] -- 29:36:14
      1074000 -- (-5455752.042) (-5455742.612) (-5455750.467) [-5455728.390] [...12 remote chains...] -- 29:35:55
      1075000 -- (-5455745.466) (-5455755.373) [-5455732.786] (-5455734.615) [...12 remote chains...] -- 29:35:43

      Average standard deviation of split frequencies: 0.005943

      1076000 -- (-5455749.018) (-5455736.756) [-5455731.858] (-5455726.282) [...12 remote chains...] -- 29:35:32
      1077000 -- (-5455744.831) (-5455740.717) [-5455739.009] (-5455748.972) [...12 remote chains...] -- 29:35:12
      1078000 -- (-5455736.320) (-5455739.032) (-5455736.690) [-5455736.086] [...12 remote chains...] -- 29:35:01
      1079000 -- (-5455732.548) (-5455728.110) [-5455722.872] (-5455738.305) [...12 remote chains...] -- 29:34:49
      1080000 -- [-5455726.083] (-5455737.511) (-5455735.284) (-5455733.393) [...12 remote chains...] -- 29:34:38

      Average standard deviation of split frequencies: 0.006092

      1081000 -- [-5455722.985] (-5455745.203) (-5455753.538) (-5455742.572) [...12 remote chains...] -- 29:34:26
      1082000 -- (-5455736.795) (-5455767.674) (-5455747.400) [-5455739.948] [...12 remote chains...] -- 29:34:07
      1083000 -- (-5455741.764) (-5455748.476) (-5455752.315) [-5455732.525] [...12 remote chains...] -- 29:34:04
      1084000 -- (-5455740.876) (-5455743.720) (-5455734.087) [-5455734.118] [...12 remote chains...] -- 29:33:52
      1085000 -- (-5455752.581) (-5455732.878) [-5455739.735] (-5455750.288) [...12 remote chains...] -- 29:33:41

      Average standard deviation of split frequencies: 0.006126

      1086000 -- (-5455735.644) (-5455745.875) [-5455733.010] (-5455737.659) [...12 remote chains...] -- 29:33:38
      1087000 -- [-5455732.482] (-5455755.504) (-5455734.962) (-5455733.159) [...12 remote chains...] -- 29:33:43
      1088000 -- (-5455745.661) (-5455747.672) (-5455740.823) [-5455729.547] [...12 remote chains...] -- 29:33:23
      1089000 -- (-5455747.586) (-5455752.240) [-5455725.567] (-5455741.227) [...12 remote chains...] -- 29:33:20
      1090000 -- (-5455733.091) (-5455736.341) [-5455740.031] (-5455765.468) [...12 remote chains...] -- 29:33:25

      Average standard deviation of split frequencies: 0.006070

      1091000 -- (-5455739.388) (-5455746.172) [-5455729.902] (-5455757.793) [...12 remote chains...] -- 29:33:05
      1092000 -- (-5455750.757) (-5455739.719) [-5455730.454] (-5455747.759) [...12 remote chains...] -- 29:33:02
      1093000 -- (-5455762.992) [-5455737.118] (-5455740.265) (-5455740.800) [...12 remote chains...] -- 29:32:42
      1094000 -- [-5455738.387] (-5455734.370) (-5455737.264) (-5455741.167) [...12 remote chains...] -- 29:32:47
      1095000 -- (-5455746.850) [-5455730.308] (-5455737.347) (-5455731.346) [...12 remote chains...] -- 29:32:27

      Average standard deviation of split frequencies: 0.006007

      1096000 -- (-5455750.256) (-5455736.699) (-5455747.575) [-5455729.741] [...12 remote chains...] -- 29:32:16
      1097000 -- [-5455732.384] (-5455759.175) (-5455756.657) (-5455736.395) [...12 remote chains...] -- 29:32:12
      1098000 -- [-5455720.585] (-5455752.355) (-5455737.176) (-5455733.179) [...12 remote chains...] -- 29:32:01
      1099000 -- (-5455730.579) (-5455750.908) (-5455742.863) [-5455732.774] [...12 remote chains...] -- 29:31:49
      1100000 -- (-5455734.394) (-5455765.244) (-5455737.416) [-5455737.455] [...12 remote chains...] -- 29:31:30

      Average standard deviation of split frequencies: 0.006089

      1101000 -- [-5455735.304] (-5455743.256) (-5455738.185) (-5455732.878) [...12 remote chains...] -- 29:31:18
      1102000 -- (-5455741.137) (-5455737.210) (-5455735.799) [-5455739.079] [...12 remote chains...] -- 29:31:15
      1103000 -- [-5455726.915] (-5455751.940) (-5455744.563) (-5455733.753) [...12 remote chains...] -- 29:30:55
      1104000 -- [-5455742.165] (-5455750.785) (-5455747.511) (-5455745.847) [...12 remote chains...] -- 29:30:44
      1105000 -- [-5455726.516] (-5455758.671) (-5455742.374) (-5455736.945) [...12 remote chains...] -- 29:30:40

      Average standard deviation of split frequencies: 0.006166

      1106000 -- (-5455732.230) [-5455734.776] (-5455746.582) (-5455760.840) [...12 remote chains...] -- 29:30:29
      1107000 -- [-5455730.045] (-5455731.314) (-5455728.220) (-5455740.641) [...12 remote chains...] -- 29:30:17
      1108000 -- [-5455728.993] (-5455735.650) (-5455740.217) (-5455741.559) [...12 remote chains...] -- 29:29:58
      1109000 -- (-5455734.476) (-5455738.820) [-5455734.883] (-5455747.360) [...12 remote chains...] -- 29:29:54
      1110000 -- (-5455745.219) (-5455765.900) (-5455744.667) [-5455748.265] [...12 remote chains...] -- 29:29:43

      Average standard deviation of split frequencies: 0.006108

      1111000 -- (-5455734.759) (-5455754.900) [-5455742.091] (-5455743.627) [...12 remote chains...] -- 29:29:39
      1112000 -- (-5455736.443) [-5455743.303] (-5455748.066) (-5455759.060) [...12 remote chains...] -- 29:29:44
      1113000 -- (-5455738.709) [-5455739.267] (-5455749.959) (-5455738.495) [...12 remote chains...] -- 29:29:32
      1114000 -- (-5455744.794) (-5455748.405) (-5455733.370) [-5455731.647] [...12 remote chains...] -- 29:29:21
      1115000 -- (-5455740.739) (-5455732.344) [-5455736.886] (-5455738.628) [...12 remote chains...] -- 29:29:01

      Average standard deviation of split frequencies: 0.006092

      1116000 -- (-5455749.650) (-5455745.336) [-5455740.585] (-5455737.257) [...12 remote chains...] -- 29:28:58
      1117000 -- (-5455736.219) [-5455723.567] (-5455732.601) (-5455743.333) [...12 remote chains...] -- 29:28:46
      1118000 -- (-5455764.778) (-5455734.166) [-5455724.457] (-5455757.009) [...12 remote chains...] -- 29:28:35
      1119000 -- (-5455754.049) [-5455737.321] (-5455744.638) (-5455757.905) [...12 remote chains...] -- 29:28:39
      1120000 -- (-5455739.485) (-5455743.544) [-5455737.010] (-5455749.095) [...12 remote chains...] -- 29:28:28

      Average standard deviation of split frequencies: 0.005983

      1121000 -- (-5455752.307) (-5455742.095) [-5455736.567] (-5455751.996) [...12 remote chains...] -- 29:28:16
      1122000 -- (-5455743.264) [-5455731.801] (-5455749.940) (-5455773.952) [...12 remote chains...] -- 29:28:04
      1123000 -- (-5455749.361) [-5455739.144] (-5455740.964) (-5455738.423) [...12 remote chains...] -- 29:27:45
      1124000 -- (-5455743.026) (-5455765.595) (-5455746.450) [-5455728.785] [...12 remote chains...] -- 29:27:33
      1125000 -- (-5455743.619) (-5455738.273) (-5455741.424) [-5455735.754] [...12 remote chains...] -- 29:27:22

      Average standard deviation of split frequencies: 0.006046

      1126000 -- (-5455746.883) (-5455747.486) (-5455750.399) [-5455740.986] [...12 remote chains...] -- 29:27:10
      1127000 -- (-5455748.562) [-5455749.794] (-5455745.503) (-5455739.580) [...12 remote chains...] -- 29:26:43
      1128000 -- (-5455742.954) [-5455724.697] (-5455741.129) (-5455750.525) [...12 remote chains...] -- 29:26:39
      1129000 -- (-5455733.030) (-5455745.531) (-5455746.645) [-5455736.621] [...12 remote chains...] -- 29:26:20
      1130000 -- [-5455733.742] (-5455745.315) (-5455745.709) (-5455754.682) [...12 remote chains...] -- 29:26:09

      Average standard deviation of split frequencies: 0.006000

      1131000 -- (-5455732.341) (-5455740.733) [-5455746.855] (-5455749.768) [...12 remote chains...] -- 29:26:05
      1132000 -- [-5455738.951] (-5455744.109) (-5455746.875) (-5455741.700) [...12 remote chains...] -- 29:25:38
      1133000 -- (-5455741.570) (-5455743.746) (-5455745.750) [-5455740.789] [...12 remote chains...] -- 29:25:26
      1134000 -- [-5455731.912] (-5455740.125) (-5455752.910) (-5455761.157) [...12 remote chains...] -- 29:25:15
      1135000 -- (-5455745.522) [-5455729.616] (-5455740.572) (-5455751.324) [...12 remote chains...] -- 29:25:11

      Average standard deviation of split frequencies: 0.006030

      1136000 -- (-5455739.599) (-5455738.697) (-5455741.933) [-5455742.865] [...12 remote chains...] -- 29:24:52
      1137000 -- (-5455735.830) [-5455735.142] (-5455750.358) (-5455747.566) [...12 remote chains...] -- 29:24:40
      1138000 -- (-5455744.769) (-5455737.964) [-5455736.160] (-5455759.710) [...12 remote chains...] -- 29:24:28
      1139000 -- (-5455734.109) (-5455737.204) [-5455739.179] (-5455765.557) [...12 remote chains...] -- 29:24:17
      1140000 -- (-5455730.258) (-5455737.322) [-5455722.472] (-5455745.176) [...12 remote chains...] -- 29:24:05

      Average standard deviation of split frequencies: 0.005972

      1141000 -- (-5455753.219) (-5455732.947) [-5455737.615] (-5455742.163) [...12 remote chains...] -- 29:23:54
      1142000 -- (-5455742.280) (-5455753.465) (-5455739.853) [-5455746.202] [...12 remote chains...] -- 29:23:42
      1143000 -- (-5455738.535) [-5455748.714] (-5455739.351) (-5455740.237) [...12 remote chains...] -- 29:23:54
      1144000 -- (-5455737.308) (-5455733.152) [-5455733.629] (-5455742.550) [...12 remote chains...] -- 29:23:43
      1145000 -- [-5455740.852] (-5455730.996) (-5455743.212) (-5455731.077) [...12 remote chains...] -- 29:23:31

      Average standard deviation of split frequencies: 0.006089

      1146000 -- (-5455743.208) [-5455735.444] (-5455745.442) (-5455735.365) [...12 remote chains...] -- 29:23:12
      1147000 -- (-5455739.066) (-5455740.825) (-5455749.648) [-5455732.690] [...12 remote chains...] -- 29:23:08
      1148000 -- (-5455742.394) [-5455721.833] (-5455733.052) (-5455735.447) [...12 remote chains...] -- 29:23:04
      1149000 -- (-5455731.601) [-5455732.951] (-5455745.696) (-5455743.269) [...12 remote chains...] -- 29:22:45
      1150000 -- (-5455735.852) [-5455730.022] (-5455742.317) (-5455759.803) [...12 remote chains...] -- 29:22:41

      Average standard deviation of split frequencies: 0.006157

      1151000 -- [-5455740.488] (-5455738.654) (-5455755.430) (-5455735.487) [...12 remote chains...] -- 29:22:22
      1152000 -- (-5455761.426) (-5455739.313) [-5455729.126] (-5455744.005) [...12 remote chains...] -- 29:22:10
      1153000 -- (-5455745.204) [-5455738.571] (-5455737.492) (-5455742.689) [...12 remote chains...] -- 29:21:58
      1154000 -- (-5455758.247) (-5455740.885) [-5455724.925] (-5455746.048) [...12 remote chains...] -- 29:21:55
      1155000 -- (-5455753.166) (-5455732.934) [-5455746.197] (-5455754.896) [...12 remote chains...] -- 29:21:35

      Average standard deviation of split frequencies: 0.006147

      1156000 -- (-5455745.687) [-5455731.852] (-5455750.177) (-5455751.796) [...12 remote chains...] -- 29:21:24
      1157000 -- (-5455726.701) [-5455732.301] (-5455736.121) (-5455746.000) [...12 remote chains...] -- 29:21:20
      1158000 -- (-5455741.388) (-5455746.411) [-5455728.321] (-5455749.109) [...12 remote chains...] -- 29:21:01
      1159000 -- (-5455756.186) (-5455729.409) [-5455742.976] (-5455743.584) [...12 remote chains...] -- 29:20:49
      1160000 -- (-5455760.983) [-5455730.179] (-5455758.370) (-5455741.662) [...12 remote chains...] -- 29:20:38

      Average standard deviation of split frequencies: 0.006193

      1161000 -- (-5455752.038) (-5455766.390) (-5455740.920) [-5455730.483] [...12 remote chains...] -- 29:20:26
      1162000 -- [-5455729.122] (-5455743.796) (-5455741.020) (-5455746.644) [...12 remote chains...] -- 29:20:22
      1163000 -- (-5455738.564) [-5455733.444] (-5455736.171) (-5455724.664) [...12 remote chains...] -- 29:20:10
      1164000 -- [-5455737.402] (-5455765.319) (-5455738.835) (-5455739.508) [...12 remote chains...] -- 29:19:59
      1165000 -- (-5455755.644) (-5455761.192) (-5455743.660) [-5455727.815] [...12 remote chains...] -- 29:19:47

      Average standard deviation of split frequencies: 0.006251

      1166000 -- (-5455749.565) (-5455742.160) (-5455733.457) [-5455728.880] [...12 remote chains...] -- 29:19:43
      1167000 -- (-5455753.424) (-5455751.991) (-5455741.135) [-5455730.762] [...12 remote chains...] -- 29:19:24
      1168000 -- [-5455728.698] (-5455744.848) (-5455737.510) (-5455760.440) [...12 remote chains...] -- 29:19:12
      1169000 -- (-5455746.857) [-5455729.870] (-5455750.062) (-5455752.661) [...12 remote chains...] -- 29:19:08
      1170000 -- (-5455732.103) [-5455724.234] (-5455755.985) (-5455755.810) [...12 remote chains...] -- 29:18:57

      Average standard deviation of split frequencies: 0.006314

      1171000 -- (-5455739.052) (-5455724.521) [-5455730.839] (-5455757.759) [...12 remote chains...] -- 29:18:53
      1172000 -- (-5455739.197) [-5455741.433] (-5455734.190) (-5455762.662) [...12 remote chains...] -- 29:18:49
      1173000 -- [-5455728.677] (-5455746.246) (-5455737.946) (-5455745.527) [...12 remote chains...] -- 29:18:37
      1174000 -- (-5455747.402) (-5455759.562) [-5455731.367] (-5455749.736) [...12 remote chains...] -- 29:18:26
      1175000 -- (-5455752.334) (-5455737.250) [-5455737.838] (-5455750.273) [...12 remote chains...] -- 29:17:59

      Average standard deviation of split frequencies: 0.006197

      1176000 -- (-5455754.807) [-5455741.278] (-5455732.037) (-5455737.611) [...12 remote chains...] -- 29:18:02
      1177000 -- (-5455747.967) (-5455734.071) [-5455733.084] (-5455748.546) [...12 remote chains...] -- 29:17:36
      1178000 -- (-5455747.885) (-5455736.250) [-5455735.406] (-5455746.538) [...12 remote chains...] -- 29:17:39
      1179000 -- (-5455735.431) [-5455725.951] (-5455734.310) (-5455739.849) [...12 remote chains...] -- 29:17:35
      1180000 -- (-5455743.353) (-5455750.841) [-5455733.109] (-5455738.958) [...12 remote chains...] -- 29:17:23

      Average standard deviation of split frequencies: 0.006191

      1181000 -- (-5455748.323) [-5455730.680] (-5455727.259) (-5455752.485) [...12 remote chains...] -- 29:17:12
      1182000 -- [-5455732.187] (-5455733.858) (-5455739.192) (-5455737.109) [...12 remote chains...] -- 29:17:00
      1183000 -- (-5455736.230) (-5455750.771) [-5455731.051] (-5455735.368) [...12 remote chains...] -- 29:16:48
      1184000 -- [-5455735.760] (-5455739.112) (-5455730.030) (-5455751.555) [...12 remote chains...] -- 29:16:29
      1185000 -- (-5455735.853) (-5455733.124) [-5455733.578] (-5455744.921) [...12 remote chains...] -- 29:16:25

      Average standard deviation of split frequencies: 0.006082

      1186000 -- [-5455730.658] (-5455746.756) (-5455729.497) (-5455753.680) [...12 remote chains...] -- 29:16:14
      1187000 -- (-5455740.157) [-5455735.890] (-5455752.715) (-5455742.429) [...12 remote chains...] -- 29:16:09
      1188000 -- (-5455725.980) (-5455738.029) (-5455742.462) [-5455732.717] [...12 remote chains...] -- 29:15:58
      1189000 -- (-5455731.263) (-5455740.465) (-5455747.512) [-5455745.008] [...12 remote chains...] -- 29:15:46
      1190000 -- (-5455726.155) [-5455729.484] (-5455754.289) (-5455740.572) [...12 remote chains...] -- 29:15:42

      Average standard deviation of split frequencies: 0.006073

      1191000 -- (-5455736.858) (-5455733.478) [-5455741.220] (-5455745.570) [...12 remote chains...] -- 29:15:30
      1192000 -- (-5455746.233) [-5455728.879] (-5455743.816) (-5455752.797) [...12 remote chains...] -- 29:15:19
      1193000 -- (-5455750.958) [-5455734.173] (-5455726.108) (-5455745.482) [...12 remote chains...] -- 29:15:00
      1194000 -- (-5455735.961) [-5455722.677] (-5455756.748) (-5455741.083) [...12 remote chains...] -- 29:14:48
      1195000 -- (-5455742.989) (-5455747.080) [-5455728.336] (-5455752.394) [...12 remote chains...] -- 29:14:44

      Average standard deviation of split frequencies: 0.006104

      1196000 -- (-5455755.550) (-5455739.757) [-5455731.227] (-5455740.300) [...12 remote chains...] -- 29:14:32
      1197000 -- (-5455748.391) (-5455736.773) [-5455741.019] (-5455739.808) [...12 remote chains...] -- 29:14:20
      1198000 -- (-5455744.398) [-5455732.850] (-5455734.202) (-5455748.936) [...12 remote chains...] -- 29:14:01
      1199000 -- (-5455743.326) (-5455755.840) (-5455735.827) [-5455733.447] [...12 remote chains...] -- 29:13:57
      1200000 -- (-5455755.544) [-5455738.328] (-5455739.841) (-5455739.607) [...12 remote chains...] -- 29:13:46

      Average standard deviation of split frequencies: 0.006112

      1201000 -- (-5455743.479) (-5455735.731) [-5455730.627] (-5455746.467) [...12 remote chains...] -- 29:13:34
      1202000 -- [-5455741.257] (-5455750.451) (-5455749.344) (-5455738.545) [...12 remote chains...] -- 29:13:15
      1203000 -- (-5455733.992) (-5455749.011) (-5455759.884) [-5455727.341] [...12 remote chains...] -- 29:13:03
      1204000 -- (-5455746.472) (-5455740.786) (-5455742.422) [-5455727.002] [...12 remote chains...] -- 29:12:59
      1205000 -- (-5455744.334) (-5455738.021) (-5455746.336) [-5455733.678] [...12 remote chains...] -- 29:12:47

      Average standard deviation of split frequencies: 0.006118

      1206000 -- (-5455748.286) (-5455736.513) (-5455765.268) [-5455746.364] [...12 remote chains...] -- 29:12:43
      1207000 -- (-5455742.885) (-5455738.330) (-5455742.625) [-5455735.491] [...12 remote chains...] -- 29:12:39
      1208000 -- [-5455741.927] (-5455741.100) (-5455752.282) (-5455743.288) [...12 remote chains...] -- 29:12:34
      1209000 -- [-5455748.557] (-5455741.004) (-5455745.087) (-5455749.255) [...12 remote chains...] -- 29:12:15
      1210000 -- (-5455758.615) (-5455744.561) [-5455724.511] (-5455738.543) [...12 remote chains...] -- 29:12:18

      Average standard deviation of split frequencies: 0.006013

      1211000 -- (-5455752.001) (-5455749.206) [-5455727.723] (-5455737.131) [...12 remote chains...] -- 29:12:06
      1212000 -- (-5455764.815) (-5455739.608) (-5455730.008) [-5455726.898] [...12 remote chains...] -- 29:11:47
      1213000 -- (-5455744.443) [-5455733.751] (-5455735.017) (-5455740.902) [...12 remote chains...] -- 29:11:43
      1214000 -- [-5455748.095] (-5455728.638) (-5455743.783) (-5455739.993) [...12 remote chains...] -- 29:11:31
      1215000 -- [-5455733.804] (-5455733.665) (-5455744.457) (-5455758.594) [...12 remote chains...] -- 29:11:12

      Average standard deviation of split frequencies: 0.006154

      1216000 -- (-5455733.020) (-5455733.889) [-5455730.067] (-5455742.768) [...12 remote chains...] -- 29:11:01
      1217000 -- (-5455731.938) [-5455730.623] (-5455761.247) (-5455751.668) [...12 remote chains...] -- 29:10:49
      1218000 -- [-5455732.933] (-5455738.271) (-5455761.666) (-5455747.950) [...12 remote chains...] -- 29:10:45
      1219000 -- (-5455725.170) (-5455740.827) [-5455742.572] (-5455742.631) [...12 remote chains...] -- 29:10:26
      1220000 -- [-5455732.174] (-5455760.868) (-5455741.637) (-5455749.485) [...12 remote chains...] -- 29:10:14

      Average standard deviation of split frequencies: 0.006151

      1221000 -- [-5455735.335] (-5455743.336) (-5455746.450) (-5455744.860) [...12 remote chains...] -- 29:09:55
      1222000 -- (-5455737.077) (-5455742.266) (-5455749.774) [-5455733.752] [...12 remote chains...] -- 29:09:44
      1223000 -- (-5455748.089) (-5455739.681) (-5455753.937) [-5455740.829] [...12 remote chains...] -- 29:09:32
      1224000 -- (-5455750.454) (-5455737.463) (-5455749.174) [-5455725.984] [...12 remote chains...] -- 29:09:13
      1225000 -- (-5455746.275) (-5455735.029) (-5455747.317) [-5455729.065] [...12 remote chains...] -- 29:09:01

      Average standard deviation of split frequencies: 0.006150

      1226000 -- [-5455725.281] (-5455741.858) (-5455737.627) (-5455730.884) [...12 remote chains...] -- 29:08:50
      1227000 -- (-5455748.447) (-5455737.757) (-5455746.528) [-5455731.634] [...12 remote chains...] -- 29:08:31
      1228000 -- (-5455748.293) (-5455738.258) [-5455732.697] (-5455727.253) [...12 remote chains...] -- 29:08:12
      1229000 -- (-5455768.254) (-5455738.638) (-5455735.555) [-5455735.863] [...12 remote chains...] -- 29:08:00
      1230000 -- [-5455735.351] (-5455728.808) (-5455740.022) (-5455749.813) [...12 remote chains...] -- 29:07:49

      Average standard deviation of split frequencies: 0.006189

      1231000 -- [-5455733.880] (-5455733.961) (-5455733.037) (-5455744.882) [...12 remote chains...] -- 29:07:37
      1232000 -- (-5455749.513) (-5455752.871) [-5455733.342] (-5455735.424) [...12 remote chains...] -- 29:07:25
      1233000 -- (-5455748.753) [-5455739.727] (-5455741.785) (-5455728.280) [...12 remote chains...] -- 29:07:14
      1234000 -- (-5455766.705) (-5455740.284) (-5455751.384) [-5455721.260] [...12 remote chains...] -- 29:07:09
      1235000 -- (-5455749.375) (-5455741.559) (-5455765.486) [-5455732.697] [...12 remote chains...] -- 29:07:05

      Average standard deviation of split frequencies: 0.006217

      1236000 -- (-5455748.989) (-5455733.425) (-5455746.764) [-5455728.756] [...12 remote chains...] -- 29:06:39
      1237000 -- (-5455743.762) (-5455738.007) (-5455757.722) [-5455730.736] [...12 remote chains...] -- 29:06:34
      1238000 -- (-5455760.124) (-5455741.510) (-5455745.009) [-5455734.776] [...12 remote chains...] -- 29:06:15
      1239000 -- (-5455760.898) [-5455729.757] (-5455748.590) (-5455733.945) [...12 remote chains...] -- 29:06:04
      1240000 -- (-5455740.730) (-5455742.630) (-5455754.301) [-5455743.507] [...12 remote chains...] -- 29:05:45

      Average standard deviation of split frequencies: 0.006196

      1241000 -- [-5455742.730] (-5455739.538) (-5455739.984) (-5455744.464) [...12 remote chains...] -- 29:05:26
      1242000 -- (-5455757.077) [-5455731.077] (-5455739.665) (-5455736.638) [...12 remote chains...] -- 29:05:29
      1243000 -- (-5455751.996) (-5455736.994) (-5455742.237) [-5455728.631] [...12 remote chains...] -- 29:05:24
      1244000 -- (-5455748.106) (-5455742.490) (-5455744.992) [-5455737.747] [...12 remote chains...] -- 29:05:13
      1245000 -- (-5455761.699) (-5455738.282) (-5455747.650) [-5455727.849] [...12 remote chains...] -- 29:05:01

      Average standard deviation of split frequencies: 0.006141

      1246000 -- (-5455752.746) [-5455730.396] (-5455734.218) (-5455740.278) [...12 remote chains...] -- 29:04:42
      1247000 -- (-5455739.317) [-5455728.074] (-5455746.753) (-5455735.395) [...12 remote chains...] -- 29:04:30
      1248000 -- (-5455737.254) [-5455729.544] (-5455745.946) (-5455743.234) [...12 remote chains...] -- 29:04:26
      1249000 -- (-5455742.038) [-5455727.419] (-5455735.799) (-5455744.125) [...12 remote chains...] -- 29:04:07
      1250000 -- (-5455744.752) (-5455744.317) [-5455736.754] (-5455740.331) [...12 remote chains...] -- 29:03:56

      Average standard deviation of split frequencies: 0.006042

      1251000 -- (-5455745.882) (-5455728.335) [-5455730.072] (-5455732.358) [...12 remote chains...] -- 29:03:37
      1252000 -- (-5455745.882) (-5455747.798) [-5455724.050] (-5455734.472) [...12 remote chains...] -- 29:03:18
      1253000 -- (-5455748.901) (-5455752.963) (-5455727.616) [-5455733.458] [...12 remote chains...] -- 29:03:07
      1254000 -- (-5455745.258) (-5455728.937) [-5455727.107] (-5455738.065) [...12 remote chains...] -- 29:02:55
      1255000 -- (-5455759.078) (-5455743.776) (-5455744.540) [-5455728.415] [...12 remote chains...] -- 29:02:50

      Average standard deviation of split frequencies: 0.006079

      1256000 -- (-5455737.616) (-5455743.315) [-5455735.786] (-5455733.386) [...12 remote chains...] -- 29:02:39
      1257000 -- (-5455743.317) [-5455731.397] (-5455743.040) (-5455730.287) [...12 remote chains...] -- 29:02:27
      1258000 -- (-5455761.277) [-5455728.166] (-5455746.117) (-5455743.737) [...12 remote chains...] -- 29:02:15
      1259000 -- (-5455735.799) (-5455744.643) (-5455757.317) [-5455722.480] [...12 remote chains...] -- 29:02:17
      1260000 -- (-5455748.698) (-5455735.294) (-5455748.989) [-5455734.162] [...12 remote chains...] -- 29:01:59

      Average standard deviation of split frequencies: 0.006084

      1261000 -- (-5455747.753) [-5455725.299] (-5455752.127) (-5455740.277) [...12 remote chains...] -- 29:02:01
      1262000 -- (-5455734.889) (-5455746.676) [-5455730.542] (-5455746.050) [...12 remote chains...] -- 29:01:42
      1263000 -- (-5455756.994) [-5455739.752] (-5455744.564) (-5455733.954) [...12 remote chains...] -- 29:01:38
      1264000 -- (-5455743.402) (-5455744.149) [-5455732.899] (-5455733.677) [...12 remote chains...] -- 29:01:26
      1265000 -- (-5455739.860) [-5455732.567] (-5455739.559) (-5455746.399) [...12 remote chains...] -- 29:01:21

      Average standard deviation of split frequencies: 0.006075

      1266000 -- (-5455732.386) [-5455738.217] (-5455741.118) (-5455736.844) [...12 remote chains...] -- 29:01:16
      1267000 -- (-5455745.558) (-5455733.710) [-5455735.474] (-5455751.806) [...12 remote chains...] -- 29:01:05
      1268000 -- (-5455745.933) (-5455751.614) [-5455731.247] (-5455751.678) [...12 remote chains...] -- 29:01:00
      1269000 -- [-5455737.995] (-5455746.689) (-5455732.954) (-5455759.986) [...12 remote chains...] -- 29:00:55
      1270000 -- [-5455732.314] (-5455734.343) (-5455737.387) (-5455745.191) [...12 remote chains...] -- 29:00:43

      Average standard deviation of split frequencies: 0.006052

      1271000 -- (-5455737.504) (-5455738.922) [-5455738.620] (-5455740.301) [...12 remote chains...] -- 29:00:45
      1272000 -- (-5455738.647) (-5455742.325) [-5455731.978] (-5455732.058) [...12 remote chains...] -- 29:00:20
      1273000 -- (-5455740.185) [-5455728.932] (-5455741.503) (-5455765.257) [...12 remote chains...] -- 29:00:15
      1274000 -- (-5455733.268) [-5455738.207] (-5455735.229) (-5455736.796) [...12 remote chains...] -- 29:00:03
      1275000 -- (-5455745.475) [-5455736.956] (-5455743.074) (-5455732.947) [...12 remote chains...] -- 29:00:05

      Average standard deviation of split frequencies: 0.006092

      1276000 -- (-5455747.286) (-5455745.691) (-5455749.141) [-5455735.934] [...12 remote chains...] -- 29:00:07
      1277000 -- [-5455726.239] (-5455766.562) (-5455729.921) (-5455735.619) [...12 remote chains...] -- 28:59:49
      1278000 -- (-5455753.521) (-5455746.143) [-5455734.845] (-5455729.236) [...12 remote chains...] -- 28:59:37
      1279000 -- (-5455743.697) (-5455741.728) [-5455734.994] (-5455747.030) [...12 remote chains...] -- 28:59:18
      1280000 -- (-5455743.639) (-5455750.904) (-5455733.600) [-5455744.209] [...12 remote chains...] -- 28:59:13

      Average standard deviation of split frequencies: 0.006007

      1281000 -- (-5455743.050) (-5455738.590) [-5455736.283] (-5455744.074) [...12 remote chains...] -- 28:59:02
      1282000 -- [-5455745.951] (-5455745.443) (-5455743.151) (-5455737.662) [...12 remote chains...] -- 28:58:36
      1283000 -- (-5455742.272) (-5455739.979) [-5455723.841] (-5455741.104) [...12 remote chains...] -- 28:58:25
      1284000 -- (-5455744.783) (-5455743.921) [-5455722.194] (-5455743.069) [...12 remote chains...] -- 28:58:13
      1285000 -- (-5455757.280) (-5455750.819) [-5455724.079] (-5455739.862) [...12 remote chains...] -- 28:58:01

      Average standard deviation of split frequencies: 0.006064

      1286000 -- (-5455746.524) (-5455748.221) (-5455740.721) [-5455730.789] [...12 remote chains...] -- 28:57:56
      1287000 -- (-5455747.212) [-5455734.808] (-5455745.310) (-5455734.070) [...12 remote chains...] -- 28:57:44
      1288000 -- (-5455740.282) (-5455752.486) [-5455744.306] (-5455736.074) [...12 remote chains...] -- 28:57:46
      1289000 -- (-5455739.842) (-5455737.855) (-5455744.140) [-5455735.871] [...12 remote chains...] -- 28:57:34
      1290000 -- (-5455740.426) [-5455730.941] (-5455755.018) (-5455752.167) [...12 remote chains...] -- 28:57:23

      Average standard deviation of split frequencies: 0.006070

      1291000 -- (-5455751.491) [-5455729.663] (-5455745.564) (-5455744.049) [...12 remote chains...] -- 28:57:18
      1292000 -- [-5455739.377] (-5455744.987) (-5455750.993) (-5455750.798) [...12 remote chains...] -- 28:56:59
      1293000 -- (-5455735.300) [-5455732.037] (-5455723.202) (-5455760.542) [...12 remote chains...] -- 28:56:47
      1294000 -- [-5455735.372] (-5455748.551) (-5455742.243) (-5455745.550) [...12 remote chains...] -- 28:56:29
      1295000 -- (-5455752.938) [-5455739.925] (-5455754.580) (-5455755.823) [...12 remote chains...] -- 28:56:31

      Average standard deviation of split frequencies: 0.006016

      1296000 -- (-5455745.368) [-5455729.964] (-5455758.395) (-5455732.742) [...12 remote chains...] -- 28:56:19
      1297000 -- (-5455740.763) (-5455742.046) [-5455734.799] (-5455738.294) [...12 remote chains...] -- 28:56:00
      1298000 -- (-5455750.796) (-5455748.663) [-5455735.309] (-5455748.074) [...12 remote chains...] -- 28:55:49
      1299000 -- (-5455752.688) (-5455735.829) (-5455735.158) [-5455736.833] [...12 remote chains...] -- 28:55:44
      1300000 -- (-5455746.003) (-5455739.376) [-5455724.596] (-5455740.797) [...12 remote chains...] -- 28:55:25

      Average standard deviation of split frequencies: 0.006031

      1301000 -- [-5455743.989] (-5455748.025) (-5455754.211) (-5455757.528) [...12 remote chains...] -- 28:55:07
      1302000 -- (-5455740.887) (-5455757.266) (-5455741.815) [-5455737.292] [...12 remote chains...] -- 28:55:02
      1303000 -- (-5455731.824) (-5455764.989) [-5455731.474] (-5455735.043) [...12 remote chains...] -- 28:54:50
      1304000 -- [-5455742.562] (-5455741.665) (-5455742.966) (-5455750.731) [...12 remote chains...] -- 28:54:45
      1305000 -- [-5455729.759] (-5455760.558) (-5455730.737) (-5455736.433) [...12 remote chains...] -- 28:54:26

      Average standard deviation of split frequencies: 0.005977

      1306000 -- (-5455746.727) (-5455772.834) (-5455736.318) [-5455742.166] [...12 remote chains...] -- 28:54:15
      1307000 -- (-5455734.829) (-5455750.721) [-5455733.360] (-5455743.779) [...12 remote chains...] -- 28:54:03
      1308000 -- (-5455746.753) (-5455762.274) (-5455731.215) [-5455736.997] [...12 remote chains...] -- 28:53:44
      1309000 -- (-5455746.873) (-5455744.196) (-5455740.370) [-5455738.337] [...12 remote chains...] -- 28:53:39
      1310000 -- (-5455750.912) (-5455746.920) (-5455744.486) [-5455742.082] [...12 remote chains...] -- 28:53:21

      Average standard deviation of split frequencies: 0.005988

      1311000 -- (-5455753.137) (-5455738.888) [-5455737.066] (-5455751.749) [...12 remote chains...] -- 28:53:16
      1312000 -- (-5455744.298) (-5455732.957) (-5455754.182) [-5455732.660] [...12 remote chains...] -- 28:52:51
      1313000 -- [-5455729.848] (-5455742.411) (-5455737.903) (-5455750.224) [...12 remote chains...] -- 28:52:39
      1314000 -- (-5455745.648) [-5455744.458] (-5455745.630) (-5455746.535) [...12 remote chains...] -- 28:52:27
      1315000 -- (-5455741.488) [-5455729.939] (-5455749.205) (-5455735.522) [...12 remote chains...] -- 28:52:29

      Average standard deviation of split frequencies: 0.006024

      1316000 -- [-5455733.839] (-5455733.366) (-5455740.165) (-5455756.073) [...12 remote chains...] -- 28:52:10
      1317000 -- (-5455742.386) [-5455734.598] (-5455741.700) (-5455754.591) [...12 remote chains...] -- 28:52:05
      1318000 -- (-5455735.777) (-5455751.916) (-5455737.036) [-5455743.122] [...12 remote chains...] -- 28:52:00
      1319000 -- [-5455733.090] (-5455746.700) (-5455753.560) (-5455742.256) [...12 remote chains...] -- 28:51:55
      1320000 -- (-5455736.946) [-5455733.574] (-5455748.234) (-5455755.376) [...12 remote chains...] -- 28:51:43

      Average standard deviation of split frequencies: 0.005951

      1321000 -- (-5455746.877) [-5455739.241] (-5455753.135) (-5455741.847) [...12 remote chains...] -- 28:51:31
      1322000 -- [-5455734.821] (-5455755.925) (-5455745.103) (-5455741.452) [...12 remote chains...] -- 28:51:19
      1323000 -- (-5455736.449) [-5455740.336] (-5455738.399) (-5455744.553) [...12 remote chains...] -- 28:51:14
      1324000 -- (-5455733.765) (-5455741.364) [-5455732.979] (-5455740.902) [...12 remote chains...] -- 28:50:56
      1325000 -- [-5455727.963] (-5455744.054) (-5455740.993) (-5455745.670) [...12 remote chains...] -- 28:50:38

      Average standard deviation of split frequencies: 0.005951

      1326000 -- [-5455725.428] (-5455738.065) (-5455742.304) (-5455749.895) [...12 remote chains...] -- 28:50:26
      1327000 -- (-5455740.711) (-5455745.180) (-5455747.862) [-5455738.593] [...12 remote chains...] -- 28:50:14
      1328000 -- (-5455733.246) (-5455744.958) (-5455761.398) [-5455731.244] [...12 remote chains...] -- 28:50:09
      1329000 -- (-5455729.458) [-5455732.205] (-5455748.749) (-5455744.539) [...12 remote chains...] -- 28:49:57
      1330000 -- [-5455738.067] (-5455744.051) (-5455745.929) (-5455756.742) [...12 remote chains...] -- 28:49:45

      Average standard deviation of split frequencies: 0.005906

      1331000 -- (-5455741.288) [-5455735.372] (-5455753.639) (-5455745.417) [...12 remote chains...] -- 28:49:33
      1332000 -- (-5455741.017) [-5455735.495] (-5455756.875) (-5455741.877) [...12 remote chains...] -- 28:49:22
      1333000 -- [-5455730.794] (-5455732.865) (-5455747.325) (-5455745.332) [...12 remote chains...] -- 28:49:10
      1334000 -- (-5455737.887) [-5455730.508] (-5455740.375) (-5455745.901) [...12 remote chains...] -- 28:48:58
      1335000 -- (-5455740.053) [-5455741.219] (-5455755.588) (-5455735.989) [...12 remote chains...] -- 28:48:40

      Average standard deviation of split frequencies: 0.005990

      1336000 -- (-5455735.319) (-5455749.263) [-5455742.995] (-5455744.720) [...12 remote chains...] -- 28:48:28
      1337000 -- [-5455727.125] (-5455736.944) (-5455736.499) (-5455744.096) [...12 remote chains...] -- 28:48:16
      1338000 -- (-5455733.371) (-5455752.680) [-5455740.043] (-5455740.808) [...12 remote chains...] -- 28:47:58
      1339000 -- (-5455738.229) (-5455743.884) (-5455745.926) [-5455741.544] [...12 remote chains...] -- 28:47:53
      1340000 -- (-5455726.221) [-5455736.212] (-5455758.416) (-5455751.843) [...12 remote chains...] -- 28:47:47

      Average standard deviation of split frequencies: 0.005838

      1341000 -- (-5455728.232) [-5455724.557] (-5455753.728) (-5455763.126) [...12 remote chains...] -- 28:47:29
      1342000 -- [-5455728.187] (-5455742.709) (-5455749.688) (-5455734.686) [...12 remote chains...] -- 28:47:17
      1343000 -- [-5455732.075] (-5455753.757) (-5455743.768) (-5455741.126) [...12 remote chains...] -- 28:47:06
      1344000 -- (-5455739.771) (-5455750.791) [-5455750.076] (-5455730.322) [...12 remote chains...] -- 28:46:47
      1345000 -- (-5455736.006) (-5455740.738) (-5455747.772) [-5455734.282] [...12 remote chains...] -- 28:46:36

      Average standard deviation of split frequencies: 0.005844

      1346000 -- (-5455747.566) (-5455730.232) [-5455736.330] (-5455739.306) [...12 remote chains...] -- 28:46:17
      1347000 -- (-5455738.541) (-5455751.073) (-5455729.214) [-5455738.441] [...12 remote chains...] -- 28:46:12
      1348000 -- [-5455731.999] (-5455751.771) (-5455736.912) (-5455749.025) [...12 remote chains...] -- 28:46:00
      1349000 -- [-5455734.867] (-5455745.265) (-5455733.633) (-5455743.824) [...12 remote chains...] -- 28:45:55
      1350000 -- (-5455751.428) (-5455753.330) (-5455737.186) [-5455741.357] [...12 remote chains...] -- 28:45:30

      Average standard deviation of split frequencies: 0.005966

      1351000 -- (-5455740.162) (-5455745.607) (-5455738.677) [-5455745.676] [...12 remote chains...] -- 28:45:19
      1352000 -- (-5455741.358) (-5455730.257) [-5455743.454] (-5455748.273) [...12 remote chains...] -- 28:45:07
      1353000 -- [-5455734.339] (-5455737.203) (-5455748.869) (-5455735.823) [...12 remote chains...] -- 28:44:49
      1354000 -- (-5455748.698) [-5455723.998] (-5455738.137) (-5455747.539) [...12 remote chains...] -- 28:44:31
      1355000 -- (-5455739.446) (-5455732.399) (-5455746.135) [-5455727.189] [...12 remote chains...] -- 28:44:19

      Average standard deviation of split frequencies: 0.006055

      1356000 -- [-5455741.098] (-5455731.686) (-5455749.657) (-5455743.069) [...12 remote chains...] -- 28:44:13
      1357000 -- [-5455723.745] (-5455735.748) (-5455740.278) (-5455737.904) [...12 remote chains...] -- 28:43:55
      1358000 -- [-5455725.092] (-5455741.273) (-5455744.711) (-5455743.342) [...12 remote chains...] -- 28:43:43
      1359000 -- (-5455734.883) (-5455744.889) [-5455744.894] (-5455746.177) [...12 remote chains...] -- 28:43:38
      1360000 -- (-5455732.495) [-5455735.521] (-5455756.679) (-5455760.964) [...12 remote chains...] -- 28:43:14

      Average standard deviation of split frequencies: 0.006085

      1361000 -- (-5455733.598) (-5455746.590) [-5455739.358] (-5455737.476) [...12 remote chains...] -- 28:43:02
      1362000 -- [-5455737.143] (-5455741.810) (-5455749.747) (-5455735.345) [...12 remote chains...] -- 28:42:56
      1363000 -- (-5455743.634) (-5455735.219) [-5455737.394] (-5455755.170) [...12 remote chains...] -- 28:42:45
      1364000 -- [-5455731.169] (-5455742.307) (-5455733.075) (-5455741.883) [...12 remote chains...] -- 28:42:20
      1365000 -- (-5455744.883) (-5455734.293) (-5455732.319) [-5455733.755] [...12 remote chains...] -- 28:42:15

      Average standard deviation of split frequencies: 0.006048

      1366000 -- [-5455734.407] (-5455748.963) (-5455742.003) (-5455734.356) [...12 remote chains...] -- 28:42:09
      1367000 -- (-5455751.764) (-5455745.228) [-5455742.159] (-5455737.753) [...12 remote chains...] -- 28:41:58
      1368000 -- [-5455739.108] (-5455732.117) (-5455736.936) (-5455757.623) [...12 remote chains...] -- 28:41:46
      1369000 -- (-5455738.432) [-5455726.993] (-5455739.456) (-5455744.254) [...12 remote chains...] -- 28:41:28
      1370000 -- (-5455740.478) [-5455733.607] (-5455743.065) (-5455772.580) [...12 remote chains...] -- 28:41:16

      Average standard deviation of split frequencies: 0.006082

      1371000 -- (-5455740.022) [-5455732.387] (-5455747.819) (-5455748.016) [...12 remote chains...] -- 28:41:04
      1372000 -- (-5455733.652) [-5455733.366] (-5455736.831) (-5455748.454) [...12 remote chains...] -- 28:40:53
      1373000 -- [-5455724.382] (-5455746.074) (-5455742.856) (-5455735.889) [...12 remote chains...] -- 28:40:34
      1374000 -- [-5455734.460] (-5455741.850) (-5455759.898) (-5455752.708) [...12 remote chains...] -- 28:40:35
      1375000 -- [-5455736.719] (-5455747.374) (-5455752.186) (-5455740.327) [...12 remote chains...] -- 28:40:24

      Average standard deviation of split frequencies: 0.005977

      1376000 -- [-5455732.078] (-5455747.375) (-5455737.342) (-5455746.989) [...12 remote chains...] -- 28:40:12
      1377000 -- (-5455753.960) (-5455733.944) (-5455733.798) [-5455730.222] [...12 remote chains...] -- 28:40:06
      1378000 -- (-5455754.370) (-5455746.614) [-5455737.550] (-5455737.941) [...12 remote chains...] -- 28:39:54
      1379000 -- (-5455751.697) (-5455737.779) [-5455721.686] (-5455747.927) [...12 remote chains...] -- 28:39:49
      1380000 -- (-5455754.159) [-5455735.769] (-5455727.884) (-5455742.749) [...12 remote chains...] -- 28:39:37

      Average standard deviation of split frequencies: 0.005970

      1381000 -- (-5455739.652) [-5455734.076] (-5455728.627) (-5455747.812) [...12 remote chains...] -- 28:39:19
      1382000 -- (-5455743.047) (-5455744.359) [-5455726.937] (-5455739.605) [...12 remote chains...] -- 28:39:20
      1383000 -- (-5455740.155) (-5455737.678) (-5455731.258) [-5455739.263] [...12 remote chains...] -- 28:39:08
      1384000 -- (-5455752.900) (-5455756.596) (-5455744.498) [-5455735.996] [...12 remote chains...] -- 28:38:44
      1385000 -- (-5455733.244) (-5455749.099) (-5455735.257) [-5455732.039] [...12 remote chains...] -- 28:38:44

      Average standard deviation of split frequencies: 0.006019

      1386000 -- (-5455740.989) (-5455745.648) [-5455735.299] (-5455743.150) [...12 remote chains...] -- 28:38:26
      1387000 -- [-5455724.584] (-5455743.559) (-5455755.023) (-5455731.387) [...12 remote chains...] -- 28:38:15
      1388000 -- [-5455736.792] (-5455747.812) (-5455740.729) (-5455734.866) [...12 remote chains...] -- 28:38:03
      1389000 -- (-5455734.775) (-5455738.032) (-5455734.776) [-5455737.081] [...12 remote chains...] -- 28:37:57
      1390000 -- [-5455739.473] (-5455751.613) (-5455729.781) (-5455734.113) [...12 remote chains...] -- 28:37:46

      Average standard deviation of split frequencies: 0.005968

      1391000 -- (-5455744.336) (-5455749.199) [-5455729.435] (-5455736.440) [...12 remote chains...] -- 28:37:34
      1392000 -- (-5455739.763) (-5455740.514) [-5455732.005] (-5455748.393) [...12 remote chains...] -- 28:37:22
      1393000 -- (-5455743.797) (-5455764.326) [-5455737.330] (-5455742.721) [...12 remote chains...] -- 28:37:04
      1394000 -- (-5455738.129) (-5455747.910) [-5455735.986] (-5455733.085) [...12 remote chains...] -- 28:36:58
      1395000 -- (-5455731.384) (-5455758.263) [-5455736.816] (-5455743.168) [...12 remote chains...] -- 28:36:47

      Average standard deviation of split frequencies: 0.006049

      1396000 -- [-5455741.730] (-5455731.276) (-5455747.330) (-5455741.587) [...12 remote chains...] -- 28:36:35
      1397000 -- (-5455740.684) [-5455725.683] (-5455742.514) (-5455741.268) [...12 remote chains...] -- 28:36:23
      1398000 -- (-5455753.268) (-5455742.973) (-5455743.545) [-5455738.381] [...12 remote chains...] -- 28:36:17
      1399000 -- (-5455748.450) [-5455735.009] (-5455740.386) (-5455739.864) [...12 remote chains...] -- 28:36:06
      1400000 -- (-5455739.251) (-5455735.164) (-5455739.731) [-5455724.836] [...12 remote chains...] -- 28:35:48

      Average standard deviation of split frequencies: 0.005984

      1401000 -- (-5455752.046) (-5455739.155) (-5455744.994) [-5455729.717] [...12 remote chains...] -- 28:35:36
      1402000 -- (-5455751.855) [-5455740.110] (-5455733.441) (-5455745.979) [...12 remote chains...] -- 28:35:30
      1403000 -- (-5455744.275) (-5455732.913) (-5455766.827) [-5455737.661] [...12 remote chains...] -- 28:35:18
      1404000 -- (-5455752.800) (-5455740.201) (-5455759.437) [-5455737.797] [...12 remote chains...] -- 28:35:07
      1405000 -- (-5455732.511) [-5455736.655] (-5455736.260) (-5455746.884) [...12 remote chains...] -- 28:34:49

      Average standard deviation of split frequencies: 0.005931

      1406000 -- (-5455740.988) (-5455742.740) [-5455740.918] (-5455736.486) [...12 remote chains...] -- 28:34:37
      1407000 -- (-5455742.467) (-5455741.320) [-5455738.118] (-5455753.429) [...12 remote chains...] -- 28:34:19
      1408000 -- (-5455760.596) (-5455742.202) (-5455743.787) [-5455743.068] [...12 remote chains...] -- 28:34:07
      1409000 -- (-5455745.452) (-5455746.523) (-5455750.331) [-5455726.734] [...12 remote chains...] -- 28:33:55
      1410000 -- [-5455724.556] (-5455745.992) (-5455750.185) (-5455741.719) [...12 remote chains...] -- 28:33:50

      Average standard deviation of split frequencies: 0.005816

      1411000 -- [-5455735.429] (-5455740.475) (-5455761.245) (-5455756.444) [...12 remote chains...] -- 28:33:32
      1412000 -- (-5455740.048) (-5455736.386) (-5455748.394) [-5455750.476] [...12 remote chains...] -- 28:33:20
      1413000 -- (-5455734.892) [-5455735.064] (-5455742.901) (-5455746.670) [...12 remote chains...] -- 28:33:14
      1414000 -- (-5455752.354) [-5455744.950] (-5455738.173) (-5455764.754) [...12 remote chains...] -- 28:33:03
      1415000 -- [-5455733.596] (-5455731.139) (-5455750.635) (-5455758.707) [...12 remote chains...] -- 28:32:45

      Average standard deviation of split frequencies: 0.005870

      1416000 -- (-5455753.687) [-5455732.092] (-5455734.409) (-5455740.712) [...12 remote chains...] -- 28:32:27
      1417000 -- (-5455737.263) (-5455745.683) (-5455742.336) [-5455728.300] [...12 remote chains...] -- 28:32:09
      1418000 -- (-5455753.479) (-5455738.660) (-5455729.077) [-5455732.146] [...12 remote chains...] -- 28:32:03
      1419000 -- (-5455753.649) [-5455730.737] (-5455731.962) (-5455744.494) [...12 remote chains...] -- 28:31:45
      1420000 -- (-5455757.834) [-5455730.718] (-5455732.206) (-5455754.351) [...12 remote chains...] -- 28:31:34

      Average standard deviation of split frequencies: 0.005821

      1421000 -- (-5455748.938) (-5455738.302) (-5455741.010) [-5455724.740] [...12 remote chains...] -- 28:31:22
      1422000 -- (-5455740.726) [-5455739.599] (-5455762.376) (-5455732.844) [...12 remote chains...] -- 28:31:04
      1423000 -- [-5455742.464] (-5455737.660) (-5455755.543) (-5455737.701) [...12 remote chains...] -- 28:30:52
      1424000 -- (-5455765.041) (-5455741.523) (-5455740.807) [-5455731.740] [...12 remote chains...] -- 28:30:40
      1425000 -- (-5455751.760) (-5455731.171) (-5455749.696) [-5455727.743] [...12 remote chains...] -- 28:30:29

      Average standard deviation of split frequencies: 0.005771

      1426000 -- (-5455745.097) (-5455747.016) (-5455729.743) [-5455732.412] [...12 remote chains...] -- 28:30:17
      1427000 -- (-5455757.495) (-5455750.240) (-5455732.941) [-5455731.715] [...12 remote chains...] -- 28:30:05
      1428000 -- (-5455757.335) (-5455734.992) [-5455748.596] (-5455740.920) [...12 remote chains...] -- 28:29:47
      1429000 -- (-5455759.574) (-5455756.198) (-5455747.977) [-5455746.023] [...12 remote chains...] -- 28:29:36
      1430000 -- (-5455759.261) [-5455738.494] (-5455760.807) (-5455739.662) [...12 remote chains...] -- 28:29:18

      Average standard deviation of split frequencies: 0.005662

      1431000 -- (-5455732.729) (-5455736.417) [-5455745.669] (-5455738.906) [...12 remote chains...] -- 28:29:12
      1432000 -- (-5455769.269) (-5455746.727) [-5455737.630] (-5455748.103) [...12 remote chains...] -- 28:28:54
      1433000 -- (-5455760.826) [-5455731.158] (-5455748.531) (-5455741.163) [...12 remote chains...] -- 28:28:43
      1434000 -- (-5455752.406) [-5455738.944] (-5455746.328) (-5455738.015) [...12 remote chains...] -- 28:28:31
      1435000 -- (-5455754.974) (-5455736.211) (-5455736.852) [-5455736.665] [...12 remote chains...] -- 28:28:07

      Average standard deviation of split frequencies: 0.005596

      1436000 -- (-5455750.518) (-5455731.667) (-5455740.047) [-5455741.428] [...12 remote chains...] -- 28:27:55
      1437000 -- (-5455764.122) (-5455739.708) (-5455758.076) [-5455732.066] [...12 remote chains...] -- 28:27:49
      1438000 -- (-5455765.466) (-5455745.326) (-5455752.743) [-5455739.636] [...12 remote chains...] -- 28:27:32
      1439000 -- [-5455733.395] (-5455746.341) (-5455751.451) (-5455731.488) [...12 remote chains...] -- 28:27:26
      1440000 -- [-5455737.337] (-5455739.925) (-5455752.574) (-5455762.096) [...12 remote chains...] -- 28:27:20

      Average standard deviation of split frequencies: 0.005657

      1441000 -- (-5455745.949) (-5455743.309) [-5455739.630] (-5455741.875) [...12 remote chains...] -- 28:27:08
      1442000 -- (-5455758.774) (-5455739.903) (-5455740.649) [-5455738.011] [...12 remote chains...] -- 28:26:51
      1443000 -- (-5455759.441) (-5455732.401) (-5455755.660) [-5455730.753] [...12 remote chains...] -- 28:26:39
      1444000 -- (-5455747.168) [-5455739.628] (-5455754.324) (-5455737.923) [...12 remote chains...] -- 28:26:15
      1445000 -- (-5455745.976) [-5455737.610] (-5455747.118) (-5455752.564) [...12 remote chains...] -- 28:26:27

      Average standard deviation of split frequencies: 0.005725

      1446000 -- (-5455740.238) (-5455738.091) [-5455739.954] (-5455748.113) [...12 remote chains...] -- 28:26:15
      1447000 -- (-5455747.786) [-5455733.511] (-5455733.752) (-5455750.949) [...12 remote chains...] -- 28:26:10
      1448000 -- (-5455743.988) (-5455749.262) [-5455725.492] (-5455751.918) [...12 remote chains...] -- 28:25:58
      1449000 -- (-5455744.818) [-5455738.573] (-5455734.821) (-5455754.541) [...12 remote chains...] -- 28:25:34
      1450000 -- (-5455749.060) [-5455738.113] (-5455736.575) (-5455752.243) [...12 remote chains...] -- 28:25:28

      Average standard deviation of split frequencies: 0.005686

      1451000 -- (-5455757.523) (-5455759.156) [-5455737.588] (-5455765.393) [...12 remote chains...] -- 28:25:16
      1452000 -- (-5455754.107) (-5455733.802) [-5455740.405] (-5455739.572) [...12 remote chains...] -- 28:24:59
      1453000 -- (-5455739.469) [-5455733.762] (-5455751.606) (-5455745.415) [...12 remote chains...] -- 28:24:47
      1454000 -- (-5455738.630) (-5455730.688) (-5455745.435) [-5455727.072] [...12 remote chains...] -- 28:24:35
      1455000 -- (-5455739.716) [-5455732.016] (-5455759.101) (-5455743.422) [...12 remote chains...] -- 28:24:23

      Average standard deviation of split frequencies: 0.005682

      1456000 -- (-5455771.750) (-5455753.146) (-5455735.277) [-5455740.747] [...12 remote chains...] -- 28:24:06
      1457000 -- (-5455743.930) (-5455740.889) (-5455737.672) [-5455725.520] [...12 remote chains...] -- 28:23:54
      1458000 -- (-5455746.146) (-5455747.604) [-5455730.369] (-5455750.206) [...12 remote chains...] -- 28:23:36
      1459000 -- (-5455752.239) (-5455733.364) [-5455731.236] (-5455733.343) [...12 remote chains...] -- 28:23:25
      1460000 -- (-5455746.733) (-5455733.320) (-5455736.260) [-5455733.078] [...12 remote chains...] -- 28:23:13

      Average standard deviation of split frequencies: 0.005632

      1461000 -- (-5455740.603) (-5455740.510) [-5455729.838] (-5455747.072) [...12 remote chains...] -- 28:23:01
      1462000 -- (-5455749.863) (-5455751.708) [-5455728.433] (-5455750.292) [...12 remote chains...] -- 28:22:49
      1463000 -- (-5455761.775) (-5455739.637) [-5455735.048] (-5455742.375) [...12 remote chains...] -- 28:22:38
      1464000 -- (-5455747.758) [-5455740.933] (-5455740.808) (-5455744.493) [...12 remote chains...] -- 28:22:20
      1465000 -- (-5455734.736) (-5455752.445) [-5455726.115] (-5455750.376) [...12 remote chains...] -- 28:22:02

      Average standard deviation of split frequencies: 0.005680

      1466000 -- (-5455737.491) (-5455742.606) (-5455732.092) [-5455741.690] [...12 remote chains...] -- 28:21:51
      1467000 -- (-5455738.163) (-5455753.253) (-5455755.255) [-5455733.358] [...12 remote chains...] -- 28:21:33
      1468000 -- (-5455746.019) (-5455750.285) (-5455751.022) [-5455733.090] [...12 remote chains...] -- 28:21:27
      1469000 -- [-5455736.504] (-5455747.598) (-5455738.547) (-5455741.171) [...12 remote chains...] -- 28:21:10
      1470000 -- [-5455739.150] (-5455734.545) (-5455747.728) (-5455738.008) [...12 remote chains...] -- 28:20:58

      Average standard deviation of split frequencies: 0.005710

      1471000 -- [-5455739.836] (-5455758.355) (-5455746.239) (-5455738.279) [...12 remote chains...] -- 28:20:46
      1472000 -- (-5455747.883) (-5455742.202) (-5455755.595) [-5455740.902] [...12 remote chains...] -- 28:20:40
      1473000 -- (-5455741.830) (-5455747.198) (-5455750.413) [-5455733.303] [...12 remote chains...] -- 28:20:22
      1474000 -- (-5455738.222) (-5455746.117) (-5455750.724) [-5455733.215] [...12 remote chains...] -- 28:20:11
      1475000 -- (-5455742.290) (-5455750.687) (-5455744.749) [-5455741.295] [...12 remote chains...] -- 28:19:59

      Average standard deviation of split frequencies: 0.005681

      1476000 -- [-5455745.706] (-5455754.875) (-5455741.514) (-5455745.755) [...12 remote chains...] -- 28:19:47
      1477000 -- (-5455758.813) (-5455742.425) (-5455745.382) [-5455733.315] [...12 remote chains...] -- 28:19:30
      1478000 -- (-5455745.187) (-5455744.793) (-5455761.098) [-5455725.017] [...12 remote chains...] -- 28:19:18
      1479000 -- (-5455749.134) [-5455740.315] (-5455749.636) (-5455738.185) [...12 remote chains...] -- 28:19:00
      1480000 -- (-5455739.549) (-5455758.233) (-5455748.268) [-5455731.042] [...12 remote chains...] -- 28:18:43

      Average standard deviation of split frequencies: 0.005650

      1481000 -- [-5455731.773] (-5455740.272) (-5455750.461) (-5455725.569) [...12 remote chains...] -- 28:18:31
      1482000 -- (-5455748.675) (-5455761.556) (-5455741.676) [-5455727.902] [...12 remote chains...] -- 28:18:19
      1483000 -- (-5455734.458) (-5455756.338) (-5455735.144) [-5455743.739] [...12 remote chains...] -- 28:18:02
      1484000 -- (-5455743.612) (-5455741.443) (-5455751.085) [-5455735.584] [...12 remote chains...] -- 28:17:50
      1485000 -- (-5455746.575) (-5455723.814) (-5455746.468) [-5455733.098] [...12 remote chains...] -- 28:17:33

      Average standard deviation of split frequencies: 0.005613

      1486000 -- (-5455755.212) [-5455739.792] (-5455748.008) (-5455740.151) [...12 remote chains...] -- 28:17:15
      1487000 -- (-5455734.908) [-5455736.355] (-5455745.665) (-5455778.122) [...12 remote chains...] -- 28:17:03
      1488000 -- [-5455727.623] (-5455746.398) (-5455746.881) (-5455738.899) [...12 remote chains...] -- 28:16:57
      1489000 -- [-5455728.793] (-5455735.414) (-5455748.985) (-5455745.385) [...12 remote chains...] -- 28:16:40
      1490000 -- (-5455739.816) [-5455734.025] (-5455755.570) (-5455757.848) [...12 remote chains...] -- 28:16:34

      Average standard deviation of split frequencies: 0.005530

      1491000 -- (-5455746.544) (-5455752.191) (-5455737.380) [-5455728.173] [...12 remote chains...] -- 28:16:22
      1492000 -- (-5455745.497) (-5455741.698) (-5455734.898) [-5455728.746] [...12 remote chains...] -- 28:16:05
      1493000 -- (-5455740.689) (-5455736.785) (-5455748.293) [-5455731.259] [...12 remote chains...] -- 28:15:53
      1494000 -- (-5455735.380) (-5455739.166) (-5455749.323) [-5455732.810] [...12 remote chains...] -- 28:15:41
      1495000 -- (-5455739.006) (-5455741.630) (-5455746.288) [-5455734.120] [...12 remote chains...] -- 28:15:30

      Average standard deviation of split frequencies: 0.005558

      1496000 -- (-5455745.939) (-5455737.269) [-5455734.085] (-5455741.022) [...12 remote chains...] -- 28:15:18
      1497000 -- [-5455734.377] (-5455728.609) (-5455736.560) (-5455751.137) [...12 remote chains...] -- 28:15:00
      1498000 -- (-5455733.434) (-5455742.199) [-5455734.332] (-5455741.123) [...12 remote chains...] -- 28:14:43
      1499000 -- [-5455740.969] (-5455749.179) (-5455746.987) (-5455754.636) [...12 remote chains...] -- 28:14:26
      1500000 -- (-5455745.400) (-5455739.962) [-5455739.956] (-5455755.230) [...12 remote chains...] -- 28:14:08

      Average standard deviation of split frequencies: 0.005517

      1501000 -- [-5455741.205] (-5455745.256) (-5455748.579) (-5455748.502) [...12 remote chains...] -- 28:14:02
      1502000 -- [-5455733.651] (-5455737.044) (-5455756.893) (-5455745.771) [...12 remote chains...] -- 28:13:50
      1503000 -- (-5455756.821) [-5455729.174] (-5455751.601) (-5455748.253) [...12 remote chains...] -- 28:13:39
      1504000 -- [-5455730.126] (-5455728.508) (-5455750.231) (-5455736.927) [...12 remote chains...] -- 28:13:33
      1505000 -- (-5455742.128) (-5455728.689) (-5455743.138) [-5455736.141] [...12 remote chains...] -- 28:13:10

      Average standard deviation of split frequencies: 0.005483

      1506000 -- (-5455740.235) [-5455740.354] (-5455746.901) (-5455735.322) [...12 remote chains...] -- 28:13:09
      1507000 -- (-5455744.585) (-5455737.945) (-5455744.554) [-5455734.202] [...12 remote chains...] -- 28:12:46
      1508000 -- [-5455732.127] (-5455759.585) (-5455750.104) (-5455743.346) [...12 remote chains...] -- 28:12:34
      1509000 -- (-5455729.961) (-5455757.642) (-5455735.696) [-5455725.547] [...12 remote chains...] -- 28:12:17
      1510000 -- (-5455752.796) (-5455728.884) (-5455763.424) [-5455725.729] [...12 remote chains...] -- 28:12:05

      Average standard deviation of split frequencies: 0.005427

      1511000 -- (-5455732.540) (-5455736.447) (-5455735.366) [-5455737.672] [...12 remote chains...] -- 28:11:54
      1512000 -- [-5455726.527] (-5455743.381) (-5455758.954) (-5455741.117) [...12 remote chains...] -- 28:11:42
      1513000 -- (-5455741.549) (-5455746.931) [-5455742.477] (-5455746.759) [...12 remote chains...] -- 28:11:24
      1514000 -- (-5455745.656) (-5455728.392) (-5455747.737) [-5455740.061] [...12 remote chains...] -- 28:11:18
      1515000 -- (-5455741.690) [-5455737.420] (-5455734.651) (-5455742.377) [...12 remote chains...] -- 28:11:01

      Average standard deviation of split frequencies: 0.005350

      1516000 -- (-5455748.299) [-5455742.196] (-5455749.873) (-5455745.393) [...12 remote chains...] -- 28:10:49
      1517000 -- (-5455738.724) (-5455738.839) [-5455739.252] (-5455730.933) [...12 remote chains...] -- 28:10:38
      1518000 -- (-5455746.293) [-5455735.729] (-5455743.729) (-5455737.098) [...12 remote chains...] -- 28:10:20
      1519000 -- (-5455745.971) [-5455732.558] (-5455736.248) (-5455747.391) [...12 remote chains...] -- 28:10:09
      1520000 -- [-5455728.066] (-5455733.234) (-5455754.865) (-5455734.828) [...12 remote chains...] -- 28:09:57

      Average standard deviation of split frequencies: 0.005244

      1521000 -- [-5455721.563] (-5455744.847) (-5455740.355) (-5455735.062) [...12 remote chains...] -- 28:09:45
      1522000 -- [-5455725.346] (-5455745.212) (-5455742.769) (-5455740.930) [...12 remote chains...] -- 28:09:28
      1523000 -- (-5455729.683) (-5455739.051) (-5455741.366) [-5455732.764] [...12 remote chains...] -- 28:09:22
      1524000 -- (-5455745.800) (-5455744.127) (-5455736.056) [-5455744.832] [...12 remote chains...] -- 28:09:04
      1525000 -- (-5455730.856) (-5455735.605) [-5455746.483] (-5455761.827) [...12 remote chains...] -- 28:08:47

      Average standard deviation of split frequencies: 0.005238

      1526000 -- (-5455742.600) (-5455736.321) (-5455745.642) [-5455749.450] [...12 remote chains...] -- 28:08:35
      1527000 -- (-5455744.884) (-5455738.791) [-5455731.666] (-5455752.666) [...12 remote chains...] -- 28:08:24
      1528000 -- (-5455754.813) (-5455741.210) (-5455731.967) [-5455730.591] [...12 remote chains...] -- 28:08:06
      1529000 -- [-5455729.637] (-5455742.640) (-5455732.850) (-5455757.092) [...12 remote chains...] -- 28:08:06
      1530000 -- (-5455739.036) (-5455739.919) [-5455726.634] (-5455749.868) [...12 remote chains...] -- 28:07:54

      Average standard deviation of split frequencies: 0.005242

      1531000 -- (-5455741.272) [-5455737.740] (-5455735.761) (-5455757.874) [...12 remote chains...] -- 28:07:37
      1532000 -- (-5455733.115) (-5455745.823) [-5455726.214] (-5455745.752) [...12 remote chains...] -- 28:07:25
      1533000 -- (-5455743.479) [-5455738.168] (-5455736.672) (-5455759.735) [...12 remote chains...] -- 28:07:08
      1534000 -- [-5455732.417] (-5455752.143) (-5455733.292) (-5455731.789) [...12 remote chains...] -- 28:07:07
      1535000 -- (-5455739.967) (-5455748.010) (-5455748.498) [-5455731.446] [...12 remote chains...] -- 28:06:50

      Average standard deviation of split frequencies: 0.005195

      1536000 -- (-5455742.817) (-5455743.473) (-5455734.400) [-5455742.807] [...12 remote chains...] -- 28:06:44
      1537000 -- (-5455733.115) [-5455725.828] (-5455750.305) (-5455742.797) [...12 remote chains...] -- 28:06:27
      1538000 -- (-5455749.641) [-5455730.459] (-5455740.977) (-5455751.692) [...12 remote chains...] -- 28:06:15
      1539000 -- (-5455740.704) (-5455734.559) [-5455729.372] (-5455743.103) [...12 remote chains...] -- 28:05:58
      1540000 -- (-5455751.376) (-5455750.957) [-5455730.821] (-5455733.636) [...12 remote chains...] -- 28:05:46

      Average standard deviation of split frequencies: 0.005180

      1541000 -- (-5455745.758) (-5455740.824) (-5455729.954) [-5455741.112] [...12 remote chains...] -- 28:05:34
      1542000 -- (-5455752.365) (-5455730.181) [-5455730.792] (-5455731.465) [...12 remote chains...] -- 28:05:17
      1543000 -- (-5455747.368) [-5455737.172] (-5455730.927) (-5455752.037) [...12 remote chains...] -- 28:05:11
      1544000 -- (-5455731.028) (-5455739.518) (-5455734.288) [-5455741.356] [...12 remote chains...] -- 28:04:59
      1545000 -- (-5455733.679) (-5455751.769) (-5455748.578) [-5455744.487] [...12 remote chains...] -- 28:04:42

      Average standard deviation of split frequencies: 0.005242

      1546000 -- (-5455733.605) (-5455757.108) [-5455733.640] (-5455734.601) [...12 remote chains...] -- 28:04:30
      1547000 -- (-5455743.379) (-5455752.045) [-5455740.414] (-5455739.785) [...12 remote chains...] -- 28:04:13
      1548000 -- (-5455747.013) (-5455765.738) (-5455734.908) [-5455725.989] [...12 remote chains...] -- 28:04:01
      1549000 -- [-5455725.105] (-5455743.270) (-5455743.190) (-5455741.493) [...12 remote chains...] -- 28:03:50
      1550000 -- (-5455746.182) (-5455756.642) (-5455747.480) [-5455744.424] [...12 remote chains...] -- 28:03:32

      Average standard deviation of split frequencies: 0.005225

      1551000 -- (-5455753.165) [-5455729.750] (-5455743.686) (-5455738.810) [...12 remote chains...] -- 28:03:21
      1552000 -- (-5455748.849) (-5455729.912) (-5455754.126) [-5455726.062] [...12 remote chains...] -- 28:03:09
      1553000 -- (-5455742.648) (-5455737.449) (-5455746.323) [-5455739.148] [...12 remote chains...] -- 28:02:52
      1554000 -- (-5455737.385) (-5455745.143) [-5455733.660] (-5455744.089) [...12 remote chains...] -- 28:02:40
      1555000 -- (-5455742.526) (-5455737.759) [-5455729.954] (-5455728.446) [...12 remote chains...] -- 28:02:23

      Average standard deviation of split frequencies: 0.005258

      1556000 -- [-5455726.405] (-5455740.989) (-5455744.113) (-5455736.363) [...12 remote chains...] -- 28:02:11
      1557000 -- [-5455734.708] (-5455749.601) (-5455739.395) (-5455730.548) [...12 remote chains...] -- 28:02:00
      1558000 -- [-5455738.118] (-5455750.324) (-5455767.357) (-5455734.010) [...12 remote chains...] -- 28:01:43
      1559000 -- (-5455739.510) [-5455731.876] (-5455743.755) (-5455734.917) [...12 remote chains...] -- 28:01:31
      1560000 -- (-5455724.225) [-5455731.462] (-5455750.958) (-5455747.918) [...12 remote chains...] -- 28:01:19

      Average standard deviation of split frequencies: 0.005172

      1561000 -- (-5455741.757) [-5455730.862] (-5455741.716) (-5455731.641) [...12 remote chains...] -- 28:00:57
      1562000 -- (-5455736.110) [-5455724.259] (-5455750.301) (-5455735.883) [...12 remote chains...] -- 28:00:50
      1563000 -- [-5455730.009] (-5455744.010) (-5455757.488) (-5455732.683) [...12 remote chains...] -- 28:00:39
      1564000 -- [-5455729.607] (-5455734.415) (-5455758.327) (-5455743.288) [...12 remote chains...] -- 28:00:27
      1565000 -- (-5455743.808) (-5455739.849) [-5455740.354] (-5455770.648) [...12 remote chains...] -- 28:00:10

      Average standard deviation of split frequencies: 0.005054

      1566000 -- (-5455747.808) [-5455747.217] (-5455740.454) (-5455750.026) [...12 remote chains...] -- 27:59:58
      1567000 -- (-5455763.352) (-5455752.706) [-5455733.158] (-5455735.279) [...12 remote chains...] -- 27:59:52
      1568000 -- (-5455771.306) (-5455755.223) [-5455732.985] (-5455752.086) [...12 remote chains...] -- 27:59:35
      1569000 -- (-5455746.463) (-5455740.793) (-5455745.767) [-5455744.181] [...12 remote chains...] -- 27:59:18
      1570000 -- (-5455739.565) (-5455746.745) [-5455728.895] (-5455748.133) [...12 remote chains...] -- 27:59:06

      Average standard deviation of split frequencies: 0.005101

      1571000 -- [-5455732.998] (-5455744.309) (-5455726.677) (-5455735.468) [...12 remote chains...] -- 27:58:54
      1572000 -- [-5455736.735] (-5455747.174) (-5455740.941) (-5455738.522) [...12 remote chains...] -- 27:58:37
      1573000 -- [-5455743.025] (-5455746.864) (-5455740.574) (-5455742.323) [...12 remote chains...] -- 27:58:26
      1574000 -- [-5455736.290] (-5455753.953) (-5455746.067) (-5455730.041) [...12 remote chains...] -- 27:58:03
      1575000 -- (-5455747.783) (-5455747.460) [-5455736.541] (-5455757.571) [...12 remote chains...] -- 27:57:52

      Average standard deviation of split frequencies: 0.005107

      1576000 -- (-5455739.533) [-5455737.136] (-5455754.685) (-5455741.846) [...12 remote chains...] -- 27:57:35
      1577000 -- (-5455753.733) [-5455737.843] (-5455737.580) (-5455729.658) [...12 remote chains...] -- 27:57:23
      1578000 -- (-5455735.703) (-5455734.543) [-5455734.739] (-5455754.942) [...12 remote chains...] -- 27:57:11
      1579000 -- (-5455741.838) (-5455733.614) [-5455734.386] (-5455750.462) [...12 remote chains...] -- 27:56:54
      1580000 -- (-5455737.535) [-5455734.039] (-5455747.004) (-5455742.824) [...12 remote chains...] -- 27:56:48

      Average standard deviation of split frequencies: 0.005125

      1581000 -- [-5455739.013] (-5455748.561) (-5455730.311) (-5455741.099) [...12 remote chains...] -- 27:56:31
      1582000 -- (-5455737.368) (-5455746.313) [-5455727.951] (-5455751.642) [...12 remote chains...] -- 27:56:24
      1583000 -- (-5455752.229) [-5455740.720] (-5455730.719) (-5455750.907) [...12 remote chains...] -- 27:56:13
      1584000 -- (-5455729.254) [-5455730.541] (-5455730.196) (-5455757.739) [...12 remote chains...] -- 27:55:51
      1585000 -- (-5455747.981) (-5455736.299) [-5455736.819] (-5455737.959) [...12 remote chains...] -- 27:55:44

      Average standard deviation of split frequencies: 0.005016

      1586000 -- (-5455763.594) [-5455732.135] (-5455744.071) (-5455736.640) [...12 remote chains...] -- 27:55:27
      1587000 -- (-5455761.228) (-5455740.673) (-5455731.374) [-5455747.563] [...12 remote chains...] -- 27:55:16
      1588000 -- (-5455746.697) (-5455739.686) (-5455744.934) [-5455739.466] [...12 remote chains...] -- 27:55:04
      1589000 -- (-5455737.040) [-5455734.823] (-5455749.183) (-5455738.825) [...12 remote chains...] -- 27:54:52
      1590000 -- (-5455752.717) (-5455736.051) [-5455740.659] (-5455748.389) [...12 remote chains...] -- 27:54:30

      Average standard deviation of split frequencies: 0.005030

      1591000 -- (-5455741.921) (-5455741.265) [-5455727.549] (-5455749.716) [...12 remote chains...] -- 27:54:24
      1592000 -- (-5455736.085) (-5455762.905) [-5455737.326] (-5455755.900) [...12 remote chains...] -- 27:54:07
      1593000 -- (-5455761.927) [-5455740.220] (-5455742.000) (-5455766.071) [...12 remote chains...] -- 27:53:55
      1594000 -- (-5455744.020) (-5455760.746) [-5455747.812] (-5455754.795) [...12 remote chains...] -- 27:53:49
      1595000 -- (-5455750.150) (-5455758.188) [-5455737.840] (-5455749.927) [...12 remote chains...] -- 27:53:32

      Average standard deviation of split frequencies: 0.005001

      1596000 -- (-5455740.239) (-5455743.696) [-5455734.251] (-5455745.941) [...12 remote chains...] -- 27:53:15
      1597000 -- (-5455749.597) (-5455731.787) [-5455729.619] (-5455746.846) [...12 remote chains...] -- 27:53:03
      1598000 -- [-5455741.415] (-5455744.532) (-5455736.558) (-5455741.039) [...12 remote chains...] -- 27:52:57
      1599000 -- [-5455734.961] (-5455749.870) (-5455734.632) (-5455747.564) [...12 remote chains...] -- 27:52:45
      1600000 -- [-5455731.014] (-5455742.499) (-5455757.662) (-5455734.044) [...12 remote chains...] -- 27:52:28

      Average standard deviation of split frequencies: 0.004963

      Analysis stopped because convergence diagnostic hit stop value.

      Analysis completed in 5 hours 18 mins 34 seconds
      Analysis used 19080.20 seconds of CPU time on processor 0
      Likelihood of best state for "cold" chain of run 1 was -5455715.87
      Likelihood of best state for "cold" chain of run 2 was -5455715.87
      Likelihood of best state for "cold" chain of run 3 was -5455717.63
      Likelihood of best state for "cold" chain of run 4 was -5455719.64

      Acceptance rates for the moves in the "cold" chain of run 1:
         With prob.   (last 100)   chain accepted proposals by move
            26.9 %     ( 22 %)     Dirichlet(Revmat)
             7.4 %     ( 15 %)     Splitmerge1(Revmat)
             8.5 %     ( 15 %)     Splitmerge2(Revmat)
             0.0 %     (  0 %)     Dirichlet(Pi)
             1.1 %     (  4 %)     Slider(Pi)
            63.7 %     ( 29 %)     Multiplier(Alpha)
            19.0 %     ( 17 %)     ExtSPR(Tau,V)
            11.2 %     ( 10 %)     ExtTBR(Tau,V)
            26.2 %     ( 22 %)     NNI(Tau,V)
            28.5 %     ( 29 %)     ParsSPR(Tau,V)
            26.0 %     ( 26 %)     Multiplier(V)
            24.1 %     ( 24 %)     Nodeslider(V)
            24.2 %     ( 30 %)     TLMultiplier(V)

      Acceptance rates for the moves in the "cold" chain of run 2:
         With prob.   (last 100)   chain accepted proposals by move
            26.7 %     ( 20 %)     Dirichlet(Revmat)
             7.6 %     (  8 %)     Splitmerge1(Revmat)
             8.6 %     ( 12 %)     Splitmerge2(Revmat)
             0.0 %     (  0 %)     Dirichlet(Pi)
             1.2 %     (  2 %)     Slider(Pi)
            63.6 %     ( 37 %)     Multiplier(Alpha)
            18.8 %     ( 21 %)     ExtSPR(Tau,V)
            11.2 %     ( 17 %)     ExtTBR(Tau,V)
            26.3 %     ( 22 %)     NNI(Tau,V)
            28.4 %     ( 34 %)     ParsSPR(Tau,V)
            26.0 %     ( 33 %)     Multiplier(V)
            24.0 %     ( 26 %)     Nodeslider(V)
            24.2 %     ( 21 %)     TLMultiplier(V)

      Acceptance rates for the moves in the "cold" chain of run 3:
         With prob.   (last 100)   chain accepted proposals by move
            26.4 %     ( 29 %)     Dirichlet(Revmat)
             7.0 %     (  8 %)     Splitmerge1(Revmat)
             8.5 %     ( 13 %)     Splitmerge2(Revmat)
             0.0 %     (  0 %)     Dirichlet(Pi)
             1.3 %     (  2 %)     Slider(Pi)
            63.9 %     ( 40 %)     Multiplier(Alpha)
            18.9 %     ( 18 %)     ExtSPR(Tau,V)
            11.3 %     ( 12 %)     ExtTBR(Tau,V)
            26.4 %     ( 27 %)     NNI(Tau,V)
            28.4 %     ( 23 %)     ParsSPR(Tau,V)
            26.1 %     ( 27 %)     Multiplier(V)
            24.2 %     ( 29 %)     Nodeslider(V)
            24.0 %     ( 22 %)     TLMultiplier(V)

      Acceptance rates for the moves in the "cold" chain of run 4:
         With prob.   (last 100)   chain accepted proposals by move
            27.2 %     ( 24 %)     Dirichlet(Revmat)
             7.2 %     (  3 %)     Splitmerge1(Revmat)
             8.3 %     (  9 %)     Splitmerge2(Revmat)
             0.0 %     (  0 %)     Dirichlet(Pi)
             1.3 %     (  4 %)     Slider(Pi)
            63.8 %     ( 32 %)     Multiplier(Alpha)
            18.9 %     ( 17 %)     ExtSPR(Tau,V)
            11.5 %     ( 12 %)     ExtTBR(Tau,V)
            26.1 %     ( 22 %)     NNI(Tau,V)
            28.7 %     ( 37 %)     ParsSPR(Tau,V)
            26.0 %     ( 25 %)     Multiplier(V)
            24.1 %     ( 19 %)     Nodeslider(V)
            24.0 %     ( 28 %)     TLMultiplier(V)

      Chain swap information for run 1:

                   1       2       3       4 
           ----------------------------------
         1 |            0.57    0.29    0.14 
         2 |  266498            0.61    0.34 
         3 |  265838  267073            0.65 
         4 |  266823  266218  267550         

      Chain swap information for run 2:

                   1       2       3       4 
           ----------------------------------
         1 |            0.57    0.29    0.14 
         2 |  266381            0.62    0.35 
         3 |  266616  267328            0.65 
         4 |  266479  266517  266679         

      Chain swap information for run 3:

                   1       2       3       4 
           ----------------------------------
         1 |            0.57    0.29    0.14 
         2 |  266070            0.62    0.35 
         3 |  266661  267046            0.65 
         4 |  266558  266617  267048         

      Chain swap information for run 4:

                   1       2       3       4 
           ----------------------------------
         1 |            0.57    0.29    0.13 
         2 |  267041            0.61    0.34 
         3 |  266677  266817            0.64 
         4 |  266299  266682  266484         

      Upper diagonal: Proportion of successful state exchanges between chains
      Lower diagonal: Number of attempted state exchanges between chains

      Chain information:

        ID -- Heat 
       -----------
         1 -- 1.00  (cold chain)
         2 -- 0.88 
         3 -- 0.79 
         4 -- 0.72 

      Heat = 1 / (1 + T * (ID - 1))
         (where T = 0.13 is the temperature and ID is the chain number)

      Using relative burnin (a fraction of samples discarded).
      Setting burnin fraction to 0.30
      Summarizing parameters in 4 files (lineage2-clusters-plus-NC_000962.3.RRE-with-lineage2-SNPs.nexus.run1.p,
         lineage2-clusters-plus-NC_000962.3.RRE-with-lineage2-SNPs.nexus.run2.p, etc)
      Writing summary statistics to file lineage2-clusters-plus-NC_000962.3.RRE-with-lineage2-SNPs.nexus.pstat
      Using relative burnin ('relburnin=yes'), discarding the first 30 % of samples

      Below are rough plots of the generation (x-axis) versus the log   
      probability of observing the data (y-axis). You can use these     
      graphs to determine what the burn in for your analysis should be. 
      When the log probability starts to plateau you may be at station- 
      arity. Sample trees and parameters after the log probability      
      plateaus. Of course, this is not a guarantee that you are at sta- 
      tionarity. Also examine the convergence diagnostics provided by   
      the 'sump' and 'sumt' commands for all the parameters in your     
      model. Remember that the burn in is the number of samples to dis- 
      card. There are a total of ngen / samplefreq samples taken during 
      a MCMC analysis.                                                  

      Overlay plot for all 4 runs:
      (1 = Run number 1; 2 = Run number 2 etc.; * = Several runs)

      +------------------------------------------------------------+ -5455729.92
      | 4      3           4                          3            |
      |     3  *      4                                            |
      |**1  41   1       3   1                                     |
      |  **   32   3 1    *2    4            2     3             3 |
      |21 1  *4  3*   1   3 4 41 3   4313       12     1 22    1   |
      |  3341 2 1     2* 1   3          *   2              3 2 4   |
      |    32 1 ** 1*  3 2 314341   *      1  *1     2       12 3  |
      |1          * 3*3 4 41  23 442  43 444 *    14  1    24     3|
      |    2       2 2  *4  *    * 113  12  14  * *  * 34  *  * 1 1|
      |         2  41        2    *       2 *  * 1 2*4* 33  23 2  4|
      |    1            2     1 3 3*2*1  3*              *  *    22|
      |                        22          3   4  2    4* 4     44 |
      |                               2  1       * 1   2  3  43321 |
      |                                    2              1        |
      |                1               *                           |
      +------+-----+-----+-----+-----+-----+-----+-----+-----+-----+ -5455737.86
      ^                                                            ^
      480000                                                       1600000


      Estimated marginal likelihoods for runs sampled in files
         "lineage2-clusters-plus-NC_000962.3.RRE-with-lineage2-SNPs.nexus.run1.p", "lineage2-clusters-plus-NC_000962.3.RRE-with-lineage2-SNPs.nexus.run2.p", etc:
         (Use the harmonic mean for Bayes factor comparisons of models)

         (Values are saved to the file lineage2-clusters-plus-NC_000962.3.RRE-with-lineage2-SNPs.nexus.lstat)

      Run   Arithmetic mean   Harmonic mean
      --------------------------------------
        1     -5455725.03        -5455750.48
        2     -5455722.16        -5455751.49
        3     -5455723.42        -5455752.31
        4     -5455724.18        -5455747.62
      --------------------------------------
      TOTAL   -5455723.16        -5455751.40
      --------------------------------------


      Model parameter summaries over all 4 runs sampled in files
         "lineage2-clusters-plus-NC_000962.3.RRE-with-lineage2-SNPs.nexus.run1.p", "lineage2-clusters-plus-NC_000962.3.RRE-with-lineage2-SNPs.nexus.run2.p" etc:
         Summaries are based on a total of 8964 samples from 4 runs.
         Each run produced 3201 samples of which 2241 samples were included.
         Parameter summaries saved to file "lineage2-clusters-plus-NC_000962.3.RRE-with-lineage2-SNPs.nexus.pstat".

                                            95% HPD Interval
                                          --------------------
      Parameter      Mean      Variance     Lower       Upper       Median    min ESS*  avg ESS    PSRF+ 
      --------------------------------------------------------------------------------------------------
      TL          0.000181    0.000000    0.000168    0.000194    0.000181   2025.59   2187.15    1.000
      r(A<->C)    0.106232    0.000169    0.080357    0.130479    0.106651    352.65    886.37    1.000
      r(A<->G)    0.333491    0.000152    0.309487    0.356684    0.332792   1274.08   1520.15    1.000
      r(A<->T)    0.051028    0.000306    0.023738    0.086956    0.047573    613.04    893.24    1.000
      r(C<->G)    0.075981    0.000141    0.054999    0.098146    0.074811    219.22    333.88    1.000
      r(C<->T)    0.330341    0.000149    0.307688    0.354218    0.331121   1374.31   1623.28    1.000
      r(G<->T)    0.102927    0.000180    0.076629    0.127576    0.103797    189.61    675.06    1.000
      k_revmat    3.839134    0.499836    3.000000    5.000000    4.000000   1268.77   1315.84    1.000
      pi(A)       0.173371    0.000000    0.173020    0.173723    0.173366    144.38    196.88    1.000
      pi(C)       0.327260    0.000000    0.326857    0.327682    0.327246     69.79    175.69    1.004
      pi(G)       0.326152    0.000000    0.325743    0.326579    0.326157    133.70    168.16    1.003
      pi(T)       0.173217    0.000000    0.172808    0.173544    0.173213    152.82    222.42    1.000
      alpha       1.034901    1.061753    0.000039    3.124506    0.706187   1578.62   1874.79    1.000
      --------------------------------------------------------------------------------------------------
      * Convergence diagnostic (ESS = Estimated Sample Size); min and avg values
        correspond to minimal and average ESS among runs. 
        ESS value below 100 may indicate that the parameter is undersampled. 
      + Convergence diagnostic (PSRF = Potential Scale Reduction Factor; Gelman
        and Rubin, 1992) should approach 1.0 as runs converge.


      Model probabilities above 0.050
      Estimates saved to file "lineage2-clusters-plus-NC_000962.3.RRE-with-lineage2-SNPs.nexus.mstat".

                                 Posterior      Standard         Min.           Max.   
      Model                     Probability     Deviation     Probability    Probability
      ----------------------------------------------------------------------------------
      gtrsubmodel[123421]          0.321          0.009          0.309          0.328
      gtrsubmodel[123321]          0.138          0.007          0.130          0.145
      gtrsubmodel[123121]          0.101          0.005          0.096          0.107
      gtrsubmodel[123424]          0.086          0.007          0.076          0.090
      gtrsubmodel[123425]          0.086          0.008          0.075          0.092
      ----------------------------------------------------------------------------------

   Using relative burnin (a fraction of samples discarded).
   Setting burnin fraction to 0.30
   Summarizing trees in files "lineage2-clusters-plus-NC_000962.3.RRE-with-lineage2-SNPs.nexus.run1.t", "lineage2-clusters-plus-NC_000962.3.RRE-with-lineage2-SNPs.nexus.run2.t",...,"lineage2-clusters-plus-NC_000962.3.RRE-with-lineage2-SNPs.nexus.run4.t"
   Using relative burnin ('relburnin=yes'), discarding the first 30 % of sampled trees
   Writing statistics to files lineage2-clusters-plus-NC_000962.3.RRE-with-lineage2-SNPs.nexus.<parts|tstat|vstat|trprobs|con>
   Examining first file ...
   Found one tree block in file "lineage2-clusters-plus-NC_000962.3.RRE-with-lineage2-SNPs.nexus.run1.t" with 3201 trees in last block
   Expecting the same number of trees in the last tree block of all files

   Tree reading status:

   0      10      20      30      40      50      60      70      80      90     100
   v-------v-------v-------v-------v-------v-------v-------v-------v-------v-------v
   *********************************************************************************

   Read a total of 12804 trees in 4 files (sampling 8964 of them)
      (Each file contained 3201 trees of which 2241 were sampled)
                                                                                   
   General explanation:                                                          
                                                                                   
   In an unrooted tree, a taxon bipartition (split) is specified by removing a   
   branch, thereby dividing the species into those to the left and those to the  
   right of the branch. Here, taxa to one side of the removed branch are denoted 
   '.' and those to the other side are denoted '*'. Specifically, the '.' symbol 
   is used for the taxa on the same side as the outgroup.                        
                                                                                   
   In a rooted or clock tree, the tree is rooted using the model and not by      
   reference to an outgroup. Each bipartition therefore corresponds to a clade,  
   that is, a group that includes all the descendants of a particular branch in  
   the tree.  Taxa that are included in each clade are denoted using '*', and    
   taxa that are not included are denoted using the '.' symbol.                  
                                                                                   
   The output first includes a key to all the bipartitions with frequency larger 
   or equual to (Minpartfreq) in at least one run. Minpartfreq is a parameter to 
   sumt command and currently it is set to 0.10.  This is followed by a table  
   with statistics for the informative bipartitions (those including at least    
   two taxa), sorted from highest to lowest probability. For each bipartition,   
   the table gives the number of times the partition or split was observed in all
   runs (#obs) and the posterior probability of the bipartition (Probab.), which 
   is the same as the split frequency. If several runs are summarized, this is   
   followed by the minimum split frequency (Min(s)), the maximum frequency       
   (Max(s)), and the standard deviation of frequencies (Stddev(s)) across runs.  
   The latter value should approach 0 for all bipartitions as MCMC runs converge.
                                                                                   
   This is followed by a table summarizing branch lengths, node heights (if a    
   clock model was used) and relaxed clock parameters (if a relaxed clock model  
   was used). The mean, variance, and 95 % credible interval are given for each 
   of these parameters. If several runs are summarized, the potential scale      
   reduction factor (PSRF) is also given; it should approach 1 as runs converge. 
   Node heights will take calibration points into account, if such points were   
   used in the analysis.                                                         
                                                                                 
   Note that Stddev may be unreliable if the partition is not present in all     
   runs (the last column indicates the number of runs that sampled the partition 
   if more than one run is summarized). The PSRF is not calculated at all if     
   the partition is not present in all runs.The PSRF is also sensitive to small  
   sample sizes and it should only be considered a rough guide to convergence    
   since some of the assumptions allowing one to interpret it as a true potential
   scale reduction factor are violated in MrBayes.                               
                                                                                 
   List of taxa in bipartitions:                                                 
                                                                                   
      1 -- Mtb_0058
      2 -- Mtb_2043
      3 -- Mtb_2213
      4 -- Mtb_2400
      5 -- Mtb_3138
      6 -- Mtb_3578
      7 -- Mtb_3715
      8 -- Mtb_3969
      9 -- Mtb_4212
     10 -- Mtb_4277
     11 -- Mtb_4302
     12 -- Mtb_4541
     13 -- Mtb_4616
     14 -- Mtb_4628
     15 -- Mtb_4690
     16 -- Mtb_4804
     17 -- Mtb_4805
     18 -- Mtb_4878
     19 -- NC_000962.3.RRE.lineage2_SNPs_incorp
     20 -- Mtb_4889
     21 -- Mtb_4566
     22 -- Mtb_4285

   Key to taxon bipartitions (saved to file "lineage2-clusters-plus-NC_000962.3.RRE-with-lineage2-SNPs.nexus.parts"):

   ID -- Partition
   ----------------------------
    1 -- 
    2 -- 
    3 -- 
    4 -- 
    5 -- 
    6 -- 
    7 -- 
    8 -- 
    9 -- 
   10 -- 
   11 -- 
   12 -- 
   13 -- 
   14 -- 
   15 -- 
   16 -- 
   17 -- 
   18 -- 
   19 -- 
   20 -- 
   21 -- 
   22 -- 
   23 -- 
   24 -- 
   25 -- 
   26 -- 
   27 -- 
   28 -- 
   29 -- 
   30 -- 
   31 -- 
   32 -- 
   33 -- 
   34 -- 
   35 -- 
   36 -- 
   37 -- 
   38 -- 
   39 -- 
   40 -- 
   41 -- 
   42 -- 
   43 -- 
   44 -- 
   45 -- 
   46 -- 
   47 -- 
   48 -- 
   49 -- 
   50 -- 
   51 -- 
   52 -- 
   53 -- 
   54 -- 
   55 -- 
   ----------------------------

   Summary statistics for informative taxon bipartitions
      (saved to file "lineage2-clusters-plus-NC_000962.3.RRE-with-lineage2-SNPs.nexus.tstat"):

   ID   #obs    Probab.     Sd(s)+      Min(s)      Max(s)   Nruns 
   ----------------------------------------------------------------
   23  8964    1.000000    0.000000    1.000000    1.000000    4
   24  8964    1.000000    0.000000    1.000000    1.000000    4
   25  8964    1.000000    0.000000    1.000000    1.000000    4
   26  8964    1.000000    0.000000    1.000000    1.000000    4
   27  8964    1.000000    0.000000    1.000000    1.000000    4
   28  8964    1.000000    0.000000    1.000000    1.000000    4
   29  8964    1.000000    0.000000    1.000000    1.000000    4
   30  8964    1.000000    0.000000    1.000000    1.000000    4
   31  8964    1.000000    0.000000    1.000000    1.000000    4
   32  8964    1.000000    0.000000    1.000000    1.000000    4
   33  8964    1.000000    0.000000    1.000000    1.000000    4
   34  8964    1.000000    0.000000    1.000000    1.000000    4
   35  8964    1.000000    0.000000    1.000000    1.000000    4
   36  8964    1.000000    0.000000    1.000000    1.000000    4
   37  3075    0.343039    0.005754    0.336457    0.348505    4
   38  3053    0.340585    0.009656    0.329317    0.350290    4
   39  3041    0.339246    0.006294    0.330210    0.344489    4
   40  3011    0.335899    0.004080    0.331995    0.341365    4
   41  2985    0.332999    0.017482    0.310576    0.352521    4
   42  2969    0.331214    0.009552    0.320839    0.343150    4
   43  2954    0.329540    0.013340    0.312361    0.342704    4
   44  2904    0.323963    0.017101    0.300312    0.340919    4
   45  2900    0.323516    0.006118    0.315930    0.329317    4
   46  1840    0.205266    0.007149    0.198126    0.214636    4
   47  1833    0.204485    0.004378    0.199018    0.208835    4
   48  1816    0.202588    0.015496    0.180277    0.213744    4
   49  1815    0.202477    0.009119    0.196341    0.215975    4
   50  1808    0.201696    0.006649    0.195448    0.211066    4
   51  1789    0.199576    0.008166    0.191879    0.207497    4
   52  1784    0.199018    0.002982    0.195002    0.202142    4
   53  1778    0.198349    0.007191    0.190540    0.205712    4
   54  1755    0.195783    0.011616    0.184293    0.211959    4
   55  1710    0.190763    0.002537    0.187863    0.193664    4
   ----------------------------------------------------------------
   + Convergence diagnostic (standard deviation of split frequencies)
     should approach 0.0 as runs converge.


   Summary statistics for branch and node parameters
      (saved to file "lineage2-clusters-plus-NC_000962.3.RRE-with-lineage2-SNPs.nexus.vstat"):

                                           95% HPD Interval
                                         --------------------
   Parameter      Mean       Variance     Lower       Upper       Median     PSRF+  Nruns
   --------------------------------------------------------------------------------------
   length[1]     0.000006    0.000000    0.000003    0.000008    0.000006    1.000    4
   length[2]     0.000000    0.000000    0.000000    0.000001    0.000000    1.000    4
   length[3]     0.000014    0.000000    0.000011    0.000018    0.000014    1.000    4
   length[4]     0.000000    0.000000    0.000000    0.000001    0.000000    1.000    4
   length[5]     0.000006    0.000000    0.000003    0.000008    0.000006    1.000    4
   length[6]     0.000004    0.000000    0.000002    0.000006    0.000004    1.000    4
   length[7]     0.000013    0.000000    0.000010    0.000017    0.000013    1.000    4
   length[8]     0.000002    0.000000    0.000001    0.000003    0.000002    1.000    4
   length[9]     0.000000    0.000000    0.000000    0.000001    0.000000    1.000    4
   length[10]    0.000007    0.000000    0.000005    0.000010    0.000007    1.000    4
   length[11]    0.000006    0.000000    0.000004    0.000008    0.000006    1.000    4
   length[12]    0.000007    0.000000    0.000005    0.000009    0.000007    1.000    4
   length[13]    0.000013    0.000000    0.000009    0.000016    0.000013    1.000    4
   length[14]    0.000017    0.000000    0.000013    0.000021    0.000017    1.000    4
   length[15]    0.000006    0.000000    0.000003    0.000008    0.000005    1.000    4
   length[16]    0.000008    0.000000    0.000006    0.000011    0.000008    1.000    4
   length[17]    0.000013    0.000000    0.000010    0.000017    0.000013    1.000    4
   length[18]    0.000000    0.000000    0.000000    0.000001    0.000000    1.000    4
   length[19]    0.000016    0.000000    0.000012    0.000020    0.000016    1.000    4
   length[20]    0.000000    0.000000    0.000000    0.000001    0.000000    1.000    4
   length[21]    0.000000    0.000000    0.000000    0.000001    0.000000    1.000    4
   length[22]    0.000001    0.000000    0.000000    0.000001    0.000001    1.000    4
   length[23]    0.000009    0.000000    0.000006    0.000012    0.000009    1.000    4
   length[24]    0.000002    0.000000    0.000001    0.000003    0.000002    1.000    4
   length[25]    0.000004    0.000000    0.000002    0.000006    0.000004    1.000    4
   length[26]    0.000002    0.000000    0.000001    0.000003    0.000002    1.000    4
   length[27]    0.000004    0.000000    0.000002    0.000005    0.000003    1.000    4
   length[28]    0.000004    0.000000    0.000003    0.000006    0.000004    1.000    4
   length[29]    0.000001    0.000000    0.000000    0.000001    0.000001    1.000    4
   length[30]    0.000006    0.000000    0.000004    0.000008    0.000006    1.000    4
   length[31]    0.000002    0.000000    0.000001    0.000003    0.000002    1.000    4
   length[32]    0.000001    0.000000    0.000000    0.000001    0.000001    1.000    4
   length[33]    0.000001    0.000000    0.000000    0.000002    0.000001    1.000    4
   length[34]    0.000005    0.000000    0.000003    0.000008    0.000005    1.000    4
   length[35]    0.000000    0.000000    0.000000    0.000001    0.000000    1.000    4
   length[36]    0.000001    0.000000    0.000000    0.000002    0.000001    1.000    4
   length[37]    0.000000    0.000000    0.000000    0.000001    0.000000    1.000    4
   length[38]    0.000000    0.000000    0.000000    0.000001    0.000000    0.999    4
   length[39]    0.000000    0.000000    0.000000    0.000001    0.000000    1.000    4
   length[40]    0.000000    0.000000    0.000000    0.000001    0.000000    1.000    4
   length[41]    0.000000    0.000000    0.000000    0.000001    0.000000    1.000    4
   length[42]    0.000000    0.000000    0.000000    0.000001    0.000000    0.999    4
   length[43]    0.000000    0.000000    0.000000    0.000001    0.000000    0.999    4
   length[44]    0.000000    0.000000    0.000000    0.000001    0.000000    1.000    4
   length[45]    0.000000    0.000000    0.000000    0.000001    0.000000    1.000    4
   length[46]    0.000000    0.000000    0.000000    0.000001    0.000000    0.999    4
   length[47]    0.000000    0.000000    0.000000    0.000001    0.000000    0.999    4
   length[48]    0.000000    0.000000    0.000000    0.000001    0.000000    1.002    4
   length[49]    0.000000    0.000000    0.000000    0.000001    0.000000    0.999    4
   length[50]    0.000000    0.000000    0.000000    0.000001    0.000000    0.999    4
   length[51]    0.000000    0.000000    0.000000    0.000001    0.000000    1.000    4
   length[52]    0.000000    0.000000    0.000000    0.000001    0.000000    0.999    4
   length[53]    0.000000    0.000000    0.000000    0.000001    0.000000    0.999    4
   length[54]    0.000000    0.000000    0.000000    0.000001    0.000000    0.999    4
   length[55]    0.000000    0.000000    0.000000    0.000001    0.000000    1.000    4
   --------------------------------------------------------------------------------------
   + Convergence diagnostic (PSRF = Potential Scale Reduction Factor; Gelman
     and Rubin, 1992) should approach 1.0 as runs converge. NA is reported when
     deviation of parameter values within all runs is 0 or when a parameter
     value (a branch length, for instance) is not sampled in all runs.


   Summary statistics for partitions with frequency >= 0.10 in at least one run:
       Average standard deviation of split frequencies = 0.004990
       Maximum standard deviation of split frequencies = 0.017482
       Average PSRF for parameter values (excluding NA and >10.0) = 1.000
       Maximum PSRF for parameter values = 1.002


   Clade credibility values:

   /---------------------------------------------------------- Mtb_0058 (1)
   |                                                                               
   |                                                   /------ Mtb_3578 (6)
   |------------------------100------------------------+                           
   |                                                   \------ Mtb_4690 (15)
   |                                                                               
   |                                                   /------ Mtb_2043 (2)
   |                                                   |                           
   |                                            /--100-+------ Mtb_4566 (21)
   |                                            |      |                           
   |                                      /-100-+      \------ Mtb_4285 (22)
   |                                      |     |                                  
   |                                      |     \------------- Mtb_4302 (11)
   |                               /--100-+                                        
   |                               |      |------------------- Mtb_3715 (7)
   |                               |      |                                        
   |                               |      \------------------- Mtb_4804 (16)
   |                               |                                               
   +                               |-------------------------- Mtb_2213 (3)
   |                         /-100-+                                               
   |                         |     |                   /------ Mtb_4628 (14)
   |                         |     |--------100--------+                           
   |                         |     |                   \------ Mtb_4805 (17)
   |                  /--100-+     |                                               
   |                  |      |     \-------------------------- NC_000962.3.RR~ (19)
   |                  |      |                                                     
   |                  |      \-------------------------------- Mtb_4616 (13)
   |            /-100-+                                                            
   |            |     |--------------------------------------- Mtb_4277 (10)
   |            |     |                                                            
   |            |     \--------------------------------------- Mtb_4541 (12)
   |     /--100-+                                                                  
   |     |      |                                      /------ Mtb_2400 (4)
   |     |      |                               /--100-+                           
   |     |      |                               |      \------ Mtb_4889 (20)
   |     |      \--------------100--------------+                                  
   \-100-+                                      |      /------ Mtb_4212 (9)
         |                                      \--100-+                           
         |                                             \------ Mtb_4878 (18)
         |                                                                         
         |                                             /------ Mtb_3138 (5)
         \---------------------100---------------------+                           
                                                       \------ Mtb_3969 (8)
                                                                                   

   Phylogram (based on average branch lengths):

                                                                                                                                       /------------- Mtb_0058 (1)
   |                                                                               
   |/---------- Mtb_3578 (6)
   |+                                                                              
   |\------------- Mtb_4690 (15)
   |                                                                               
   |                                                         / Mtb_2043 (2)
   |                                                         |                     
   |                                     /-------------------+ Mtb_4566 (21)
   |                                     |                   |                     
   |                                 /---+                   \- Mtb_4285 (22)
   |                                 |   |                                         
   |                                 |   \-------------- Mtb_4302 (11)
   |                    /------------+                                             
   |                    |            |------------------------------ Mtb_3715 (7)
   |                    |            |                                             
   |                    |            \------------------- Mtb_4804 (16)
   |                    |                                                          
   +                    |--------------------------------- Mtb_2213 (3)
   |                 /--+                                                          
   |                 |  | /--------------------------------------- Mtb_4628 (14)
   |                 |  |-+                                                        
   |                 |  | \------------------------------- Mtb_4805 (17)
   |   /-------------+  |                                                          
   |   |             |  \------------------------------------- NC_000962.3.RR~ (19)
   |   |             |                                                             
   |   |             \----------------------------- Mtb_4616 (13)
   | /-+                                                                           
   | | |------------------ Mtb_4277 (10)
   | | |                                                                           
   | | \---------------- Mtb_4541 (12)
   |/+                                                                             
   |||                 /- Mtb_2400 (4)
   |||       /---------+                                                           
   |||       |         \- Mtb_4889 (20)
   ||\-------+                                                                     
   \+        |        /- Mtb_4212 (9)
    |        \--------+                                                            
    |                 \- Mtb_4878 (18)
    |                                                                              
    |   /------------ Mtb_3138 (5)
    \---+                                                                          
        \--- Mtb_3969 (8)
                                                                                   
   |----------| 0.000 expected changes per site

   Calculating tree probabilities...

   Credible sets of trees (405 trees sampled):
      50 % credible set contains 170 trees
      90 % credible set contains 346 trees
      95 % credible set contains 373 trees
      99 % credible set contains 398 trees

   Exiting mrbayes block
   Reached end of file

   Tasks completed, exiting program because mode is noninteractive
   To return control to the command line after completion of file processing, 
   set mode to interactive with 'mb -i <filename>' (i is for interactive)
   or use 'set mode=interactive'
